# Supplementary material for: Ferroptosis regulation by traditional chinese medicine for ischemic stroke intervention based on network pharmacology and data mining
Source: PLoS One. 2025 Apr 16;20(4):e0321751. doi: 10.1371/journal.pone.0321751 (PMC12002469; doi:10.1371/journal.pone.0321751)
Supplement: S7 File — (ZIP) [file pone.0321751.s007.zip › 分子对接1/AKT1/AKT1-7154/input/5aar_h.A.map]

GRID_PARAMETER_FILE 5aar_autolig.gpf
GRID_DATA_FILE 5aar_h.maps.fld
MACROMOLECULE 5aar_h.pdbqt
SPACING 1.000
NELEMENTS 40 60 68
CENTER -8.771 19.948 -12.336
0.
0.
0.
0.
0.
0.
0.
0.
0.
0.
0.
0.
0.
0.
0.
0.
0.
0.
0.
0.
0.
0.
0.
0.
0.
0.
0.
0.
0.
0.
0.
0.
0.
0.
0.
0.
0.
0.
0.
0.
0.
0.
0.
0.
0.
0.
0.
0.
0.
0.
0.
0.
0.
0.
0.
0.
0.
0.
0.
0.
0.
0.
0.
0.
0.
0.
0.
0.
0.
0.
0.
0.
0.
0.
0.
0.
0.
0.
0.
0.
0.
0.
0.
0.
0.
0.
0.
0.
0.
0.
0.
0.
0.
0.
0.
0.
0.
0.
0.
0.
0.
0.
0.
0.
0.
0.
0.
0.
0.
0.
0.
0.
0.
0.
0.
0.
0.
0.
0.
0.
0.
0.
0.
0.
0.
0.
0.
0.
0.
0.
0.
0.
0.
0.
0.
0.
0.
0.
0.
0.
0.
0.
0.
0.
0.
0.
0.
0.
0.
0.
0.
0.
0.
0.
0.
0.
0.
0.
0.
0.
0.
0.
0.
0.
0.
0.
0.
0.
0.
0.
0.
0.
0.
0.
0.
0.
0.
0.
0.
0.
0.
0.
0.
0.
0.
0.
0.
0.
0.
0.
0.
0.
0.
0.
0.
0.
0.
0.
0.
0.
0.
0.
0.
0.
0.
0.
0.
0.
0.
0.
0.
0.
0.
0.
0.
0.
0.
0.
0.
0.
0.
0.
0.
0.
0.
0.
0.
0.
0.
0.
0.
0.
0.
0.
0.
0.
0.
0.
0.
0.
0.
0.
0.
0.
0.
0.
0.
0.
0.
0.
0.
0.
0.
0.
0.
0.
0.
0.
0.
0.
0.
0.
0.
0.
0.
0.
0.
0.
0.
0.
0.
0.
0.
0.
0.
0.
0.
0.
0.
0.
0.
0.
0.
0.
0.
0.
0.
0.
0.
0.
0.
0.
0.
0.
0.
0.
0.
0.
0.
0.
0.
0.
0.
0.
0.
0.
0.
0.
0.
0.
0.
0.
0.
0.
0.
0.
0.
0.
0.
0.
0.
0.
0.
0.
0.
0.
0.
0.
0.
0.
0.
0.
0.
0.
0.
0.
0.
0.
0.
0.
0.
0.
0.
0.
0.
0.
0.
0.
0.
0.
0.
0.
0.
0.
0.
0.
0.
0.
0.
0.
0.
0.
0.
0.
0.
0.
0.
0.
0.
0.
0.
0.
0.
0.
0.
0.
0.
0.
0.
0.
0.
0.
0.
0.
0.
0.
0.
0.
0.
0.
0.
0.
0.
0.
0.
0.
0.
0.
0.
0.
0.
0.
0.
0.
0.
0.
0.
0.
0.
0.
0.
0.
0.
0.
0.
0.
0.
0.
0.
0.
0.
0.
0.
0.
0.
0.
0.
0.
0.
0.
0.
0.
0.
0.
0.
0.
0.
0.
0.
0.
0.
0.
0.
0.
0.
0.
0.
0.
0.
0.
0.
0.
0.
0.
0.
0.
0.
0.
0.
0.
0.
0.
0.
0.
0.
0.
0.
0.
0.
0.
0.
0.
0.
0.
0.
0.
0.
0.
0.
0.
0.
0.
0.
0.
0.
0.
0.
0.
0.
0.
0.
0.
0.
0.
0.
0.
0.
0.
0.
0.
0.
0.
0.
0.
0.
0.
0.
0.
0.
0.
0.
0.
0.
0.
0.
0.
0.
0.
0.
0.
0.
0.
0.
0.
0.
0.
0.
0.
0.
0.
0.
0.
0.
0.
0.
0.
0.
0.
0.
0.
0.
0.
0.
0.
0.
0.
0.
0.
0.
0.
0.
0.
0.
0.
0.
0.
0.
0.
0.
0.
0.
0.
0.
0.
0.
0.
0.
0.
0.
0.
0.
0.
0.
0.
0.
0.
0.
0.
0.
0.
0.
0.
0.
0.
0.
0.
0.
0.
0.
0.
0.
0.
0.
0.
0.
0.
0.
0.
0.
0.
0.
0.
0.
0.
0.
0.
0.
0.
0.
0.
0.
0.
0.
0.
0.
0.
0.
0.
0.
0.
0.
0.
0.
0.
0.
0.
0.
0.
0.
0.
0.
0.
0.
0.
0.
0.
0.
0.
0.
0.
0.
0.
0.
0.
0.
0.
0.
0.
0.
0.
0.
0.
0.
0.
0.
0.
0.
0.
0.
0.
0.
0.
0.
0.
0.
0.
0.
0.
0.
0.
0.
0.
0.
0.
0.
0.
0.
0.
0.
0.
0.
0.
0.
0.
0.
0.
0.
0.
0.
0.
0.
0.
0.
0.
0.
0.
0.
0.
0.
0.
0.
0.
0.
0.
0.
0.
0.
0.
0.
0.
0.
0.
0.
0.
0.
0.
0.
0.
0.
0.
0.
0.
0.
0.
0.
0.
0.
0.
0.
0.
0.
0.
0.
0.
0.
0.
0.
0.
0.
0.
0.
0.
0.
0.
0.
0.
0.
0.
0.
0.
0.
0.
0.
0.
0.
0.
0.
0.
0.
0.
0.
0.
0.
0.
0.
0.
0.
0.
0.
0.
0.
0.
0.
0.
0.
0.
0.
0.
0.
0.
0.
0.
0.
0.
0.
0.
0.
0.
0.
0.
0.
0.
0.
0.
0.
0.
0.
0.
0.
0.
0.
0.
0.
0.
0.
0.
0.
0.
0.
0.
0.
0.
0.
0.
0.
0.
0.
0.
0.
0.
0.
0.
0.
0.
0.
0.
0.
0.
0.
0.
0.
0.
0.
0.
0.
0.
0.
0.
0.
0.
0.
0.
0.
0.
0.
0.
0.
0.
0.
0.
0.
0.
0.
0.
0.
0.
0.
0.
0.
0.
0.
0.
0.
0.
0.
0.
0.
0.
0.
0.
0.
0.
0.
0.
0.
0.
0.
0.
0.
0.
0.
0.
0.
0.
0.
0.
0.
0.
0.
0.
0.
0.
0.
0.
0.
0.
0.
0.
0.
0.
0.
0.
0.
0.
0.
0.
0.
0.
0.
0.
0.
0.
0.
0.
0.
0.
0.
0.
0.
0.
0.
0.
0.
0.
0.
0.
0.
0.
0.
0.
0.
0.
0.
0.
0.
0.
0.
0.
0.
0.
0.
0.
0.
0.
0.
0.
0.
0.
0.
0.
0.
0.
0.
0.
0.
0.
0.
0.
0.
0.
0.
0.
0.
0.
0.
0.
0.
0.
0.
0.
0.
0.
0.
0.
0.
0.
0.
0.
0.
0.
0.
0.
0.
0.
0.
0.
0.
0.
0.
0.
0.
0.
0.
0.
0.
0.
0.
0.
0.
0.
0.
0.
0.
0.
0.
0.
0.
0.
0.
0.
0.
0.
0.
0.
0.
0.
0.
0.
0.
0.
0.
0.
0.
0.
0.
0.
0.
0.
0.
0.
0.
0.
0.
0.
0.
0.
0.
0.
0.
0.
0.
0.
0.
0.
0.
0.
0.
0.
0.
0.
0.
0.
0.
0.
0.
0.
0.
0.
0.
0.
0.
0.
0.
0.
0.
0.
0.
0.
0.
0.
0.
0.
0.
0.
0.
0.
0.
0.
0.
0.
0.
0.
0.
0.
0.
0.
0.
0.
0.
0.
0.
0.
0.
0.
0.
0.
0.
0.
0.
0.
0.
0.
0.
0.
0.
0.
0.
0.
0.
0.
0.
0.
0.
0.
0.
0.
0.
0.
0.
0.
0.
0.
0.
0.
0.
0.
0.
0.
0.
0.
0.
0.
0.
0.
0.
0.
0.
0.
0.
0.
0.
0.
0.
0.
0.
0.
0.
0.
0.
0.
0.
0.
0.
0.
0.
0.
0.
0.
0.
0.
0.
0.
0.
0.
0.
0.
0.
0.
0.
0.
0.
0.
0.
0.
0.
0.
0.
0.
0.
0.
0.
0.
0.
0.
0.
0.
0.
0.
0.
0.
0.
0.
0.
0.
0.
0.
0.
0.
0.
0.
0.
0.
0.
0.
0.
0.
0.
0.
0.
0.
0.
0.
0.
0.
0.
0.
0.
0.
0.
0.
0.
0.
0.
0.
0.
0.
0.
0.
0.
0.
0.
0.
0.
0.
0.
0.
0.
0.
0.
0.
0.
0.
0.
0.
0.
0.
0.
0.
0.
0.
0.
0.
0.
0.
0.
0.
0.
0.
0.
0.
0.
0.
0.
0.
0.
0.
0.
0.
0.
0.
0.
0.
0.
0.
0.
0.
0.
0.
0.
0.
0.
0.
0.
0.
0.
0.
0.
0.
0.
0.
0.
0.
0.
0.
0.
0.
0.
0.
0.
0.
0.
0.
0.
0.
0.
0.
0.
0.
0.
0.
0.
0.
0.
0.
0.
0.
0.
0.
0.
0.
0.
0.
0.
0.
0.
0.
0.
0.
0.
0.
0.
0.
0.001
0.001
0.001
0.001
0.001
0.001
0.
0.
0.
0.
0.
0.
0.
0.
0.
0.
0.
0.
0.
0.
0.
0.
0.
0.
0.
0.
0.
0.
0.
0.
0.
0.
0.
0.
0.
0.
0.
0.001
0.000
-0.002
-0.001
-0.001
-0.002
-0.001
-0.001
0.001
0.002
0.001
0.001
0.
0.
0.
0.
0.
0.
0.
0.
0.
0.
0.
0.
0.
0.
0.
0.
0.
0.
0.
0.
0.
0.
0.
0.
0.
0.
0.
0.001
0.001
-0.002
-0.003
-0.003
-0.005
-0.006
-0.007
-0.006
-0.004
-0.001
0.001
0.001
0.001
0.001
0.
0.
0.
0.
0.
0.
0.
0.
0.
0.
0.
0.
0.
0.
0.
0.
0.
0.
0.
0.
0.
0.
0.
0.
0.001
0.001
0.001
-0.002
-0.004
-0.006
-0.010
-0.013
-0.013
-0.014
-0.014
-0.011
-0.007
-0.003
0.001
0.002
0.001
0.
0.
0.
0.
0.
0.
0.
0.
0.
0.
0.
0.
0.
0.
0.
0.
0.
0.
0.
0.
0.
0.
0.
0.
0.001
0.000
-0.003
-0.006
-0.011
-0.018
-0.023
-0.026
-0.028
-0.028
-0.028
-0.025
-0.016
-0.008
-0.003
0.001
0.002
0.001
0.
0.
0.
0.
0.
0.
0.
0.
0.
0.
0.
0.
0.
0.
0.
0.
0.
0.
0.
0.
0.
0.
0.001
0.001
-0.001
-0.006
-0.012
-0.020
-0.031
-0.041
-0.048
-0.051
-0.051
-0.047
-0.039
-0.027
-0.014
-0.006
0.001
0.002
0.001
0.
0.
0.
0.
0.
0.
0.
0.
0.
0.
0.
0.
0.
0.
0.
0.
0.
0.
0.
0.
0.
0.
0.001
0.000
-0.003
-0.009
-0.018
-0.032
-0.050
-0.065
-0.073
-0.075
-0.072
-0.066
-0.053
-0.036
-0.021
-0.008
-0.001
0.002
0.002
0.
0.
0.
0.
0.
0.
0.
0.
0.
0.
0.
0.
0.
0.
0.
0.
0.
0.
0.
0.
0.
0.
0.001
-0.001
-0.004
-0.013
-0.027
-0.046
-0.068
-0.083
-0.090
-0.090
-0.087
-0.077
-0.060
-0.040
-0.022
-0.009
-0.001
0.002
0.003
0.
0.
0.
0.
0.
0.
0.
0.
0.
0.
0.
0.
0.
0.
0.
0.
0.
0.
0.
0.
0.
0.
0.000
-0.003
-0.006
-0.015
-0.034
-0.056
-0.081
-0.097
-0.102
-0.099
-0.091
-0.075
-0.059
-0.036
-0.020
-0.009
-0.001
0.002
0.002
0.
0.
0.
0.
0.
0.
0.
0.
0.
0.
0.
0.
0.
0.
0.
0.
0.
0.
0.
0.
0.
0.
0.000
-0.001
-0.008
-0.019
-0.037
-0.062
-0.087
-0.101
-0.104
-0.096
-0.082
-0.065
-0.050
-0.031
-0.017
-0.008
0.000
0.002
0.001
0.
0.
0.
0.
0.
0.
0.
0.
0.
0.
0.
0.
0.
0.
0.
0.
0.
0.
0.
0.
0.
0.
-0.001
-0.001
-0.009
-0.019
-0.037
-0.061
-0.084
-0.096
-0.097
-0.087
-0.071
-0.057
-0.042
-0.025
-0.014
-0.006
-0.001
0.002
0.001
0.
0.
0.
0.
0.
0.
0.
0.
0.
0.
0.
0.
0.
0.
0.
0.
0.
0.
0.
0.
0.
0.
-0.001
-0.001
-0.008
-0.018
-0.035
-0.055
-0.073
-0.089
-0.086
-0.077
-0.064
-0.048
-0.033
-0.023
-0.013
-0.005
-0.002
0.000
0.
0.
0.
0.
0.
0.
0.
0.
0.
0.
0.
0.
0.
0.
0.
0.
0.
0.
0.
0.
0.
0.
0.
-0.001
-0.002
-0.006
-0.016
-0.028
-0.046
-0.064
-0.077
-0.081
-0.075
-0.062
-0.045
-0.030
-0.018
-0.009
-0.006
-0.001
-0.001
0.
0.
0.
0.
0.
0.
0.
0.
0.
0.
0.
0.
0.
0.
0.
0.
0.
0.
0.
0.
0.
0.
0.
-0.001
-0.001
-0.007
-0.014
-0.022
-0.035
-0.051
-0.067
-0.076
-0.073
-0.063
-0.046
-0.031
-0.016
-0.010
-0.004
-0.002
-0.002
-0.002
0.
0.
0.
0.
0.
0.
0.
0.
0.
0.
0.
0.
0.
0.
0.
0.
0.
0.
0.
0.
0.
0.
0.
-0.001
-0.004
-0.011
-0.019
-0.028
-0.042
-0.058
-0.066
-0.064
-0.058
-0.042
-0.026
-0.015
-0.010
-0.004
-0.001
-0.002
0.
0.
0.
0.
0.
0.
0.
0.
0.
0.
0.
0.
0.
0.
0.
0.
0.
0.
0.
0.
0.
0.
0.
0.
0.
-0.002
-0.008
-0.015
-0.021
-0.033
-0.047
-0.055
-0.056
-0.053
-0.041
-0.025
-0.012
-0.003
-0.001
-0.001
-0.002
0.
0.
0.
0.
0.
0.
0.
0.
0.
0.
0.
0.
0.
0.
0.
0.
0.
0.
0.
0.
0.
0.
0.
0.
0.
0.001
-0.004
-0.009
-0.014
-0.023
-0.034
-0.043
-0.045
-0.042
-0.032
-0.018
-0.008
0.000
0.001
0.000
0.
0.
0.
0.
0.
0.
0.
0.
0.
0.
0.
0.
0.
0.
0.
0.
0.
0.
0.
0.
0.
0.
0.
0.
0.
0.
0.001
-0.002
-0.005
-0.008
-0.013
-0.021
-0.027
-0.031
-0.028
-0.019
-0.011
-0.002
0.002
0.001
0.003
0.001
0.
0.
0.
0.
0.
0.
0.
0.
0.
0.
0.
0.
0.
0.
0.
0.
0.
0.
0.
0.
0.
0.
0.
0.
0.
0.001
0.001
-0.001
-0.002
-0.007
-0.011
-0.014
-0.017
-0.015
-0.008
-0.002
0.003
0.005
0.005
0.002
0.001
0.
0.
0.
0.
0.
0.
0.
0.
0.
0.
0.
0.
0.
0.
0.
0.
0.
0.
0.
0.
0.
0.
0.
0.
0.
0.
0.001
0.001
0.
-0.002
-0.003
-0.005
-0.005
-0.004
-0.001
0.003
0.005
0.006
0.004
0.001
0.001
0.
0.
0.
0.
0.
0.
0.
0.
0.
0.
0.
0.
0.
0.
0.
0.
0.
0.
0.
0.
0.
0.
0.
0.
0.
0.
0.001
0.002
0.001
0.002
0.001
0.001
0.001
0.002
0.003
0.005
0.005
0.005
0.002
0.001
0.
0.
0.
0.
0.
0.
0.
0.
0.
0.
0.
0.
0.
0.
0.
0.
0.
0.
0.
0.
0.
0.
0.
0.
0.
0.
0.
0.
0.001
0.002
0.002
0.004
0.002
0.002
0.002
0.004
0.004
0.004
0.003
0.001
0.
0.
0.
0.
0.
0.
0.
0.
0.
0.
0.
0.
0.
0.
0.
0.
0.
0.
0.
0.
0.
0.
0.
0.
0.
0.
0.
0.
0.
0.
0.002
0.002
0.002
0.002
0.002
0.004
0.004
0.003
0.001
0.
0.
0.
0.
0.
0.
0.
0.
0.
0.
0.
0.
0.
0.
0.
0.
0.
0.
0.
0.
0.
0.
0.
0.
0.
0.
0.
0.
0.
0.
0.
0.
0.
0.
0.002
0.002
0.002
0.002
0.001
0.001
0.
0.
0.
0.
0.
0.
0.
0.
0.
0.
0.
0.
0.
0.
0.
0.
0.
0.
0.
0.
0.
0.
0.
0.
0.
0.
0.
0.
0.
0.
0.
0.
0.
0.
0.
0.
0.
0.
0.
0.
0.
0.
0.
0.
0.
0.
0.
0.
0.
0.
0.
0.
0.
0.
0.
0.
0.
0.
0.
0.
0.
0.
0.
0.
0.
0.
0.
0.
0.
0.
0.
0.
0.
0.
0.
0.
0.
0.
0.
0.
0.
0.
0.
0.
0.
0.
0.
0.
0.
0.
0.
0.
0.
0.
0.
0.
0.
0.
0.
0.
0.
0.
0.
0.
0.
0.
0.
0.
0.
0.
0.
0.
0.
0.
0.
0.
0.
0.
0.
0.
0.
0.
0.
0.
0.
0.
0.
0.
0.
0.
0.
0.
0.
0.
0.
0.
0.
0.
0.
0.
0.
0.
0.
0.
0.
0.
0.
0.
0.
0.
0.
0.
0.
0.
0.
0.
0.
0.
0.
0.
0.
0.
0.
0.
0.
0.
0.
0.
0.
0.
0.
0.
0.
0.
0.
0.
0.
0.
0.
0.
0.
0.
0.
0.
0.
0.
0.
0.
0.
0.
0.
0.
0.
0.
0.
0.
0.
0.
0.
0.
0.
0.
0.
0.
0.
0.
0.
0.
0.
0.
0.
0.
0.
0.
0.
0.
0.
0.
0.
0.
0.
0.
0.
0.
0.
0.
0.
0.
0.
0.
0.
0.
0.
0.
0.
0.
0.
0.
0.
0.
0.
0.
0.
0.
0.
0.
0.
0.
0.
0.
0.
0.
0.
0.
0.
0.
0.
0.
0.
0.
0.
0.
0.
0.
0.
0.
0.
0.
0.
0.
0.
0.
0.
0.
0.
0.
0.
0.
0.
0.
0.
0.
0.
0.
0.
0.
0.
0.
0.
0.
0.
0.
0.
0.
0.
0.
0.
0.
0.
0.
0.
0.
0.
0.
0.
0.
0.
0.
0.
0.
0.
0.
0.
0.
0.
0.
0.
0.
0.
0.
0.
0.
0.
0.
0.
0.
0.
0.
0.
0.
0.
0.
0.
0.
0.
0.
0.
0.
0.
0.
0.
0.
0.
0.
0.
0.
0.
0.
0.
0.
0.
0.
0.
0.
0.
0.
0.
0.
0.
0.
0.
0.
0.
0.
0.
0.
0.
0.
0.
0.
0.
0.
0.
0.
0.
0.
0.
0.
0.
0.
0.
0.
0.
0.
0.
0.
0.
0.
0.
0.
0.
0.
0.
0.
0.
0.
0.
0.
0.
0.
0.
0.
0.
0.
0.
0.
0.
0.
0.
0.
0.
0.
0.
0.
0.
0.
0.
0.
0.
0.
0.
0.
0.
0.
0.
0.
0.
0.
0.
0.
0.
0.
0.
0.
0.
0.
0.
0.
0.
0.
0.
0.
0.
0.
0.
0.
0.
0.
0.
0.
0.
0.
0.
0.
0.
0.
0.
0.
0.
0.
0.
0.
0.
0.
0.
0.
0.
0.
0.
0.
0.
0.
0.
0.
0.
0.
0.
0.
0.
0.
0.
0.
0.
0.
0.
0.
0.
0.
0.
0.
0.
0.
0.
0.
0.
0.
0.
0.
0.
0.
0.
0.
0.
0.
0.
0.
0.
0.
0.
0.
0.
0.
0.
0.
0.
0.
0.
0.
0.
0.
0.
0.
0.
0.
0.
0.
0.
0.
0.
0.
0.
0.
0.
0.
0.
0.
0.
0.
0.
0.
0.
0.
0.
0.
0.
0.
0.
0.
0.
0.
0.
0.
0.
0.
0.
0.
0.
0.
0.
0.
0.
0.
0.
0.
0.
0.
0.
0.
0.
0.
0.
0.
0.
0.
0.
0.
0.
0.
0.
0.
0.
0.
0.
0.
0.
0.
0.
0.
0.
0.
0.
0.
0.
0.
0.
0.
0.
0.
0.
0.
0.
0.
0.
0.
0.
0.
0.
0.
0.
0.
0.
0.
0.
0.
0.
0.
0.
0.
0.
0.
0.
0.
0.
0.
0.
0.
0.
0.
0.
0.
0.
0.
0.
0.
0.
0.
0.
0.
0.
0.
0.
0.
0.
0.
0.
0.
0.
0.
0.
0.
0.
0.
0.
0.
0.
0.
0.
0.
0.
0.
0.
0.
0.
0.
0.
0.
0.
0.
0.
0.
0.
0.
0.
0.
0.
0.
0.
0.
0.
0.
0.
0.
0.
0.
0.
0.
0.
0.
0.
0.
0.
0.
0.
0.
0.
0.
0.
0.
0.
0.
0.
0.
0.
0.
0.
0.
0.
0.
0.
0.
0.
0.
0.
0.
0.
0.
0.
0.
0.
0.
0.
0.
0.
0.
0.
0.
0.
0.
0.
0.
0.
0.
0.
0.
0.
0.
0.
0.
0.
0.
0.
0.
0.
0.
0.
0.
0.
0.
0.
0.
0.
0.
0.
0.
0.
0.
0.
0.
0.
0.
0.
0.
0.
0.
0.
0.
0.
0.
0.
0.
0.
0.
0.
0.
0.
0.
0.
0.
0.
0.
0.
0.
0.
0.
0.
0.
0.
0.
0.
0.
0.
0.
0.
0.
0.
0.
0.
0.
0.
0.
0.
0.
0.
0.
0.
0.
0.
0.
0.
0.
0.
0.
0.
0.
0.
0.
0.
0.
0.
0.
0.
0.
0.
0.
0.
0.
0.
0.
0.
0.
0.
0.
0.
0.
0.
0.
0.
0.
0.
0.
0.
0.
0.
0.
0.
0.
0.
0.
0.
0.
0.
0.
0.
0.
0.
0.
0.
0.
0.
0.
0.
0.
0.
0.
0.
0.
0.
0.
0.
0.
0.
0.
0.
0.
0.
0.
0.
0.
0.
0.
0.
0.
0.
0.
0.
0.
0.
0.
0.
0.
0.
0.
0.
0.
0.
0.
0.
0.
0.
0.
0.
0.
0.
0.
0.
0.
0.
0.
0.
0.
0.
0.
0.
0.
0.
0.
0.
0.
0.
0.
0.
0.
0.
0.
0.
0.
0.
0.
0.
0.
0.
0.
0.
0.
0.
0.
0.
0.
0.
0.
0.
0.
0.
0.
0.
0.
0.
0.
0.
0.
0.
0.
0.
0.
0.
0.
0.
0.
0.
0.
0.
0.
0.
0.
0.
0.
0.
0.
0.
0.
0.
0.
0.
0.
0.
0.
0.
0.
0.
0.
0.
0.
0.
0.
0.
0.
0.
0.
0.
0.
0.
0.
0.
0.
0.
0.
0.
0.
0.
0.
0.
0.
0.
0.
0.
0.
0.
0.
0.
0.
0.
0.
0.
0.
0.
0.
0.
0.
0.
0.
0.
0.
0.
0.
0.
0.
0.
0.
0.
0.
0.
0.
0.
0.
0.
0.
0.
0.
0.
0.
0.
0.
0.
0.
0.
0.
0.
0.
0.
0.
0.
0.
0.
0.
0.
0.
0.
0.
0.
0.
0.
0.
0.
0.
0.
0.
0.
0.
0.
0.
0.
0.
0.
0.
0.
0.
0.
0.
0.
0.
0.
0.
0.
0.
0.
0.
0.
0.
0.
0.
0.
0.
0.
0.
0.
0.
0.
0.
0.
0.
0.
0.
0.
0.
0.
0.
0.
0.
0.
0.
0.
0.
0.
0.
0.
0.
0.
0.
0.
0.
0.
0.
0.
0.
0.
0.
0.
0.
0.
0.
0.
0.
0.
0.
0.
0.
0.
0.
0.
0.
0.
0.
0.
0.
0.
0.
0.
0.
0.
0.
0.
0.
0.
0.
0.
0.
0.
0.
0.
0.
0.
0.
0.
0.
0.
0.
0.
0.
0.
0.
0.
0.
0.
0.
0.
0.
0.
0.
0.
0.
0.
0.
0.
0.
0.
0.
0.
0.
0.
0.
0.
0.
0.
0.
0.
0.
0.
0.
0.
0.
0.
0.
0.
0.
0.
0.
0.
0.
0.
0.
0.
0.
0.
0.
0.
0.
0.
0.
0.
0.
0.
0.
0.
0.
0.
0.
0.
0.
0.
0.
0.
0.
0.
0.
0.
0.
0.
0.
0.
0.
0.
0.
0.
0.
0.
0.
0.
0.
0.
0.
0.
0.
0.
0.
0.
0.
0.
0.
0.
0.
0.
0.
0.
0.
0.
0.
0.
0.
0.
0.
0.
0.
0.
0.
0.
0.
0.
0.
0.
0.
0.
0.
0.
0.
0.
0.
0.
0.
0.
0.
0.
0.
0.
0.
0.
0.
0.
0.
0.
0.
0.
0.
0.
0.
0.
0.
0.
0.
0.
0.
0.
0.
0.
0.
0.
0.
0.
0.
0.
0.
0.
0.
0.
0.
0.
0.
0.
0.
0.
0.
0.
0.
0.
0.
0.
0.
0.
0.
0.
0.
0.
0.
0.
0.
0.
0.
0.
0.
0.
0.
0.
0.
0.
0.
0.
0.
0.
0.
0.
0.
0.
0.
0.
0.
0.
0.
0.
0.
0.
0.
0.
0.
0.
0.
0.
0.
0.
0.
0.
0.
0.
0.
0.
0.
0.
0.
0.
0.
0.
0.
0.
0.
0.
0.
0.
0.
0.
0.
0.
0.
0.
0.
0.
0.
0.
0.
0.
0.
0.
0.
0.
0.
0.
0.
0.
0.
0.
0.
0.
0.
0.
0.
0.
0.
0.
0.
0.
0.
0.
0.
0.
0.
0.
0.
0.
0.
0.
0.
0.
0.
0.
0.
0.
0.
0.
0.
0.
0.
0.
0.
0.
0.
0.
0.
0.
0.
0.
0.
0.
0.
0.
0.
0.
0.
0.
0.
0.
0.
0.
0.
0.
0.
0.
0.
0.
0.
0.
0.
0.
0.
0.
0.
0.
0.
0.
0.
0.
0.
0.
0.
0.
0.
0.
0.
0.
0.
0.
0.
0.
0.
0.
0.
0.
0.
0.
0.
0.
0.
0.
0.
0.
0.
0.
0.
0.001
0.001
0.001
0.001
0.
0.
0.
0.
0.
0.
0.
0.
0.
0.
0.
0.
0.
0.
0.
0.
0.
0.
0.
0.
0.
0.
0.
0.
0.
0.
0.
0.
0.
0.
0.
0.
0.
0.001
0.001
0.001
0.000
0.000
0.000
0.002
0.002
0.001
0.001
0.
0.
0.
0.
0.
0.
0.
0.
0.
0.
0.
0.
0.
0.
0.
0.
0.
0.
0.
0.
0.
0.
0.
0.
0.
0.
0.
0.
0.001
0.002
0.
-0.002
-0.001
-0.003
-0.005
-0.005
-0.005
-0.003
-0.001
0.000
0.001
0.001
0.
0.
0.
0.
0.
0.
0.
0.
0.
0.
0.
0.
0.
0.
0.
0.
0.
0.
0.
0.
0.
0.
0.
0.
0.
0.001
0.001
0.002
-0.002
-0.004
-0.005
-0.009
-0.011
-0.012
-0.012
-0.013
-0.011
-0.007
-0.003
0.001
0.002
0.001
0.
0.
0.
0.
0.
0.
0.
0.
0.
0.
0.
0.
0.
0.
0.
0.
0.
0.
0.
0.
0.
0.
0.
0.001
0.001
0.002
-0.002
-0.006
-0.010
-0.019
-0.025
-0.028
-0.031
-0.033
-0.033
-0.029
-0.020
-0.010
-0.004
0.001
0.002
0.001
0.
0.
0.
0.
0.
0.
0.
0.
0.
0.
0.
0.
0.
0.
0.
0.
0.
0.
0.
0.
0.
0.
0.001
0.001
-0.001
-0.007
-0.016
-0.027
-0.043
-0.054
-0.063
-0.069
-0.073
-0.066
-0.055
-0.043
-0.024
-0.010
0.000
0.002
0.003
0.
0.
0.
0.
0.
0.
0.
0.
0.
0.
0.
0.
0.
0.
0.
0.
0.
0.
0.
0.
0.
0.001
0.001
0.000
-0.006
-0.014
-0.031
-0.054
-0.081
-0.097
-0.102
-0.108
-0.109
-0.099
-0.080
-0.062
-0.042
-0.018
-0.005
0.001
0.002
0.
0.
0.
0.
0.
0.
0.
0.
0.
0.
0.
0.
0.
0.
0.
0.
0.
0.
0.
0.
0.
0.001
0.
-0.001
-0.009
-0.023
-0.051
-0.089
-0.118
-0.128
-0.131
-0.126
-0.135
-0.122
-0.102
-0.080
-0.057
-0.026
-0.008
0.001
0.002
0.001
0.
0.
0.
0.
0.
0.
0.
0.
0.
0.
0.
0.
0.
0.
0.
0.
0.
0.
0.
0.
0.001
0.000
-0.003
-0.013
-0.033
-0.073
-0.119
-0.150
-0.156
-0.138
-0.112
-0.137
-0.143
-0.124
-0.095
-0.066
-0.029
-0.010
0.000
0.002
0.001
0.
0.
0.
0.
0.
0.
0.
0.
0.
0.
0.
0.
0.
0.
0.
0.
0.
0.
0.
0.
0.001
0.000
-0.006
-0.017
-0.042
-0.087
-0.139
-0.177
-0.181
-0.169
-0.164
-0.168
-0.161
-0.134
-0.102
-0.061
-0.029
-0.011
0.000
0.002
0.001
0.
0.
0.
0.
0.
0.
0.
0.
0.
0.
0.
0.
0.
0.
0.
0.
0.
0.
0.
0.
0.000
-0.001
-0.007
-0.021
-0.047
-0.092
-0.140
-0.177
-0.200
-0.205
-0.201
-0.185
-0.158
-0.125
-0.087
-0.051
-0.024
-0.010
-0.001
0.002
0.001
0.
0.
0.
0.
0.
0.
0.
0.
0.
0.
0.
0.
0.
0.
0.
0.
0.
0.
0.
0.
-0.001
-0.001
-0.007
-0.020
-0.046
-0.087
-0.130
-0.171
-0.200
-0.213
-0.204
-0.174
-0.134
-0.099
-0.067
-0.040
-0.018
-0.009
-0.002
0.000
0.001
0.
0.
0.
0.
0.
0.
0.
0.
0.
0.
0.
0.
0.
0.
0.
0.
0.
0.
0.
0.
-0.001
-0.001
-0.004
-0.019
-0.043
-0.078
-0.120
-0.161
-0.187
-0.197
-0.183
-0.152
-0.113
-0.078
-0.051
-0.030
-0.016
-0.008
-0.004
-0.001
0.
0.
0.
0.
0.
0.
0.
0.
0.
0.
0.
0.
0.
0.
0.
0.
0.
0.
0.
0.
0.
-0.001
-0.001
-0.005
-0.015
-0.033
-0.064
-0.107
-0.145
-0.168
-0.170
-0.159
-0.137
-0.105
-0.071
-0.045
-0.027
-0.015
-0.008
-0.003
-0.003
-0.001
0.
0.
0.
0.
0.
0.
0.
0.
0.
0.
0.
0.
0.
0.
0.
0.
0.
0.
0.
0.
0.
-0.001
-0.005
-0.014
-0.025
-0.048
-0.082
-0.121
-0.139
-0.141
-0.140
-0.128
-0.103
-0.071
-0.042
-0.025
-0.014
-0.008
-0.003
-0.002
-0.001
0.
0.
0.
0.
0.
0.
0.
0.
0.
0.
0.
0.
0.
0.
0.
0.
0.
0.
0.
0.
0.
-0.001
-0.001
-0.010
-0.019
-0.035
-0.061
-0.097
-0.114
-0.116
-0.110
-0.117
-0.102
-0.070
-0.037
-0.020
-0.009
-0.006
-0.003
-0.003
-0.002
0.
0.
0.
0.
0.
0.
0.
0.
0.
0.
0.
0.
0.
0.
0.
0.
0.
0.
0.
0.
0.
0.
-0.001
-0.007
-0.014
-0.024
-0.043
-0.073
-0.095
-0.104
-0.098
-0.108
-0.094
-0.068
-0.037
-0.018
-0.006
-0.002
0.
-0.002
0.
0.
0.
0.
0.
0.
0.
0.
0.
0.
0.
0.
0.
0.
0.
0.
0.
0.
0.
0.
0.
0.
0.
0.
-0.002
-0.009
-0.016
-0.030
-0.054
-0.076
-0.095
-0.107
-0.103
-0.087
-0.059
-0.032
-0.013
-0.003
-0.001
0.001
-0.001
0.
0.
0.
0.
0.
0.
0.
0.
0.
0.
0.
0.
0.
0.
0.
0.
0.
0.
0.
0.
0.
0.
0.
0.
0.000
-0.004
-0.009
-0.017
-0.034
-0.056
-0.077
-0.087
-0.086
-0.069
-0.044
-0.020
-0.005
-0.001
0.002
-0.001
0.001
0.
0.
0.
0.
0.
0.
0.
0.
0.
0.
0.
0.
0.
0.
0.
0.
0.
0.
0.
0.
0.
0.
0.
0.
0.001
-0.001
-0.004
-0.009
-0.018
-0.032
-0.049
-0.057
-0.054
-0.040
-0.025
-0.009
-0.001
0.002
0.001
0.000
0.001
0.
0.
0.
0.
0.
0.
0.
0.
0.
0.
0.
0.
0.
0.
0.
0.
0.
0.
0.
0.
0.
0.
0.
0.
0.001
0.002
-0.001
-0.002
-0.007
-0.014
-0.023
-0.028
-0.024
-0.016
-0.007
0.001
0.003
0.005
0.002
-0.001
0.001
0.
0.
0.
0.
0.
0.
0.
0.
0.
0.
0.
0.
0.
0.
0.
0.
0.
0.
0.
0.
0.
0.
0.
0.
0.001
0.002
0.002
0.002
-0.001
-0.004
-0.006
-0.008
-0.006
-0.001
0.003
0.005
0.005
0.003
0.001
-0.001
0.001
0.
0.
0.
0.
0.
0.
0.
0.
0.
0.
0.
0.
0.
0.
0.
0.
0.
0.
0.
0.
0.
0.
0.
0.
0.
0.001
0.002
0.002
0.003
0.002
0.001
0.001
0.003
0.006
0.005
0.006
0.006
0.002
0.
0.000
0.001
0.
0.
0.
0.
0.
0.
0.
0.
0.
0.
0.
0.
0.
0.
0.
0.
0.
0.
0.
0.
0.
0.
0.
0.
0.
0.
0.002
0.002
0.002
0.004
0.005
0.004
0.004
0.005
0.006
0.005
0.003
0.002
0.000
0.001
0.
0.
0.
0.
0.
0.
0.
0.
0.
0.
0.
0.
0.
0.
0.
0.
0.
0.
0.
0.
0.
0.
0.
0.
0.
0.
0.
0.
0.002
0.002
0.002
0.002
0.002
0.003
0.003
0.002
0.003
0.001
0.001
0.
0.
0.
0.
0.
0.
0.
0.
0.
0.
0.
0.
0.
0.
0.
0.
0.
0.
0.
0.
0.
0.
0.
0.
0.
0.
0.
0.
0.
0.
0.
0.
0.001
0.001
0.001
0.001
0.001
0.001
0.
0.
0.
0.
0.
0.
0.
0.
0.
0.
0.
0.
0.
0.
0.
0.
0.
0.
0.
0.
0.
0.
0.
0.
0.
0.
0.
0.
0.
0.
0.
0.
0.
0.
0.
0.
0.
0.
0.
0.
0.
0.
0.
0.
0.
0.
0.
0.
0.
0.
0.
0.
0.
0.
0.
0.
0.
0.
0.
0.
0.
0.
0.
0.
0.
0.
0.
0.
0.
0.
0.
0.
0.
0.
0.
0.
0.
0.
0.
0.
0.
0.
0.
0.
0.
0.
0.
0.
0.
0.
0.
0.
0.
0.
0.
0.
0.
0.
0.
0.
0.
0.
0.
0.
0.
0.
0.
0.
0.
0.
0.
0.
0.
0.
0.
0.
0.
0.
0.
0.
0.
0.
0.
0.
0.
0.
0.
0.
0.
0.
0.
0.
0.
0.
0.
0.
0.
0.
0.
0.
0.
0.
0.
0.
0.
0.
0.
0.
0.
0.
0.
0.
0.
0.
0.
0.
0.
0.
0.
0.
0.
0.
0.
0.
0.
0.
0.
0.
0.
0.
0.
0.
0.
0.
0.
0.
0.
0.
0.
0.
0.
0.
0.
0.
0.
0.
0.
0.
0.
0.
0.
0.
0.
0.
0.
0.
0.
0.
0.
0.
0.
0.
0.
0.
0.
0.
0.
0.
0.
0.
0.
0.
0.
0.
0.
0.
0.
0.
0.
0.
0.
0.
0.
0.
0.
0.
0.
0.
0.
0.
0.
0.
0.
0.
0.
0.
0.
0.
0.
0.
0.
0.
0.
0.
0.
0.
0.
0.
0.
0.
0.
0.
0.
0.
0.
0.
0.
0.
0.
0.
0.
0.
0.
0.
0.
0.
0.
0.
0.
0.
0.
0.
0.
0.
0.
0.
0.
0.
0.
0.
0.
0.
0.
0.
0.
0.
0.
0.
0.
0.
0.
0.
0.
0.
0.
0.
0.
0.
0.
0.
0.
0.
0.
0.
0.
0.
0.
0.
0.
0.
0.
0.
0.
0.
0.
0.
0.
0.
0.
0.
0.
0.
0.
0.
0.
0.
0.
0.
0.
0.
0.
0.
0.
0.
0.
0.
0.
0.
0.
0.
0.
0.
0.
0.
0.
0.
0.
0.
0.
0.
0.
0.
0.
0.
0.
0.
0.
0.
0.
0.
0.
0.
0.
0.
0.
0.
0.
0.
0.
0.
0.
0.
0.
0.
0.
0.
0.
0.
0.
0.
0.
0.
0.
0.
0.
0.
0.
0.
0.
0.
0.
0.
0.
0.
0.
0.
0.
0.
0.
0.
0.
0.
0.
0.
0.
0.
0.
0.
0.
0.
0.
0.
0.
0.
0.
0.
0.
0.
0.
0.
0.
0.
0.
0.
0.
0.
0.
0.
0.
0.
0.
0.
0.
0.
0.
0.
0.
0.
0.
0.
0.
0.
0.
0.
0.
0.
0.
0.
0.
0.
0.
0.
0.
0.
0.
0.
0.
0.
0.
0.
0.
0.
0.
0.
0.
0.
0.
0.
0.
0.
0.
0.
0.
0.
0.
0.
0.
0.
0.
0.
0.
0.
0.
0.
0.
0.
0.
0.
0.
0.
0.
0.
0.
0.
0.
0.
0.
0.
0.
0.
0.
0.
0.
0.
0.
0.
0.
0.
0.
0.
0.
0.
0.
0.
0.
0.
0.
0.
0.
0.
0.
0.
0.
0.
0.
0.
0.
0.
0.
0.
0.
0.
0.
0.
0.
0.
0.
0.
0.
0.
0.
0.
0.
0.
0.
0.
0.
0.
0.
0.
0.
0.
0.
0.
0.
0.
0.
0.
0.
0.
0.
0.
0.
0.
0.
0.
0.
0.
0.
0.
0.
0.
0.
0.
0.
0.
0.
0.
0.
0.
0.
0.
0.
0.
0.
0.
0.
0.
0.
0.
0.
0.
0.
0.
0.
0.
0.
0.
0.
0.
0.
0.
0.
0.
0.
0.
0.
0.
0.
0.
0.
0.
0.
0.
0.
0.
0.
0.
0.
0.
0.
0.
0.
0.
0.
0.
0.
0.
0.
0.
0.
0.
0.
0.
0.
0.
0.
0.
0.
0.
0.
0.
0.
0.
0.
0.
0.
0.
0.
0.
0.
0.
0.
0.
0.
0.
0.
0.
0.
0.
0.
0.
0.
0.
0.
0.
0.
0.
0.
0.
0.
0.
0.
0.
0.
0.
0.
0.
0.
0.
0.
0.
0.
0.
0.
0.
0.
0.
0.
0.
0.
0.
0.
0.
0.
0.
0.
0.
0.
0.
0.
0.
0.
0.
0.
0.
0.
0.
0.
0.
0.
0.
0.
0.
0.
0.
0.
0.
0.
0.
0.
0.
0.
0.
0.
0.
0.
0.
0.
0.
0.
0.
0.
0.
0.
0.
0.
0.
0.
0.
0.
0.
0.
0.
0.
0.
0.
0.
0.
0.
0.
0.
0.
0.
0.
0.
0.
0.
0.
0.
0.
0.
0.
0.
0.
0.
0.
0.
0.
0.
0.
0.
0.
0.
0.
0.
0.
0.
0.
0.
0.
0.
0.
0.
0.
0.
0.
0.
0.
0.
0.
0.
0.
0.
0.
0.
0.
0.
0.
0.
0.
0.
0.
0.
0.
0.
0.
0.
0.
0.
0.
0.
0.
0.
0.
0.
0.
0.
0.
0.
0.
0.
0.
0.
0.
0.
0.
0.
0.
0.
0.
0.
0.
0.
0.
0.
0.
0.
0.
0.
0.
0.
0.
0.
0.
0.
0.
0.
0.
0.
0.
0.
0.
0.
0.
0.
0.
0.
0.
0.
0.
0.
0.
0.
0.
0.
0.
0.
0.
0.
0.
0.
0.
0.
0.
0.
0.
0.
0.
0.
0.
0.
0.
0.
0.
0.
0.
0.
0.
0.
0.
0.
0.
0.
0.
0.
0.
0.
0.
0.
0.
0.
0.
0.
0.
0.
0.
0.
0.
0.
0.
0.
0.
0.
0.
0.
0.
0.
0.
0.
0.
0.
0.
0.
0.
0.
0.
0.
0.
0.
0.
0.
0.
0.
0.
0.
0.
0.
0.
0.
0.
0.
0.
0.
0.
0.
0.
0.
0.
0.
0.
0.
0.
0.
0.
0.
0.
0.
0.
0.
0.
0.
0.
0.
0.
0.
0.
0.
0.
0.
0.
0.
0.
0.
0.
0.
0.
0.
0.
0.
0.
0.
0.
0.
0.
0.
0.
0.
0.
0.
0.
0.
0.
0.
0.
0.
0.
0.
0.
0.
0.
0.
0.
0.
0.
0.
0.
0.
0.
0.
0.
0.
0.
0.
0.
0.
0.
0.
0.
0.
0.
0.
0.
0.
0.
0.
0.
0.
0.
0.
0.
0.
0.
0.
0.
0.
0.
0.
0.
0.
0.
0.
0.
0.
0.
0.
0.
0.
0.
0.
0.
0.
0.
0.
0.
0.
0.
0.
0.
0.
0.
0.
0.
0.
0.
0.
0.
0.
0.
0.
0.
0.
0.
0.
0.
0.
0.
0.
0.
0.
0.
0.
0.
0.
0.
0.
0.
0.
0.
0.
0.
0.
0.
0.
0.
0.
0.
0.
0.
0.
0.
0.
0.
0.
0.
0.
0.
0.
0.
0.
0.
0.
0.
0.
0.
0.
0.
0.
0.
0.
0.
0.
0.
0.
0.
0.
0.
0.
0.
0.
0.
0.
0.
0.
0.
0.
0.
0.
0.
0.
0.
0.
0.
0.
0.
0.
0.
0.
0.
0.
0.
0.
0.
0.
0.
0.
0.
0.
0.
0.
0.
0.
0.
0.
0.
0.
0.
0.
0.
0.
0.
0.
0.
0.
0.
0.
0.
0.
0.
0.
0.
0.
0.
0.
0.
0.
0.
0.
0.
0.
0.
0.
0.
0.
0.
0.
0.
0.
0.
0.
0.
0.
0.
0.
0.
0.
0.
0.
0.
0.
0.
0.
0.
0.
0.
0.
0.
0.
0.
0.
0.
0.
0.
0.
0.
0.
0.
0.
0.
0.
0.
0.
0.
0.
0.
0.
0.
0.
0.
0.
0.
0.
0.
0.
0.
0.
0.
0.
0.
0.
0.
0.
0.
0.
0.
0.
0.
0.
0.
0.
0.
0.
0.
0.
0.
0.
0.
0.
0.
0.
0.
0.
0.
0.
0.
0.
0.
0.
0.
0.
0.
0.
0.
0.
0.
0.
0.
0.
0.
0.
0.
0.
0.
0.
0.
0.
0.
0.
0.
0.
0.
0.
0.
0.
0.
0.
0.
0.
0.
0.
0.
0.
0.
0.
0.
0.
0.
0.
0.
0.
0.
0.
0.
0.
0.
0.
0.
0.
0.
0.
0.
0.
0.
0.
0.
0.
0.
0.
0.
0.
0.
0.
0.
0.
0.
0.
0.
0.
0.
0.
0.
0.
0.
0.
0.
0.
0.
0.
0.
0.
0.
0.
0.
0.
0.
0.
0.
0.
0.
0.
0.
0.
0.
0.
0.
0.
0.
0.
0.
0.
0.
0.
0.
0.
0.
0.
0.
0.
0.
0.
0.
0.
0.
0.
0.
0.
0.
0.
0.
0.
0.
0.
0.
0.
0.
0.
0.
0.
0.
0.
0.
0.
0.
0.
0.
0.
0.
0.
0.
0.
0.
0.
0.
0.
0.
0.
0.
0.
0.
0.
0.
0.
0.
0.
0.
0.
0.
0.
0.
0.
0.
0.
0.
0.
0.
0.
0.
0.
0.
0.
0.
0.
0.
0.
0.
0.
0.
0.
0.
0.
0.
0.
0.
0.
0.
0.
0.
0.
0.
0.
0.
0.
0.001
0.001
0.001
0.001
0.001
0.001
0.
0.
0.
0.
0.
0.
0.
0.
0.
0.
0.
0.
0.
0.
0.
0.
0.
0.
0.
0.
0.
0.
0.
0.
0.
0.
0.
0.
0.
0.
0.002
0.002
0.
0.001
0.000
0.000
-0.001
-0.001
-0.001
0.001
0.002
0.001
0.001
0.
0.
0.
0.
0.
0.
0.
0.
0.
0.
0.
0.
0.
0.
0.
0.
0.
0.
0.
0.
0.
0.
0.
0.
0.
0.
0.001
0.002
0.002
-0.002
-0.002
-0.005
-0.007
-0.008
-0.008
-0.008
-0.006
-0.004
0.001
0.001
0.002
0.001
0.
0.
0.
0.
0.
0.
0.
0.
0.
0.
0.
0.
0.
0.
0.
0.
0.
0.
0.
0.
0.
0.
0.
0.
0.001
0.002
0.
-0.004
-0.008
-0.013
-0.018
-0.020
-0.023
-0.025
-0.026
-0.022
-0.015
-0.008
0.000
0.001
0.002
0.001
0.
0.
0.
0.
0.
0.
0.
0.
0.
0.
0.
0.
0.
0.
0.
0.
0.
0.
0.
0.
0.
0.
0.001
0.002
0.
-0.006
-0.014
-0.026
-0.040
-0.050
-0.058
-0.063
-0.066
-0.060
-0.051
-0.040
-0.024
-0.010
0.000
0.002
0.002
0.
0.
0.
0.
0.
0.
0.
0.
0.
0.
0.
0.
0.
0.
0.
0.
0.
0.
0.
0.
0.
0.001
0.002
0.001
-0.005
-0.017
-0.036
-0.063
-0.091
-0.108
-0.116
-0.123
-0.114
-0.088
-0.067
-0.066
-0.050
-0.025
-0.009
0.001
0.002
0.001
0.
0.
0.
0.
0.
0.
0.
0.
0.
0.
0.
0.
0.
0.
0.
0.
0.
0.
0.
0.
0.001
0.
-0.002
-0.012
-0.033
-0.071
-0.106
-0.136
-0.151
-0.107
-0.020
-0.057
0.231
0.355
-0.019
-0.072
-0.045
-0.016
0.000
0.002
0.002
0.
0.
0.
0.
0.
0.
0.
0.
0.
0.
0.
0.
0.
0.
0.
0.
0.
0.
0.
0.
0.001
-0.001
-0.005
-0.021
-0.056
-0.099
-0.141
-0.138
0.050
0.910
2.496
0.973
1.052
1.364
0.106
-0.091
-0.064
-0.023
-0.005
0.001
0.003
0.
0.
0.
0.
0.
0.
0.
0.
0.
0.
0.
0.
0.
0.
0.
0.
0.
0.
0.
0.
0.001
-0.001
-0.008
-0.030
-0.077
-0.133
-0.170
0.011
1.459
4.574
9.154
3.165
0.719
0.629
-0.006
-0.100
-0.076
-0.031
-0.006
0.001
0.003
0.
0.
0.
0.
0.
0.
0.
0.
0.
0.
0.
0.
0.
0.
0.
0.
0.
0.
0.
0.
0.001
-0.002
-0.011
-0.037
-0.092
-0.150
-0.179
0.092
2.370
4.645
3.754
1.201
0.100
0.028
-0.102
-0.111
-0.074
-0.032
-0.009
0.001
0.003
0.
0.
0.
0.
0.
0.
0.
0.
0.
0.
0.
0.
0.
0.
0.
0.
0.
0.
0.
0.
0.000
-0.003
-0.012
-0.040
-0.093
-0.145
0.021
0.279
0.560
0.771
0.152
-0.168
-0.229
-0.183
-0.152
-0.105
-0.062
-0.029
-0.009
0.000
0.003
0.001
0.
0.
0.
0.
0.
0.
0.
0.
0.
0.
0.
0.
0.
0.
0.
0.
0.
0.
0.
0.000
-0.002
-0.015
-0.041
-0.085
-0.121
0.154
0.526
0.125
-0.143
-0.295
-0.300
-0.263
-0.199
-0.142
-0.096
-0.053
-0.026
-0.008
0.000
0.001
0.001
0.001
0.
0.
0.
0.
0.
0.
0.
0.
0.
0.
0.
0.
0.
0.
0.
0.
0.
0.
-0.001
-0.003
-0.013
-0.035
-0.078
-0.128
-0.120
-0.060
-0.075
-0.084
-0.228
-0.291
-0.239
-0.179
-0.120
-0.077
-0.041
-0.017
-0.007
-0.002
0.000
0.001
0.001
0.001
0.
0.
0.
0.
0.
0.
0.
0.
0.
0.
0.
0.
0.
0.
0.
0.
0.
-0.001
-0.002
-0.011
-0.029
-0.062
-0.117
-0.169
-0.190
0.038
0.369
0.009
-0.225
-0.211
-0.162
-0.106
-0.067
-0.038
-0.017
-0.008
-0.003
-0.001
0.
0.001
0.001
0.
0.
0.
0.
0.
0.
0.
0.
0.
0.
0.
0.
0.
0.
0.
0.
0.
-0.001
-0.001
-0.010
-0.020
-0.045
-0.090
-0.151
-0.175
0.005
0.465
0.510
0.006
-0.182
-0.155
-0.103
-0.059
-0.034
-0.016
-0.007
-0.005
-0.001
0.
0.001
0.001
0.
0.
0.
0.
0.
0.
0.
0.
0.
0.
0.
0.
0.
0.
0.
0.
0.
0.
-0.001
-0.007
-0.015
-0.034
-0.062
-0.115
-0.141
0.009
1.551
3.786
1.030
-0.104
-0.148
-0.102
-0.056
-0.030
-0.015
-0.008
-0.002
-0.001
0.
0.001
0.001
0.
0.
0.
0.
0.
0.
0.
0.
0.
0.
0.
0.
0.
0.
0.
0.
0.
0.
0.
-0.003
-0.011
-0.022
-0.043
-0.084
-0.118
-0.016
1.545
3.773
1.122
-0.074
-0.133
-0.096
-0.054
-0.028
-0.015
-0.007
-0.001
0.000
0.001
0.001
0.001
0.
0.
0.
0.
0.
0.
0.
0.
0.
0.
0.
0.
0.
0.
0.
0.
0.
0.
0.
-0.001
-0.007
-0.014
-0.027
-0.057
-0.097
-0.113
0.130
0.435
0.076
-0.128
-0.123
-0.088
-0.046
-0.020
-0.011
-0.006
-0.004
-0.001
0.001
0.001
0.
0.
0.
0.
0.
0.
0.
0.
0.
0.
0.
0.
0.
0.
0.
0.
0.
0.
0.
0.
0.001
-0.003
-0.007
-0.016
-0.036
-0.074
-0.106
-0.120
-0.106
-0.120
-0.121
-0.107
-0.069
-0.034
-0.015
-0.010
-0.004
-0.005
-0.002
0.
0.
0.
0.
0.
0.
0.
0.
0.
0.
0.
0.
0.
0.
0.
0.
0.
0.
0.
0.
0.
0.
0.001
-0.001
-0.002
-0.007
-0.019
-0.043
-0.075
-0.094
-0.099
-0.106
-0.095
-0.074
-0.043
-0.021
-0.012
-0.006
-0.003
-0.004
-0.003
0.
0.
0.
0.
0.
0.
0.
0.
0.
0.
0.
0.
0.
0.
0.
0.
0.
0.
0.
0.
0.
0.
0.
0.001
-0.001
-0.002
-0.008
-0.019
-0.040
-0.055
-0.065
-0.064
-0.056
-0.038
-0.022
-0.010
-0.007
-0.004
-0.004
-0.004
-0.003
0.
0.
0.
0.
0.
0.
0.
0.
0.
0.
0.
0.
0.
0.
0.
0.
0.
0.
0.
0.
0.
0.
0.
0.001
0.002
0.002
-0.001
-0.006
-0.014
-0.023
-0.027
-0.027
-0.019
-0.009
-0.003
-0.002
-0.002
-0.002
-0.003
-0.003
-0.001
0.
0.
0.
0.
0.
0.
0.
0.
0.
0.
0.
0.
0.
0.
0.
0.
0.
0.
0.
0.
0.
0.
0.
0.
0.002
0.002
0.003
0.002
-0.001
-0.003
-0.001
-0.001
0.002
0.003
0.004
0.003
-0.001
-0.002
-0.003
-0.001
-0.001
0.
0.
0.
0.
0.
0.
0.
0.
0.
0.
0.
0.
0.
0.
0.
0.
0.
0.
0.
0.
0.
0.
0.
0.
0.001
0.002
0.002
0.004
0.004
0.004
0.004
0.006
0.008
0.008
0.006
0.004
0.001
0.
-0.001
-0.001
0.
0.
0.
0.
0.
0.
0.
0.
0.
0.
0.
0.
0.
0.
0.
0.
0.
0.
0.
0.
0.
0.
0.
0.
0.
0.
0.002
0.002
0.002
0.002
0.005
0.006
0.007
0.008
0.007
0.005
0.002
0.001
0.000
0.000
0.
0.
0.
0.
0.
0.
0.
0.
0.
0.
0.
0.
0.
0.
0.
0.
0.
0.
0.
0.
0.
0.
0.
0.
0.
0.
0.
0.
0.
0.002
0.002
0.002
0.002
0.004
0.004
0.005
0.002
0.001
0.001
0.
0.
0.
0.
0.
0.
0.
0.
0.
0.
0.
0.
0.
0.
0.
0.
0.
0.
0.
0.
0.
0.
0.
0.
0.
0.
0.
0.
0.
0.
0.
0.
0.
0.001
0.001
0.001
0.001
0.
0.
0.
0.
0.
0.
0.
0.
0.
0.
0.
0.
0.
0.
0.
0.
0.
0.
0.
0.
0.
0.
0.
0.
0.
0.
0.
0.
0.
0.
0.
0.
0.
0.
0.
0.
0.
0.
0.
0.
0.
0.
0.
0.
0.
0.
0.
0.
0.
0.
0.
0.
0.
0.
0.
0.
0.
0.
0.
0.
0.
0.
0.
0.
0.
0.
0.
0.
0.
0.
0.
0.
0.
0.
0.
0.
0.
0.
0.
0.
0.
0.
0.
0.
0.
0.
0.
0.
0.
0.
0.
0.
0.
0.
0.
0.
0.
0.
0.
0.
0.
0.
0.
0.
0.
0.
0.
0.
0.
0.
0.
0.
0.
0.
0.
0.
0.
0.
0.
0.
0.
0.
0.
0.
0.
0.
0.
0.
0.
0.
0.
0.
0.
0.
0.
0.
0.
0.
0.
0.
0.
0.
0.
0.
0.
0.
0.
0.
0.
0.
0.
0.
0.
0.
0.
0.
0.
0.
0.
0.
0.
0.
0.
0.
0.
0.
0.
0.
0.
0.
0.
0.
0.
0.
0.
0.
0.
0.
0.
0.
0.
0.
0.
0.
0.
0.
0.
0.
0.
0.
0.
0.
0.
0.
0.
0.
0.
0.
0.
0.
0.
0.
0.
0.
0.
0.
0.
0.
0.
0.
0.
0.
0.
0.
0.
0.
0.
0.
0.
0.
0.
0.
0.
0.
0.
0.
0.
0.
0.
0.
0.
0.
0.
0.
0.
0.
0.
0.
0.
0.
0.
0.
0.
0.
0.
0.
0.
0.
0.
0.
0.
0.
0.
0.
0.
0.
0.
0.
0.
0.
0.
0.
0.
0.
0.
0.
0.
0.
0.
0.
0.
0.
0.
0.
0.
0.
0.
0.
0.
0.
0.
0.
0.
0.
0.
0.
0.
0.
0.
0.
0.
0.
0.
0.
0.
0.
0.
0.
0.
0.
0.
0.
0.
0.
0.
0.
0.
0.
0.
0.
0.
0.
0.
0.
0.
0.
0.
0.
0.
0.
0.
0.
0.
0.
0.
0.
0.
0.
0.
0.
0.
0.
0.
0.
0.
0.
0.
0.
0.
0.
0.
0.
0.
0.
0.
0.
0.
0.
0.
0.
0.
0.
0.
0.
0.
0.
0.
0.
0.
0.
0.
0.
0.
0.
0.
0.
0.
0.
0.
0.
0.
0.
0.
0.
0.
0.
0.
0.
0.
0.
0.
0.
0.
0.
0.
0.
0.
0.
0.
0.
0.
0.
0.
0.
0.
0.
0.
0.
0.
0.
0.
0.
0.
0.
0.
0.
0.
0.
0.
0.
0.
0.
0.
0.
0.
0.
0.
0.
0.
0.
0.
0.
0.
0.
0.
0.
0.
0.
0.
0.
0.
0.
0.
0.
0.
0.
0.
0.
0.
0.
0.
0.
0.
0.
0.
0.
0.
0.
0.
0.
0.
0.
0.
0.
0.
0.
0.
0.
0.
0.
0.
0.
0.
0.
0.
0.
0.
0.
0.
0.
0.
0.
0.
0.
0.
0.
0.
0.
0.
0.
0.
0.
0.
0.
0.
0.
0.
0.
0.
0.
0.
0.
0.
0.
0.
0.
0.
0.
0.
0.
0.
0.
0.
0.
0.
0.
0.
0.
0.
0.
0.
0.
0.
0.
0.
0.
0.
0.
0.
0.
0.
0.
0.
0.
0.
0.
0.
0.
0.
0.
0.
0.
0.
0.
0.
0.
0.
0.
0.
0.
0.
0.
0.
0.
0.
0.
0.
0.
0.
0.
0.
0.
0.
0.
0.
0.
0.
0.
0.
0.
0.
0.
0.
0.
0.
0.
0.
0.
0.
0.
0.
0.
0.
0.
0.
0.
0.
0.
0.
0.
0.
0.
0.
0.
0.
0.
0.
0.
0.
0.
0.
0.
0.
0.
0.
0.
0.
0.
0.
0.
0.
0.
0.
0.
0.
0.
0.
0.
0.
0.
0.
0.
0.
0.
0.
0.
0.
0.
0.
0.
0.
0.
0.
0.
0.
0.
0.
0.
0.
0.
0.
0.
0.
0.
0.
0.
0.
0.
0.
0.
0.
0.
0.
0.
0.
0.
0.
0.
0.
0.
0.
0.
0.
0.
0.
0.
0.
0.
0.
0.
0.
0.
0.
0.
0.
0.
0.
0.
0.
0.
0.
0.
0.
0.
0.
0.
0.
0.
0.
0.
0.
0.
0.
0.
0.
0.
0.
0.
0.
0.
0.
0.
0.
0.
0.
0.
0.
0.
0.
0.
0.
0.
0.
0.
0.
0.
0.
0.
0.
0.
0.
0.
0.
0.
0.
0.
0.
0.
0.
0.
0.
0.
0.
0.
0.
0.
0.
0.
0.
0.
0.
0.
0.
0.
0.
0.
0.
0.
0.
0.
0.
0.
0.
0.
0.
0.
0.
0.
0.
0.
0.
0.
0.
0.
0.
0.
0.
0.
0.
0.
0.
0.
0.
0.
0.
0.
0.
0.
0.
0.
0.
0.
0.
0.
0.
0.
0.
0.
0.
0.
0.
0.
0.
0.
0.
0.
0.
0.
0.
0.
0.
0.
0.
0.
0.
0.
0.
0.
0.
0.
0.
0.
0.
0.
0.
0.
0.
0.
0.
0.
0.
0.
0.
0.
0.
0.
0.
0.
0.
0.
0.
0.
0.
0.
0.
0.
0.
0.
0.
0.
0.
0.
0.
0.
0.
0.
0.
0.
0.
0.
0.
0.
0.
0.
0.
0.
0.
0.
0.
0.
0.
0.
0.
0.
0.
0.
0.
0.
0.
0.
0.
0.
0.
0.
0.
0.
0.
0.
0.
0.
0.
0.
0.
0.
0.
0.
0.
0.
0.
0.
0.
0.
0.
0.
0.
0.
0.
0.
0.
0.
0.
0.
0.
0.
0.
0.
0.
0.
0.
0.
0.
0.
0.
0.
0.
0.
0.
0.
0.
0.
0.
0.
0.
0.
0.
0.
0.
0.
0.
0.
0.
0.
0.
0.
0.
0.
0.
0.
0.
0.
0.
0.
0.
0.
0.
0.
0.
0.
0.
0.
0.
0.
0.
0.
0.
0.
0.
0.
0.
0.
0.
0.
0.
0.
0.
0.
0.
0.
0.
0.
0.
0.
0.
0.
0.
0.
0.
0.
0.
0.
0.
0.
0.
0.
0.
0.
0.
0.
0.
0.
0.
0.
0.
0.
0.
0.
0.
0.
0.
0.
0.
0.
0.
0.
0.
0.
0.
0.
0.
0.
0.
0.
0.
0.
0.
0.
0.
0.
0.
0.
0.
0.
0.
0.
0.
0.
0.
0.
0.
0.
0.
0.
0.
0.
0.
0.
0.
0.
0.
0.
0.
0.
0.
0.
0.
0.
0.
0.
0.
0.
0.
0.
0.
0.
0.
0.
0.
0.
0.
0.
0.
0.
0.
0.
0.
0.
0.
0.
0.
0.
0.
0.
0.
0.
0.
0.
0.
0.
0.
0.
0.
0.
0.
0.
0.
0.
0.
0.
0.
0.
0.
0.
0.
0.
0.
0.
0.
0.
0.
0.
0.
0.
0.
0.
0.
0.
0.
0.
0.
0.
0.
0.
0.
0.
0.
0.
0.
0.
0.
0.
0.
0.
0.
0.
0.
0.
0.
0.
0.
0.
0.
0.
0.
0.
0.
0.
0.
0.
0.
0.
0.
0.
0.
0.
0.
0.
0.
0.
0.
0.
0.
0.
0.
0.
0.
0.
0.
0.
0.
0.
0.
0.
0.
0.
0.
0.
0.
0.
0.
0.
0.
0.
0.
0.
0.
0.
0.
0.
0.
0.
0.
0.
0.
0.
0.
0.
0.
0.
0.
0.
0.
0.
0.
0.
0.
0.
0.
0.
0.
0.
0.
0.
0.
0.
0.
0.
0.
0.
0.
0.
0.
0.
0.
0.
0.
0.
0.
0.
0.
0.
0.
0.
0.
0.
0.
0.
0.
0.
0.
0.
0.
0.
0.
0.
0.
0.
0.
0.
0.
0.
0.
0.
0.
0.
0.
0.
0.
0.
0.
0.
0.
0.
0.
0.
0.
0.
0.
0.
0.
0.
0.
0.
0.
0.
0.
0.
0.
0.
0.
0.
0.
0.
0.
0.
0.
0.
0.
0.
0.
0.
0.
0.
0.
0.
0.
0.
0.
0.
0.
0.
0.
0.
0.
0.
0.
0.
0.
0.
0.
0.
0.
0.
0.
0.
0.
0.
0.
0.
0.
0.
0.
0.
0.
0.
0.
0.
0.
0.
0.
0.
0.
0.
0.
0.
0.
0.
0.
0.
0.
0.
0.
0.
0.
0.
0.
0.
0.
0.
0.
0.
0.
0.
0.
0.
0.
0.
0.
0.
0.
0.
0.
0.
0.
0.
0.
0.
0.
0.
0.
0.
0.
-0.001
0.000
-0.001
0.000
0.001
0.001
0.
0.
0.
0.
0.
0.
0.
0.
0.
0.
0.
0.
0.
0.
0.
0.
0.
0.
0.
0.
0.
0.
0.
0.
0.
0.
0.
0.
0.
0.
0.
0.
0.
0.
-0.001
-0.001
-0.001
-0.001
-0.001
0.000
0.001
0.001
0.
0.
0.
0.
0.
0.
0.
0.
0.
0.
0.
0.
0.
0.
0.
0.
0.
0.
0.
0.
0.
0.
0.
0.
0.
0.
0.
0.
0.
0.001
0.001
0.001
0.002
0.001
0.001
0.
0.000
0.000
0.002
0.003
0.001
0.
0.
0.
0.
0.
0.
0.
0.
0.
0.
0.
0.
0.
0.
0.
0.
0.
0.
0.
0.
0.
0.
0.
0.
0.
0.
0.
0.002
0.002
0.002
0.000
-0.001
-0.001
-0.005
-0.004
-0.004
-0.003
-0.001
0.001
0.003
0.003
0.001
0.
0.
0.
0.
0.
0.
0.
0.
0.
0.
0.
0.
0.
0.
0.
0.
0.
0.
0.
0.
0.
0.
0.
0.
0.001
0.002
0.002
-0.001
-0.004
-0.005
-0.009
-0.011
-0.012
-0.011
-0.013
-0.009
-0.007
-0.002
0.003
0.003
0.001
0.
0.
0.
0.
0.
0.
0.
0.
0.
0.
0.
0.
0.
0.
0.
0.
0.
0.
0.
0.
0.
0.
0.
0.001
0.002
0.002
-0.003
-0.008
-0.016
-0.025
-0.031
-0.034
-0.036
-0.038
-0.040
-0.034
-0.025
-0.014
-0.006
0.002
0.002
0.001
0.
0.
0.
0.
0.
0.
0.
0.
0.
0.
0.
0.
0.
0.
0.
0.
0.
0.
0.
0.
0.
0.001
0.001
0.002
-0.002
-0.012
-0.029
-0.050
-0.073
-0.088
-0.098
-0.102
-0.096
-0.083
-0.067
-0.055
-0.040
-0.019
-0.006
0.000
0.002
0.
0.
0.
0.
0.
0.
0.
0.
0.
0.
0.
0.
0.
0.
0.
0.
0.
0.
0.
0.
0.
0.001
0.002
-0.001
-0.011
-0.032
-0.066
-0.099
-0.128
-0.142
-0.151
-0.139
-0.076
0.597
0.835
0.055
-0.068
-0.045
-0.016
-0.003
0.002
0.002
0.
0.
0.
0.
0.
0.
0.
0.
0.
0.
0.
0.
0.
0.
0.
0.
0.
0.
0.
0.
0.002
0.001
-0.005
-0.024
-0.061
-0.097
-0.095
0.043
0.241
1.116
3.223
2.774
38.170
63.214
4.043
-0.035
-0.073
-0.032
-0.008
-0.001
0.002
0.
0.
0.
0.
0.
0.
0.
0.
0.
0.
0.
0.
0.
0.
0.
0.
0.
0.
0.
0.001
0.001
0.000
-0.010
-0.040
-0.083
-0.051
0.819
3.267
9.243
51.056
292.573
61.293
296.397
609.695
17.278
0.097
-0.091
-0.048
-0.014
-0.002
0.002
0.
0.
0.
0.
0.
0.
0.
0.
0.
0.
0.
0.
0.
0.
0.
0.
0.
0.
0.
0.001
0.001
-0.003
-0.016
-0.054
-0.111
0.126
3.287
13.310
175.391
668.361
5720.354
449.023
92.129
102.096
8.870
0.186
-0.102
-0.060
-0.019
-0.004
0.
0.001
0.
0.
0.
0.
0.
0.
0.
0.
0.
0.
0.
0.
0.
0.
0.
0.
0.
0.
0.001
0.001
-0.005
-0.019
-0.066
-0.129
-0.008
2.143
14.435
472.778
1243.616
518.138
89.015
23.169
22.416
5.806
0.264
-0.106
-0.064
-0.021
-0.005
0.003
0.002
0.001
0.
0.
0.
0.
0.
0.
0.
0.
0.
0.
0.
0.
0.
0.
0.
0.
0.
-0.001
0.000
-0.007
-0.023
-0.070
-0.131
0.747
29.671
88.483
56.179
79.823
15.911
3.435
1.425
1.638
0.824
-0.065
-0.106
-0.058
-0.022
-0.006
0.000
0.003
0.001
0.001
0.
0.
0.
0.
0.
0.
0.
0.
0.
0.
0.
0.
0.
0.
0.
0.
-0.001
0.
-0.006
-0.022
-0.066
-0.119
1.421
67.684
226.790
52.327
14.126
1.661
-0.286
-0.349
-0.266
-0.209
-0.166
-0.105
-0.053
-0.023
-0.010
-0.001
-0.001
0.002
0.002
0.001
0.
0.
0.
0.
0.
0.
0.
0.
0.
0.
0.
0.
0.
0.
0.
-0.001
0.
-0.005
-0.022
-0.056
-0.112
0.105
5.483
15.592
15.888
16.919
4.180
-0.167
-0.391
-0.310
-0.232
-0.163
-0.097
-0.047
-0.022
-0.011
-0.003
-0.002
0.000
0.002
0.001
0.001
0.
0.
0.
0.
0.
0.
0.
0.
0.
0.
0.
0.
0.
0.
0.
-0.001
-0.004
-0.017
-0.044
-0.099
-0.162
-0.088
1.344
25.810
119.991
23.598
0.638
-0.332
-0.291
-0.209
-0.138
-0.083
-0.048
-0.026
-0.014
-0.005
-0.001
0.001
0.001
0.001
0.001
0.
0.
0.
0.
0.
0.
0.
0.
0.
0.
0.
0.
0.
0.
0.
-0.001
-0.003
-0.012
-0.031
-0.073
-0.147
-0.188
0.574
14.812
59.049
37.577
6.318
0.021
-0.272
-0.206
-0.125
-0.075
-0.046
-0.027
-0.015
-0.007
-0.002
0.001
0.001
0.002
0.001
0.
0.
0.
0.
0.
0.
0.
0.
0.
0.
0.
0.
0.
0.
0.
0.
-0.001
-0.010
-0.023
-0.047
-0.102
-0.155
0.186
8.078
186.555
1098.699
100.756
2.267
-0.199
-0.200
-0.124
-0.074
-0.046
-0.026
-0.012
-0.007
-0.002
0.001
0.001
0.001
0.001
0.
0.
0.
0.
0.
0.
0.
0.
0.
0.
0.
0.
0.
0.
0.
0.
-0.001
-0.006
-0.015
-0.031
-0.067
-0.118
-0.056
4.200
175.047
1180.615
111.931
3.873
-0.082
-0.186
-0.125
-0.071
-0.040
-0.024
-0.014
-0.009
-0.002
0.001
0.002
0.001
0.
0.
0.
0.
0.
0.
0.
0.
0.
0.
0.
0.
0.
0.
0.
0.
0.
0.
0.
-0.009
-0.019
-0.043
-0.091
-0.133
0.422
9.842
31.065
10.414
1.703
-0.075
-0.165
-0.117
-0.063
-0.034
-0.018
-0.014
-0.008
-0.003
0.002
0.001
0.001
0.
0.
0.
0.
0.
0.
0.
0.
0.
0.
0.
0.
0.
0.
0.
0.
0.
0.
0.001
-0.003
-0.009
-0.025
-0.060
-0.108
-0.033
1.958
4.574
2.652
0.517
-0.112
-0.142
-0.099
-0.056
-0.031
-0.018
-0.012
-0.008
-0.002
0.000
0.001
0.
0.
0.
0.
0.
0.
0.
0.
0.
0.
0.
0.
0.
0.
0.
0.
0.
0.
0.
0.002
0.000
-0.003
-0.012
-0.033
-0.073
-0.085
0.399
1.563
0.760
-0.023
-0.132
-0.115
-0.076
-0.047
-0.031
-0.020
-0.014
-0.006
-0.004
-0.003
0.
0.
0.
0.
0.
0.
0.
0.
0.
0.
0.
0.
0.
0.
0.
0.
0.
0.
0.
0.
0.002
0.004
0.001
-0.002
-0.015
-0.039
-0.063
-0.054
0.012
-0.053
-0.101
-0.096
-0.076
-0.053
-0.038
-0.027
-0.019
-0.010
-0.006
-0.004
-0.003
0.
0.
0.
0.
0.
0.
0.
0.
0.
0.
0.
0.
0.
0.
0.
0.
0.
0.
0.
0.
0.
0.003
0.003
0.000
-0.004
-0.012
-0.032
-0.045
-0.052
-0.056
-0.057
-0.046
-0.036
-0.030
-0.022
-0.017
-0.014
-0.008
-0.005
-0.004
-0.001
0.
0.
0.
0.
0.
0.
0.
0.
0.
0.
0.
0.
0.
0.
0.
0.
0.
0.
0.
0.
0.
0.001
0.002
0.003
0.003
-0.001
-0.004
-0.012
-0.017
-0.018
-0.013
-0.010
-0.012
-0.010
-0.011
-0.009
-0.008
-0.006
-0.004
-0.003
0.
0.
0.
0.
0.
0.
0.
0.
0.
0.
0.
0.
0.
0.
0.
0.
0.
0.
0.
0.
0.
0.
0.
0.002
0.002
0.003
0.006
0.004
0.004
0.004
0.006
0.005
0.004
0.002
-0.003
-0.004
-0.007
-0.006
-0.004
-0.002
-0.001
0.
0.
0.
0.
0.
0.
0.
0.
0.
0.
0.
0.
0.
0.
0.
0.
0.
0.
0.
0.
0.
0.
0.
0.
0.002
0.002
0.003
0.006
0.007
0.008
0.009
0.011
0.007
0.004
0.001
0.001
-0.002
-0.001
-0.001
-0.001
0.
0.
0.
0.
0.
0.
0.
0.
0.
0.
0.
0.
0.
0.
0.
0.
0.
0.
0.
0.
0.
0.
0.
0.
0.
0.
0.001
0.002
0.003
0.005
0.005
0.007
0.006
0.006
0.004
0.003
0.000
0.000
0.000
-0.001
0.
0.
0.
0.
0.
0.
0.
0.
0.
0.
0.
0.
0.
0.
0.
0.
0.
0.
0.
0.
0.
0.
0.
0.
0.
0.
0.
0.
0.
0.001
0.001
0.003
0.003
0.004
0.004
0.002
0.000
0.000
0.001
0.
0.
0.
0.
0.
0.
0.
0.
0.
0.
0.
0.
0.
0.
0.
0.
0.
0.
0.
0.
0.
0.
0.
0.
0.
0.
0.
0.
0.
0.
0.
0.
0.
0.
0.
0.
0.
0.
0.
0.
0.
0.
0.
0.
0.
0.
0.
0.
0.
0.
0.
0.
0.
0.
0.
0.
0.
0.
0.
0.
0.
0.
0.
0.
0.
0.
0.
0.
0.
0.
0.
0.
0.
0.
0.
0.
0.
0.
0.
0.
0.
0.
0.
0.
0.
0.
0.
0.
0.
0.
0.
0.
0.
0.
0.
0.
0.
0.
0.
0.
0.
0.
0.
0.
0.
0.
0.
0.
0.
0.
0.
0.
0.
0.
0.
0.
0.
0.
0.
0.
0.
0.
0.
0.
0.
0.
0.
0.
0.
0.
0.
0.
0.
0.
0.
0.
0.
0.
0.
0.
0.
0.
0.
0.
0.
0.
0.
0.
0.
0.
0.
0.
0.
0.
0.
0.
0.
0.
0.
0.
0.
0.
0.
0.
0.
0.
0.
0.
0.
0.
0.
0.
0.
0.
0.
0.
0.
0.
0.
0.
0.
0.
0.
0.
0.
0.
0.
0.
0.
0.
0.
0.
0.
0.
0.
0.
0.
0.
0.
0.
0.
0.
0.
0.
0.
0.
0.
0.
0.
0.
0.
0.
0.
0.
0.
0.
0.
0.
0.
0.
0.
0.
0.
0.
0.
0.
0.
0.
0.
0.
0.
0.
0.
0.
0.
0.
0.
0.
0.
0.
0.
0.
0.
0.
0.
0.
0.
0.
0.
0.
0.
0.
0.
0.
0.
0.
0.
0.
0.
0.
0.
0.
0.
0.
0.
0.
0.
0.
0.
0.
0.
0.
0.
0.
0.
0.
0.
0.
0.
0.
0.
0.
0.
0.
0.
0.
0.
0.
0.
0.
0.
0.
0.
0.
0.
0.
0.
0.
0.
0.
0.
0.
0.
0.
0.
0.
0.
0.
0.
0.
0.
0.
0.
0.
0.
0.
0.
0.
0.
0.
0.
0.
0.
0.
0.
0.
0.
0.
0.
0.
0.
0.
0.
0.
0.
0.
0.
0.
0.
0.
0.
0.
0.
0.
0.
0.
0.
0.
0.
0.
0.
0.
0.
0.
0.
0.
0.
0.
0.
0.
0.
0.
0.
0.
0.
0.
0.
0.
0.
0.
0.
0.
0.
0.
0.
0.
0.
0.
0.
0.
0.
0.
0.
0.
0.
0.
0.
0.
0.
0.
0.
0.
0.
0.
0.
0.
0.
0.
0.
0.
0.
0.
0.
0.
0.
0.
0.
0.
0.
0.
0.
0.
0.
0.
0.
0.
0.
0.
0.
0.
0.
0.
0.
0.
0.
0.
0.
0.
0.
0.
0.
0.
0.
0.
0.
0.
0.
0.
0.
0.
0.
0.
0.
0.
0.
0.
0.
0.
0.
0.
0.
0.
0.
0.
0.
0.
0.
0.
0.
0.
0.
0.
0.
0.
0.
0.
0.
0.
0.
0.
0.
0.
0.
0.
0.
0.
0.
0.
0.
0.
0.
0.
0.
0.
0.
0.
0.
0.
0.
0.
0.
0.
0.
0.
0.
0.
0.
0.
0.
0.
0.
0.
0.
0.
0.
0.
0.
0.
0.
0.
0.
0.
0.
0.
0.
0.
0.
0.
0.
0.
0.
0.
0.
0.
0.
0.
0.
0.
0.
0.
0.
0.
0.
0.
0.
0.
0.
0.
0.
0.
0.
0.
0.
0.
0.
0.
0.
0.
0.
0.
0.
0.
0.
0.
0.
0.
0.
0.
0.
0.
0.
0.
0.
0.
0.
0.
0.
0.
0.
0.
0.
0.
0.
0.
0.
0.
0.
0.
0.
0.
0.
0.
0.
0.
0.
0.
0.
0.
0.
0.
0.
0.
0.
0.
0.
0.
0.
0.
0.
0.
0.
0.
0.
0.
0.
0.
0.
0.
0.
0.
0.
0.
0.
0.
0.
0.
0.
0.
0.
0.
0.
0.
0.
0.
0.
0.
0.
0.
0.
0.
0.
0.
0.
0.
0.
0.
0.
0.
0.
0.
0.
0.
0.
0.
0.
0.
0.
0.
0.
0.
0.
0.
0.
0.
0.
0.
0.
0.
0.
0.
0.
0.
0.
0.
0.
0.
0.
0.
0.
0.
0.
0.
0.
0.
0.
0.
0.
0.
0.
0.
0.
0.
0.
0.
0.
0.
0.
0.
0.
0.
0.
0.
0.
0.
0.
0.
0.
0.
0.
0.
0.
0.
0.
0.
0.
0.
0.
0.
0.
0.
0.
0.
0.
0.
0.
0.
0.
0.
0.
0.
0.
0.
0.
0.
0.
0.
0.
0.
0.
0.
0.
0.
0.
0.
0.
0.
0.
0.
0.
0.
0.
0.
0.
0.
0.
0.
0.
0.
0.
0.
0.
0.
0.
0.
0.
0.
0.
0.
0.
0.
0.
0.
0.
0.
0.
0.
0.
0.
0.
0.
0.
0.
0.
0.
0.
0.
0.
0.
0.
0.
0.
0.
0.
0.
0.
0.
0.
0.
0.
0.
0.
0.
0.
0.
0.
0.
0.
0.
0.
0.
0.
0.
0.
0.
0.
0.
0.
0.
0.
0.
0.
0.
0.
0.
0.
0.
0.
0.
0.
0.
0.
0.
0.
0.
0.
0.
0.
0.
0.
0.
0.
0.
0.
0.
0.
0.
0.
0.
0.
0.
0.
0.
0.
0.
0.
0.
0.
0.
0.
0.
0.
0.
0.
0.
0.
0.
0.
0.
0.
0.
0.
0.
0.
0.
0.
0.
0.
0.
0.
0.
0.
0.
0.
0.
0.
0.
0.
0.
0.
0.
0.
0.
0.
0.
0.
0.
0.
0.
0.
0.
0.
0.
0.
0.
0.
0.
0.
0.
0.
0.
0.
0.
0.
0.
0.
0.
0.
0.
0.
0.
0.
0.
0.
0.
0.
0.
0.
0.
0.
0.
0.
0.
0.
0.
0.
0.
0.
0.
0.
0.
0.
0.
0.
0.
0.
0.
0.
0.
0.
0.
0.
0.
0.
0.
0.
0.
0.
0.
0.
0.
0.
0.
0.
0.
0.
0.
0.
0.
0.
0.
0.
0.
0.
0.
0.
0.
0.
0.
0.
0.
0.
0.
0.
0.
0.
0.
0.
0.
0.
0.
0.
0.
0.
0.
0.
0.
0.
0.
0.
0.
0.
0.
0.
0.
0.
0.
0.
0.
0.
0.
0.
0.
0.
0.
0.
0.
0.
0.
0.
0.
0.
0.
0.
0.
0.
0.
0.
0.
0.
0.
0.
0.
0.
0.
0.
0.
0.
0.
0.
0.
0.
0.
0.
0.
0.
0.
0.
0.
0.
0.
0.
0.
0.
0.
0.
0.
0.
0.
0.
0.
0.
0.
0.
0.
0.
0.
0.
0.
0.
0.
0.
0.
0.
0.
0.
0.
0.
0.
0.
0.
0.
0.
0.
0.
0.
0.
0.
0.
0.
0.
0.
0.
0.
0.
0.
0.
0.
0.
0.
0.
0.
0.
0.
0.
0.
0.
0.
0.
0.
0.
0.
0.
0.
0.
0.
0.
0.
0.
0.
0.
0.
0.
0.
0.
0.
0.
0.
0.
0.
0.
0.
0.
0.
0.
0.
0.
0.
0.
0.
0.
0.
0.
0.
0.
0.
0.
0.
0.
0.
0.
0.
0.
0.
0.
0.
0.
0.
0.
0.
0.
0.
0.
0.
0.
0.
0.
0.
0.
0.
0.
0.
0.
0.
0.
0.
0.
0.
0.
0.
0.
0.
0.
0.
0.
0.
0.
0.
0.
0.
0.
0.
0.
0.
0.
0.
0.
0.
0.
0.
0.
0.
0.
0.
0.
0.
0.
0.
0.
0.
0.
0.
0.
0.
0.
0.
0.
0.
0.
0.
0.
0.
0.
0.
0.
0.
0.
0.
0.
0.
0.
0.
0.
0.
0.
0.
0.
0.
0.
0.
0.
0.
0.
0.
0.
0.
0.
0.
0.
0.
0.
0.
0.
0.
0.
0.
0.
0.
0.
0.
0.
0.
0.
0.
0.
0.
0.
0.
0.
0.
0.
0.
0.
0.
-0.001
-0.001
-0.002
-0.001
-0.001
0.000
0.
0.
0.
0.
0.
0.
0.
0.
0.
0.
0.
0.
0.
0.
0.
0.
0.
0.
0.
0.
0.
0.
0.
0.
0.
0.
0.
0.
0.
0.
0.
0.
0.
0.
-0.001
-0.002
-0.002
-0.001
-0.001
-0.001
0.000
0.000
0.001
0.
0.
0.
0.
0.
0.
0.
0.
0.
0.
0.
0.
0.
0.
0.
0.
0.
0.
0.
0.
0.
0.
0.
0.
0.
0.
0.
0.
0.
0.
0.
-0.002
-0.002
-0.002
-0.005
-0.004
-0.002
-0.001
-0.001
0.
0.000
0.001
0.
0.
0.
0.
0.
0.
0.
0.
0.
0.
0.
0.
0.
0.
0.
0.
0.
0.
0.
0.
0.
0.
0.
0.
0.
0.
0.
0.
0.
0.
-0.002
-0.004
-0.006
-0.005
-0.004
-0.004
-0.002
-0.001
0.000
0.000
0.001
0.001
0.
0.
0.
0.
0.
0.
0.
0.
0.
0.
0.
0.
0.
0.
0.
0.
0.
0.
0.
0.
0.
0.
0.
0.
0.
0.
0.001
0.001
0.001
-0.002
0.000
-0.003
-0.004
-0.004
-0.004
-0.002
-0.001
0.001
0.000
0.001
0.001
0.
0.
0.
0.
0.
0.
0.
0.
0.
0.
0.
0.
0.
0.
0.
0.
0.
0.
0.
0.
0.
0.
0.
0.
0.001
0.002
0.002
0.002
-0.002
-0.004
-0.006
-0.009
-0.011
-0.008
-0.006
-0.002
-0.002
0.
0.002
0.002
0.001
0.
0.
0.
0.
0.
0.
0.
0.
0.
0.
0.
0.
0.
0.
0.
0.
0.
0.
0.
0.
0.
0.
0.
0.001
0.002
0.002
-0.002
-0.006
-0.009
-0.014
-0.016
-0.017
-0.017
-0.019
-0.014
-0.012
-0.007
-0.002
0.002
0.003
0.001
0.
0.
0.
0.
0.
0.
0.
0.
0.
0.
0.
0.
0.
0.
0.
0.
0.
0.
0.
0.
0.
0.
0.001
0.002
0.001
-0.005
-0.013
-0.024
-0.038
-0.046
-0.050
-0.050
-0.053
-0.054
-0.049
-0.036
-0.024
-0.011
-0.002
0.001
0.002
0.
0.
0.
0.
0.
0.
0.
0.
0.
0.
0.
0.
0.
0.
0.
0.
0.
0.
0.
0.
0.
0.001
0.002
0.001
-0.004
-0.018
-0.044
-0.074
-0.094
-0.108
-0.123
-0.136
-0.121
-0.089
-0.065
-0.071
-0.054
-0.030
-0.010
-0.002
0.000
0.001
0.
0.
0.
0.
0.
0.
0.
0.
0.
0.
0.
0.
0.
0.
0.
0.
0.
0.
0.
0.
0.001
0.002
-0.003
-0.017
-0.048
-0.083
-0.107
-0.061
-0.003
-0.103
-0.076
0.196
4.468
6.680
0.696
-0.078
-0.064
-0.028
-0.011
-0.003
0.001
0.
0.
0.
0.
0.
0.
0.
0.
0.
0.
0.
0.
0.
0.
0.
0.
0.
0.
0.
0.001
0.002
0.000
-0.009
-0.036
-0.075
-0.015
1.086
5.192
9.235
6.802
16.987
17.824
1856.256
5320.222
46.219
0.237
-0.100
-0.055
-0.018
-0.006
0.000
0.
0.
0.
0.
0.
0.
0.
0.
0.
0.
0.
0.
0.
0.
0.
0.
0.
0.
0.
0.001
0.
-0.003
-0.016
-0.054
-0.071
3.033
81.543
270.659
588.883
641.454
14924.362
928.240
100779.758
100765.000
376.994
1.371
-0.115
-0.081
-0.029
-0.007
-0.001
0.001
0.
0.
0.
0.
0.
0.
0.
0.
0.
0.
0.
0.
0.
0.
0.
0.
0.
-0.001
0.001
-0.001
-0.006
-0.025
-0.072
-0.022
14.305
1341.135
2706.633
20187.008
114437.891
100535.977
41296.598
58813.230
54945.473
399.008
6.522
-0.081
-0.093
-0.041
-0.010
-0.001
0.003
0.001
0.
0.
0.
0.
0.
0.
0.
0.
0.
0.
0.
0.
0.
0.
0.
-0.001
-0.001
0.
-0.001
-0.007
-0.030
-0.089
-0.115
4.424
137.686
370.220
100329.094
101386.719
43995.871
5604.701
2839.929
5446.849
2229.890
16.418
-0.031
-0.093
-0.042
-0.016
-0.004
0.002
0.002
0.001
0.001
0.
0.
0.
0.
0.
0.
0.
0.
0.
0.
0.
0.
0.
-0.001
-0.001
0.000
-0.001
-0.008
-0.032
-0.095
-0.118
10.076
3108.091
39235.945
3997.004
32315.850
450.333
74.991
35.779
106.805
77.737
2.585
-0.131
-0.097
-0.047
-0.020
-0.007
0.000
0.000
0.001
0.001
0.001
0.
0.
0.
0.
0.
0.
0.
0.
0.
0.
0.
0.000
-0.001
-0.001
-0.001
-0.001
-0.008
-0.032
-0.087
-0.085
19.173
22943.115
102965.922
58073.219
1788.691
73.543
1.877
1.136
1.007
0.439
-0.176
-0.172
-0.100
-0.050
-0.024
-0.011
-0.003
0.001
0.001
0.001
0.001
0.
0.
0.
0.
0.
0.
0.
0.
0.
0.
0.
0.
-0.001
0.000
0.000
-0.001
-0.007
-0.030
-0.076
-0.137
2.067
127.348
682.286
1452.335
1155.330
123.292
2.704
3.001
1.088
-0.211
-0.210
-0.163
-0.096
-0.056
-0.032
-0.015
-0.008
-0.003
0.001
0.002
0.001
0.001
0.
0.
0.
0.
0.
0.
0.
0.
0.
0.
0.
-0.001
0.000
0.000
-0.001
-0.006
-0.024
-0.062
-0.133
-0.161
1.287
32.460
3593.669
100054.953
3213.830
11.599
0.756
0.198
0.009
0.111
-0.073
-0.089
-0.062
-0.033
-0.021
-0.012
-0.006
0.000
0.002
0.003
0.001
0.
0.
0.
0.
0.
0.
0.
0.
0.
0.
0.
0.
0.001
0.000
0.000
-0.005
-0.016
-0.042
-0.104
-0.178
-0.051
11.024
970.867
17148.078
1159.391
58.343
1.955
-0.107
0.312
0.534
0.031
-0.085
-0.060
-0.035
-0.023
-0.014
-0.006
0.000
0.001
0.002
0.001
0.
0.
0.
0.
0.
0.
0.
0.
0.
0.
0.
0.
0.
0.001
0.000
-0.001
-0.012
-0.026
-0.065
-0.138
-0.122
6.323
566.931
19829.055
100371.664
4331.247
55.719
1.100
-0.051
0.064
-0.070
-0.085
-0.060
-0.040
-0.024
-0.013
-0.007
0.001
0.002
0.003
0.001
0.
0.
0.
0.
0.
0.
0.
0.
0.
0.
0.
0.
0.
0.
0.002
0.001
-0.008
-0.019
-0.040
-0.092
-0.136
1.075
52.292
13737.697
100263.422
10381.170
337.892
3.498
-0.229
-0.199
-0.139
-0.089
-0.057
-0.036
-0.023
-0.012
-0.003
0.001
0.002
0.001
0.
0.
0.
0.
0.
0.
0.
0.
0.
0.
0.
0.
0.
0.
0.
0.004
0.003
-0.002
-0.009
-0.023
-0.057
-0.115
-0.093
3.988
170.011
646.513
770.785
137.744
4.065
-0.164
-0.213
-0.146
-0.092
-0.055
-0.033
-0.020
-0.012
-0.002
0.
0.002
0.001
0.
0.
0.
0.
0.
0.
0.
0.
0.
0.
0.
0.
0.
0.
0.000
0.004
0.003
0.001
-0.003
-0.011
-0.030
-0.084
-0.119
5.182
3455.271
2353.633
439.134
52.680
2.761
-0.115
-0.188
-0.134
-0.092
-0.055
-0.031
-0.018
-0.010
-0.002
-0.001
0.001
0.
0.
0.
0.
0.
0.
0.
0.
0.
0.
0.
0.
0.
0.
0.
0.000
0.003
0.004
0.006
0.002
-0.002
-0.012
-0.046
-0.087
0.706
38.002
304.502
74.271
4.344
0.240
-0.175
-0.153
-0.114
-0.085
-0.057
-0.033
-0.018
-0.008
-0.002
-0.001
0.
0.
0.
0.
0.
0.
0.
0.
0.
0.
0.
0.
0.
0.
0.
0.
0.001
0.001
0.003
0.006
0.007
0.004
-0.003
-0.019
-0.051
-0.048
0.852
4.474
1.977
0.021
-0.157
-0.150
-0.119
-0.093
-0.078
-0.053
-0.031
-0.016
-0.009
-0.005
-0.003
0.
0.
0.
0.
0.
0.
0.
0.
0.
0.
0.
0.
0.
0.
0.
0.
0.
0.002
0.003
0.003
0.006
0.006
0.002
-0.003
-0.019
-0.041
-0.054
-0.037
-0.072
-0.107
-0.120
-0.106
-0.088
-0.079
-0.062
-0.041
-0.025
-0.014
-0.007
-0.004
0.
0.
0.
0.
0.
0.
0.
0.
0.
0.
0.
0.
0.
0.
0.
0.
0.
0.
0.
0.001
0.001
0.004
0.005
0.007
0.004
-0.002
-0.012
-0.025
-0.034
-0.044
-0.047
-0.049
-0.053
-0.054
-0.049
-0.037
-0.026
-0.017
-0.009
-0.006
-0.003
0.
0.
0.
0.
0.
0.
0.
0.
0.
0.
0.
0.
0.
0.
0.
0.
0.
0.
0.
0.
0.001
0.001
0.003
0.003
0.005
0.007
0.002
0.003
0.001
-0.002
-0.005
-0.010
-0.017
-0.022
-0.023
-0.019
-0.015
-0.010
-0.006
-0.004
-0.001
0.
0.
0.
0.
0.
0.
0.
0.
0.
0.
0.
0.
0.
0.
0.
0.
0.
0.
0.
0.
0.
0.
0.
0.002
0.002
0.007
0.007
0.010
0.011
0.011
0.008
0.005
-0.001
-0.004
-0.008
-0.008
-0.007
-0.005
-0.003
-0.002
0.
0.
0.
0.
0.
0.
0.
0.
0.
0.
0.
0.
0.
0.
0.
0.
0.
0.
0.
0.
0.
0.
0.
0.
0.
0.002
0.003
0.006
0.006
0.010
0.011
0.011
0.006
0.004
0.002
0.000
-0.003
-0.002
-0.001
-0.002
0.
0.
0.
0.
0.
0.
0.
0.
0.
0.
0.
0.
0.
0.
0.
0.
0.
0.
0.
0.
0.
0.
0.
0.
0.
0.
0.
0.001
0.003
0.004
0.003
0.006
0.007
0.006
0.004
0.001
0.001
0.000
-0.001
-0.001
0.
0.
0.
0.
0.
0.
0.
0.
0.
0.
0.
0.
0.
0.
0.
0.
0.
0.
0.
0.
0.
0.
0.
0.
0.
0.
0.
0.
0.
0.
0.
0.002
0.002
0.003
0.003
0.003
0.001
0.001
0.001
0.
0.
0.
0.
0.
0.
0.
0.
0.
0.
0.
0.
0.
0.
0.
0.
0.
0.
0.
0.
0.
0.
0.
0.
0.
0.
0.
0.
0.
0.
0.
0.
0.
0.
0.
0.
0.
0.
0.
0.
0.
0.
0.
0.
0.
0.
0.
0.
0.
0.
0.
0.
0.
0.
0.
0.
0.
0.
0.
0.
0.
0.
0.
0.
0.
0.
0.
0.
0.
0.
0.
0.
0.
0.
0.
0.
0.
0.
0.
0.
0.
0.
0.
0.
0.
0.
0.
0.
0.
0.
0.
0.
0.
0.
0.
0.
0.
0.
0.
0.
0.
0.
0.
0.
0.
0.
0.
0.
0.
0.
0.
0.
0.
0.
0.
0.
0.
0.
0.
0.
0.
0.
0.
0.
0.
0.
0.
0.
0.
0.
0.
0.
0.
0.
0.
0.
0.
0.
0.
0.
0.
0.
0.
0.
0.
0.
0.
0.
0.
0.
0.
0.
0.
0.
0.
0.
0.
0.
0.
0.
0.
0.
0.
0.
0.
0.
0.
0.
0.
0.
0.
0.
0.
0.
0.
0.
0.
0.
0.
0.
0.
0.
0.
0.
0.
0.
0.
0.
0.
0.
0.
0.
0.
0.
0.
0.
0.
0.
0.
0.
0.
0.
0.
0.
0.
0.
0.
0.
0.
0.
0.
0.
0.
0.
0.
0.
0.
0.
0.
0.
0.
0.
0.
0.
0.
0.
0.
0.
0.
0.
0.
0.
0.
0.
0.
0.
0.
0.
0.
0.
0.
0.
0.
0.
0.
0.
0.
0.
0.
0.
0.
0.
0.
0.
0.
0.
0.
0.
0.
0.
0.
0.
0.
0.
0.
0.
0.
0.
0.
0.
0.
0.
0.
0.
0.
0.
0.
0.
0.
0.
0.
0.
0.
0.
0.
0.
0.
0.
0.
0.
0.
0.
0.
0.
0.
0.
0.
0.
0.
0.
0.
0.
0.
0.
0.
0.
0.
0.
0.
0.
0.
0.
0.
0.
0.
0.
0.
0.
0.
0.
0.
0.
0.
0.
0.
0.
0.
0.
0.
0.
0.
0.
0.
0.
0.
0.
0.
0.
0.
0.
0.
0.
0.
0.
0.
0.
0.
0.
0.
0.
0.
0.
0.
0.
0.
0.
0.
0.
0.
0.
0.
0.
0.
0.
0.
0.
0.
0.
0.
0.
0.
0.
0.
0.
0.
0.
0.
0.
0.
0.
0.
0.
0.
0.
0.
0.
0.
0.
0.
0.
0.
0.
0.
0.
0.
0.
0.
0.
0.
0.
0.
0.
0.
0.
0.
0.
0.
0.
0.
0.
0.
0.
0.
0.
0.
0.
0.
0.
0.
0.
0.
0.
0.
0.
0.
0.
0.
0.
0.
0.
0.
0.
0.
0.
0.
0.
0.
0.
0.
0.
0.
0.
0.
0.
0.
0.
0.
0.
0.
0.
0.
0.
0.
0.
0.
0.
0.
0.
0.
0.
0.
0.
0.
0.
0.
0.
0.
0.
0.
0.
0.
0.
0.
0.
0.
0.
0.
0.
0.
0.
0.
0.
0.
0.
0.
0.
0.
0.
0.
0.
0.
0.
0.
0.
0.
0.
0.
0.
0.
0.
0.
0.
0.
0.
0.
0.
0.
0.
0.
0.
0.
0.
0.
0.
0.
0.
0.
0.
0.
0.
0.
0.
0.
0.
0.
0.
0.
0.
0.
0.
0.
0.
0.
0.
0.
0.
0.
0.
0.
0.
0.
0.
0.
0.
0.
0.
0.
0.
0.
0.
0.
0.
0.
0.
0.
0.
0.
0.
0.
0.
0.
0.
0.
0.
0.
0.
0.
0.
0.
0.
0.
0.
0.
0.
0.
0.
0.
0.
0.
0.
0.
0.
0.
0.
0.
0.
0.
0.
0.
0.
0.
0.
0.
0.
0.
0.
0.
0.
0.
0.
0.
0.
0.
0.
0.
0.
0.
0.
0.
0.
0.
0.
0.
0.
0.
0.
0.
0.
0.
0.
0.
0.
0.
0.
0.
0.
0.
0.
0.
0.
0.
0.
0.
0.
0.
0.
0.
0.
0.
0.
0.
0.
0.
0.
0.
0.
0.
0.
0.
0.
0.
0.
0.
0.
0.
0.
0.
0.
0.
0.
0.
0.
0.
0.
0.
0.
0.
0.
0.
0.
0.
0.
0.
0.
0.
0.
0.
0.
0.
0.
0.
0.
0.
0.
0.
0.
0.
0.
0.
0.
0.
0.
0.
0.
0.
0.
0.
0.
0.
0.
0.
0.
0.
0.
0.
0.
0.
0.
0.
0.
0.
0.
0.
0.
0.
0.
0.
0.
0.
0.
0.
0.
0.
0.
0.
0.
0.
0.
0.
0.
0.
0.
0.
0.
0.
0.
0.
0.
0.
0.
0.
0.
0.
0.
0.
0.
0.
0.
0.
0.
0.
0.
0.
0.
0.
0.
0.
0.
0.
0.
0.
0.
0.
0.
0.
0.
0.
0.
0.
0.
0.
0.
0.
0.
0.
0.
0.
0.
0.
0.
0.
0.
0.
0.
0.
0.
0.
0.
0.
0.
0.
0.
0.
0.
0.
0.
0.
0.
0.
0.
0.
0.
0.
0.
0.
0.
0.
0.
0.
0.
0.
0.
0.
0.
0.
0.
0.
0.
0.
0.
0.
0.
0.
0.
0.
0.
0.
0.
0.
0.
0.
0.
0.
0.
0.
0.
0.
0.
0.
0.
0.
0.
0.
0.
0.
0.
0.
0.
0.
0.
0.
0.
0.
0.
0.
0.
0.
0.
0.
0.
0.
0.
0.
0.
0.
0.
0.
0.
0.
0.
0.
0.
0.
0.
0.
0.
0.
0.
0.
0.
0.
0.
0.
0.
0.
0.
0.
0.
0.
0.
0.
0.
0.
0.
0.
0.
0.
0.
0.
0.
0.
0.
0.
0.
0.
0.
0.
0.
0.
0.
0.
0.
0.
0.
0.
0.
0.
0.
0.
0.
0.
0.
0.
0.
0.
0.
0.
0.
0.
0.
0.
0.
0.
0.
0.
0.
0.
0.
0.
0.
0.
0.
0.
0.
0.
0.
0.
0.
0.
0.
0.
0.
0.
0.
0.
0.
0.
0.
0.
0.
0.
0.
0.
0.
0.
0.
0.
0.
0.
0.
0.
0.
0.
0.
0.
0.
0.
0.
0.
0.
0.
0.
0.
0.
0.
0.
0.
0.
0.
0.
0.
0.
0.
0.
0.
0.
0.
0.
0.
0.
0.
0.
0.
0.
0.
0.
0.
0.
0.
0.
0.
0.
0.
0.
0.
0.
0.
0.
0.
0.
0.
0.
0.
0.
0.
0.
0.
0.
0.
0.
0.
0.
0.
0.
0.
0.
0.
0.
0.
0.
0.
0.
0.
0.
0.
0.
0.
0.
0.
0.
0.
0.
0.
0.
0.
0.
0.
0.
0.
0.
0.
0.
0.
0.
0.
0.
0.
0.
0.
0.
0.
0.
0.
0.
0.
0.
0.
0.
0.
0.
0.
0.
0.
0.
0.
0.
0.
0.
0.
0.
0.
0.
0.
0.
0.
0.
0.
0.
0.
0.
0.
0.
0.
0.
0.
0.
0.
0.
0.
0.
0.
0.
0.
0.
0.
0.
0.
0.
0.
0.
0.
0.
0.
0.
0.
0.
0.
0.
0.
0.
0.
0.
0.
0.
0.
0.
0.
0.
0.
0.
0.
0.
0.
0.
0.
0.
0.
0.
0.
0.
0.
0.
0.
0.
0.
0.
0.
0.
0.
0.
0.
0.
0.
0.
0.
0.
0.
0.
0.
0.
0.
0.
0.
0.
0.
0.
0.
0.
-0.001
-0.001
-0.001
-0.002
-0.002
-0.002
-0.001
0.000
0.001
0.001
0.
0.
0.
0.
0.
0.
0.
0.
0.
0.
0.
0.
0.
0.
0.
0.
0.
0.
0.
0.
0.
0.
0.
0.
0.
0.
0.
0.
0.
0.
-0.001
-0.001
-0.002
-0.003
-0.006
-0.004
-0.004
-0.003
-0.001
-0.001
0.000
0.001
0.
0.
0.
0.
0.
0.
0.
0.
0.
0.
0.
0.
0.
0.
0.
0.
0.
0.
0.
0.
0.
0.
0.
0.
0.
0.
0.
0.
-0.001
-0.001
-0.001
-0.006
-0.009
-0.007
-0.008
-0.008
-0.006
-0.005
-0.002
-0.001
0.001
0.001
0.
0.
0.
0.
0.
0.
0.
0.
0.
0.
0.
0.
0.
0.
0.
0.
0.
0.
0.
0.
0.
0.
0.
0.
0.
0.
0.
-0.001
-0.001
-0.005
-0.008
-0.010
-0.011
-0.013
-0.013
-0.012
-0.009
-0.006
-0.002
0.000
0.001
0.001
0.
0.
0.
0.
0.
0.
0.
0.
0.
0.
0.
0.
0.
0.
0.
0.
0.
0.
0.
0.
0.
0.
0.
0.
0.
0.
-0.001
-0.002
-0.007
-0.011
-0.013
-0.014
-0.017
-0.018
-0.017
-0.014
-0.010
-0.004
-0.001
0.001
0.001
0.001
0.
0.
0.
0.
0.
0.
0.
0.
0.
0.
0.
0.
0.
0.
0.
0.
0.
0.
0.
0.
0.
0.
0.
0.
0.
0.
-0.001
-0.007
-0.011
-0.012
-0.014
-0.016
-0.018
-0.019
-0.016
-0.011
-0.005
-0.002
0.001
0.001
0.001
0.
0.
0.
0.
0.
0.
0.
0.
0.
0.
0.
0.
0.
0.
0.
0.
0.
0.
0.
0.
0.
0.
0.
0.002
0.001
0.001
-0.001
-0.008
-0.012
-0.017
-0.019
-0.022
-0.021
-0.021
-0.016
-0.012
-0.007
-0.001
0.001
0.001
0.001
0.
0.
0.
0.
0.
0.
0.
0.
0.
0.
0.
0.
0.
0.
0.
0.
0.
0.
0.
0.
0.
0.
0.002
0.002
0.001
-0.004
-0.009
-0.016
-0.025
-0.029
-0.029
-0.030
-0.031
-0.031
-0.025
-0.019
-0.010
-0.004
0.000
0.
0.001
0.
0.
0.
0.
0.
0.
0.
0.
0.
0.
0.
0.
0.
0.
0.
0.
0.
0.
0.
0.
0.
0.001
0.002
0.001
-0.006
-0.016
-0.032
-0.051
-0.063
-0.065
-0.069
-0.067
-0.065
-0.061
-0.051
-0.037
-0.022
-0.011
-0.004
-0.001
0.001
0.
0.
0.
0.
0.
0.
0.
0.
0.
0.
0.
0.
0.
0.
0.
0.
0.
0.
0.
0.
0.001
0.002
0.001
-0.005
-0.023
-0.054
-0.082
-0.099
-0.115
-0.135
-0.155
-0.148
-0.119
-0.093
-0.092
-0.076
-0.046
-0.023
-0.010
-0.004
-0.003
0.
0.
0.
0.
0.
0.
0.
0.
0.
0.
0.
0.
0.
0.
0.
0.
0.
0.
0.
0.
0.001
0.002
-0.003
-0.021
-0.057
-0.087
-0.064
0.668
2.070
0.527
-0.121
0.037
2.531
3.576
0.361
-0.114
-0.090
-0.047
-0.021
-0.009
-0.003
0.
0.
0.
0.
0.
0.
0.
0.
0.
0.
0.
0.
0.
0.
0.
0.
0.
0.
0.
0.001
0.000
-0.002
-0.013
-0.044
-0.084
0.242
5.316
59.250
365.779
45.622
8.792
11.057
452.974
969.464
21.491
0.086
-0.128
-0.077
-0.035
-0.015
-0.007
-0.003
0.
0.
0.
0.
0.
0.
0.
0.
0.
0.
0.
0.
0.
0.
0.
0.
-0.001
-0.001
0.000
-0.003
-0.007
-0.022
-0.062
0.007
17.217
1880.288
8244.611
59397.074
894.525
1763.581
585.311
17969.285
79961.422
180.150
1.648
-0.149
-0.113
-0.051
-0.018
-0.008
-0.001
0.
0.
0.
0.
0.
0.
0.
0.
0.
0.
0.
0.
0.
0.
0.
-0.001
-0.001
-0.001
-0.002
-0.003
-0.009
-0.032
-0.082
0.267
131.233
100093.898
200067.906
104651.375
21201.797
103668.781
103432.680
115271.516
112011.438
7476.114
29.397
-0.011
-0.128
-0.060
-0.028
-0.010
-0.001
0.001
0.001
0.
0.
0.
0.
0.
0.
0.
0.
0.
0.
0.
0.
-0.001
-0.001
-0.001
-0.002
-0.003
-0.005
-0.013
-0.036
-0.102
-0.021
24.899
4455.655
7640.264
40917.777
105815.875
9900.544
100414.633
45956.117
117943.125
100093.352
114.752
0.147
-0.141
-0.072
-0.037
-0.014
-0.003
0.001
0.001
0.001
0.001
0.
0.
0.
0.
0.
0.
0.
0.
0.
0.
-0.001
-0.001
-0.002
-0.002
-0.003
-0.006
-0.014
-0.040
-0.115
-0.159
8.442
1723.383
17638.469
89894.906
102116.680
43097.719
789.802
191.313
1472.051
1042.506
11.738
-0.152
-0.152
-0.079
-0.040
-0.020
-0.009
-0.001
0.001
0.002
0.001
0.
0.
0.
0.
0.
0.
0.
0.
0.
0.
-0.001
-0.001
-0.002
-0.002
-0.004
-0.006
-0.015
-0.041
-0.108
-0.140
15.215
10340.004
200072.734
102644.805
38737.258
8210.309
27.457
152.003
39.067
3.191
-0.098
-0.261
-0.160
-0.090
-0.052
-0.032
-0.018
-0.007
-0.002
0.001
0.002
0.001
0.
0.
0.
0.
0.
0.
0.
0.
0.
-0.001
0.000
-0.001
-0.002
-0.002
-0.005
-0.014
-0.036
-0.096
-0.179
1.692
105.874
4038.365
119972.211
14596.765
307.163
85.939
2609.518
313.097
4.795
0.962
0.016
-0.152
-0.105
-0.071
-0.047
-0.028
-0.016
-0.006
0.000
0.002
0.002
0.
0.
0.
0.
0.
0.
0.
0.
0.
-0.001
0.
-0.001
-0.001
-0.002
-0.003
-0.010
-0.031
-0.077
-0.164
-0.176
5.741
792.519
81453.008
103122.102
16377.044
34.684
156.294
48.728
25.042
32.505
3.702
-0.033
-0.116
-0.085
-0.060
-0.039
-0.021
-0.009
0.000
0.002
0.003
0.
0.
0.
0.
0.
0.
0.
0.
0.
0.
-0.001
0.000
0.001
0.001
-0.001
-0.007
-0.021
-0.054
-0.125
-0.211
0.430
39.282
8986.848
200063.156
5370.882
56.585
15.420
18.428
83.758
134.840
10.741
0.124
-0.124
-0.094
-0.065
-0.045
-0.026
-0.010
-0.002
0.001
0.002
0.
0.
0.
0.
0.
0.
0.
0.
0.
0.
0.
0.000
0.002
0.001
0.003
-0.005
-0.016
-0.035
-0.081
-0.158
-0.026
28.207
28717.768
102804.773
111733.258
12117.827
45644.059
25.622
17.440
24.448
2.983
-0.063
-0.121
-0.092
-0.065
-0.043
-0.023
-0.007
0.000
0.002
0.003
0.
0.
0.
0.
0.
0.
0.
0.
0.
0.
0.
0.001
0.004
0.004
0.004
0.000
-0.010
-0.022
-0.051
-0.107
-0.134
3.638
237.537
4823.091
110492.227
102615.578
24630.994
29.703
0.758
0.489
-0.077
-0.178
-0.128
-0.084
-0.055
-0.035
-0.019
-0.005
0.001
0.002
0.002
0.
0.
0.
0.
0.
0.
0.
0.
0.
0.
0.
0.001
0.003
0.005
0.004
0.004
-0.004
-0.014
-0.030
-0.071
-0.137
-0.039
6.127
510.676
6203.274
118667.313
17360.670
123.507
2.260
-0.293
-0.268
-0.197
-0.133
-0.079
-0.047
-0.026
-0.012
-0.001
0.002
0.002
0.001
0.
0.
0.
0.
0.
0.
0.
0.
0.
0.
0.
0.001
0.004
0.005
0.004
0.004
0.000
-0.008
-0.017
-0.042
-0.102
-0.121
16.278
102713.320
107943.281
145948.766
4702.868
209.622
3.041
0.183
-0.109
-0.176
-0.133
-0.080
-0.042
-0.023
-0.010
-0.002
0.002
0.002
0.
0.
0.
0.
0.
0.
0.
0.
0.
0.
0.
0.
0.001
0.003
0.005
0.004
0.005
0.005
0.001
-0.006
-0.020
-0.056
-0.096
2.571
423.676
96287.852
3107.534
70.603
13.342
0.969
1.609
0.354
-0.131
-0.120
-0.081
-0.041
-0.018
-0.008
-0.003
0.001
0.
0.
0.
0.
0.
0.
0.
0.
0.
0.
0.
0.
0.
0.001
0.003
0.005
0.005
0.007
0.006
0.004
0.003
-0.006
-0.024
-0.060
0.045
6.664
250.434
42.892
1.183
0.079
0.137
0.726
0.134
-0.117
-0.103
-0.073
-0.036
-0.015
-0.006
-0.004
0.
0.
0.
0.
0.
0.
0.
0.
0.
0.
0.
0.
0.
0.
0.001
0.001
0.003
0.005
0.006
0.006
0.007
0.008
0.005
-0.006
-0.026
-0.051
-0.023
0.273
0.048
-0.164
-0.177
-0.134
-0.049
-0.084
-0.107
-0.087
-0.057
-0.029
-0.014
-0.007
-0.004
0.
0.
0.
0.
0.
0.
0.
0.
0.
0.
0.
0.
0.
0.
0.
0.001
0.002
0.002
0.004
0.005
0.007
0.008
0.007
0.003
-0.003
-0.016
-0.038
-0.055
-0.078
-0.107
-0.115
-0.104
-0.097
-0.097
-0.088
-0.063
-0.039
-0.020
-0.009
-0.006
-0.003
0.
0.
0.
0.
0.
0.
0.
0.
0.
0.
0.
0.
0.
0.
0.
0.
0.001
0.002
0.002
0.004
0.004
0.005
0.006
0.010
0.008
0.004
-0.001
-0.009
-0.019
-0.032
-0.047
-0.060
-0.066
-0.064
-0.050
-0.034
-0.022
-0.011
-0.006
-0.004
-0.001
0.
0.
0.
0.
0.
0.
0.
0.
0.
0.
0.
0.
0.
0.
0.
0.
0.
0.
0.001
0.001
0.001
0.003
0.004
0.007
0.009
0.010
0.010
0.010
0.004
-0.001
-0.011
-0.020
-0.025
-0.025
-0.022
-0.015
-0.010
-0.006
-0.006
-0.002
0.
0.
0.
0.
0.
0.
0.
0.
0.
0.
0.
0.
0.
0.
0.
0.
0.
0.
0.
0.
0.
0.
0.
0.001
0.004
0.005
0.008
0.010
0.011
0.011
0.008
0.004
-0.001
-0.004
-0.007
-0.006
-0.007
-0.005
-0.003
-0.002
0.
0.
0.
0.
0.
0.
0.
0.
0.
0.
0.
0.
0.
0.
0.
0.
0.
0.
0.
0.
0.
0.
0.
0.
0.
0.
0.004
0.004
0.005
0.008
0.008
0.009
0.007
0.005
0.001
0.001
0.000
-0.001
-0.002
-0.001
0.
0.
0.
0.
0.
0.
0.
0.
0.
0.
0.
0.
0.
0.
0.
0.
0.
0.
0.
0.
0.
0.
0.
0.
0.
0.
0.
0.
0.001
0.004
0.003
0.006
0.005
0.004
0.003
0.002
-0.001
-0.001
0.001
0.
0.
0.
0.
0.
0.
0.
0.
0.
0.
0.
0.
0.
0.
0.
0.
0.
0.
0.
0.
0.
0.
0.
0.
0.
0.
0.
0.
0.
0.
0.
0.
0.001
0.001
0.002
0.003
0.002
0.001
0.
0.
0.
0.
0.
0.
0.
0.
0.
0.
0.
0.
0.
0.
0.
0.
0.
0.
0.
0.
0.
0.
0.
0.
0.
0.
0.
0.
0.
0.
0.
0.
0.
0.
0.
0.
0.
0.
0.
0.
0.
0.
0.
0.
0.
0.
0.
0.
0.
0.
0.
0.
0.
0.
0.
0.
0.
0.
0.
0.
0.
0.
0.
0.
0.
0.
0.
0.
0.
0.
0.
0.
0.
0.
0.
0.
0.
0.
0.
0.
0.
0.
0.
0.
0.
0.
0.
0.
0.
0.
0.
0.
0.
0.
0.
0.
0.
0.
0.
0.
0.
0.
0.
0.
0.
0.
0.
0.
0.
0.
0.
0.
0.
0.
0.
0.
0.
0.
0.
0.
0.
0.
0.
0.
0.
0.
0.
0.
0.
0.
0.
0.
0.
0.
0.
0.
0.
0.
0.
0.
0.
0.
0.
0.
0.
0.
0.
0.
0.
0.
0.
0.
0.
0.
0.
0.
0.
0.
0.
0.
0.
0.
0.
0.
0.
0.
0.
0.
0.
0.
0.
0.
0.
0.
0.
0.
0.
0.
0.
0.
0.
0.
0.
0.
0.
0.
0.
0.
0.
0.
0.
0.
0.
0.
0.
0.
0.
0.
0.
0.
0.
0.
0.
0.
0.
0.
0.
0.
0.
0.
0.
0.
0.
0.
0.
0.
0.
0.
0.
0.
0.
0.
0.
0.
0.
0.
0.
0.
0.
0.
0.
0.
0.
0.
0.
0.
0.
0.
0.
0.
0.
0.
0.
0.
0.
0.
0.
0.
0.
0.
0.
0.
0.
0.
0.
0.
0.
0.
0.
0.
0.
0.
0.
0.
0.
0.
0.
0.
0.
0.
0.
0.
0.
0.
0.
0.
0.
0.
0.
0.
0.
0.
0.
0.
0.
0.
0.
0.
0.
0.
0.
0.
0.
0.
0.
0.
0.
0.
0.
0.
0.
0.
0.
0.
0.
0.
0.
0.
0.
0.
0.
0.
0.
0.
0.
0.
0.
0.
0.
0.
0.
0.
0.
0.
0.
0.
0.
0.
0.
0.
0.
0.
0.
0.
0.
0.
0.
0.
0.
0.
0.
0.
0.
0.
0.
0.
0.
0.
0.
0.
0.
0.
0.
0.
0.
0.
0.
0.
0.
0.
0.
0.
0.
0.
0.
0.
0.
0.
0.
0.
0.
0.
0.
0.
0.
0.
0.
0.
0.
0.
0.
0.
0.
0.
0.
0.
0.
0.
0.
0.
0.
0.
0.
0.
0.
0.
0.
0.
0.
0.
0.
0.
0.
0.
0.
0.
0.
0.
0.
0.
0.
0.
0.
0.
0.
0.
0.
0.
0.
0.
0.
0.
0.
0.
0.
0.
0.
0.
0.
0.
0.
0.
0.
0.
0.
0.
0.
0.
0.
0.
0.
0.
0.
0.
0.
0.
0.
0.
0.
0.
0.
0.
0.
0.
0.
0.
0.
0.
0.
0.
0.
0.
0.
0.
0.
0.
0.
0.
0.
0.
0.
0.
0.
0.
0.
0.
0.
0.
0.
0.
0.
0.
0.
0.
0.
0.
0.
0.
0.
0.
0.
0.
0.
0.
0.
0.
0.
0.
0.
0.
0.
0.
0.
0.
0.
0.
0.
0.
0.
0.
0.
0.
0.
0.
0.
0.
0.
0.
0.
0.
0.
0.
0.
0.
0.
0.
0.
0.
0.
0.
0.
0.
0.
0.
0.
0.
0.
0.
0.
0.
0.
0.
0.
0.
0.
0.
0.
0.
0.
0.
0.
0.
0.
0.
0.
0.
0.
0.
0.
0.
0.
0.
0.
0.
0.
0.
0.
0.
0.
0.
0.
0.
0.
0.
0.
0.
0.
0.
0.
0.
0.
0.
0.
0.
0.
0.
0.
0.
0.
0.
0.
0.
0.
0.
0.
0.
0.
0.
0.
0.
0.
0.
0.
0.
0.
0.
0.
0.
0.
0.
0.
0.
0.
0.
0.
0.
0.
0.
0.
0.
0.
0.
0.
0.
0.
0.
0.
0.
0.
0.
0.
0.
0.
0.
0.
0.
0.
0.
0.
0.
0.
0.
0.
0.
0.
0.
0.
0.
0.
0.
0.
0.
0.
0.
0.
0.
0.
0.
0.
0.
0.
0.
0.
0.
0.
0.
0.
0.
0.
0.
0.
0.
0.
0.
0.
0.
0.
0.
0.
0.
0.
0.
0.
0.
0.
0.
0.
0.
0.
0.
0.
0.
0.
0.
0.
0.
0.
0.
0.
0.
0.
0.
0.
0.
0.
0.
0.
0.
0.
0.
0.
0.
0.
0.
0.
0.
0.
0.
0.
0.
0.
0.
0.
0.
0.
0.
0.
0.
0.
0.
0.
0.
0.
0.
0.
0.
0.
0.
0.
0.
0.
0.
0.
0.
0.
0.
0.
0.
0.
0.
0.
0.
0.
0.
0.
0.
0.
0.
0.
0.
0.
0.
0.
0.
0.
0.
0.
0.
0.
0.
0.
0.
0.
0.
0.
0.
0.
0.
0.
0.
0.
0.
0.
0.
0.
0.
0.
0.
0.
0.
0.
0.
0.
0.
0.
0.
0.
0.
0.
0.
0.
0.
0.
0.
0.
0.
0.
0.
0.
0.
0.
0.
0.
0.
0.
0.
0.
0.
0.
0.
0.
0.
0.
0.
0.
0.
0.
0.
0.
0.
0.
0.
0.
0.
0.
0.
0.
0.
0.
0.
0.
0.
0.
0.
0.
0.
0.
0.
0.
0.
0.
0.
0.
0.
0.
0.
0.
0.
0.
0.
0.
0.
0.
0.
0.
0.
0.
0.
0.
0.
0.
0.
0.
0.
0.
0.
0.
0.
0.
0.
0.
0.
0.
0.
0.
0.
0.
0.
0.
0.
0.
0.
0.
0.
0.
0.
0.
0.
0.
0.
0.
0.
0.
0.
0.
0.
0.
0.
0.
0.
0.
0.
0.
0.
0.
0.
0.
0.
0.
0.
0.
0.
0.
0.
0.
0.
0.
0.
0.
0.
0.
0.
0.
0.
0.
0.
0.
0.
0.
0.
0.
0.
0.
0.
0.
0.
0.
0.
0.
0.
0.
0.
0.
0.
0.
0.
0.
0.
0.
0.
0.
0.
0.
0.
0.
0.
0.
0.
0.
0.
0.
0.
0.
0.
0.
0.
0.
0.
0.
0.
0.
0.
0.
0.
0.
0.
0.
0.
0.
0.
0.
0.
0.
0.
0.
0.
0.
0.
0.
0.
0.
0.
0.
0.
0.
0.
0.
0.
0.
0.
0.
0.
0.
0.
0.
0.
0.
0.
0.
0.
0.
0.
0.
0.
0.
0.
0.
0.
0.
0.
0.
0.
0.
0.
0.
0.
0.
0.
0.
0.
0.
0.
0.
0.
0.
0.
0.
0.
0.
0.
0.
0.
0.
0.
0.
0.
0.
0.
0.
0.
0.
0.
0.
0.
0.
0.
0.
0.
0.
0.
0.
0.
0.
0.
0.
0.
0.
0.
0.
0.
0.
0.
0.
0.
0.
0.
0.
0.
0.
0.
0.
0.
0.
0.
0.
0.
0.
-0.001
-0.001
-0.001
-0.001
-0.002
-0.002
-0.002
-0.001
-0.001
0.000
0.001
0.
0.
0.
0.
0.
0.
0.
0.
0.
0.
0.
0.
0.
0.
0.
0.
0.
0.
0.
0.
0.
0.
0.
0.
0.
0.
0.
0.
0.
-0.001
-0.001
-0.001
-0.003
-0.006
-0.007
-0.006
-0.005
-0.004
-0.003
-0.001
0.
0.001
0.001
0.
0.
0.
0.
0.
0.
0.
0.
0.
0.
0.
0.
0.
0.
0.
0.
0.
0.
0.
0.
0.
0.
0.
0.
0.
0.
-0.001
-0.001
-0.002
-0.005
-0.009
-0.012
-0.011
-0.012
-0.011
-0.010
-0.007
-0.005
-0.001
0.
0.001
0.
0.
0.
0.
0.
0.
0.
0.
0.
0.
0.
0.
0.
0.
0.
0.
0.
0.
0.
0.
0.
0.
0.
0.
0.
0.
-0.001
-0.002
-0.004
-0.010
-0.014
-0.015
-0.018
-0.021
-0.022
-0.021
-0.017
-0.011
-0.005
-0.001
0.001
0.002
0.
0.
0.
0.
0.
0.
0.
0.
0.
0.
0.
0.
0.
0.
0.
0.
0.
0.
0.
0.
0.
0.
0.
0.
-0.001
-0.001
-0.003
-0.008
-0.012
-0.018
-0.023
-0.028
-0.033
-0.038
-0.038
-0.031
-0.022
-0.012
-0.004
-0.001
0.002
0.001
0.
0.
0.
0.
0.
0.
0.
0.
0.
0.
0.
0.
0.
0.
0.
0.
0.
0.
0.
0.
0.
0.
0.
-0.001
-0.002
-0.005
-0.011
-0.015
-0.022
-0.028
-0.038
-0.047
-0.053
-0.054
-0.048
-0.036
-0.020
-0.008
-0.002
0.001
0.001
0.
0.
0.
0.
0.
0.
0.
0.
0.
0.
0.
0.
0.
0.
0.
0.
0.
0.
0.
0.
0.
0.
-0.001
-0.002
-0.002
-0.004
-0.011
-0.017
-0.023
-0.032
-0.041
-0.051
-0.061
-0.064
-0.059
-0.047
-0.029
-0.014
-0.003
0.001
0.002
0.001
0.
0.
0.
0.
0.
0.
0.
0.
0.
0.
0.
0.
0.
0.
0.
0.
0.
0.
0.
0.
0.
-0.001
0.001
0.
-0.004
-0.011
-0.021
-0.027
-0.036
-0.047
-0.057
-0.068
-0.073
-0.064
-0.054
-0.034
-0.016
-0.009
-0.001
0.002
0.001
0.
0.
0.
0.
0.
0.
0.
0.
0.
0.
0.
0.
0.
0.
0.
0.
0.
0.
0.
0.
0.
0.002
0.000
-0.001
-0.007
-0.019
-0.029
-0.038
-0.049
-0.056
-0.063
-0.072
-0.073
-0.066
-0.055
-0.036
-0.020
-0.012
-0.006
0.000
0.001
0.
0.
0.
0.
0.
0.
0.
0.
0.
0.
0.
0.
0.
0.
0.
0.
0.
0.
0.
0.
0.001
0.002
0.000
-0.006
-0.020
-0.043
-0.065
-0.079
-0.085
-0.088
-0.093
-0.097
-0.096
-0.082
-0.063
-0.042
-0.027
-0.014
-0.010
-0.006
-0.002
0.
0.
0.
0.
0.
0.
0.
0.
0.
0.
0.
0.
0.
0.
0.
0.
0.
0.
0.
0.001
0.002
0.001
-0.007
-0.022
-0.059
-0.089
-0.104
-0.105
-0.146
-0.169
-0.172
-0.153
-0.139
-0.125
-0.099
-0.069
-0.044
-0.025
-0.015
-0.008
-0.003
0.
0.
0.
0.
0.
0.
0.
0.
0.
0.
0.
0.
0.
0.
0.
0.
0.
-0.001
-0.001
-0.001
-0.001
-0.005
-0.022
-0.063
-0.096
-0.044
1.841
7.110
1.717
-0.167
-0.229
-0.040
0.046
-0.145
-0.153
-0.116
-0.070
-0.039
-0.024
-0.011
-0.006
0.
0.
0.
0.
0.
0.
0.
0.
0.
0.
0.
0.
0.
0.
0.
-0.001
-0.001
-0.001
-0.002
-0.002
-0.003
-0.013
-0.047
-0.092
0.033
3.763
293.405
9354.929
308.206
2.613
1.268
6.949
9.023
0.922
-0.174
-0.163
-0.105
-0.058
-0.034
-0.018
-0.007
-0.001
0.
0.
0.
0.
0.
0.
0.
0.
0.
0.
0.
0.
0.
-0.001
-0.001
-0.001
-0.004
-0.004
-0.004
-0.009
-0.027
-0.068
-0.069
5.101
203.632
10372.151
103213.672
10392.993
37.065
90.725
177.485
159.867
12.144
0.275
-0.185
-0.141
-0.079
-0.039
-0.020
-0.010
-0.001
0.001
0.
0.
0.
0.
0.
0.
0.
0.
0.
0.
0.
0.
-0.001
-0.001
-0.003
-0.005
-0.005
-0.007
-0.015
-0.039
-0.088
0.007
27.792
6432.100
18331.180
110355.367
899.865
580.508
21631.260
3282.127
2395.634
340.603
6.744
-0.136
-0.171
-0.101
-0.052
-0.023
-0.012
-0.001
0.000
0.001
0.
0.
0.
0.
0.
0.
0.
0.
0.
0.
-0.001
-0.001
-0.003
-0.003
-0.007
-0.009
-0.012
-0.022
-0.046
-0.112
-0.142
7.014
336.704
723.741
1226.313
375.278
762.180
42418.230
2322.087
4713.827
3112.589
19.235
-0.134
-0.195
-0.116
-0.062
-0.032
-0.015
-0.005
0.001
0.002
0.001
0.
0.
0.
0.
0.
0.
0.
0.
0.
-0.001
-0.002
-0.003
-0.005
-0.010
-0.011
-0.016
-0.025
-0.052
-0.131
-0.229
0.587
21.078
200.865
1253.703
5643.312
2316.059
173.671
61.572
124.680
94.002
2.722
-0.306
-0.230
-0.134
-0.077
-0.047
-0.028
-0.009
-0.002
0.001
0.002
0.001
0.
0.
0.
0.
0.
0.
0.
0.
-0.001
-0.002
-0.003
-0.006
-0.010
-0.012
-0.016
-0.027
-0.054
-0.132
-0.235
0.921
46.097
1371.488
15093.971
1266.936
864.327
148.945
8514.509
641.093
9.523
-0.057
-0.347
-0.260
-0.165
-0.103
-0.072
-0.048
-0.025
-0.010
-0.002
0.001
0.002
0.
0.
0.
0.
0.
0.
0.
0.
-0.001
-0.001
-0.002
-0.005
-0.007
-0.012
-0.013
-0.024
-0.050
-0.119
-0.219
0.056
17.799
4240.893
103261.398
44509.063
235.171
2407.665
101019.391
41457.848
94.575
15.135
1.800
-0.196
-0.193
-0.134
-0.088
-0.064
-0.043
-0.020
-0.005
0.001
0.002
0.001
0.
0.
0.
0.
0.
0.
0.
-0.001
-0.001
-0.002
-0.001
-0.004
-0.007
-0.011
-0.018
-0.044
-0.096
-0.200
-0.234
6.048
1281.434
100590.578
9383.522
288.585
161.321
8783.470
3856.078
1968.116
4442.680
87.324
0.748
-0.219
-0.155
-0.088
-0.073
-0.053
-0.028
-0.010
0.
0.002
0.002
0.
0.
0.
0.
0.
0.
0.
0.
0.
-0.001
0.001
0.000
-0.001
-0.007
-0.016
-0.037
-0.072
-0.150
-0.252
0.359
25.157
849.812
10922.646
484.985
17.509
260.959
9663.161
58689.188
100012.578
499.643
2.203
-0.230
-0.167
-0.086
-0.076
-0.059
-0.031
-0.011
0.000
0.002
0.002
0.
0.
0.
0.
0.
0.
0.
0.
0.000
0.001
0.002
0.002
0.002
-0.003
-0.012
-0.032
-0.057
-0.102
-0.186
-0.168
9.925
1718.828
51824.648
1091.439
797.964
3118.913
407.632
1128.918
2528.851
60.938
0.541
-0.256
-0.189
-0.119
-0.084
-0.061
-0.029
-0.008
0.
0.002
0.002
0.
0.
0.
0.
0.
0.
0.
0.
0.
0.002
0.004
0.004
0.003
-0.004
-0.011
-0.027
-0.046
-0.074
-0.129
-0.190
1.423
55.284
301.082
864.287
38435.449
1955.064
127.799
11.320
8.650
1.151
-0.273
-0.264
-0.189
-0.121
-0.079
-0.048
-0.019
-0.004
0.001
0.002
0.002
0.
0.
0.
0.
0.
0.
0.
0.
0.
0.002
0.005
0.005
0.003
-0.002
-0.009
-0.022
-0.039
-0.055
-0.089
-0.152
-0.152
1.451
46.601
3740.443
101627.750
118369.133
104981.375
54.614
0.316
-0.192
-0.293
-0.252
-0.166
-0.106
-0.062
-0.031
-0.012
-0.002
0.002
0.002
0.
0.
0.
0.
0.
0.
0.
0.
0.
0.
0.002
0.004
0.005
0.003
0.000
-0.009
-0.018
-0.028
-0.039
-0.057
-0.110
-0.164
2.379
469.458
89384.141
105167.586
105166.844
27525.271
35.397
48.638
7.433
0.019
-0.177
-0.146
-0.090
-0.046
-0.020
-0.009
0.000
0.002
0.002
0.
0.
0.
0.
0.
0.
0.
0.
0.
0.
0.002
0.004
0.005
0.003
0.002
-0.006
-0.010
-0.018
-0.024
-0.031
-0.069
-0.116
0.956
117.875
73570.172
1458.208
10930.347
478.290
110.488
1044.209
65.161
1.037
-0.091
-0.129
-0.081
-0.038
-0.016
-0.004
-0.002
0.002
0.
0.
0.
0.
0.
0.
0.
0.
0.
0.
0.
0.002
0.004
0.005
0.005
0.004
0.001
-0.002
-0.006
-0.010
-0.018
-0.038
-0.075
-0.030
4.582
257.858
41.457
8.501
3.298
29.265
165.356
24.611
1.227
-0.026
-0.107
-0.069
-0.031
-0.012
-0.004
-0.003
0.
0.
0.
0.
0.
0.
0.
0.
0.
0.
0.
0.
0.001
0.002
0.004
0.005
0.007
0.005
0.004
0.003
0.000
-0.005
-0.012
-0.034
-0.066
-0.063
0.186
-0.053
-0.212
-0.035
2.413
7.347
3.274
0.361
-0.076
-0.089
-0.056
-0.023
-0.011
-0.005
-0.003
0.
0.
0.
0.
0.
0.
0.
0.
0.
0.
0.
0.
0.
0.001
0.003
0.004
0.005
0.007
0.006
0.007
0.005
0.006
0.001
-0.006
-0.027
-0.056
-0.094
-0.144
-0.173
-0.133
0.156
0.347
0.094
-0.083
-0.098
-0.064
-0.038
-0.017
-0.009
-0.004
0.
0.
0.
0.
0.
0.
0.
0.
0.
0.
0.
0.
0.
0.
0.001
0.001
0.002
0.004
0.006
0.006
0.006
0.006
0.008
0.006
0.006
0.001
-0.013
-0.034
-0.056
-0.084
-0.094
-0.093
-0.092
-0.093
-0.086
-0.065
-0.039
-0.021
-0.009
-0.007
-0.003
0.
0.
0.
0.
0.
0.
0.
0.
0.
0.
0.
0.
0.
0.
0.
0.
0.001
0.002
0.002
0.003
0.005
0.005
0.007
0.007
0.008
0.008
0.004
0.001
-0.009
-0.024
-0.040
-0.052
-0.058
-0.057
-0.044
-0.030
-0.019
-0.010
-0.006
-0.004
0.
0.
0.
0.
0.
0.
0.
0.
0.
0.
0.
0.
0.
0.
0.
0.
0.
0.
0.
0.001
0.001
0.001
0.003
0.003
0.007
0.008
0.008
0.010
0.010
0.005
0.000
-0.006
-0.015
-0.016
-0.016
-0.014
-0.009
-0.008
-0.005
-0.003
-0.001
0.
0.
0.
0.
0.
0.
0.
0.
0.
0.
0.
0.
0.
0.
0.
0.
0.
0.
0.
0.
0.
0.
0.
0.
0.003
0.004
0.006
0.007
0.009
0.008
0.007
0.005
0.003
0.001
-0.001
-0.002
-0.003
-0.003
-0.002
-0.001
0.
0.
0.
0.
0.
0.
0.
0.
0.
0.
0.
0.
0.
0.
0.
0.
0.
0.
0.
0.
0.
0.
0.
0.
0.
0.
0.003
0.002
0.005
0.007
0.007
0.006
0.005
0.003
0.002
0.001
-0.002
-0.001
-0.001
0.
0.
0.
0.
0.
0.
0.
0.
0.
0.
0.
0.
0.
0.
0.
0.
0.
0.
0.
0.
0.
0.
0.
0.
0.
0.
0.
0.
0.
0.
0.003
0.003
0.002
0.005
0.005
0.003
0.003
0.001
0.001
0.
0.
0.
0.
0.
0.
0.
0.
0.
0.
0.
0.
0.
0.
0.
0.
0.
0.
0.
0.
0.
0.
0.
0.
0.
0.
0.
0.
0.
0.
0.
0.
0.
0.
0.
0.
0.
0.
0.
0.
0.
0.
0.
0.
0.
0.
0.
0.
0.
0.
0.
0.
0.
0.
0.
0.
0.
0.
0.
0.
0.
0.
0.
0.
0.
0.
0.
0.
0.
0.
0.
0.
0.
0.
0.
0.
0.
0.
0.
0.
0.
0.
0.
0.
0.
0.
0.
0.
0.
0.
0.
0.
0.
0.
0.
0.
0.
0.
0.
0.
0.
0.
0.
0.
0.
0.
0.
0.
0.
0.
0.
0.
0.
0.
0.
0.
0.
0.
0.
0.
0.
0.
0.
0.
0.
0.
0.
0.
0.
0.
0.
0.
0.
0.
0.
0.
0.
0.
0.
0.
0.
0.
0.
0.
0.
0.
0.
0.
0.
0.
0.
0.
0.
0.
0.
0.
0.
0.
0.
0.
0.
0.
0.
0.
0.
0.
0.
0.
0.
0.
0.
0.
0.
0.
0.
0.
0.
0.
0.
0.
0.
0.
0.
0.
0.
0.
0.
0.
0.
0.
0.
0.
0.
0.
0.
0.
0.
0.
0.
0.
0.
0.
0.
0.
0.
0.
0.
0.
0.
0.
0.
0.
0.
0.
0.
0.
0.
0.
0.
0.
0.
0.
0.
0.
0.
0.
0.
0.
0.
0.
0.
0.
0.
0.
0.
0.
0.
0.
0.
0.
0.
0.
0.
0.
0.
0.
0.
0.
0.
0.
0.
0.
0.
0.
0.
0.
0.
0.
0.
0.
0.
0.
0.
0.
0.
0.
0.
0.
0.
0.
0.
0.
0.
0.
0.
0.
0.
0.
0.
0.
0.
0.
0.
0.
0.
0.
0.
0.
0.
0.
0.
0.
0.
0.
0.
0.
0.
0.
0.
0.
0.
0.
0.
0.
0.
0.
0.
0.
0.
0.
0.
0.
0.
0.
0.
0.
0.
0.
0.
0.
0.
0.
0.
0.
0.
0.
0.
0.
0.
0.
0.
0.
0.
0.
0.
0.
0.
0.
0.
0.
0.
0.
0.
0.
0.
0.
0.
0.
0.
0.
0.
0.
0.
0.
0.
0.
0.
0.
0.
0.
0.
0.
0.
0.
0.
0.
0.
0.
0.
0.
0.
0.
0.
0.
0.
0.
0.
0.
0.
0.
0.
0.
0.
0.
0.
0.
0.
0.
0.
0.
0.
0.
0.
0.
0.
0.
0.
0.
0.
0.
0.
0.
0.
0.
0.
0.
0.
0.
0.
0.
0.
0.
0.
0.
0.
0.
0.
0.
0.
0.
0.
0.
0.
0.
0.
0.
0.
0.
0.
0.
0.
0.
0.
0.
0.
0.
0.
0.
0.
0.
0.
0.
0.
0.
0.
0.
0.
0.
0.
0.
0.
0.
0.
0.
0.
0.
0.
0.
0.
0.
0.
0.
0.
0.
0.
0.
0.
0.
0.
0.
0.
0.
0.
0.
0.
0.
0.
0.
0.
0.
0.
0.
0.
0.
0.
0.
0.
0.
0.
0.
0.
0.
0.
0.
0.
0.
0.
0.
0.
0.
0.
0.
0.
0.
0.
0.
0.
0.
0.
0.
0.
0.
0.
0.
0.
0.
0.
0.
0.
0.
0.
0.
0.
0.
0.
0.
0.
0.
0.
0.
0.
0.
0.
0.
0.
0.
0.
0.
0.
0.
0.
0.
0.
0.
0.
0.
0.
0.
0.
0.
0.
0.
0.
0.
0.
0.
0.
0.
0.
0.
0.
0.
0.
0.
0.
0.
0.
0.
0.
0.
0.
0.
0.
0.
0.
0.
0.
0.
0.
0.
0.
0.
0.
0.
0.
0.
0.
0.
0.
0.
0.
0.
0.
0.
0.
0.
0.
0.
0.
0.
0.
0.
0.
0.
0.
0.
0.
0.
0.
0.
0.
0.
0.
0.
0.
0.
0.
0.
0.
0.
0.
0.
0.
0.
0.
0.
0.
0.
0.
0.
0.
0.
0.
0.
0.
0.
0.
0.
0.
0.
0.
0.
0.
0.
0.
0.
0.
0.
0.
0.
0.
0.
0.
0.
0.
0.
0.
0.
0.
0.
0.
0.
0.
0.
0.
0.
0.
0.
0.
0.
0.
0.
0.
0.
0.
0.
0.
0.
0.
0.
0.
0.
0.
0.
0.
0.
0.
0.
0.
0.
0.
0.
0.
0.
0.
0.
0.
0.
0.
0.
0.
0.
0.
0.
0.
0.
0.
0.
0.
0.
0.
0.
0.
0.
0.
0.
0.
0.
0.
0.
0.
0.
0.
0.
0.
0.
0.
0.
0.
0.
0.
0.
0.
0.
0.
0.
0.
0.
0.
0.
0.
0.
0.
0.
0.
0.
0.
0.
0.
0.
0.
0.
0.
0.
0.
0.
0.
0.
0.
0.
0.
0.
0.
0.
0.
0.
0.
0.
0.
0.
0.
0.
0.
0.
0.
0.
0.
0.
0.
0.
0.
0.
0.
0.
0.
0.
0.
0.
0.
0.
0.
0.
0.
0.
0.
0.
0.
0.
0.
0.
0.
0.
0.
0.
0.
0.
0.
0.
0.
0.
0.
0.
0.
0.
0.
0.
0.
0.
0.
0.
0.
0.
0.
0.
0.
0.
0.
0.
0.
0.
0.
0.
0.
0.
0.
0.
0.
0.
0.
0.
0.
0.
0.
0.
0.
0.
0.
0.
0.
0.
0.
0.
0.
0.
0.
0.
0.
0.
0.
0.
0.
0.
0.
0.
0.
0.
0.
0.
0.
0.
0.
0.
0.
0.
0.
0.
0.
0.
0.
0.
0.
0.
0.
0.
0.
0.
0.
0.
0.
0.
0.
0.
0.
0.
0.
0.
0.
0.
0.
0.
0.
0.
0.
0.
0.
0.
0.
0.
0.
0.
0.
0.
0.
0.
0.
0.
0.
0.
0.
0.
0.
0.
0.
0.
0.
0.
0.
0.
0.
0.
0.
0.
0.
0.
0.
0.
0.
0.
0.
0.
0.
0.
0.
0.
0.
0.
0.
0.
0.
0.
0.
0.
0.
0.
0.
0.
0.
0.
0.
0.
0.
0.
0.
0.
0.
0.
0.
0.
0.
0.
0.
0.
0.
0.
0.
0.
0.
0.
0.
0.
0.
0.
0.
0.
0.
0.
0.
0.
0.
0.
0.
0.
0.
0.
0.
0.
0.
0.
0.
0.
0.
0.
0.
0.
0.
0.
0.
0.
0.
0.
0.
0.
0.
0.
0.
0.
0.
0.
0.
0.
0.
0.
0.
0.
0.
0.
0.
0.
0.
0.
0.
0.
0.
0.
0.
0.
0.
0.
0.
0.
0.
0.
0.
0.
0.
0.
0.
0.
0.
0.
0.
0.
0.
0.
-0.001
-0.001
-0.001
-0.001
-0.001
-0.001
0.000
0.001
0.001
0.001
0.001
0.
0.
0.
0.
0.
0.
0.
0.
0.
0.
0.
0.
0.
0.
0.
0.
0.
0.
0.
0.
0.
0.
0.
0.
0.
0.
0.
0.
-0.001
-0.001
-0.001
-0.002
-0.002
-0.006
-0.007
-0.005
-0.004
-0.003
-0.001
0.000
0.001
0.000
0.001
0.
0.
0.
0.
0.
0.
0.
0.
0.
0.
0.
0.
0.
0.
0.
0.
0.
0.
0.
0.
0.
0.
0.
0.
0.
0.
-0.001
-0.001
-0.003
-0.008
-0.010
-0.012
-0.012
-0.012
-0.012
-0.010
-0.007
-0.005
-0.001
0.001
0.001
0.001
0.
0.
0.
0.
0.
0.
0.
0.
0.
0.
0.
0.
0.
0.
0.
0.
0.
0.
0.
0.
0.
0.
0.
0.
-0.001
-0.001
-0.003
-0.007
-0.012
-0.018
-0.020
-0.022
-0.025
-0.026
-0.025
-0.020
-0.013
-0.007
-0.002
0.001
0.002
0.
0.
0.
0.
0.
0.
0.
0.
0.
0.
0.
0.
0.
0.
0.
0.
0.
0.
0.
0.
0.
0.
0.
-0.001
-0.002
-0.003
-0.007
-0.014
-0.023
-0.029
-0.036
-0.042
-0.048
-0.052
-0.053
-0.046
-0.032
-0.018
-0.006
-0.001
0.002
0.002
0.
0.
0.
0.
0.
0.
0.
0.
0.
0.
0.
0.
0.
0.
0.
0.
0.
0.
0.
0.
0.
-0.001
-0.001
-0.002
-0.006
-0.012
-0.022
-0.032
-0.042
-0.054
-0.067
-0.077
-0.085
-0.087
-0.080
-0.061
-0.036
-0.016
-0.004
0.001
0.002
0.
0.
0.
0.
0.
0.
0.
0.
0.
0.
0.
0.
0.
0.
0.
0.
0.
0.
0.
0.
0.
-0.001
-0.001
-0.003
-0.008
-0.016
-0.026
-0.040
-0.057
-0.076
-0.091
-0.100
-0.106
-0.105
-0.096
-0.080
-0.059
-0.028
-0.008
-0.001
0.002
0.001
0.
0.
0.
0.
0.
0.
0.
0.
0.
0.
0.
0.
0.
0.
0.
0.
0.
0.
0.
0.
-0.001
-0.001
-0.004
-0.010
-0.018
-0.030
-0.045
-0.064
-0.087
-0.100
-0.111
-0.111
-0.109
-0.097
-0.088
-0.071
-0.042
-0.017
-0.007
0.002
0.001
0.
0.
0.
0.
0.
0.
0.
0.
0.
0.
0.
0.
0.
0.
0.
0.
0.
0.
0.
-0.001
-0.001
-0.003
-0.004
-0.008
-0.019
-0.029
-0.046
-0.071
-0.090
-0.109
-0.125
-0.122
-0.113
-0.086
-0.086
-0.074
-0.051
-0.022
-0.010
-0.004
0.001
0.
0.
0.
0.
0.
0.
0.
0.
0.
0.
0.
0.
0.
0.
0.
0.
0.
0.
0.
0.
-0.002
-0.001
-0.003
-0.009
-0.020
-0.038
-0.059
-0.078
-0.098
-0.115
-0.127
-0.137
-0.126
-0.110
-0.097
-0.075
-0.054
-0.028
-0.015
-0.007
-0.002
0.
0.
0.
0.
0.
0.
0.
0.
0.
0.
0.
0.
0.
0.
0.
0.
0.
0.
0.
0.
0.000
-0.001
-0.004
-0.015
-0.031
-0.058
-0.083
-0.102
-0.117
-0.130
-0.141
-0.151
-0.150
-0.133
-0.113
-0.090
-0.059
-0.037
-0.020
-0.012
-0.005
-0.002
0.
0.
0.
0.
0.
0.
0.
0.
0.
0.
0.
0.
0.
0.
0.
0.
0.
0.
0.000
0.001
-0.002
-0.012
-0.029
-0.064
-0.098
-0.123
-0.140
-0.167
-0.186
-0.190
-0.190
-0.184
-0.171
-0.145
-0.112
-0.079
-0.049
-0.030
-0.018
-0.010
-0.003
0.
0.
0.
0.
0.
0.
0.
0.
0.
0.
0.
0.
0.
0.
-0.001
-0.001
-0.001
-0.002
-0.001
-0.001
-0.009
-0.025
-0.064
-0.108
-0.112
0.425
1.607
0.338
-0.255
-0.281
-0.263
-0.240
-0.220
-0.190
-0.148
-0.112
-0.075
-0.042
-0.026
-0.014
-0.004
0.
0.
0.
0.
0.
0.
0.
0.
0.
0.
0.
0.
0.
-0.001
-0.001
-0.001
-0.005
-0.005
-0.005
-0.011
-0.020
-0.047
-0.100
-0.129
0.539
31.771
264.878
31.270
0.251
-0.304
-0.204
-0.161
-0.090
0.000
-0.147
-0.146
-0.101
-0.056
-0.029
-0.021
-0.008
-0.001
0.
0.
0.
0.
0.
0.
0.
0.
0.
0.
0.
-0.001
-0.001
-0.003
-0.004
-0.007
-0.007
-0.010
-0.017
-0.034
-0.075
-0.135
0.032
4.408
275.456
7735.543
267.104
2.690
2.472
2.515
1.956
3.606
5.034
0.743
-0.147
-0.125
-0.073
-0.037
-0.022
-0.008
-0.002
0.
0.
0.
0.
0.
0.
0.
0.
0.
0.
0.
-0.001
-0.002
-0.005
-0.009
-0.012
-0.016
-0.022
-0.030
-0.052
-0.102
-0.175
0.445
10.809
68.531
339.315
43.037
19.151
38.648
17.296
9.659
17.889
24.741
3.139
-0.096
-0.148
-0.088
-0.045
-0.023
-0.011
-0.002
0.001
0.001
0.
0.
0.
0.
0.
0.
0.
0.
-0.001
-0.001
-0.003
-0.007
-0.014
-0.018
-0.025
-0.033
-0.044
-0.066
-0.129
-0.228
-0.037
3.489
11.090
15.520
20.765
298.261
141.746
34.333
19.523
14.153
11.219
1.563
-0.184
-0.172
-0.105
-0.061
-0.035
-0.017
-0.004
0.001
0.002
0.001
0.
0.
0.
0.
0.
0.
0.
-0.001
-0.002
-0.005
-0.009
-0.017
-0.026
-0.035
-0.045
-0.054
-0.078
-0.150
-0.256
0.653
59.491
458.409
110.549
43.259
191.420
244.386
361.465
181.562
10.781
2.425
0.060
-0.298
-0.216
-0.135
-0.090
-0.059
-0.032
-0.011
-0.002
0.001
0.002
0.
0.
0.
0.
0.
0.
0.
-0.001
-0.002
-0.005
-0.009
-0.019
-0.030
-0.043
-0.048
-0.062
-0.084
-0.152
-0.244
4.011
1331.982
85553.531
13699.794
3337.476
119.063
177.848
1130.756
811.160
44.839
0.896
-0.357
-0.371
-0.276
-0.180
-0.121
-0.083
-0.055
-0.027
-0.008
-0.001
0.002
0.002
0.
0.
0.
0.
0.
0.
-0.001
-0.002
-0.005
-0.008
-0.014
-0.027
-0.038
-0.046
-0.059
-0.086
-0.147
-0.244
1.335
156.678
2635.111
126983.961
103142.266
46441.535
396.451
135186.891
102508.031
900.080
26.103
2.635
-0.307
-0.303
-0.095
0.172
-0.006
-0.073
-0.047
-0.018
-0.003
0.001
0.002
0.
0.
0.
0.
0.
0.
-0.001
-0.002
-0.004
-0.005
-0.009
-0.019
-0.028
-0.042
-0.053
-0.082
-0.131
-0.227
-0.234
3.355
85.687
5440.762
47230.090
22618.926
158.240
101045.719
147034.266
9122.340
16357.381
152.411
0.983
-0.238
1.481
5.267
1.192
-0.039
-0.059
-0.026
-0.006
0.001
0.002
0.
0.
0.
0.
0.
0.
0.
-0.001
-0.001
-0.001
-0.005
-0.009
-0.019
-0.032
-0.051
-0.077
-0.116
-0.194
-0.294
-0.208
3.480
29.840
56.453
65.783
194.502
5491.002
100743.398
200058.219
100069.867
1178.138
3.199
-0.151
2.710
9.419
2.017
-0.021
-0.066
-0.029
-0.007
0.001
0.002
0.001
0.
0.
0.
0.
0.
0.
0.000
0.000
0.001
0.000
-0.003
-0.012
-0.030
-0.051
-0.080
-0.110
-0.150
-0.242
-0.318
0.222
11.382
39.821
51.347
150.225
330.296
13940.122
4369.639
7366.476
113.106
0.948
-0.298
0.198
1.058
0.228
-0.084
-0.064
-0.024
-0.006
0.001
0.002
0.
0.
0.
0.
0.
0.
0.
0.
0.001
0.003
0.003
0.001
-0.010
-0.028
-0.054
-0.086
-0.110
-0.132
-0.177
-0.248
-0.208
1.464
5.138
14.238
56.919
60.763
129.225
23.219
18.936
5.725
0.257
-0.327
-0.282
-0.186
-0.130
-0.088
-0.050
-0.017
-0.003
0.001
0.003
0.
0.
0.
0.
0.
0.
0.
0.
0.001
0.005
0.004
0.002
-0.010
-0.029
-0.059
-0.084
-0.105
-0.123
-0.147
-0.188
-0.262
-0.220
2.125
53.476
623.034
10692.466
100881.398
46.291
4.174
2.011
0.796
0.065
-0.252
-0.195
-0.121
-0.065
-0.028
-0.008
0.000
0.002
0.001
0.
0.
0.
0.
0.
0.
0.
0.
0.002
0.004
0.005
0.002
-0.007
-0.025
-0.051
-0.074
-0.088
-0.104
-0.115
-0.149
-0.203
-0.102
5.757
62.564
651.892
81440.148
3219.979
186.821
2197.549
104.997
10.073
3.075
0.012
-0.152
-0.087
-0.038
-0.015
-0.004
0.002
0.002
0.
0.
0.
0.
0.
0.
0.
0.
0.
0.002
0.004
0.005
0.003
-0.003
-0.019
-0.038
-0.056
-0.069
-0.083
-0.091
-0.110
-0.147
-0.119
2.376
18.780
45.378
22611.326
549.846
12548.834
100501.680
4207.479
37.035
6.630
0.208
-0.113
-0.066
-0.026
-0.011
-0.002
0.002
0.001
0.
0.
0.
0.
0.
0.
0.
0.
0.
0.002
0.002
0.005
0.005
0.001
-0.007
-0.021
-0.036
-0.046
-0.056
-0.060
-0.072
-0.103
-0.142
0.040
1.372
1.174
8.187
11.181
995.543
37912.520
2009.991
99.839
7.405
0.100
-0.092
-0.055
-0.019
-0.007
-0.002
0.001
0.
0.
0.
0.
0.
0.
0.
0.
0.
0.
0.001
0.002
0.004
0.006
0.006
0.002
-0.004
-0.014
-0.021
-0.028
-0.034
-0.043
-0.061
-0.097
-0.148
-0.179
-0.180
-0.005
10.424
298.333
856.163
208.274
26.653
2.468
-0.034
-0.078
-0.039
-0.013
-0.005
-0.003
0.
0.
0.
0.
0.
0.
0.
0.
0.
0.
0.
0.
0.002
0.003
0.004
0.005
0.008
0.006
0.001
-0.002
-0.009
-0.011
-0.013
-0.025
-0.049
-0.093
-0.132
-0.140
-0.065
1.892
24.475
21.745
4.882
1.112
0.065
-0.088
-0.057
-0.026
-0.010
-0.006
-0.003
0.
0.
0.
0.
0.
0.
0.
0.
0.
0.
0.
0.
0.001
0.001
0.003
0.004
0.007
0.007
0.007
0.004
0.002
-0.001
0.000
-0.005
-0.014
-0.038
-0.067
-0.098
-0.121
-0.072
0.272
0.244
-0.046
-0.095
-0.088
-0.057
-0.033
-0.015
-0.008
-0.004
0.
0.
0.
0.
0.
0.
0.
0.
0.
0.
0.
0.
0.
0.
0.001
0.001
0.002
0.002
0.007
0.006
0.006
0.003
0.003
0.002
0.003
0.
-0.007
-0.025
-0.046
-0.068
-0.080
-0.081
-0.079
-0.080
-0.072
-0.048
-0.027
-0.016
-0.007
-0.006
-0.001
0.
0.
0.
0.
0.
0.
0.
0.
0.
0.
0.
0.
0.
0.
0.
0.
0.001
0.002
0.002
0.005
0.004
0.003
0.004
0.003
0.004
0.006
0.005
-0.001
-0.006
-0.014
-0.025
-0.032
-0.035
-0.032
-0.022
-0.017
-0.011
-0.007
-0.005
-0.002
0.
0.
0.
0.
0.
0.
0.
0.
0.
0.
0.
0.
0.
0.
0.
0.
0.
0.
0.
0.
0.001
0.002
0.002
0.002
0.005
0.005
0.006
0.008
0.008
0.008
0.004
0.001
0.000
-0.004
-0.005
-0.006
-0.004
-0.004
-0.002
-0.002
0.
0.
0.
0.
0.
0.
0.
0.
0.
0.
0.
0.
0.
0.
0.
0.
0.
0.
0.
0.
0.
0.
0.
0.
0.
0.
0.003
0.004
0.005
0.007
0.007
0.006
0.005
0.005
0.003
0.001
0.000
-0.002
0.000
-0.001
0.
0.
0.
0.
0.
0.
0.
0.
0.
0.
0.
0.
0.
0.
0.
0.
0.
0.
0.
0.
0.
0.
0.
0.
0.
0.
0.
0.
0.003
0.002
0.004
0.006
0.006
0.006
0.005
0.005
0.003
0.001
0.
0.
0.
0.
0.
0.
0.
0.
0.
0.
0.
0.
0.
0.
0.
0.
0.
0.
0.
0.
0.
0.
0.
0.
0.
0.
0.
0.
0.
0.
0.
0.
0.
0.
0.001
0.001
0.001
0.
0.
0.
0.
0.
0.
0.
0.
0.
0.
0.
0.
0.
0.
0.
0.
0.
0.
0.
0.
0.
0.
0.
0.
0.
0.
0.
0.
0.
0.
0.
0.
0.
0.
0.
0.
0.
0.
0.
0.
0.
0.
0.
0.
0.
0.
0.
0.
0.
0.
0.
0.
0.
0.
0.
0.
0.
0.
0.
0.
0.
0.
0.
0.
0.
0.
0.
0.
0.
0.
0.
0.
0.
0.
0.
0.
0.
0.
0.
0.
0.
0.
0.
0.
0.
0.
0.
0.
0.
0.
0.
0.
0.
0.
0.
0.
0.
0.
0.
0.
0.
0.
0.
0.
0.
0.
0.
0.
0.
0.
0.
0.
0.
0.
0.
0.
0.
0.
0.
0.
0.
0.
0.
0.
0.
0.
0.
0.
0.
0.
0.
0.
0.
0.
0.
0.
0.
0.
0.
0.
0.
0.
0.
0.
0.
0.
0.
0.
0.
0.
0.
0.
0.
0.
0.
0.
0.
0.
0.
0.
0.
0.
0.
0.
0.
0.
0.
0.
0.
0.
0.
0.
0.
0.
0.
0.
0.
0.
0.
0.
0.
0.
0.
0.
0.
0.
0.
0.
0.
0.
0.
0.
0.
0.
0.
0.
0.
0.
0.
0.
0.
0.
0.
0.
0.
0.
0.
0.
0.
0.
0.
0.
0.
0.
0.
0.
0.
0.
0.
0.
0.
0.
0.
0.
0.
0.
0.
0.
0.
0.
0.
0.
0.
0.
0.
0.
0.
0.
0.
0.
0.
0.
0.
0.
0.
0.
0.
0.
0.
0.
0.
0.
0.
0.
0.
0.
0.
0.
0.
0.
0.
0.
0.
0.
0.
0.
0.
0.
0.
0.
0.
0.
0.
0.
0.
0.
0.
0.
0.
0.
0.
0.
0.
0.
0.
0.
0.
0.
0.
0.
0.
0.
0.
0.
0.
0.
0.
0.
0.
0.
0.
0.
0.
0.
0.
0.
0.
0.
0.
0.
0.
0.
0.
0.
0.
0.
0.
0.
0.
0.
0.
0.
0.
0.
0.
0.
0.
0.
0.
0.
0.
0.
0.
0.
0.
0.
0.
0.
0.
0.
0.
0.
0.
0.
0.
0.
0.
0.
0.
0.
0.
0.
0.
0.
0.
0.
0.
0.
0.
0.
0.
0.
0.
0.
0.
0.
0.
0.
0.
0.
0.
0.
0.
0.
0.
0.
0.
0.
0.
0.
0.
0.
0.
0.
0.
0.
0.
0.
0.
0.
0.
0.
0.
0.
0.
0.
0.
0.
0.
0.
0.
0.
0.
0.
0.
0.
0.
0.
0.
0.
0.
0.
0.
0.
0.
0.
0.
0.
0.
0.
0.
0.
0.
0.
0.
0.
0.
0.
0.
0.
0.
0.
0.
0.
0.
0.
0.
0.
0.
0.
0.
0.
0.
0.
0.
0.
0.
0.
0.
0.
0.
0.
0.
0.
0.
0.
0.
0.
0.
0.
0.
0.
0.
0.
0.
0.
0.
0.
0.
0.
0.
0.
0.
0.
0.
0.
0.
0.
0.
0.
0.
0.
0.
0.
0.
0.
0.
0.
0.
0.
0.
0.
0.
0.
0.
0.
0.
0.
0.
0.
0.
0.
0.
0.
0.
0.
0.
0.
0.
0.
0.
0.
0.
0.
0.
0.
0.
0.
0.
0.
0.
0.
0.
0.
0.
0.
0.
0.
0.
0.
0.
0.
0.
0.
0.
0.
0.
0.
0.
0.
0.
0.
0.
0.
0.
0.
0.
0.
0.
0.
0.
0.
0.
0.
0.
0.
0.
0.
0.
0.
0.
0.
0.
0.
0.
0.
0.
0.
0.
0.
0.
0.
0.
0.
0.
0.
0.
0.
0.
0.
0.
0.
0.
0.
0.
0.
0.
0.
0.
0.
0.
0.
0.
0.
0.
0.
0.
0.
0.
0.
0.
0.
0.
0.
0.
0.
0.
0.
0.
0.
0.
0.
0.
0.
0.
0.
0.
0.
0.
0.
0.
0.
0.
0.
0.
0.
0.
0.
0.
0.
0.
0.
0.
0.
0.
0.
0.
0.
0.
0.
0.
0.
0.
0.
0.
0.
0.
0.
0.
0.
0.
0.
0.
0.
0.
0.
0.
0.
0.
0.
0.
0.
0.
0.
0.
0.
0.
0.
0.
0.
0.
0.
0.
0.
0.
0.
0.
0.
0.
0.
0.
0.
0.
0.
0.
0.
0.
0.
0.
0.
0.
0.
0.
0.
0.
0.
0.
0.
0.
0.
0.
0.
0.
0.
0.
0.
0.
0.
0.
0.
0.
0.
0.
0.
0.
0.
0.
0.
0.
0.
0.
0.
0.
0.
0.
0.
0.
0.
0.
0.
0.
0.
0.
0.
0.
0.
0.
0.
0.
0.
0.
0.
0.
0.
0.
0.
0.
0.
0.
0.
0.
0.
0.
0.
0.
0.
0.
0.
0.
0.
0.
0.
0.
0.
0.
0.
0.
0.
0.
0.
0.
0.
0.
0.
0.
0.
0.
0.
0.
0.
0.
0.
0.
0.
0.
0.
0.
0.
0.
0.
0.
0.
0.
0.
0.
0.
0.
0.
0.
0.
0.
0.
0.
0.
0.
0.
0.
0.
0.
0.
0.
0.
0.
0.
0.
0.
0.
0.
0.
0.
0.
0.
0.
0.
0.
0.
0.
0.
0.
0.
0.
0.
0.
0.
0.
0.
0.
0.
0.
0.
0.
0.
0.
0.
0.
0.
0.
0.
0.
0.
0.
0.
0.
0.
0.
0.
0.
0.
0.
0.
0.
0.
0.
0.
0.
0.
0.
0.
0.
0.
0.
0.
0.
0.
0.
0.
0.
0.
0.
0.
0.
0.
0.
0.
0.
0.
0.
0.
0.
0.
0.
0.
0.
0.
0.
0.
0.
0.
0.
0.
0.
0.
0.
0.
0.
0.
0.
0.
0.
0.
0.
0.
0.
0.
0.
0.
0.
0.
0.
0.
0.
0.
0.
0.
0.
0.
0.
0.
0.
0.
0.
0.
0.
0.
0.
0.
0.
0.
0.
0.
0.
0.
0.
0.
0.
0.
0.
0.
0.
0.
0.
0.
0.
0.
0.
0.
0.
0.
0.
0.
0.
0.
0.
0.
0.
0.
0.
0.
0.
0.
0.
0.
0.
0.
0.
0.
-0.001
-0.001
-0.001
0.000
0.000
0.001
0.001
0.
0.
0.
0.
0.
0.
0.
0.
0.
0.
0.
0.
0.
0.
0.
0.
0.
0.
0.
0.
0.
0.
0.
0.
0.
0.
0.
0.
0.
0.
0.
0.
0.
-0.001
-0.001
-0.001
-0.001
-0.001
-0.003
-0.001
-0.002
-0.002
-0.001
0.000
0.001
0.001
0.
0.
0.
0.
0.
0.
0.
0.
0.
0.
0.
0.
0.
0.
0.
0.
0.
0.
0.
0.
0.
0.
0.
0.
0.
0.
-0.001
-0.001
-0.001
-0.003
-0.004
-0.007
-0.008
-0.009
-0.008
-0.007
-0.004
-0.005
-0.003
0.000
0.001
0.001
0.
0.
0.
0.
0.
0.
0.
0.
0.
0.
0.
0.
0.
0.
0.
0.
0.
0.
0.
0.
0.
0.
0.
0.
0.
-0.001
-0.002
-0.004
-0.010
-0.014
-0.018
-0.020
-0.020
-0.020
-0.020
-0.018
-0.014
-0.010
-0.005
-0.001
0.001
0.002
0.
0.
0.
0.
0.
0.
0.
0.
0.
0.
0.
0.
0.
0.
0.
0.
0.
0.
0.
0.
0.
0.
0.
-0.001
-0.002
-0.005
-0.011
-0.021
-0.028
-0.036
-0.041
-0.046
-0.049
-0.050
-0.049
-0.043
-0.030
-0.016
-0.007
-0.001
0.002
0.002
0.
0.
0.
0.
0.
0.
0.
0.
0.
0.
0.
0.
0.
0.
0.
0.
0.
0.
0.
0.
0.
-0.001
-0.002
-0.005
-0.011
-0.021
-0.034
-0.050
-0.065
-0.080
-0.093
-0.096
-0.099
-0.096
-0.089
-0.069
-0.041
-0.018
-0.005
0.001
0.002
0.
0.
0.
0.
0.
0.
0.
0.
0.
0.
0.
0.
0.
0.
0.
0.
0.
0.
0.
0.
-0.001
-0.001
-0.005
-0.009
-0.018
-0.031
-0.050
-0.076
-0.102
-0.129
-0.137
-0.125
-0.107
-0.111
-0.103
-0.100
-0.078
-0.039
-0.013
-0.002
0.002
0.002
0.
0.
0.
0.
0.
0.
0.
0.
0.
0.
0.
0.
0.
0.
0.
0.
0.
0.
0.
-0.002
-0.004
-0.007
-0.014
-0.023
-0.040
-0.067
-0.100
-0.137
-0.161
-0.148
0.108
0.492
0.344
0.178
-0.044
-0.095
-0.065
-0.027
-0.006
0.001
0.003
0.
0.
0.
0.
0.
0.
0.
0.
0.
0.
0.
0.
0.
0.
0.
0.
0.
0.
-0.001
-0.003
-0.004
-0.009
-0.016
-0.028
-0.047
-0.077
-0.116
-0.159
-0.180
-0.118
0.720
2.141
1.779
2.631
0.841
-0.060
-0.076
-0.039
-0.013
-0.004
0.002
0.
0.
0.
0.
0.
0.
0.
0.
0.
0.
0.
0.
0.
0.
0.
0.
0.
0.
-0.001
-0.003
-0.005
-0.009
-0.018
-0.030
-0.052
-0.086
-0.129
-0.171
-0.197
-0.169
0.301
1.070
1.939
7.018
2.711
0.023
-0.085
-0.051
-0.020
-0.008
-0.004
0.
0.
0.
0.
0.
0.
0.
0.
0.
0.
0.
0.
0.
0.
0.
0.
0.
0.
-0.001
-0.003
-0.005
-0.007
-0.015
-0.031
-0.055
-0.088
-0.131
-0.174
-0.207
-0.225
-0.179
-0.086
0.311
1.665
0.654
-0.085
-0.093
-0.060
-0.031
-0.014
-0.009
-0.003
0.
0.
0.
0.
0.
0.
0.
0.
0.
0.
0.
0.
0.
0.
0.
0.
0.
0.000
-0.002
-0.006
-0.006
-0.018
-0.034
-0.060
-0.097
-0.140
-0.182
-0.212
-0.232
-0.238
-0.229
-0.204
-0.139
-0.157
-0.154
-0.116
-0.076
-0.042
-0.026
-0.012
-0.006
0.
0.
0.
0.
0.
0.
0.
0.
0.
0.
0.
0.
0.
0.
0.
-0.001
0.000
-0.002
-0.005
-0.007
-0.014
-0.024
-0.044
-0.076
-0.123
-0.169
-0.209
-0.240
-0.251
-0.255
-0.257
-0.258
-0.244
-0.220
-0.186
-0.141
-0.102
-0.061
-0.034
-0.021
-0.009
-0.002
0.
0.
0.
0.
0.
0.
0.
0.
0.
0.
0.
0.
-0.001
-0.001
-0.001
-0.002
-0.002
-0.006
-0.013
-0.022
-0.039
-0.068
-0.113
-0.158
-0.189
-0.193
-0.276
-0.320
-0.329
-0.319
-0.304
-0.262
-0.219
-0.195
-0.163
-0.127
-0.087
-0.048
-0.024
-0.011
-0.005
0.
0.
0.
0.
0.
0.
0.
0.
0.
0.
0.
-0.001
-0.001
-0.002
-0.004
-0.005
-0.009
-0.016
-0.021
-0.035
-0.060
-0.105
-0.162
-0.184
0.299
1.379
0.162
-0.401
-0.440
-0.423
-0.101
2.288
3.447
0.552
-0.158
-0.151
-0.107
-0.059
-0.031
-0.016
-0.006
-0.002
0.
0.
0.
0.
0.
0.
0.
0.
0.
0.
-0.001
-0.003
-0.005
-0.007
-0.012
-0.021
-0.030
-0.039
-0.059
-0.092
-0.157
-0.213
-0.199
1.550
6.114
1.528
0.498
0.036
-0.311
6.493
223.777
466.443
25.757
0.299
-0.183
-0.132
-0.072
-0.036
-0.017
-0.006
-0.001
0.
0.
0.
0.
0.
0.
0.
0.
0.
-0.001
-0.002
-0.006
-0.008
-0.016
-0.028
-0.043
-0.055
-0.066
-0.084
-0.122
-0.206
-0.288
-0.305
0.359
1.813
17.278
329.367
95.436
4.748
36.720
5707.784
23718.771
197.763
1.475
-0.203
-0.150
-0.084
-0.045
-0.024
-0.007
-0.001
0.002
0.
0.
0.
0.
0.
0.
0.
0.
-0.001
-0.004
-0.007
-0.016
-0.029
-0.048
-0.063
-0.078
-0.092
-0.110
-0.154
-0.248
-0.307
0.871
3.674
3.454
559.133
100112.047
23382.043
362.469
236.744
968.060
1881.225
65.950
0.757
-0.234
-0.174
-0.104
-0.059
-0.034
-0.014
-0.003
0.002
0.002
0.
0.
0.
0.
0.
0.
0.
-0.002
-0.005
-0.010
-0.023
-0.042
-0.058
-0.077
-0.095
-0.117
-0.136
-0.184
-0.272
1.508
213.817
2880.184
419.664
364.052
106982.477
105439.094
101325.344
57546.266
565.021
420.865
16.307
0.018
-0.305
-0.226
-0.146
-0.097
-0.059
-0.027
-0.008
0.000
0.002
0.001
0.
0.
0.
0.
0.
0.
-0.002
-0.005
-0.010
-0.025
-0.048
-0.067
-0.084
-0.107
-0.134
-0.152
-0.199
-0.253
9.206
13819.002
104445.680
104431.469
12969.946
7669.011
101050.375
103069.500
80450.422
364.921
20.579
1.955
-0.313
-0.360
-0.246
-0.118
-0.109
-0.089
-0.054
-0.019
-0.003
0.001
0.002
0.
0.
0.
0.
0.
0.
-0.002
-0.005
-0.009
-0.022
-0.046
-0.069
-0.090
-0.114
-0.142
-0.165
-0.208
-0.275
2.986
713.630
30955.391
101617.813
29743.600
2976.165
715.379
61940.594
118153.773
1985.915
14.267
9.268
0.718
-0.168
2.959
10.156
2.197
-0.027
-0.075
-0.034
-0.008
0.000
0.002
0.001
0.
0.
0.
0.
0.
-0.002
-0.004
-0.007
-0.015
-0.034
-0.057
-0.088
-0.111
-0.136
-0.158
-0.195
-0.272
-0.207
5.324
106.047
1138.333
751.572
331.346
223.265
5392.832
22721.865
796.120
183.805
31.267
3.825
3.003
162.558
2196.624
100.983
0.969
-0.079
-0.051
-0.015
-0.002
0.002
0.001
0.
0.
0.
0.
0.
-0.001
-0.003
-0.002
-0.007
-0.018
-0.038
-0.066
-0.099
-0.130
-0.154
-0.171
-0.237
-0.343
-0.338
1.011
6.792
20.954
10296.424
100546.648
6396.798
170643.359
8130.369
1303.741
50.238
11.038
10.941
481.684
12518.247
267.150
1.703
-0.078
-0.057
-0.016
-0.002
0.002
0.001
0.
0.
0.
0.
0.
0.
-0.001
0.000
0.000
-0.008
-0.021
-0.050
-0.090
-0.121
-0.140
-0.102
-0.134
-0.281
-0.384
-0.461
-0.322
11.116
5841.791
102007.031
31595.973
101487.125
5271.277
513.168
216.383
15.409
6.671
18.742
90.089
12.896
0.235
-0.083
-0.052
-0.014
-0.001
0.002
0.001
0.
0.
0.
0.
0.
0.
0.001
0.003
0.003
-0.001
-0.014
-0.043
-0.088
-0.118
-0.133
-0.106
-0.124
-0.233
-0.311
-0.404
-0.483
0.276
26.864
152.985
337.343
312.746
94.437
3715.452
1649.122
50.605
3.452
0.154
0.458
0.042
-0.110
-0.083
-0.035
-0.007
0.000
0.002
0.001
0.
0.
0.
0.
0.
0.
0.001
0.004
0.005
0.002
-0.012
-0.042
-0.084
-0.108
-0.105
-0.107
-0.156
-0.216
-0.262
-0.318
-0.413
-0.428
0.764
9.763
31.117
15.509
6.812
105.370
134.305
57.759
10.173
0.177
-0.271
-0.181
-0.107
-0.054
-0.018
-0.002
0.001
0.002
0.
0.
0.
0.
0.
0.
0.
0.001
0.003
0.006
0.004
-0.009
-0.038
-0.073
-0.098
-0.085
-0.009
-0.068
-0.185
-0.214
-0.257
-0.337
-0.354
0.405
7.971
41.457
15.570
63.050
470.124
250.128
2544.232
312.538
4.307
-0.176
-0.137
-0.067
-0.027
-0.008
0.002
0.002
0.001
0.
0.
0.
0.
0.
0.
0.
0.001
0.002
0.005
0.005
-0.005
-0.027
-0.058
-0.085
-0.100
-0.074
-0.091
-0.155
-0.169
-0.202
-0.270
-0.307
0.194
4.687
13.240
11.760
1739.913
117939.422
3982.569
10125.072
697.437
7.186
-0.086
-0.096
-0.042
-0.016
-0.002
0.002
0.001
0.
0.
0.
0.
0.
0.
0.
0.
0.001
0.002
0.005
0.004
-0.001
-0.013
-0.039
-0.069
-0.087
-0.110
-0.124
-0.126
-0.134
-0.157
-0.215
-0.252
0.437
7.194
11.668
57.615
10739.534
104567.820
157456.875
100200.750
286.114
2.569
-0.101
-0.075
-0.030
-0.009
-0.001
0.001
0.
0.
0.
0.
0.
0.
0.
0.
0.
0.
0.002
0.003
0.005
0.004
0.000
-0.013
-0.035
-0.057
-0.076
-0.091
-0.095
-0.103
-0.122
-0.162
-0.191
0.277
13.719
80.907
290.835
100409.406
134855.438
5255.566
2979.399
55.085
0.582
-0.092
-0.055
-0.019
-0.007
-0.003
0.
0.
0.
0.
0.
0.
0.
0.
0.
0.
0.
0.002
0.002
0.004
0.005
0.006
0.004
-0.004
-0.016
-0.034
-0.046
-0.063
-0.069
-0.076
-0.101
-0.127
0.075
10.486
68.965
28.974
1570.526
676.434
30.559
13.566
1.564
-0.056
-0.071
-0.035
-0.013
-0.006
-0.003
0.
0.
0.
0.
0.
0.
0.
0.
0.
0.
0.
0.
0.002
0.003
0.004
0.006
0.007
0.005
0.001
-0.008
-0.015
-0.025
-0.030
-0.034
-0.051
-0.075
-0.082
0.219
0.681
0.380
3.161
2.274
0.248
-0.004
-0.088
-0.073
-0.043
-0.019
-0.009
-0.005
0.
0.
0.
0.
0.
0.
0.
0.
0.
0.
0.
0.
0.
0.001
0.001
0.003
0.004
0.008
0.007
0.007
0.002
-0.002
-0.005
-0.009
-0.011
-0.017
-0.036
-0.056
-0.072
-0.098
-0.108
-0.106
-0.100
-0.093
-0.087
-0.063
-0.037
-0.021
-0.009
-0.006
-0.002
0.
0.
0.
0.
0.
0.
0.
0.
0.
0.
0.
0.
0.
0.
0.
0.001
0.002
0.002
0.005
0.004
0.004
0.001
0.001
0.000
-0.002
-0.001
-0.009
-0.017
-0.032
-0.041
-0.048
-0.051
-0.049
-0.045
-0.035
-0.024
-0.014
-0.008
-0.006
-0.002
0.
0.
0.
0.
0.
0.
0.
0.
0.
0.
0.
0.
0.
0.
0.
0.
0.
0.001
0.001
0.002
0.003
0.004
0.003
0.001
0.001
0.002
0.002
0.003
0.000
0.000
-0.003
-0.006
-0.008
-0.012
-0.010
-0.007
-0.005
-0.007
-0.004
-0.002
0.
0.
0.
0.
0.
0.
0.
0.
0.
0.
0.
0.
0.
0.
0.
0.
0.
0.
0.
0.
0.
0.
0.001
0.001
0.001
0.002
0.004
0.006
0.006
0.006
0.007
0.005
0.004
0.004
0.004
0.002
0.
-0.002
-0.002
-0.001
0.
0.
0.
0.
0.
0.
0.
0.
0.
0.
0.
0.
0.
0.
0.
0.
0.
0.
0.
0.
0.
0.
0.
0.
0.
0.
0.
0.001
0.002
0.004
0.005
0.006
0.007
0.007
0.006
0.004
0.003
0.
0.001
0.
0.
0.
0.
0.
0.
0.
0.
0.
0.
0.
0.
0.
0.
0.
0.
0.
0.
0.
0.
0.
0.
0.
0.
0.
0.
0.
0.
0.
0.
0.
0.001
0.003
0.003
0.004
0.004
0.003
0.
0.
0.
0.
0.
0.
0.
0.
0.
0.
0.
0.
0.
0.
0.
0.
0.
0.
0.
0.
0.
0.
0.
0.
0.
0.
0.
0.
0.
0.
0.
0.
0.
0.
0.
0.
0.
0.
0.
0.
0.
0.
0.
0.
0.
0.
0.
0.
0.
0.
0.
0.
0.
0.
0.
0.
0.
0.
0.
0.
0.
0.
0.
0.
0.
0.
0.
0.
0.
0.
0.
0.
0.
0.
0.
0.
0.
0.
0.
0.
0.
0.
0.
0.
0.
0.
0.
0.
0.
0.
0.
0.
0.
0.
0.
0.
0.
0.
0.
0.
0.
0.
0.
0.
0.
0.
0.
0.
0.
0.
0.
0.
0.
0.
0.
0.
0.
0.
0.
0.
0.
0.
0.
0.
0.
0.
0.
0.
0.
0.
0.
0.
0.
0.
0.
0.
0.
0.
0.
0.
0.
0.
0.
0.
0.
0.
0.
0.
0.
0.
0.
0.
0.
0.
0.
0.
0.
0.
0.
0.
0.
0.
0.
0.
0.
0.
0.
0.
0.
0.
0.
0.
0.
0.
0.
0.
0.
0.
0.
0.
0.
0.
0.
0.
0.
0.
0.
0.
0.
0.
0.
0.
0.
0.
0.
0.
0.
0.
0.
0.
0.
0.
0.
0.
0.
0.
0.
0.
0.
0.
0.
0.
0.
0.
0.
0.
0.
0.
0.
0.
0.
0.
0.
0.
0.
0.
0.
0.
0.
0.
0.
0.
0.
0.
0.
0.
0.
0.
0.
0.
0.
0.
0.
0.
0.
0.
0.
0.
0.
0.
0.
0.
0.
0.
0.
0.
0.
0.
0.
0.
0.
0.
0.
0.
0.
0.
0.
0.
0.
0.
0.
0.
0.
0.
0.
0.
0.
0.
0.
0.
0.
0.
0.
0.
0.
0.
0.
0.
0.
0.
0.
0.
0.
0.
0.
0.
0.
0.
0.
0.
0.
0.
0.
0.
0.
0.
0.
0.
0.
0.
0.
0.
0.
0.
0.
0.
0.
0.
0.
0.
0.
0.
0.
0.
0.
0.
0.
0.
0.
0.
0.
0.
0.
0.
0.
0.
0.
0.
0.
0.
0.
0.
0.
0.
0.
0.
0.
0.
0.
0.
0.
0.
0.
0.
0.
0.
0.
0.
0.
0.
0.
0.
0.
0.
0.
0.
0.
0.
0.
0.
0.
0.
0.
0.
0.
0.
0.
0.
0.
0.
0.
0.
0.
0.
0.
0.
0.
0.
0.
0.
0.
0.
0.
0.
0.
0.
0.
0.
0.
0.
0.
0.
0.
0.
0.
0.
0.
0.
0.
0.
0.
0.
0.
0.
0.
0.
0.
0.
0.
0.
0.
0.
0.
0.
0.
0.
0.
0.
0.
0.
0.
0.
0.
0.
0.
0.
0.
0.
0.
0.
0.
0.
0.
0.
0.
0.
0.
0.
0.
0.
0.
0.
0.
0.
0.
0.
0.
0.
0.
0.
0.
0.
0.
0.
0.
0.
0.
0.
0.
0.
0.
0.
0.
0.
0.
0.
0.
0.
0.
0.
0.
0.
0.
0.
0.
0.
0.
0.
0.
0.
0.
0.
0.
0.
0.
0.
0.
0.
0.
0.
0.
0.
0.
0.
0.
0.
0.
0.
0.
0.
0.
0.
0.
0.
0.
0.
0.
0.
0.
0.
0.
0.
0.
0.
0.
0.
0.
0.
0.
0.
0.
0.
0.
0.
0.
0.
0.
0.
0.
0.
0.
0.
0.
0.
0.
0.
0.
0.
0.
0.
0.
0.
0.
0.
0.
0.
0.
0.
0.
0.
0.
0.
0.
0.
0.
0.
0.
0.
0.
0.
0.
0.
0.
0.
0.
0.
0.
0.
0.
0.
0.
0.
0.
0.
0.
0.
0.
0.
0.
0.
0.
0.
0.
0.
0.
0.
0.
0.
0.
0.
0.
0.
0.
0.
0.
0.
0.
0.
0.
0.
0.
0.
0.
0.
0.
0.
0.
0.
0.
0.
0.
0.
0.
0.
0.
0.
0.
0.
0.
0.
0.
0.
0.
0.
0.
0.
0.
0.
0.
0.
0.
0.
0.
0.
0.
0.
0.
0.
0.
0.
0.
0.
0.
0.
0.
0.
0.
0.
0.
0.
0.
0.
0.
0.
0.
0.
0.
0.
0.
0.
0.
0.
0.
0.
0.
0.
0.
0.
0.
0.
0.
0.
0.
0.
0.
0.
0.
0.
0.
0.
0.
0.
0.
0.
0.
0.
0.
0.
0.
0.
0.
0.
0.
0.
0.
0.
0.
0.
0.
0.
0.
0.
0.
0.
0.
0.
0.
0.
0.
0.
0.
0.
0.
0.
0.
0.
0.
0.
0.
0.
0.
0.
0.
0.
0.
0.
0.
0.
0.
0.
0.
0.
0.
0.
0.
0.
0.
0.
0.
0.
0.
0.
0.
0.
0.
0.
0.
0.
0.
0.
0.
0.
0.
0.
0.
0.
0.
0.
0.
0.
0.
0.
0.
0.
0.
0.
0.
0.
0.
0.
0.
0.
0.
0.
0.
0.
0.
0.
0.
0.
0.
0.
0.
0.
0.
0.
0.
0.
0.
0.
0.
0.
0.
0.
0.
0.
0.
0.
0.
0.
0.
0.
0.
0.
0.
0.
0.
0.
0.
0.
0.
0.
0.
0.
0.
0.
0.
0.
0.
0.
0.
0.
0.
0.
0.
0.
0.
0.
0.
0.
0.
0.
0.
0.
0.
0.
0.
0.
0.
0.
0.
0.
0.
0.
0.
0.
0.
0.
0.
0.
0.
0.
0.
0.
0.
0.
0.
0.
0.
0.
0.
0.
0.
0.
0.
0.
0.
0.
0.
0.
0.
0.
0.
0.
0.
0.
0.
0.
0.
0.
0.
0.
0.
0.
0.
0.
0.
0.
0.
0.
0.
0.
0.
0.
0.
0.
0.
0.
0.
0.
0.
0.
0.
0.
0.
0.
0.
0.
0.
0.
0.
0.
0.
0.
0.
0.
0.
0.
0.
0.
0.
0.
0.
0.
0.
0.
0.001
0.001
0.001
0.001
0.001
0.001
0.
0.
0.
0.
0.
0.
0.
0.
0.
0.
0.
0.
0.
0.
0.
0.
0.
0.
0.
0.
0.
0.
0.
0.
0.
0.
0.
0.
0.
0.
0.
0.
-0.001
-0.001
0.
0.000
0.001
0.002
0.002
0.003
0.003
0.002
0.001
0.001
0.
0.
0.
0.
0.
0.
0.
0.
0.
0.
0.
0.
0.
0.
0.
0.
0.
0.
0.
0.
0.
0.
0.
0.
0.
0.
0.
0.
-0.001
-0.001
-0.001
-0.002
-0.003
-0.005
-0.004
-0.004
-0.002
-0.002
-0.001
-0.001
0.000
0.001
0.001
0.
0.
0.
0.
0.
0.
0.
0.
0.
0.
0.
0.
0.
0.
0.
0.
0.
0.
0.
0.
0.
0.
0.
0.
0.
-0.001
-0.002
-0.006
-0.008
-0.012
-0.016
-0.017
-0.016
-0.013
-0.011
-0.009
-0.005
-0.003
-0.001
0.001
0.000
0.001
0.
0.
0.
0.
0.
0.
0.
0.
0.
0.
0.
0.
0.
0.
0.
0.
0.
0.
0.
0.
0.
0.
0.
-0.002
-0.004
-0.007
-0.012
-0.019
-0.029
-0.036
-0.039
-0.039
-0.037
-0.035
-0.031
-0.025
-0.015
-0.009
-0.001
0.002
0.003
0.002
0.
0.
0.
0.
0.
0.
0.
0.
0.
0.
0.
0.
0.
0.
0.
0.
0.
0.
0.
0.
0.
-0.001
-0.004
-0.007
-0.014
-0.025
-0.043
-0.064
-0.078
-0.091
-0.096
-0.094
-0.093
-0.087
-0.073
-0.054
-0.030
-0.012
-0.001
0.003
0.003
0.
0.
0.
0.
0.
0.
0.
0.
0.
0.
0.
0.
0.
0.
0.
0.
0.
0.
0.
0.
-0.001
-0.004
-0.007
-0.015
-0.026
-0.047
-0.073
-0.098
-0.123
-0.150
-0.160
-0.161
-0.142
-0.129
-0.113
-0.096
-0.072
-0.033
-0.010
0.000
0.003
0.002
0.
0.
0.
0.
0.
0.
0.
0.
0.
0.
0.
0.
0.
0.
0.
0.
0.
0.
-0.001
-0.003
-0.006
-0.012
-0.024
-0.040
-0.071
-0.110
-0.142
-0.152
-0.176
-0.157
0.284
0.932
0.827
0.552
0.007
-0.095
-0.070
-0.024
-0.002
0.004
0.004
0.001
0.
0.
0.
0.
0.
0.
0.
0.
0.
0.
0.
0.
0.
0.
0.
0.
0.
-0.002
-0.004
-0.010
-0.018
-0.033
-0.057
-0.098
-0.151
-0.189
-0.198
-0.156
0.627
13.714
50.490
28.713
19.070
2.617
-0.020
-0.092
-0.048
-0.015
-0.004
0.001
0.000
0.001
0.
0.
0.
0.
0.
0.
0.
0.
0.
0.
0.
0.
0.
0.
0.
-0.001
-0.003
-0.006
-0.012
-0.023
-0.042
-0.074
-0.121
-0.190
-0.230
-0.240
0.025
2.684
99.520
624.449
217.260
419.336
69.147
1.243
-0.103
-0.067
-0.026
-0.010
-0.005
0.000
0.000
0.
0.
0.
0.
0.
0.
0.
0.
0.
0.
0.
0.
0.
0.
0.
-0.001
-0.004
-0.007
-0.014
-0.028
-0.049
-0.082
-0.133
-0.196
-0.249
-0.263
-0.073
1.408
36.482
167.109
206.825
8524.553
650.717
4.000
-0.111
-0.085
-0.040
-0.017
-0.008
-0.001
0.000
0.000
0.
0.
0.
0.
0.
0.
0.
0.
0.
0.
0.
0.
0.
0.
-0.001
-0.004
-0.008
-0.013
-0.027
-0.053
-0.081
-0.133
-0.187
-0.233
-0.278
-0.286
-0.177
1.299
4.405
22.014
265.733
55.317
0.970
-0.158
-0.109
-0.056
-0.030
-0.016
-0.007
0.000
0.
0.
0.
0.
0.
0.
0.
0.
0.
0.
0.
0.
0.
0.
0.
0.001
-0.003
-0.009
-0.014
-0.028
-0.053
-0.084
-0.131
-0.181
-0.239
-0.285
-0.324
-0.359
-0.354
-0.307
0.097
1.517
0.528
-0.189
-0.185
-0.138
-0.083
-0.044
-0.024
-0.015
-0.005
0.000
0.
0.
0.
0.
0.
0.
0.
0.
0.
0.
0.
0.
-0.001
0.001
-0.002
-0.006
-0.011
-0.022
-0.035
-0.052
-0.085
-0.130
-0.197
-0.257
-0.309
-0.331
-0.356
-0.390
-0.400
-0.389
-0.345
-0.231
-0.071
-0.119
-0.155
-0.114
-0.070
-0.032
-0.019
-0.009
0.001
0.
0.
0.
0.
0.
0.
0.
0.
0.
0.
0.
-0.001
0.000
-0.001
-0.006
-0.012
-0.024
-0.032
-0.047
-0.069
-0.099
-0.150
-0.224
-0.291
-0.326
-0.323
-0.344
-0.391
-0.413
-0.409
-0.279
0.458
1.627
0.540
-0.123
-0.138
-0.092
-0.049
-0.027
-0.009
-0.002
0.
0.
0.
0.
0.
0.
0.
0.
0.
0.
-0.001
-0.001
-0.002
-0.006
-0.012
-0.027
-0.038
-0.055
-0.072
-0.101
-0.138
-0.201
-0.268
-0.330
-0.368
-0.336
-0.297
-0.411
-0.466
0.213
6.894
11.789
5.039
1.340
-0.046
-0.159
-0.109
-0.061
-0.029
-0.013
-0.004
-0.002
0.
0.
0.
0.
0.
0.
0.
0.
-0.001
-0.002
-0.004
-0.007
-0.016
-0.032
-0.050
-0.068
-0.085
-0.101
-0.139
-0.187
-0.262
-0.342
-0.417
-0.435
-0.147
0.629
0.048
-0.135
21.936
2160.878
6748.418
113.138
2.253
-0.015
-0.185
-0.127
-0.071
-0.035
-0.015
-0.005
-0.002
0.
0.
0.
0.
0.
0.
0.
0.
-0.001
-0.005
-0.008
-0.017
-0.034
-0.060
-0.084
-0.106
-0.122
-0.108
-0.101
-0.203
-0.326
-0.435
-0.522
-0.397
10.341
162.009
58.169
12.261
192.354
100161.594
100136.391
1859.429
4.742
-0.151
-0.220
-0.142
-0.082
-0.043
-0.016
-0.006
-0.001
0.
0.
0.
0.
0.
0.
0.
-0.001
-0.003
-0.007
-0.013
-0.031
-0.058
-0.077
-0.073
-0.111
-0.144
0.009
0.227
-0.105
-0.361
-0.233
0.326
2.007
269.730
100174.242
6559.447
968.268
16729.408
111134.828
157368.844
475.379
4.001
-0.279
-0.257
-0.168
-0.100
-0.060
-0.027
-0.010
-0.001
0.002
0.
0.
0.
0.
0.
0.
-0.001
-0.004
-0.008
-0.018
-0.047
-0.072
0.020
0.523
0.288
-0.139
-0.023
0.187
-0.143
-0.027
13.426
74.543
173.411
569.381
48736.059
102227.156
107361.820
135132.266
105352.125
100252.008
306.392
3.995
-0.340
-0.320
-0.215
-0.145
-0.093
-0.048
-0.020
-0.004
0.002
0.002
0.
0.
0.
0.
0.
-0.001
-0.004
-0.008
-0.023
-0.054
-0.076
0.125
1.344
0.810
-0.116
-0.202
-0.213
-0.322
1.121
133.720
1715.350
42271.453
101302.883
113131.359
133937.031
102075.727
34725.766
712.728
372.554
37.611
2.018
-0.374
-0.240
-0.022
-0.099
-0.120
-0.084
-0.036
-0.008
0.001
0.002
0.001
0.
0.
0.
0.
-0.001
-0.004
-0.007
-0.021
-0.051
-0.080
-0.047
0.235
0.114
-0.168
-0.246
-0.303
-0.373
0.194
31.683
554.840
50790.074
101971.328
102520.703
130414.984
6799.302
200142.859
2415.324
967.416
3110.031
44.849
2.257
13.132
49.023
8.924
0.186
-0.093
-0.061
-0.015
-0.002
0.002
0.001
0.
0.
0.
0.
-0.001
-0.004
-0.006
-0.014
-0.037
-0.075
-0.104
-0.119
-0.137
-0.171
-0.244
-0.243
-0.300
-0.393
1.607
79.188
2745.398
1815.038
390.789
5025.047
313.124
15757.721
616.828
5342.153
25643.910
249.157
88.193
2124.133
100538.320
954.206
4.891
-0.050
-0.072
-0.024
-0.004
0.001
0.001
0.
0.
0.
0.
0.
-0.003
-0.003
-0.007
-0.020
-0.050
-0.093
-0.133
-0.179
-0.203
-0.003
1.281
1.387
-0.070
-0.262
6.091
66.470
58.434
4458.882
108756.328
101162.469
89679.734
2096.102
125.925
476.879
3859.257
2566.419
10884.857
106756.961
4057.211
13.102
0.092
-0.071
-0.028
-0.005
0.001
0.001
0.
0.
0.
0.
0.
-0.001
-0.001
-0.002
-0.008
-0.023
-0.060
-0.122
-0.168
-0.124
1.118
9.873
11.359
1.255
-0.379
-0.335
0.330
9.404
2896.609
150675.672
102414.727
107813.156
102379.609
18789.801
6165.539
1646.730
982.679
170.414
1072.198
105.648
4.397
0.001
-0.066
-0.024
-0.004
0.001
0.001
0.
0.
0.
0.
0.
0.
0.001
0.002
-0.001
-0.011
-0.042
-0.104
-0.140
0.167
2.361
8.525
8.527
0.999
-0.335
-0.462
-0.538
0.211
31.461
797.115
4115.418
415.802
575.905
100581.063
200046.609
10578.739
318.122
8.091
5.014
1.876
0.108
-0.087
-0.053
-0.015
-0.002
0.002
0.001
0.
0.
0.
0.
0.
0.
0.002
0.005
0.003
-0.005
-0.038
-0.085
-0.072
0.785
4.884
7.395
5.149
0.719
-0.305
-0.389
-0.474
-0.400
9.605
669.565
3226.602
118.108
30.469
2039.478
44602.695
4902.071
86.072
2.263
-0.256
-0.215
-0.131
-0.076
-0.031
-0.006
0.001
0.002
0.001
0.
0.
0.
0.
0.
0.
0.002
0.004
0.006
-0.003
-0.032
-0.072
0.018
1.087
6.121
27.199
21.469
2.496
0.096
-0.273
-0.382
-0.407
2.994
74.257
201.289
26.064
8.415
470.095
26778.570
101767.055
8027.626
18.576
-0.140
-0.190
-0.097
-0.041
-0.014
-0.002
0.002
0.001
0.
0.
0.
0.
0.
0.
0.
0.002
0.005
0.004
0.001
-0.021
-0.056
-0.033
0.273
1.734
10.648
8.888
2.692
1.969
0.025
-0.292
-0.219
10.735
469.050
1030.887
59.031
79.260
1152.978
14065.689
106315.930
34897.469
31.323
-0.004
-0.126
-0.055
-0.021
-0.004
0.001
0.001
0.001
0.
0.
0.
0.
0.
0.
0.
0.002
0.002
0.005
0.003
-0.011
-0.040
-0.066
-0.077
-0.008
0.618
0.574
1.247
1.312
0.061
-0.212
-0.041
23.059
1754.982
4552.926
134.099
2862.294
53038.738
104229.063
101737.516
933.482
6.098
-0.097
-0.090
-0.038
-0.012
-0.001
0.001
0.001
0.
0.
0.
0.
0.
0.
0.
0.
0.002
0.002
0.005
0.004
0.001
-0.016
-0.044
-0.075
-0.104
-0.136
-0.137
-0.020
0.031
-0.117
-0.206
-0.105
12.539
1501.284
107217.672
335.102
100079.469
36594.895
9926.632
16345.357
120.573
1.004
-0.110
-0.067
-0.023
-0.008
-0.001
0.
0.
0.
0.
0.
0.
0.
0.
0.
0.
0.
0.002
0.002
0.005
0.005
0.002
-0.009
-0.028
-0.057
-0.088
-0.108
-0.112
-0.114
-0.140
-0.171
-0.135
5.601
680.101
96445.164
94.897
821.725
391.973
29.793
23.506
2.471
-0.046
-0.080
-0.041
-0.014
-0.005
-0.003
0.
0.
0.
0.
0.
0.
0.
0.
0.
0.
0.
0.001
0.002
0.005
0.005
0.008
0.006
0.001
-0.011
-0.029
-0.052
-0.069
-0.082
-0.094
-0.117
-0.124
0.232
5.588
13.594
2.117
2.352
1.699
0.160
0.023
-0.095
-0.085
-0.051
-0.022
-0.010
-0.004
-0.001
0.
0.
0.
0.
0.
0.
0.
0.
0.
0.
0.
0.
0.001
0.002
0.004
0.005
0.007
0.007
0.004
-0.006
-0.015
-0.028
-0.036
-0.041
-0.049
-0.071
-0.082
-0.061
-0.052
-0.123
-0.139
-0.129
-0.115
-0.099
-0.072
-0.043
-0.023
-0.011
-0.007
-0.003
0.
0.
0.
0.
0.
0.
0.
0.
0.
0.
0.
0.
0.
0.
0.001
0.001
0.003
0.004
0.006
0.006
0.001
-0.002
-0.006
-0.011
-0.013
-0.017
-0.026
-0.038
-0.053
-0.061
-0.069
-0.066
-0.059
-0.052
-0.040
-0.026
-0.016
-0.010
-0.006
-0.002
0.
0.
0.
0.
0.
0.
0.
0.
0.
0.
0.
0.
0.
0.
0.
0.
0.001
0.001
0.002
0.004
0.004
0.004
0.000
-0.001
-0.001
-0.003
-0.004
-0.003
-0.009
-0.012
-0.013
-0.013
-0.014
-0.015
-0.013
-0.009
-0.008
-0.005
-0.005
-0.002
0.
0.
0.
0.
0.
0.
0.
0.
0.
0.
0.
0.
0.
0.
0.
0.
0.
0.
0.
0.
0.
0.001
0.002
0.000
0.000
0.000
0.001
0.001
0.002
0.003
0.006
0.004
0.002
0.001
0.001
0.000
-0.002
-0.002
-0.002
-0.001
0.
0.
0.
0.
0.
0.
0.
0.
0.
0.
0.
0.
0.
0.
0.
0.
0.
0.
0.
0.
0.
0.
0.
0.
0.
0.001
0.001
0.002
0.002
0.004
0.005
0.006
0.006
0.007
0.007
0.006
0.003
0.001
0.001
0.
0.
0.
0.
0.
0.
0.
0.
0.
0.
0.
0.
0.
0.
0.
0.
0.
0.
0.
0.
0.
0.
0.
0.
0.
0.
0.
0.
0.
0.
0.
0.001
0.003
0.004
0.004
0.004
0.003
0.001
0.
0.
0.
0.
0.
0.
0.
0.
0.
0.
0.
0.
0.
0.
0.
0.
0.
0.
0.
0.
0.
0.
0.
0.
0.
0.
0.
0.
0.
0.
0.
0.
0.
0.
0.
0.
0.
0.
0.
0.
0.
0.
0.
0.
0.
0.
0.
0.
0.
0.
0.
0.
0.
0.
0.
0.
0.
0.
0.
0.
0.
0.
0.
0.
0.
0.
0.
0.
0.
0.
0.
0.
0.
0.
0.
0.
0.
0.
0.
0.
0.
0.
0.
0.
0.
0.
0.
0.
0.
0.
0.
0.
0.
0.
0.
0.
0.
0.
0.
0.
0.
0.
0.
0.
0.
0.
0.
0.
0.
0.
0.
0.
0.
0.
0.
0.
0.
0.
0.
0.
0.
0.
0.
0.
0.
0.
0.
0.
0.
0.
0.
0.
0.
0.
0.
0.
0.
0.
0.
0.
0.
0.
0.
0.
0.
0.
0.
0.
0.
0.
0.
0.
0.
0.
0.
0.
0.
0.
0.
0.
0.
0.
0.
0.
0.
0.
0.
0.
0.
0.
0.
0.
0.
0.
0.
0.
0.
0.
0.
0.
0.
0.
0.
0.
0.
0.
0.
0.
0.
0.
0.
0.
0.
0.
0.
0.
0.
0.
0.
0.
0.
0.
0.
0.
0.
0.
0.
0.
0.
0.
0.
0.
0.
0.
0.
0.
0.
0.
0.
0.
0.
0.
0.
0.
0.
0.
0.
0.
0.
0.
0.
0.
0.
0.
0.
0.
0.
0.
0.
0.
0.
0.
0.
0.
0.
0.
0.
0.
0.
0.
0.
0.
0.
0.
0.
0.
0.
0.
0.
0.
0.
0.
0.
0.
0.
0.
0.
0.
0.
0.
0.
0.
0.
0.
0.
0.
0.
0.
0.
0.
0.
0.
0.
0.
0.
0.
0.
0.
0.
0.
0.
0.
0.
0.
0.
0.
0.
0.
0.
0.
0.
0.
0.
0.
0.
0.
0.
0.
0.
0.
0.
0.
0.
0.
0.
0.
0.
0.
0.
0.
0.
0.
0.
0.
0.
0.
0.
0.
0.
0.
0.
0.
0.
0.
0.
0.
0.
0.
0.
0.
0.
0.
0.
0.
0.
0.
0.
0.
0.
0.
0.
0.
0.
0.
0.
0.
0.
0.
0.
0.
0.
0.
0.
0.
0.
0.
0.
0.
0.
0.
0.
0.
0.
0.
0.
0.
0.
0.
0.
0.
0.
0.
0.
0.
0.
0.
0.
0.
0.
0.
0.
0.
0.
0.
0.
0.
0.
0.
0.
0.
0.
0.
0.
0.
0.
0.
0.
0.
0.
0.
0.
0.
0.
0.
0.
0.
0.
0.
0.
0.
0.
0.
0.
0.
0.
0.
0.
0.
0.
0.
0.
0.
0.
0.
0.
0.
0.
0.
0.
0.
0.
0.
0.
0.
0.
0.
0.
0.
0.
0.
0.
0.
0.
0.
0.
0.
0.
0.
0.
0.
0.
0.
0.
0.
0.
0.
0.
0.
0.
0.
0.
0.
0.
0.
0.
0.
0.
0.
0.
0.
0.
0.
0.
0.
0.
0.
0.
0.
0.
0.
0.
0.
0.
0.
0.
0.
0.
0.
0.
0.
0.
0.
0.
0.
0.
0.
0.
0.
0.
0.
0.
0.
0.
0.
0.
0.
0.
0.
0.
0.
0.
0.
0.
0.
0.
0.
0.
0.
0.
0.
0.
0.
0.
0.
0.
0.
0.
0.
0.
0.
0.
0.
0.
0.
0.
0.
0.
0.
0.
0.
0.
0.
0.
0.
0.
0.
0.
0.
0.
0.
0.
0.
0.
0.
0.
0.
0.
0.
0.
0.
0.
0.
0.
0.
0.
0.
0.
0.
0.
0.
0.
0.
0.
0.
0.
0.
0.
0.
0.
0.
0.
0.
0.
0.
0.
0.
0.
0.
0.
0.
0.
0.
0.
0.
0.
0.
0.
0.
0.
0.
0.
0.
0.
0.
0.
0.
0.
0.
0.
0.
0.
0.
0.
0.
0.
0.
0.
0.
0.
0.
0.
0.
0.
0.
0.
0.
0.
0.
0.
0.
0.
0.
0.
0.
0.
0.
0.
0.
0.
0.
0.
0.
0.
0.
0.
0.
0.
0.
0.
0.
0.
0.
0.
0.
0.
0.
0.
0.
0.
0.
0.
0.
0.
0.
0.
0.
0.
0.
0.
0.
0.
0.
0.
0.
0.
0.
0.
0.
0.
0.
0.
0.
0.
0.
0.
0.
0.
0.
0.
0.
0.
0.
0.
0.
0.
0.
0.
0.
0.
0.
0.
0.
0.
0.
0.
0.
0.
0.
0.
0.
0.
0.
0.
0.
0.
0.
0.
0.
0.
0.
0.
0.
0.
0.
0.
0.
0.
0.
0.
0.
0.
0.
0.
0.
0.
0.
0.
0.
0.
0.
0.
0.
0.
0.
0.
0.
0.
0.
0.
0.
0.
0.
0.
0.
0.
0.
0.
0.
0.
0.
0.
0.
0.
0.
0.
0.
0.
0.
0.
0.
0.
0.
0.
0.
0.
0.
0.
0.
0.
0.
0.
0.
0.
0.
0.
0.
0.
0.
0.
0.
0.
0.
0.
0.
0.
0.
0.
0.
0.
0.
0.
0.
0.
0.
0.
0.
0.
0.
0.
0.
0.
0.
0.
0.
0.
0.
0.
0.
0.
0.
0.
0.
0.
0.
0.
0.
0.
0.
0.
0.
0.
0.
0.
0.
0.
0.
0.
0.
0.
0.
0.
0.
0.
0.
0.
0.
0.
0.
0.
0.
0.
0.
0.
0.
0.
0.
0.
0.
0.
0.
0.
0.
0.
0.
0.
0.
0.
0.
0.
0.
0.
0.
0.
0.
0.
0.
0.
0.
0.
0.
0.
0.
0.
0.
0.001
0.001
0.001
0.001
0.001
0.001
0.
0.
0.
0.
0.
0.
0.
0.
0.
0.
0.
0.
0.
0.
0.
0.
0.
0.
0.
0.
0.
0.
0.
0.
0.
0.
0.
0.
0.
0.
0.
0.
0.
0.001
0.001
0.001
0.002
0.002
0.003
0.003
0.002
0.001
0.
0.
0.
0.
0.
0.
0.
0.
0.
0.
0.
0.
0.
0.
0.
0.
0.
0.
0.
0.
0.
0.
0.
0.
0.
0.
0.
0.
0.
0.
0.
-0.001
0.
0.001
-0.001
-0.001
0.
0.000
0.004
0.004
0.004
0.003
0.001
0.
0.
0.
0.
0.
0.
0.
0.
0.
0.
0.
0.
0.
0.
0.
0.
0.
0.
0.
0.
0.
0.
0.
0.
0.
0.
0.
-0.001
-0.002
-0.004
-0.005
-0.006
-0.009
-0.011
-0.010
-0.008
-0.006
-0.002
0.000
0.000
0.002
0.003
0.003
0.002
0.001
0.001
0.
0.
0.
0.
0.
0.
0.
0.
0.
0.
0.
0.
0.
0.
0.
0.
0.
0.
0.
0.
0.
-0.001
-0.003
-0.007
-0.009
-0.016
-0.023
-0.029
-0.031
-0.029
-0.026
-0.021
-0.017
-0.013
-0.006
0.000
0.002
0.003
0.003
0.002
0.002
0.001
0.
0.
0.
0.
0.
0.
0.
0.
0.
0.
0.
0.
0.
0.
0.
0.
0.
0.
0.
-0.002
-0.004
-0.008
-0.013
-0.024
-0.041
-0.057
-0.071
-0.076
-0.076
-0.069
-0.060
-0.052
-0.042
-0.027
-0.014
-0.004
0.002
0.004
0.004
0.003
0.001
0.
0.
0.
0.
0.
0.
0.
0.
0.
0.
0.
0.
0.
0.
0.
0.
0.
0.
-0.002
-0.005
-0.009
-0.016
-0.030
-0.052
-0.083
-0.102
-0.117
-0.137
-0.155
-0.155
-0.143
-0.121
-0.097
-0.072
-0.046
-0.018
-0.002
0.004
0.004
0.005
0.002
0.
0.
0.
0.
0.
0.
0.
0.
0.
0.
0.
0.
0.
0.
0.
0.
0.
-0.001
-0.004
-0.008
-0.017
-0.030
-0.055
-0.096
-0.130
-0.058
0.339
0.121
-0.184
-0.172
-0.130
-0.048
0.057
-0.060
-0.081
-0.051
-0.016
0.002
0.006
0.006
0.004
0.001
0.
0.
0.
0.
0.
0.
0.
0.
0.
0.
0.
0.
0.
0.
0.
-0.001
-0.003
-0.007
-0.014
-0.027
-0.050
-0.091
-0.149
-0.182
0.673
5.937
3.387
0.863
4.370
8.848
10.416
16.833
3.273
-0.009
-0.087
-0.039
-0.009
0.003
0.003
0.003
0.000
0.001
0.
0.
0.
0.
0.
0.
0.
0.
0.
0.
0.
0.
0.
0.
-0.002
-0.004
-0.010
-0.020
-0.042
-0.075
-0.123
-0.200
-0.247
0.714
7.106
8.119
17.350
351.026
3004.044
1331.211
1154.417
51.585
0.811
-0.107
-0.070
-0.020
-0.005
0.003
0.002
0.000
0.001
0.001
0.
0.
0.
0.
0.
0.
0.
0.
0.
0.
0.
0.
-0.001
-0.003
-0.006
-0.013
-0.029
-0.058
-0.090
-0.148
-0.234
-0.302
-0.113
2.552
30.898
98.905
16442.893
100290.984
106917.258
110400.000
934.060
5.476
-0.114
-0.101
-0.040
-0.015
-0.007
0.000
-0.001
0.
0.001
0.
0.
0.
0.
0.
0.
0.
0.
0.
0.
0.
0.
-0.001
-0.003
-0.007
-0.016
-0.035
-0.068
-0.106
-0.163
-0.234
-0.235
0.580
2.301
22.962
56.548
1734.508
51875.672
10686.117
105246.383
48470.039
18.485
-0.118
-0.126
-0.062
-0.031
-0.018
-0.011
-0.004
-0.001
0.001
0.
0.
0.
0.
0.
0.
0.
0.
0.
0.
0.
0.
-0.001
-0.002
-0.009
-0.018
-0.039
-0.075
-0.117
-0.174
-0.241
-0.036
2.879
4.655
4.108
5.006
14.564
48.962
164.224
7738.911
601.506
3.662
-0.201
-0.165
-0.095
-0.051
-0.032
-0.018
-0.007
-0.001
0.001
0.001
0.
0.
0.
0.
0.
0.
0.
0.
0.
0.
0.001
0.001
-0.003
-0.010
-0.021
-0.042
-0.079
-0.124
-0.177
-0.242
-0.204
0.830
1.892
1.572
0.409
-0.243
-0.113
1.084
6.281
2.699
0.166
-0.162
-0.184
-0.133
-0.077
-0.044
-0.026
-0.014
-0.003
0.
0.001
0.
0.
0.
0.
0.
0.
0.
0.
0.
0.001
0.001
-0.001
-0.007
-0.015
-0.031
-0.051
-0.081
-0.126
-0.177
-0.246
-0.301
-0.277
0.277
2.372
2.104
-0.151
-0.545
-0.473
-0.028
2.758
7.461
2.492
-0.001
-0.160
-0.114
-0.060
-0.033
-0.016
-0.005
0.000
0.001
0.
0.
0.
0.
0.
0.
0.
0.
0.001
0.001
-0.001
-0.007
-0.015
-0.031
-0.049
-0.070
-0.105
-0.146
-0.188
-0.248
-0.317
-0.287
0.468
4.759
4.814
0.301
-0.526
-0.506
1.000
48.770
312.604
55.756
1.568
-0.168
-0.144
-0.082
-0.037
-0.019
-0.007
0.000
0.
0.
0.
0.
0.
0.
0.
0.
0.
0.001
-0.003
-0.007
-0.016
-0.032
-0.053
-0.079
-0.109
-0.142
-0.184
-0.229
-0.274
-0.310
-0.103
0.660
5.317
11.606
2.936
-0.384
-0.285
4.094
123.421
1112.837
162.121
5.947
-0.071
-0.168
-0.100
-0.052
-0.026
-0.010
-0.001
0.
0.
0.
0.
0.
0.
0.
0.
-0.001
-0.002
-0.006
-0.015
-0.035
-0.064
-0.099
-0.131
-0.157
-0.139
-0.103
-0.207
-0.288
-0.347
-0.130
1.014
21.006
87.522
17.239
0.307
5.736
174.303
373.458
184.957
199.117
13.880
0.071
-0.184
-0.117
-0.065
-0.029
-0.008
-0.003
-0.002
0.
0.
0.
0.
0.
0.
-0.001
-0.003
-0.004
-0.013
-0.032
-0.068
-0.100
-0.134
-0.173
-0.077
1.631
4.566
1.338
-0.012
-0.310
-0.478
0.080
11.065
41.722
11.653
12.920
82.237
3588.461
13731.365
197.985
48.224
4.763
-0.122
-0.197
-0.126
-0.076
-0.035
-0.014
-0.004
-0.002
0.
0.
0.
0.
0.
0.
-0.001
-0.005
-0.008
-0.023
-0.057
-0.089
0.147
1.548
0.975
0.613
17.443
64.784
13.553
0.816
-0.166
-0.501
0.111
6.521
59.198
56.596
1383.139
70529.727
44627.941
40708.766
1738.681
17.785
0.121
-0.308
-0.225
-0.146
-0.091
-0.044
-0.020
-0.006
0.000
0.
0.
0.
0.
0.
0.
-0.002
-0.006
-0.012
-0.034
-0.074
0.000
6.700
114.507
55.599
2.317
17.425
64.786
14.270
0.485
-0.078
2.898
56.345
156.246
256.216
769.684
13845.750
100289.563
104159.023
170407.047
34966.117
51.917
-0.105
-0.393
-0.287
-0.200
-0.127
-0.066
-0.029
-0.012
0.000
0.001
0.
0.
0.
0.
0.
-0.003
-0.006
-0.015
-0.040
-0.081
0.104
19.580
651.221
250.134
4.670
1.616
4.453
1.256
-0.296
1.267
39.926
5387.775
63689.270
7100.924
1410.160
529.263
4563.179
663.080
3176.361
746.876
13.039
-0.130
-0.136
-0.024
-0.124
-0.150
-0.104
-0.049
-0.017
-0.001
0.002
0.001
0.
0.
0.
0.
-0.003
-0.005
-0.014
-0.038
-0.082
-0.052
3.314
37.739
26.647
8.583
0.362
-0.293
-0.435
-0.463
3.111
420.401
105365.617
134060.625
6087.498
2817.542
239.032
337.560
71.140
9373.650
54267.301
190.149
17.583
28.822
41.589
9.948
0.532
-0.102
-0.072
-0.027
-0.003
0.001
0.001
0.
0.
0.
0.
-0.002
-0.004
-0.011
-0.028
-0.073
-0.107
0.051
1.462
8.829
31.188
1.363
0.472
0.506
-0.265
2.770
827.108
100121.289
100210.516
260.966
256.479
1016.128
709.255
145.932
101032.969
200046.188
9590.999
2032.834
4352.327
47750.000
1120.552
29.572
0.385
-0.080
-0.034
-0.006
0.001
0.002
0.
0.
0.
0.
0.
-0.004
-0.005
-0.017
-0.044
-0.093
-0.134
-0.076
0.644
1.433
4.386
69.044
82.891
7.127
0.484
34.500
1020.177
578.373
44.935
640.809
3470.123
969.167
203.097
1765.859
101322.516
115013.234
109618.672
76018.852
104459.258
75521.375
617.653
2.498
-0.071
-0.037
-0.007
0.001
0.002
0.
0.
0.
0.
0.
-0.003
-0.001
-0.006
-0.022
-0.054
-0.117
-0.187
-0.159
2.684
59.463
3223.208
4826.834
73.551
1.817
0.107
2.786
2.990
64.687
30118.650
115158.633
7242.659
503.877
578.616
1934.955
171057.984
92879.578
1417.576
15224.521
5358.975
189.539
1.387
-0.070
-0.031
-0.006
0.001
0.002
0.
0.
0.
0.
0.
0.001
0.001
0.001
-0.009
-0.029
-0.090
-0.147
0.161
16.536
407.194
1711.406
2176.173
54.322
1.914
-0.473
-0.592
-0.118
50.688
14570.316
142656.188
2087.268
99.346
7692.782
103195.000
170545.250
100237.000
67.796
21.224
16.983
3.024
-0.007
-0.056
-0.021
-0.003
0.001
0.001
0.
0.
0.
0.
0.
0.001
0.003
0.004
0.001
-0.019
-0.068
-0.061
2.220
50.621
994.814
780.142
926.804
79.733
0.565
-0.426
-0.536
-0.110
75.088
100068.367
100416.750
3921.373
28.654
1974.293
178224.250
30725.035
660.100
11.831
-0.162
-0.156
-0.132
-0.082
-0.039
-0.009
0.
0.002
0.001
0.
0.
0.
0.
0.
0.001
0.002
0.006
0.005
-0.014
-0.052
0.105
9.349
145.326
1233.237
27868.531
31978.412
548.861
23.911
1.470
-0.159
-0.255
16.446
1448.165
9504.604
832.147
46.826
8775.131
100819.086
109001.008
719.887
7.075
-0.268
-0.220
-0.116
-0.052
-0.018
-0.001
0.001
0.002
0.001
0.
0.
0.
0.
0.
0.001
0.002
0.005
0.006
-0.007
-0.039
0.031
4.295
41.542
81.418
3686.453
1684.680
778.219
826.697
17.539
3.026
0.638
69.548
28723.615
103005.188
15286.512
205.385
317.268
11362.060
39621.578
1610.461
10.417
-0.160
-0.150
-0.069
-0.027
-0.006
0.001
0.001
0.001
0.
0.
0.
0.
0.
0.
0.
0.002
0.004
0.005
-0.001
-0.025
-0.049
0.258
2.201
3.445
94.010
51.200
271.996
295.588
22.523
6.896
1.460
167.113
100346.117
101843.227
2590.386
75.845
69.584
1159.766
1962.090
93.358
2.005
-0.170
-0.106
-0.042
-0.014
-0.001
0.001
0.001
0.
0.
0.
0.
0.
0.
0.
0.
0.002
0.002
0.005
0.004
-0.009
-0.032
-0.060
-0.070
-0.110
0.143
0.578
6.459
13.519
5.351
1.670
0.521
96.874
104416.703
103131.133
3131.666
73.206
55.151
169.541
211.907
12.721
0.106
-0.138
-0.075
-0.026
-0.006
0.000
0.001
0.
0.
0.
0.
0.
0.
0.
0.
0.
0.002
0.002
0.005
0.006
0.003
-0.007
-0.026
-0.059
-0.102
-0.136
-0.128
0.147
0.477
0.164
-0.115
0.050
159.249
101827.047
101144.648
3049.857
13.833
6.650
3.613
3.503
0.417
-0.144
-0.095
-0.043
-0.016
-0.005
-0.002
0.
0.
0.
0.
0.
0.
0.
0.
0.
0.
0.
0.002
0.002
0.005
0.006
0.007
0.001
-0.009
-0.031
-0.067
-0.091
-0.104
-0.116
-0.140
-0.175
-0.176
2.065
29.140
44.644
7.567
0.174
-0.106
-0.193
-0.157
-0.151
-0.097
-0.053
-0.024
-0.011
-0.004
0.
0.
0.
0.
0.
0.
0.
0.
0.
0.
0.
0.
0.
0.002
0.002
0.004
0.007
0.009
0.007
-0.003
-0.017
-0.038
-0.060
-0.075
-0.091
-0.103
-0.120
-0.124
-0.012
0.046
-0.124
-0.176
-0.175
-0.147
-0.117
-0.080
-0.048
-0.024
-0.013
-0.005
-0.001
0.
0.
0.
0.
0.
0.
0.
0.
0.
0.
0.
0.
0.
0.001
0.001
0.003
0.003
0.006
0.007
0.005
-0.002
-0.009
-0.021
-0.028
-0.032
-0.038
-0.047
-0.064
-0.074
-0.080
-0.082
-0.079
-0.070
-0.058
-0.045
-0.029
-0.019
-0.012
-0.005
-0.002
0.
0.
0.
0.
0.
0.
0.
0.
0.
0.
0.
0.
0.
0.
0.
0.
0.001
0.001
0.004
0.004
0.004
0.001
-0.002
-0.004
-0.007
-0.010
-0.012
-0.015
-0.019
-0.023
-0.025
-0.022
-0.017
-0.017
-0.015
-0.010
-0.010
-0.007
-0.004
-0.002
0.
0.
0.
0.
0.
0.
0.
0.
0.
0.
0.
0.
0.
0.
0.
0.
0.
0.
0.
0.
0.002
0.003
0.001
0.002
-0.001
-0.002
-0.001
-0.003
-0.003
-0.001
0.000
-0.001
-0.002
0.000
-0.002
-0.002
-0.003
-0.003
-0.001
-0.002
0.
0.
0.
0.
0.
0.
0.
0.
0.
0.
0.
0.
0.
0.
0.
0.
0.
0.
0.
0.
0.
0.
0.
0.001
0.001
0.001
0.001
0.001
0.003
0.002
0.004
0.005
0.006
0.005
0.005
0.004
0.002
0.002
-0.001
0.
0.
0.
0.
0.
0.
0.
0.
0.
0.
0.
0.
0.
0.
0.
0.
0.
0.
0.
0.
0.
0.
0.
0.
0.
0.
0.
0.
0.
0.
0.001
0.002
0.003
0.003
0.004
0.004
0.004
0.001
0.
0.
0.
0.
0.
0.
0.
0.
0.
0.
0.
0.
0.
0.
0.
0.
0.
0.
0.
0.
0.
0.
0.
0.
0.
0.
0.
0.
0.
0.
0.
0.
0.
0.
0.
0.
0.
0.
0.
0.
0.
0.
0.
0.
0.
0.
0.
0.
0.
0.
0.
0.
0.
0.
0.
0.
0.
0.
0.
0.
0.
0.
0.
0.
0.
0.
0.
0.
0.
0.
0.
0.
0.
0.
0.
0.
0.
0.
0.
0.
0.
0.
0.
0.
0.
0.
0.
0.
0.
0.
0.
0.
0.
0.
0.
0.
0.
0.
0.
0.
0.
0.
0.
0.
0.
0.
0.
0.
0.
0.
0.
0.
0.
0.
0.
0.
0.
0.
0.
0.
0.
0.
0.
0.
0.
0.
0.
0.
0.
0.
0.
0.
0.
0.
0.
0.
0.
0.
0.
0.
0.
0.
0.
0.
0.
0.
0.
0.
0.
0.
0.
0.
0.
0.
0.
0.
0.
0.
0.
0.
0.
0.
0.
0.
0.
0.
0.
0.
0.
0.
0.
0.
0.
0.
0.
0.
0.
0.
0.
0.
0.
0.
0.
0.
0.
0.
0.
0.
0.
0.
0.
0.
0.
0.
0.
0.
0.
0.
0.
0.
0.
0.
0.
0.
0.
0.
0.
0.
0.
0.
0.
0.
0.
0.
0.
0.
0.
0.
0.
0.
0.
0.
0.
0.
0.
0.
0.
0.
0.
0.
0.
0.
0.
0.
0.
0.
0.
0.
0.
0.
0.
0.
0.
0.
0.
0.
0.
0.
0.
0.
0.
0.
0.
0.
0.
0.
0.
0.
0.
0.
0.
0.
0.
0.
0.
0.
0.
0.
0.
0.
0.
0.
0.
0.
0.
0.
0.
0.
0.
0.
0.
0.
0.
0.
0.
0.
0.
0.
0.
0.
0.
0.
0.
0.
0.
0.
0.
0.
0.
0.
0.
0.
0.
0.
0.
0.
0.
0.
0.
0.
0.
0.
0.
0.
0.
0.
0.
0.
0.
0.
0.
0.
0.
0.
0.
0.
0.
0.
0.
0.
0.
0.
0.
0.
0.
0.
0.
0.
0.
0.
0.
0.
0.
0.
0.
0.
0.
0.
0.
0.
0.
0.
0.
0.
0.
0.
0.
0.
0.
0.
0.
0.
0.
0.
0.
0.
0.
0.
0.
0.
0.
0.
0.
0.
0.
0.
0.
0.
0.
0.
0.
0.
0.
0.
0.
0.
0.
0.
0.
0.
0.
0.
0.
0.
0.
0.
0.
0.
0.
0.
0.
0.
0.
0.
0.
0.
0.
0.
0.
0.
0.
0.
0.
0.
0.
0.
0.
0.
0.
0.
0.
0.
0.
0.
0.
0.
0.
0.
0.
0.
0.
0.
0.
0.
0.
0.
0.
0.
0.
0.
0.
0.
0.
0.
0.
0.
0.
0.
0.
0.
0.
0.
0.
0.
0.
0.
0.
0.
0.
0.
0.
0.
0.
0.
0.
0.
0.
0.
0.
0.
0.
0.
0.
0.
0.
0.
0.
0.
0.
0.
0.
0.
0.
0.
0.
0.
0.
0.
0.
0.
0.
0.
0.
0.
0.
0.
0.
0.
0.
0.
0.
0.
0.
0.
0.
0.
0.
0.
0.
0.
0.
0.
0.
0.
0.
0.
0.
0.
0.
0.
0.
0.
0.
0.
0.
0.
0.
0.
0.
0.
0.
0.
0.
0.
0.
0.
0.
0.
0.
0.
0.
0.
0.
0.
0.
0.
0.
0.
0.
0.
0.
0.
0.
0.
0.
0.
0.
0.
0.
0.
0.
0.
0.
0.
0.
0.
0.
0.
0.
0.
0.
0.
0.
0.
0.
0.
0.
0.
0.
0.
0.
0.
0.
0.
0.
0.
0.
0.
0.
0.
0.
0.
0.
0.
0.
0.
0.
0.
0.
0.
0.
0.
0.
0.
0.
0.
0.
0.
0.
0.
0.
0.
0.
0.
0.
0.
0.
0.
0.
0.
0.
0.
0.
0.
0.
0.
0.
0.
0.
0.
0.
0.
0.
0.
0.
0.
0.
0.
0.
0.
0.
0.
0.
0.
0.
0.
0.
0.
0.
0.
0.
0.
0.
0.
0.
0.
0.
0.
0.
0.
0.
0.
0.
0.
0.
0.
0.
0.
0.
0.
0.
0.
0.
0.
0.
0.
0.
0.
0.
0.
0.
0.
0.
0.
0.
0.
0.
0.
0.
0.
0.
0.
0.
0.
0.
0.
0.
0.
0.
0.
0.
0.
0.
0.
0.
0.
0.
0.
0.
0.
0.
0.
0.
0.
0.
0.
0.
0.
0.
0.
0.
0.
0.
0.
0.
0.
0.
0.
0.
0.
0.
0.
0.
0.
0.
0.
0.
0.
0.
0.
0.
0.
0.
0.
0.
0.
0.
0.
0.
0.
0.
0.
0.
0.
0.
0.
0.
0.
0.
0.
0.
0.
0.
0.
0.
0.
0.
0.
0.
0.
0.
0.
0.
0.
0.
0.
0.
0.
0.
0.
0.
0.
0.
0.
0.
0.
0.
0.
0.
0.
0.
0.
0.
0.
0.
0.
0.
0.
0.
0.
0.
0.
0.
0.
0.
0.
0.
0.
0.
0.
0.
0.
0.
0.
0.
0.
0.
0.
0.
0.
0.
0.
0.
0.
0.
0.
0.
0.
0.
0.
0.
0.
0.
0.
0.
0.
0.
0.
0.
0.
0.
0.
0.
0.
0.
0.
0.
0.
0.
0.
0.
0.
0.
0.001
0.001
0.001
0.001
0.001
0.001
0.
0.
0.
0.
0.
0.
0.
0.
0.
0.
0.
0.
0.
0.
0.
0.
0.
0.
0.
0.
0.
0.
0.
0.
0.
0.
0.
0.
0.
0.
0.
0.
0.
0.001
0.001
0.001
0.002
0.003
0.003
0.002
0.001
0.001
0.
0.
0.
0.
0.
0.
0.
0.
0.
0.
0.
0.
0.
0.
0.
0.
0.
0.
0.
0.
0.
0.
0.
0.
0.
0.
0.
0.
0.
0.
0.
0.001
0.000
0.000
0.001
0.001
0.001
0.002
0.003
0.003
0.002
0.001
0.
0.
0.001
0.001
0.
0.
0.
0.
0.
0.
0.
0.
0.
0.
0.
0.
0.
0.
0.
0.
0.
0.
0.
0.
0.
0.
0.
0.
0.
-0.001
-0.001
-0.002
-0.003
-0.003
-0.003
-0.004
-0.001
-0.001
0.003
0.003
0.004
0.004
0.003
0.002
0.002
0.002
0.001
0.
0.
0.
0.
0.
0.
0.
0.
0.
0.
0.
0.
0.
0.
0.
0.
0.
0.
0.
0.
0.
-0.001
-0.002
-0.004
-0.007
-0.009
-0.015
-0.020
-0.023
-0.021
-0.018
-0.015
-0.009
-0.005
-0.002
0.002
0.002
0.004
0.003
0.001
0.002
0.002
0.
0.
0.
0.
0.
0.
0.
0.
0.
0.
0.
0.
0.
0.
0.
0.
0.
0.
0.
-0.001
-0.003
-0.006
-0.010
-0.018
-0.029
-0.041
-0.049
-0.057
-0.057
-0.050
-0.039
-0.029
-0.018
-0.009
-0.004
0.000
0.004
0.006
0.004
0.004
0.003
0.001
0.
0.
0.
0.
0.
0.
0.
0.
0.
0.
0.
0.
0.
0.
0.
0.
0.
-0.001
-0.003
-0.007
-0.015
-0.027
-0.044
-0.070
-0.094
-0.110
-0.125
-0.129
-0.117
-0.098
-0.080
-0.061
-0.042
-0.019
-0.006
0.000
0.006
0.007
0.006
0.004
0.002
0.
0.
0.
0.
0.
0.
0.
0.
0.
0.
0.
0.
0.
0.
0.
0.
-0.001
-0.004
-0.008
-0.016
-0.032
-0.054
-0.094
-0.132
-0.133
-0.031
-0.115
-0.218
-0.225
-0.196
-0.157
-0.121
-0.088
-0.056
-0.027
-0.006
0.005
0.008
0.008
0.006
0.004
0.002
0.
0.
0.
0.
0.
0.
0.
0.
0.
0.
0.
0.
0.
0.
0.
-0.004
-0.008
-0.015
-0.030
-0.060
-0.110
-0.170
-0.163
2.263
22.982
10.669
0.360
-0.018
-0.054
0.286
1.048
0.223
-0.084
-0.059
-0.025
-0.001
0.005
0.007
0.005
0.003
0.003
0.001
0.
0.
0.
0.
0.
0.
0.
0.
0.
0.
0.
0.
0.
-0.002
-0.005
-0.012
-0.026
-0.055
-0.099
-0.167
-0.232
0.158
55.465
3393.044
713.375
15.404
33.526
20.967
65.133
448.979
40.905
0.534
-0.098
-0.054
-0.014
0.001
0.005
0.003
0.002
0.003
0.000
0.
0.
0.
0.
0.
0.
0.
0.
0.
0.
0.
0.
-0.001
-0.003
-0.008
-0.017
-0.045
-0.083
-0.131
-0.146
-0.203
0.220
61.597
3787.406
1113.707
545.923
11657.133
3654.045
6950.228
101855.898
2420.842
4.602
-0.119
-0.090
-0.037
-0.012
-0.006
-0.002
0.001
-0.001
0.001
0.002
0.
0.
0.
0.
0.
0.
0.
0.
0.
0.
0.
-0.001
-0.005
-0.011
-0.028
-0.064
-0.105
-0.064
0.465
0.659
0.239
6.407
131.201
8241.740
79227.633
111818.641
110009.523
106326.109
168039.672
1006.020
4.904
-0.163
-0.130
-0.065
-0.031
-0.021
-0.012
-0.006
-0.002
0.000
0.001
0.
0.
0.
0.
0.
0.
0.
0.
0.
0.
-0.001
0.
-0.007
-0.016
-0.037
-0.081
-0.122
0.003
1.207
1.618
3.267
88.600
146.485
3852.140
26304.918
2598.687
35167.699
24622.684
25712.105
783.760
4.877
-0.217
-0.179
-0.100
-0.059
-0.039
-0.026
-0.013
-0.006
-0.001
0.001
0.001
0.
0.
0.
0.
0.
0.
0.
0.
0.001
0.000
-0.003
-0.007
-0.018
-0.042
-0.090
-0.140
-0.138
0.181
0.325
14.124
1446.943
2191.958
506.082
576.019
53.109
49.678
65.288
315.620
62.555
1.721
-0.187
-0.216
-0.150
-0.092
-0.062
-0.039
-0.021
-0.008
-0.003
0.001
0.001
0.
0.
0.
0.
0.
0.
0.
0.001
0.001
0.000
-0.003
-0.010
-0.025
-0.048
-0.102
-0.165
-0.224
-0.286
-0.324
3.509
127.640
297.135
265.506
46.117
5.845
6.690
4.230
9.334
37.840
18.514
1.868
-0.112
-0.195
-0.134
-0.081
-0.052
-0.026
-0.009
-0.003
0.001
0.001
0.
0.
0.
0.
0.
0.
0.
0.001
0.001
-0.001
-0.006
-0.020
-0.040
-0.070
-0.119
-0.187
-0.255
-0.321
-0.402
-0.300
2.338
27.493
375.076
336.056
12.798
1.190
4.827
25.028
167.741
175.751
43.016
1.909
-0.198
-0.178
-0.105
-0.059
-0.031
-0.013
-0.003
0.000
0.001
0.
0.
0.
0.
0.
0.
0.001
0.001
-0.002
-0.006
-0.018
-0.038
-0.067
-0.102
-0.156
-0.226
-0.282
-0.337
-0.403
-0.206
2.544
39.965
1606.431
1484.655
30.307
0.143
2.883
18.888
1895.956
100254.984
2261.779
14.871
-0.073
-0.208
-0.132
-0.070
-0.034
-0.015
-0.005
0.000
0.001
0.
0.
0.
0.
0.
0.
0.001
-0.002
-0.004
-0.016
-0.035
-0.065
-0.109
-0.163
-0.220
-0.275
-0.315
-0.356
-0.364
1.041
27.591
81.744
322.294
841.415
89.840
1.295
-0.133
17.727
10437.448
101054.383
17261.432
81.815
0.717
-0.228
-0.155
-0.086
-0.041
-0.021
-0.007
0.000
0.
0.
0.
0.
0.
0.
0.
0.000
-0.003
-0.012
-0.030
-0.066
-0.119
-0.180
-0.246
-0.261
0.140
0.722
0.288
0.472
1.676
30.690
92.358
3270.414
100028.594
2161.484
8.229
-0.205
6.365
300.540
89076.914
100228.266
577.786
2.514
-0.170
-0.162
-0.097
-0.050
-0.022
-0.006
-0.002
0.
0.
0.
0.
0.
0.
-0.001
-0.002
-0.009
-0.020
-0.056
-0.109
-0.158
-0.179
-0.257
0.849
34.097
152.936
32.097
22.917
10.226
3.340
12.143
764.965
14909.504
535.357
5.997
6.488
22.289
89.851
2596.098
7361.406
105.843
2.561
0.443
-0.128
-0.105
-0.057
-0.025
-0.009
-0.002
0.
0.
0.
0.
0.
0.
-0.002
-0.004
-0.014
-0.035
-0.087
-0.100
1.386
13.493
8.059
10.541
1999.322
78092.977
1209.314
116.375
42.988
1.461
0.163
10.525
38.367
10.586
45.959
280.519
407.529
23798.314
3234.280
41.000
3.635
2.907
0.916
-0.117
-0.125
-0.069
-0.030
-0.013
-0.003
0.
0.
0.
0.
0.
0.
-0.003
-0.008
-0.018
-0.053
-0.097
0.424
88.757
16885.428
3405.752
25.900
1999.736
78100.055
1318.343
40.057
11.594
4.023
6.972
7.703
4.325
5.676
144.567
1379.687
2592.848
100101.617
100005.859
72.933
0.269
0.364
-0.001
-0.224
-0.167
-0.088
-0.040
-0.016
-0.006
0.001
0.
0.
0.
0.
0.
-0.004
-0.010
-0.022
-0.062
-0.101
1.243
492.527
100617.977
100889.922
81.553
37.578
165.029
34.813
3.881
14.965
186.332
584.575
463.737
78.777
14.612
37.279
96.723
181.368
6758.213
1372.027
14.700
-0.079
-0.051
-0.159
-0.228
-0.201
-0.121
-0.058
-0.022
-0.007
0.002
0.001
0.
0.
0.
0.
-0.003
-0.008
-0.023
-0.058
-0.104
0.437
46.841
2225.396
2558.806
1724.514
18.199
0.832
0.165
0.447
53.477
1614.689
110042.234
82786.695
1276.855
139.035
25455.885
5427.058
120.995
198.543
442.796
72.872
39.890
58.898
18.795
5.119
0.500
-0.114
-0.077
-0.032
-0.007
0.001
0.001
0.
0.
0.
0.
-0.003
-0.006
-0.018
-0.046
-0.100
-0.069
2.814
57.304
2252.480
100817.188
71.418
2.333
3.499
1.895
13.905
442.216
58129.977
26277.148
532.618
439.770
100824.938
200051.094
8413.111
3586.718
102962.055
10735.104
21761.732
87039.398
3316.022
1018.293
65.557
0.700
-0.082
-0.040
-0.008
0.001
0.002
0.
0.
0.
0.
-0.002
-0.004
-0.010
-0.030
-0.073
-0.122
-0.042
2.675
35.658
72.217
21.490
578.028
844.826
69.290
6.894
20.754
291.978
201.653
21.349
142.790
3974.480
120643.914
27225.463
24601.961
200182.734
41652.605
111434.820
103029.555
108900.625
101478.031
4436.961
5.338
-0.064
-0.041
-0.008
0.001
0.002
0.
0.
0.
0.
0.
-0.003
-0.005
-0.014
-0.039
-0.087
-0.159
-0.182
0.766
93.169
1253.339
100536.625
101108.539
3541.788
76.373
0.898
1.501
1.319
25.489
8764.523
111373.266
102443.305
18274.512
476.120
1524.231
10935.064
6016.218
3709.369
2766.639
100127.375
821.189
2.839
-0.064
-0.035
-0.007
0.001
0.002
0.
0.
0.
0.
0.
0.000
0.000
-0.005
-0.016
-0.051
-0.127
-0.163
2.966
927.126
101785.258
200177.641
101685.945
5132.648
94.507
0.540
-0.697
-0.426
28.367
4978.648
82923.508
9854.253
13528.669
297.098
1714.594
99576.977
107807.234
114.981
15.937
35.295
6.346
0.074
-0.060
-0.023
-0.004
0.001
0.001
0.
0.
0.
0.
0.
0.001
0.002
0.003
-0.005
-0.036
-0.088
0.826
77.722
1308.501
120410.344
109005.742
2020.913
182.461
8.456
-0.133
-0.566
-0.375
35.507
11747.419
196509.734
18764.170
103.219
642.097
3707.757
1435.086
13262.620
35.982
-0.236
-0.153
-0.124
-0.088
-0.042
-0.011
0.
0.001
0.001
0.
0.
0.
0.
0.
0.001
0.003
0.005
0.000
-0.026
-0.063
2.692
672.003
100814.539
120559.477
200087.125
139312.672
1111.231
336.185
15.929
6.567
0.561
11.305
1232.969
103330.375
106823.703
250.917
889.210
129217.953
102135.984
116.404
0.837
-0.397
-0.244
-0.123
-0.055
-0.019
-0.001
0.001
0.002
0.001
0.
0.
0.
0.
0.
0.001
0.002
0.004
0.005
-0.017
-0.047
0.899
131.326
39809.059
2704.337
133736.438
23945.109
100124.773
100891.313
615.796
439.213
18.773
23.593
2160.561
105844.281
100555.289
2539.056
147.789
18905.230
18827.977
137.649
0.641
-0.296
-0.164
-0.071
-0.028
-0.006
0.003
0.001
0.001
0.
0.
0.
0.
0.
0.
0.001
0.002
0.005
0.006
-0.005
-0.031
0.014
5.594
380.623
57.975
837.151
328.371
35670.469
77385.539
3771.296
2541.006
50.673
51.167
11464.321
52068.191
70615.078
382.457
7.659
41.064
76.508
8.283
-0.112
-0.223
-0.110
-0.046
-0.016
-0.001
0.001
0.001
0.
0.
0.
0.
0.
0.
0.
0.
0.002
0.003
0.006
0.002
-0.015
-0.041
-0.020
0.356
0.098
0.545
6.330
198.471
1685.033
323.431
130.091
11.433
40.510
2713.865
11314.356
2105.038
10.196
2.057
13.532
10.950
0.778
-0.237
-0.164
-0.076
-0.028
-0.008
0.000
0.001
0.
0.
0.
0.
0.
0.
0.
0.
0.
0.002
0.002
0.006
0.006
0.003
-0.013
-0.039
-0.077
-0.135
-0.154
0.746
12.691
20.261
6.508
3.415
1.060
81.418
13474.938
2673.688
3431.863
3.972
0.038
1.318
1.074
-0.117
-0.182
-0.107
-0.045
-0.016
-0.003
-0.001
0.
0.
0.
0.
0.
0.
0.
0.
0.
0.
0.
0.002
0.002
0.006
0.007
0.005
-0.002
-0.021
-0.054
-0.089
-0.088
0.154
0.218
-0.069
-0.132
-0.211
1.095
12.270
12.140
4.218
-0.148
-0.289
-0.240
-0.201
-0.168
-0.112
-0.055
-0.025
-0.010
-0.004
0.
0.
0.
0.
0.
0.
0.
0.
0.
0.
0.
0.
0.001
0.002
0.003
0.006
0.008
0.007
0.002
-0.010
-0.035
-0.060
-0.080
-0.106
-0.132
-0.161
-0.186
-0.194
-0.144
-0.130
-0.194
-0.209
-0.200
-0.167
-0.133
-0.091
-0.054
-0.027
-0.013
-0.005
-0.001
0.
0.
0.
0.
0.
0.
0.
0.
0.
0.
0.
0.
0.
0.001
0.001
0.003
0.005
0.007
0.008
0.003
-0.005
-0.020
-0.038
-0.051
-0.061
-0.073
-0.086
-0.104
-0.106
-0.106
-0.104
-0.097
-0.084
-0.068
-0.053
-0.035
-0.023
-0.012
-0.007
-0.002
0.
0.
0.
0.
0.
0.
0.
0.
0.
0.
0.
0.
0.
0.
0.
0.
0.001
0.001
0.003
0.003
0.003
-0.001
-0.005
-0.011
-0.016
-0.020
-0.024
-0.029
-0.033
-0.036
-0.038
-0.034
-0.026
-0.023
-0.019
-0.015
-0.012
-0.008
-0.005
-0.002
-0.001
0.
0.
0.
0.
0.
0.
0.
0.
0.
0.
0.
0.
0.
0.
0.
0.
0.
0.
0.001
0.002
0.003
0.001
0.000
-0.002
-0.005
-0.005
-0.008
-0.009
-0.007
-0.006
-0.007
-0.004
-0.005
-0.002
-0.003
-0.005
-0.003
-0.004
-0.001
-0.001
0.
0.
0.
0.
0.
0.
0.
0.
0.
0.
0.
0.
0.
0.
0.
0.
0.
0.
0.
0.
0.
0.
0.001
0.001
0.001
0.000
0.000
0.001
0.001
0.001
0.002
0.003
0.005
0.003
0.002
0.002
0.001
-0.001
-0.001
0.
0.
0.
0.
0.
0.
0.
0.
0.
0.
0.
0.
0.
0.
0.
0.
0.
0.
0.
0.
0.
0.
0.
0.
0.
0.
0.
0.
0.
0.001
0.001
0.004
0.003
0.003
0.003
0.003
0.001
0.
0.
0.
0.
0.
0.
0.
0.
0.
0.
0.
0.
0.
0.
0.
0.
0.
0.
0.
0.
0.
0.
0.
0.
0.
0.
0.
0.
0.
0.
0.
0.
0.
0.
0.
0.
0.
0.
0.
0.
0.
0.
0.
0.
0.
0.
0.
0.
0.
0.
0.
0.
0.
0.
0.
0.
0.
0.
0.
0.
0.
0.
0.
0.
0.
0.
0.
0.
0.
0.
0.
0.
0.
0.
0.
0.
0.
0.
0.
0.
0.
0.
0.
0.
0.
0.
0.
0.
0.
0.
0.
0.
0.
0.
0.
0.
0.
0.
0.
0.
0.
0.
0.
0.
0.
0.
0.
0.
0.
0.
0.
0.
0.
0.
0.
0.
0.
0.
0.
0.
0.
0.
0.
0.
0.
0.
0.
0.
0.
0.
0.
0.
0.
0.
0.
0.
0.
0.
0.
0.
0.
0.
0.
0.
0.
0.
0.
0.
0.
0.
0.
0.
0.
0.
0.
0.
0.
0.
0.
0.
0.
0.
0.
0.
0.
0.
0.
0.
0.
0.
0.
0.
0.
0.
0.
0.
0.
0.
0.
0.
0.
0.
0.
0.
0.
0.
0.
0.
0.
0.
0.
0.
0.
0.
0.
0.
0.
0.
0.
0.
0.
0.
0.
0.
0.
0.
0.
0.
0.
0.
0.
0.
0.
0.
0.
0.
0.
0.
0.
0.
0.
0.
0.
0.
0.
0.
0.
0.
0.
0.
0.
0.
0.
0.
0.
0.
0.
0.
0.
0.
0.
0.
0.
0.
0.
0.
0.
0.
0.
0.
0.
0.
0.
0.
0.
0.
0.
0.
0.
0.
0.
0.
0.
0.
0.
0.
0.
0.
0.
0.
0.
0.
0.
0.
0.
0.
0.
0.
0.
0.
0.
0.
0.
0.
0.
0.
0.
0.
0.
0.
0.
0.
0.
0.
0.
0.
0.
0.
0.
0.
0.
0.
0.
0.
0.
0.
0.
0.
0.
0.
0.
0.
0.
0.
0.
0.
0.
0.
0.
0.
0.
0.
0.
0.
0.
0.
0.
0.
0.
0.
0.
0.
0.
0.
0.
0.
0.
0.
0.
0.
0.
0.
0.
0.
0.
0.
0.
0.
0.
0.
0.
0.
0.
0.
0.
0.
0.
0.
0.
0.
0.
0.
0.
0.
0.
0.
0.
0.
0.
0.
0.
0.
0.
0.
0.
0.
0.
0.
0.
0.
0.
0.
0.
0.
0.
0.
0.
0.
0.
0.
0.
0.
0.
0.
0.
0.
0.
0.
0.
0.
0.
0.
0.
0.
0.
0.
0.
0.
0.
0.
0.
0.
0.
0.
0.
0.
0.
0.
0.
0.
0.
0.
0.
0.
0.
0.
0.
0.
0.
0.
0.
0.
0.
0.
0.
0.
0.
0.
0.
0.
0.
0.
0.
0.
0.
0.
0.
0.
0.
0.
0.
0.
0.
0.
0.
0.
0.
0.
0.
0.
0.
0.
0.
0.
0.
0.
0.
0.
0.
0.
0.
0.
0.
0.
0.
0.
0.
0.
0.
0.
0.
0.
0.
0.
0.
0.
0.
0.
0.
0.
0.
0.
0.
0.
0.
0.
0.
0.
0.
0.
0.
0.
0.
0.
0.
0.
0.
0.
0.
0.
0.
0.
0.
0.
0.
0.
0.
0.
0.
0.
0.
0.
0.
0.
0.
0.
0.
0.
0.
0.
0.
0.
0.
0.
0.
0.
0.
0.
0.
0.
0.
0.
0.
0.
0.
0.
0.
0.
0.
0.
0.
0.
0.
0.
0.
0.
0.
0.
0.
0.
0.
0.
0.
0.
0.
0.
0.
0.
0.
0.
0.
0.
0.
0.
0.
0.
0.
0.
0.
0.
0.
0.
0.
0.
0.
0.
0.
0.
0.
0.
0.
0.
0.
0.
0.
0.
0.
0.
0.
0.
0.
0.
0.
0.
0.
0.
0.
0.
0.
0.
0.
0.
0.
0.
0.
0.
0.
0.
0.
0.
0.
0.
0.
0.
0.
0.
0.
0.
0.
0.
0.
0.
0.
0.
0.
0.
0.
0.
0.
0.
0.
0.
0.
0.
0.
0.
0.
0.
0.
0.
0.
0.
0.
0.
0.
0.
0.
0.
0.
0.
0.
0.
0.
0.
0.
0.
0.
0.
0.
0.
0.
0.
0.
0.
0.
0.
0.
0.
0.
0.
0.
0.
0.
0.
0.
0.
0.
0.
0.
0.
0.
0.
0.
0.
0.
0.
0.
0.
0.
0.
0.
0.
0.
0.
0.
0.
0.
0.
0.
0.
0.
0.
0.
0.
0.
0.
0.
0.
0.
0.
0.
0.
0.
0.
0.
0.
0.
0.
0.
0.
0.
0.
0.
0.
0.
0.
0.
0.
0.
0.
0.
0.
0.
0.
0.
0.
0.
0.
0.
0.
0.
0.
0.
0.
0.
0.
0.
0.
0.
0.
0.
0.
0.
0.
0.
0.
0.
0.
0.
0.
0.
0.
0.
0.
0.
0.
0.
0.
0.
0.
0.
0.
0.
0.
0.
0.
0.
0.
0.
0.
0.
0.
0.
0.
0.
0.
0.
0.
0.
0.
0.
0.
0.
0.
0.
0.
0.
0.
0.
0.
0.
0.
0.
0.001
0.001
0.001
0.
0.
0.
0.
0.
0.
0.
0.
0.
0.
0.
0.
0.
0.
0.
0.
0.
0.
0.
0.
0.
0.
0.
0.
0.
0.
0.
0.
0.
0.
0.
0.
0.
0.
0.
0.
0.001
0.001
0.001
0.002
0.001
0.001
0.001
0.001
0.
0.
0.
0.
0.
0.
0.
0.
0.
0.
0.
0.
0.
0.
0.
0.
0.
0.
0.
0.
0.
0.
0.
0.
0.
0.
0.
0.
0.
0.
0.
0.
0.001
0.001
0.001
0.000
0.
0.003
0.003
0.003
0.001
0.001
0.
0.
0.
0.
0.
0.
0.
0.
0.
0.
0.
0.
0.
0.
0.
0.
0.
0.
0.
0.
0.
0.
0.
0.
0.
0.
0.
0.
0.
0.
0.000
-0.001
-0.002
-0.002
-0.003
-0.002
-0.002
-0.001
0.001
0.002
0.002
0.002
0.002
0.002
0.002
0.002
0.001
0.
0.
0.
0.
0.
0.
0.
0.
0.
0.
0.
0.
0.
0.
0.
0.
0.
0.
0.
0.
0.
0.
-0.001
-0.001
-0.004
-0.005
-0.009
-0.013
-0.013
-0.016
-0.012
-0.008
-0.001
0.002
0.003
0.003
0.002
0.004
0.004
0.002
0.001
0.002
0.001
0.
0.
0.
0.
0.
0.
0.
0.
0.
0.
0.
0.
0.
0.
0.
0.
0.
0.
-0.001
-0.001
-0.004
-0.006
-0.011
-0.019
-0.029
-0.037
-0.046
-0.048
-0.044
-0.033
-0.021
-0.010
-0.007
0.
0.002
0.004
0.004
0.004
0.005
0.004
0.002
0.
0.
0.
0.
0.
0.
0.
0.
0.
0.
0.
0.
0.
0.
0.
0.
0.
-0.001
-0.003
-0.006
-0.010
-0.018
-0.030
-0.045
-0.067
-0.090
-0.106
-0.102
-0.092
-0.073
-0.050
-0.037
-0.018
-0.010
-0.001
-0.001
0.004
0.005
0.005
0.005
0.004
0.002
0.
0.
0.
0.
0.
0.
0.
0.
0.
0.
0.
0.
0.
0.
0.
0.
-0.002
-0.005
-0.012
-0.025
-0.043
-0.071
-0.108
-0.149
-0.183
-0.196
-0.195
-0.178
-0.151
-0.118
-0.088
-0.058
-0.033
-0.018
-0.002
0.001
0.006
0.007
0.007
0.006
0.003
0.
0.
0.
0.
0.
0.
0.
0.
0.
0.
0.
0.
0.
0.
0.
-0.002
-0.006
-0.013
-0.027
-0.053
-0.095
-0.154
-0.202
-0.163
0.118
-0.054
-0.289
-0.297
-0.268
-0.215
-0.163
-0.116
-0.078
-0.038
-0.016
-0.004
0.003
0.006
0.006
0.006
0.005
0.001
0.
0.
0.
0.
0.
0.
0.
0.
0.
0.
0.
0.
0.
-0.002
-0.005
-0.010
-0.025
-0.054
-0.107
-0.167
-0.230
-0.135
8.290
131.530
49.921
1.573
0.009
-0.127
0.068
0.721
0.126
-0.119
-0.080
-0.036
-0.015
-0.001
0.004
0.004
0.005
0.005
0.000
0.001
0.
0.
0.
0.
0.
0.
0.
0.
0.
0.
0.
-0.001
-0.003
-0.009
-0.019
-0.048
-0.093
-0.160
-0.190
-0.134
1.364
446.093
100105.875
28589.264
64.463
62.652
24.623
40.151
284.964
29.431
0.344
-0.123
-0.070
-0.033
-0.017
-0.004
-0.002
0.002
0.003
0.001
0.001
0.
0.
0.
0.
0.
0.
0.
0.
0.
0.
0.
-0.002
-0.006
-0.014
-0.033
-0.078
-0.131
0.065
1.982
4.096
7.125
514.740
116351.047
131696.016
2782.730
100060.750
5740.724
2283.943
100051.703
1226.610
3.133
-0.162
-0.112
-0.066
-0.040
-0.028
-0.015
-0.007
-0.002
-0.001
0.002
0.002
0.
0.
0.
0.
0.
0.
0.
0.
0.
-0.001
-0.003
-0.007
-0.021
-0.055
-0.105
-0.086
3.360
65.152
115.868
61.084
62.453
11639.587
200108.656
105426.984
101929.133
87131.047
1417.243
21344.986
399.348
2.013
-0.232
-0.164
-0.105
-0.078
-0.058
-0.041
-0.020
-0.009
-0.003
0.001
0.002
0.
0.
0.
0.
0.
0.
0.
0.
0.001
0.000
-0.006
-0.010
-0.027
-0.072
-0.119
-0.005
8.516
256.092
475.019
78.506
2060.097
3165.234
37128.316
170898.281
5112.887
741.149
209.893
174.855
14.482
0.126
-0.310
-0.238
-0.162
-0.120
-0.091
-0.069
-0.038
-0.016
-0.007
-0.001
0.002
0.001
0.
0.
0.
0.
0.
0.
0.001
0.000
-0.001
-0.005
-0.014
-0.036
-0.087
-0.139
-0.075
2.642
32.620
47.498
129.626
100095.047
170417.813
146187.906
101224.813
2942.064
719.380
113.804
20.688
21.541
9.125
0.377
-0.278
-0.224
-0.160
-0.122
-0.093
-0.051
-0.024
-0.009
-0.001
0.001
0.001
0.
0.
0.
0.
0.
0.001
0.000
0.
-0.004
-0.009
-0.024
-0.052
-0.113
-0.184
-0.228
0.092
1.261
1.200
20.804
3465.654
43985.781
101165.383
1297.051
331.100
7059.868
633.924
313.248
7365.610
1197.127
21.773
0.542
-0.271
-0.220
-0.150
-0.110
-0.064
-0.026
-0.009
-0.003
0.001
0.001
0.
0.
0.
0.
0.
0.001
0.001
-0.001
-0.007
-0.020
-0.047
-0.086
-0.148
-0.239
-0.307
-0.332
-0.257
-0.393
0.165
23.366
1256.747
43825.484
34982.277
128.998
128.843
681.334
4971.635
100327.398
27713.094
1640.441
15.593
-0.153
-0.269
-0.183
-0.114
-0.065
-0.029
-0.010
-0.003
0.000
0.001
0.
0.
0.
0.
0.001
0.002
0.001
-0.005
-0.018
-0.043
-0.086
-0.139
-0.208
-0.298
-0.369
-0.285
0.472
0.205
1.706
50.375
685.806
100888.445
100279.250
389.207
9.138
385.273
2106.515
4390.249
135296.891
43511.531
63.443
0.132
-0.313
-0.217
-0.122
-0.067
-0.028
-0.011
-0.002
0.001
0.
0.
0.
0.
0.
0.001
0.001
-0.003
-0.013
-0.034
-0.078
-0.135
-0.200
-0.283
-0.357
-0.376
-0.289
0.350
0.413
24.179
4823.408
52495.730
102869.930
26538.402
292.372
4.202
11.511
45.173
4593.422
105641.109
11399.485
113.160
0.965
-0.305
-0.233
-0.131
-0.067
-0.029
-0.011
-0.003
0.001
0.
0.
0.
0.
0.
0.001
-0.001
-0.007
-0.021
-0.056
-0.122
-0.197
-0.289
-0.373
-0.276
1.865
2.591
2.684
10.879
32.561
6749.689
86983.773
45826.918
103482.914
13639.365
16.466
-0.137
19.984
1483.829
108976.109
100370.352
1023.739
8.716
1.725
-0.092
-0.135
-0.074
-0.032
-0.016
-0.003
0.
0.
0.
0.
0.
0.
-0.001
-0.004
-0.012
-0.033
-0.090
-0.173
-0.246
-0.310
-0.375
1.736
77.656
447.819
184.010
2965.655
618.493
82.268
214.734
3270.634
100023.156
2161.240
9.078
0.154
14.103
2545.579
106610.391
18798.543
214.242
292.132
48.204
1.161
-0.132
-0.085
-0.038
-0.014
-0.005
0.
0.
0.
0.
0.
0.
-0.002
-0.008
-0.018
-0.054
-0.120
-0.166
0.913
8.030
5.209
20.058
10421.004
100444.578
11398.152
100267.750
16337.635
36.821
2.055
20.919
87.163
17.267
1.627
2.226
18.409
627.279
34444.840
87.854
130.395
1094.671
126.443
2.291
-0.136
-0.098
-0.042
-0.016
-0.008
0.
0.
0.
0.
0.
0.
-0.004
-0.010
-0.025
-0.072
-0.130
0.589
49.380
2351.248
889.500
39.144
11393.951
102342.031
92530.555
4396.601
719.487
35.467
19.101
7.831
5.360
0.547
0.756
3.923
55.790
1020.781
326.248
8.214
15.254
62.237
15.288
0.408
-0.186
-0.118
-0.050
-0.020
-0.009
0.001
0.
0.
0.
0.
0.
-0.005
-0.012
-0.030
-0.082
-0.115
2.893
339.213
167914.281
109450.102
434.578
86.303
573.264
724.666
87.520
210.998
16426.527
4412.326
1285.891
1320.389
48.132
7.726
6.373
15.528
96.437
40.912
1.574
0.964
3.175
0.993
-0.210
-0.227
-0.143
-0.064
-0.025
-0.010
0.001
0.001
0.
0.
0.
0.
-0.005
-0.012
-0.029
-0.080
-0.123
2.073
239.252
100620.328
200175.594
64026.348
69.349
3.697
4.503
6.232
1725.083
100569.289
200225.297
200210.531
100379.047
989.434
1718.984
779.009
1314.720
962.503
46.053
7.139
8.317
11.725
2.536
0.371
-0.116
-0.147
-0.082
-0.032
-0.011
0.001
0.001
0.
0.
0.
0.
-0.004
-0.010
-0.028
-0.065
-0.127
0.168
14.477
678.527
100746.047
104548.477
114.542
2.879
30.508
57.048
153.014
9759.347
89170.234
72979.289
100140.258
463.774
29023.482
106379.484
105785.484
103285.602
10831.343
181.575
542.289
1022.925
59.988
35.999
6.045
0.021
-0.086
-0.039
-0.009
0.001
0.001
0.
0.
0.
0.
-0.002
-0.007
-0.019
-0.045
-0.098
-0.151
0.267
13.877
353.072
255.916
14.666
120.066
1347.264
4032.869
116.354
24.036
99.077
128.056
93.161
29.035
2160.969
101619.086
120363.813
157442.797
107461.781
814.284
2991.626
7370.555
256.456
1140.649
76.825
0.806
-0.082
-0.039
-0.009
0.001
0.002
0.
0.
0.
0.
0.000
-0.004
-0.012
-0.025
-0.057
-0.119
-0.199
-0.099
2.057
415.223
1399.082
7725.401
108662.211
103061.188
849.683
4.736
0.194
0.800
2.908
51.643
1091.091
64352.645
3464.662
1309.581
102988.164
836.746
179.692
211.669
63.851
287.516
31.343
0.416
-0.070
-0.033
-0.007
0.001
0.002
0.
0.
0.
0.
0.000
-0.003
-0.005
-0.013
-0.030
-0.074
-0.162
-0.181
4.772
11717.316
145360.547
49017.152
104518.297
100098.820
1101.551
3.864
-0.588
0.471
4.555
52.280
260.901
1089.650
9718.416
100072.648
2813.159
93.289
86.700
12.036
2.145
3.746
0.851
-0.078
-0.057
-0.021
-0.004
0.000
0.001
0.
0.
0.
0.
0.000
0.000
0.000
-0.003
-0.016
-0.049
-0.110
2.813
1953.340
2572.473
41630.297
14416.745
436.456
668.647
33.904
1.362
-0.232
-0.189
4.008
275.699
42488.680
9559.955
1640.090
109555.492
107494.742
1686.387
33.625
1.767
-0.400
-0.286
-0.169
-0.090
-0.037
-0.009
0.
0.001
0.001
0.
0.
0.
0.
-0.001
0.000
0.002
0.003
-0.006
-0.036
-0.073
8.251
71164.242
122654.547
108681.711
16255.743
882.762
87.650
87.956
45.727
43.245
4.079
3.602
588.168
100200.352
57786.883
169.529
22045.803
200148.047
59483.215
86.012
-0.002
-0.435
-0.257
-0.123
-0.054
-0.016
-0.002
0.000
0.002
0.
0.
0.
0.
0.
-0.001
0.000
0.001
0.005
0.001
-0.021
-0.057
1.277
200.265
97639.555
4189.210
387.841
231.061
7499.438
25714.072
24838.613
42416.926
172.073
8.626
71.806
5117.270
26383.502
253.615
212.066
8490.968
104226.672
513.099
0.076
-0.332
-0.163
-0.069
-0.029
-0.006
0.002
0.002
0.001
0.
0.
0.
0.
0.
0.
0.000
0.001
0.006
0.004
-0.009
-0.039
0.011
7.053
510.980
67.540
10.280
49.629
15138.507
103080.664
170467.484
100703.313
898.766
50.965
40.996
617.200
1721.770
73.694
142.742
1833.779
1318.999
23.416
-0.177
-0.239
-0.107
-0.045
-0.016
-0.002
0.002
0.001
0.
0.
0.
0.
0.
0.
0.
0.
0.001
0.002
0.007
0.000
-0.019
-0.050
-0.030
0.391
0.039
0.186
77.254
100770.938
146881.797
4255.115
6741.489
581.955
37.833
13.975
25.206
18.011
19.820
153.081
10376.328
5321.035
21.582
-0.132
-0.165
-0.072
-0.029
-0.010
0.001
0.001
0.
0.
0.
0.
0.
0.
0.
0.
0.
0.002
0.002
0.006
0.006
0.001
-0.020
-0.049
-0.095
-0.157
-0.097
11.461
825.939
992.161
50.275
143.058
43.945
5.043
6.700
7.586
4.873
13.345
21.798
88.154
63.349
2.117
-0.165
-0.106
-0.046
-0.017
-0.004
0.000
0.
0.
0.
0.
0.
0.
0.
0.
0.
0.
0.
0.002
0.002
0.006
0.007
0.005
-0.008
-0.031
-0.069
-0.101
0.158
2.859
3.169
0.811
1.583
0.656
0.330
0.733
0.216
0.041
1.199
1.406
0.628
0.270
-0.126
-0.114
-0.060
-0.025
-0.009
-0.003
-0.001
0.
0.
0.
0.
0.
0.
0.
0.
0.
0.
0.
0.001
0.002
0.003
0.006
0.008
0.006
-0.004
-0.020
-0.051
-0.075
-0.096
-0.123
-0.164
-0.202
-0.225
-0.207
-0.194
-0.249
-0.249
-0.192
-0.154
-0.156
-0.133
-0.101
-0.059
-0.030
-0.014
-0.005
0.
0.
0.
0.
0.
0.
0.
0.
0.
0.
0.
0.
0.
0.
0.001
0.001
0.002
0.006
0.008
0.006
-0.001
-0.013
-0.033
-0.054
-0.075
-0.094
-0.116
-0.133
-0.142
-0.144
-0.144
-0.134
-0.114
-0.100
-0.086
-0.068
-0.044
-0.026
-0.013
-0.007
0.000
-0.001
0.
0.
0.
0.
0.
0.
0.
0.
0.
0.
0.
0.
0.
0.
0.
0.001
0.001
0.003
0.003
0.005
-0.002
-0.009
-0.019
-0.029
-0.036
-0.045
-0.053
-0.059
-0.061
-0.056
-0.049
-0.043
-0.036
-0.030
-0.020
-0.015
-0.007
-0.005
-0.002
-0.001
0.
0.
0.
0.
0.
0.
0.
0.
0.
0.
0.
0.
0.
0.
0.
0.
0.
0.
0.001
0.002
0.003
0.001
0.000
-0.007
-0.011
-0.013
-0.017
-0.019
-0.020
-0.016
-0.017
-0.014
-0.009
-0.009
-0.006
-0.006
-0.005
-0.004
-0.001
-0.001
0.
0.
0.
0.
0.
0.
0.
0.
0.
0.
0.
0.
0.
0.
0.
0.
0.
0.
0.
0.
0.
0.001
0.001
0.001
0.
-0.002
-0.002
-0.005
-0.003
-0.003
-0.004
-0.001
0.001
0.002
0.001
-0.002
-0.002
-0.002
-0.001
0.
0.
0.
0.
0.
0.
0.
0.
0.
0.
0.
0.
0.
0.
0.
0.
0.
0.
0.
0.
0.
0.
0.
0.
0.
0.
0.
0.
0.
-0.001
0.001
0.001
0.002
0.002
0.001
0.
0.000
-0.001
0.
0.
0.
0.
0.
0.
0.
0.
0.
0.
0.
0.
0.
0.
0.
0.
0.
0.
0.
0.
0.
0.
0.
0.
0.
0.
0.
0.
0.
0.
0.
0.
0.
0.
0.
0.
0.
0.
0.
0.
0.
0.
0.
0.
0.
0.
0.
0.
0.
0.
0.
0.
0.
0.
0.
0.
0.
0.
0.
0.
0.
0.
0.
0.
0.
0.
0.
0.
0.
0.
0.
0.
0.
0.
0.
0.
0.
0.
0.
0.
0.
0.
0.
0.
0.
0.
0.
0.
0.
0.
0.
0.
0.
0.
0.
0.
0.
0.
0.
0.
0.
0.
0.
0.
0.
0.
0.
0.
0.
0.
0.
0.
0.
0.
0.
0.
0.
0.
0.
0.
0.
0.
0.
0.
0.
0.
0.
0.
0.
0.
0.
0.
0.
0.
0.
0.
0.
0.
0.
0.
0.
0.
0.
0.
0.
0.
0.
0.
0.
0.
0.
0.
0.
0.
0.
0.
0.
0.
0.
0.
0.
0.
0.
0.
0.
0.
0.
0.
0.
0.
0.
0.
0.
0.
0.
0.
0.
0.
0.
0.
0.
0.
0.
0.
0.
0.
0.
0.
0.
0.
0.
0.
0.
0.
0.
0.
0.
0.
0.
0.
0.
0.
0.
0.
0.
0.
0.
0.
0.
0.
0.
0.
0.
0.
0.
0.
0.
0.
0.
0.
0.
0.
0.
0.
0.
0.
0.
0.
0.
0.
0.
0.
0.
0.
0.
0.
0.
0.
0.
0.
0.
0.
0.
0.
0.
0.
0.
0.
0.
0.
0.
0.
0.
0.
0.
0.
0.
0.
0.
0.
0.
0.
0.
0.
0.
0.
0.
0.
0.
0.
0.
0.
0.
0.
0.
0.
0.
0.
0.
0.
0.
0.
0.
0.
0.
0.
0.
0.
0.
0.
0.
0.
0.
0.
0.
0.
0.
0.
0.
0.
0.
0.
0.
0.
0.
0.
0.
0.
0.
0.
0.
0.
0.
0.
0.
0.
0.
0.
0.
0.
0.
0.
0.
0.
0.
0.
0.
0.
0.
0.
0.
0.
0.
0.
0.
0.
0.
0.
0.
0.
0.
0.
0.
0.
0.
0.
0.
0.
0.
0.
0.
0.
0.
0.
0.
0.
0.
0.
0.
0.
0.
0.
0.
0.
0.
0.
0.
0.
0.
0.
0.
0.
0.
0.
0.
0.
0.
0.
0.
0.
0.
0.
0.
0.
0.
0.
0.
0.
0.
0.
0.
0.
0.
0.
0.
0.
0.
0.
0.
0.
0.
0.
0.
0.
0.
0.
0.
0.
0.
0.
0.
0.
0.
0.
0.
0.
0.
0.
0.
0.
0.
0.
0.
0.
0.
0.
0.
0.
0.
0.
0.
0.
0.
0.
0.
0.
0.
0.
0.
0.
0.
0.
0.
0.
0.
0.
0.
0.
0.
0.
0.
0.
0.
0.
0.
0.
0.
0.
0.
0.
0.
0.
0.
0.
0.
0.
0.
0.
0.
0.
0.
0.
0.
0.
0.
0.
0.
0.
0.
0.
0.
0.
0.
0.
0.
0.
0.
0.
0.
0.
0.
0.
0.
0.
0.
0.
0.
0.
0.
0.
0.
0.
0.
0.
0.
0.
0.
0.
0.
0.
0.
0.
0.
0.
0.
0.
0.
0.
0.
0.
0.
0.
0.
0.
0.
0.
0.
0.
0.
0.
0.
0.
0.
0.
0.
0.
0.
0.
0.
0.
0.
0.
0.
0.
0.
0.
0.
0.
0.
0.
0.
0.
0.
0.
0.
0.
0.
0.
0.
0.
0.
0.
0.
0.
0.
0.
0.
0.
0.
0.
0.
0.
0.
0.
0.
0.
0.
0.
0.
0.
0.
0.
0.
0.
0.
0.
0.
0.
0.
0.
0.
0.
0.
0.
0.
0.
0.
0.
0.
0.
0.
0.
0.
0.
0.
0.
0.
0.
0.
0.
0.
0.
0.
0.
0.
0.
0.
0.
0.
0.
0.
0.
0.
0.
0.
0.
0.
0.
0.
0.
0.
0.
0.
0.
0.
0.
0.
0.
0.
0.
0.
0.
0.
0.
0.
0.
0.
0.
0.
0.
0.
0.
0.
0.
0.
0.
0.
0.
0.
0.
0.
0.
0.
0.
0.
0.
0.
0.
0.
0.
0.
0.
0.
0.
0.
0.
0.
0.
0.
0.
0.
0.
0.
0.
0.
0.
0.
0.
0.
0.
0.
0.
0.
0.
0.
0.
0.
0.
0.
0.
0.
0.
0.
0.
0.
0.
0.
0.
0.
0.
0.
0.
0.
0.
0.
0.
0.
0.
0.
0.
0.
0.
0.
0.
0.
0.
0.
0.
0.
0.
0.
0.
0.
0.
0.
0.
0.
0.
0.
0.
0.
0.
0.
0.
0.
0.
0.
0.
0.
0.
0.
0.
0.
0.
0.
0.
0.
0.
0.
0.
0.
0.
0.
0.
0.
0.
0.
0.
0.
0.
0.
0.
0.
0.
0.
0.
0.
0.
0.
0.
0.
0.
0.
0.
0.
0.
0.
0.
0.
0.
0.
0.
0.
0.
0.
0.
0.
0.
0.
0.
0.
0.
0.
0.
0.
0.
0.
0.
0.
0.
0.
0.001
0.001
0.001
0.001
0.001
0.
0.
0.
0.
0.
0.
0.
0.
0.
0.
0.
0.
0.
0.
0.
0.
0.
0.
0.
0.
0.
0.
0.
0.
0.
0.
0.
0.
0.
0.
0.
0.
0.
0.
0.001
-0.001
-0.001
-0.001
0.000
0.000
0.
0.001
0.001
0.
0.
0.
0.
0.
0.
0.
0.
0.
0.
0.
0.
0.
0.
0.
0.
0.
0.
0.
0.
0.
0.
0.
0.
0.
0.
0.
0.
0.
0.
0.
0.000
-0.001
-0.002
-0.002
-0.002
-0.002
-0.001
-0.001
0.001
0.003
0.001
0.001
0.002
0.002
0.002
0.002
0.001
0.
0.
0.
0.
0.
0.
0.
0.
0.
0.
0.
0.
0.
0.
0.
0.
0.
0.
0.
0.
0.
0.
0.
0.000
-0.002
-0.003
-0.005
-0.007
-0.008
-0.009
-0.007
-0.005
-0.003
0.000
0.003
0.003
0.001
0.002
0.003
0.002
0.002
0.002
0.
0.
0.
0.
0.
0.
0.
0.
0.
0.
0.
0.
0.
0.
0.
0.
0.
0.
0.
0.
-0.001
-0.001
-0.003
-0.007
-0.014
-0.020
-0.029
-0.035
-0.037
-0.033
-0.023
-0.012
-0.007
-0.006
-0.001
-0.001
0.002
0.002
0.004
0.005
0.003
0.002
0.
0.
0.
0.
0.
0.
0.
0.
0.
0.
0.
0.
0.
0.
0.
0.
0.
0.
-0.001
-0.002
-0.005
-0.011
-0.021
-0.030
-0.046
-0.072
-0.089
-0.087
-0.080
-0.066
-0.043
-0.029
-0.015
-0.008
-0.004
-0.004
0.001
0.002
0.005
0.005
0.004
0.002
0.
0.
0.
0.
0.
0.
0.
0.
0.
0.
0.
0.
0.
0.
0.
0.
-0.001
-0.003
-0.007
-0.014
-0.025
-0.044
-0.073
-0.115
-0.150
-0.154
-0.131
-0.131
-0.123
-0.103
-0.068
-0.044
-0.028
-0.016
-0.009
-0.005
0.002
0.004
0.006
0.005
0.004
0.001
0.
0.
0.
0.
0.
0.
0.
0.
0.
0.
0.
0.
0.
0.
0.000
-0.002
-0.008
-0.017
-0.037
-0.063
-0.107
-0.165
-0.229
-0.251
-0.162
0.274
0.088
-0.188
-0.178
-0.135
-0.093
-0.061
-0.039
-0.023
-0.014
-0.004
0.002
0.007
0.007
0.006
0.002
0.
0.
0.
0.
0.
0.
0.
0.
0.
0.
0.
0.
0.
0.001
-0.002
-0.007
-0.018
-0.040
-0.080
-0.130
-0.191
-0.262
-0.291
-0.190
0.167
1.768
0.997
-0.215
-0.283
-0.219
-0.163
-0.115
-0.075
-0.050
-0.032
-0.012
-0.002
0.003
0.007
0.005
0.005
0.001
0.
0.
0.
0.
0.
0.
0.
0.
0.
0.
0.
0.
-0.001
-0.005
-0.013
-0.036
-0.082
-0.140
-0.182
-0.058
0.320
3.069
18.347
10.036
1.837
0.852
-0.280
-0.359
-0.220
-0.212
-0.180
-0.125
-0.078
-0.048
-0.027
-0.012
-0.003
0.003
0.006
0.005
0.001
0.
0.
0.
0.
0.
0.
0.
0.
0.
0.
0.
-0.001
-0.004
-0.008
-0.027
-0.070
-0.135
-0.171
0.301
5.064
22.282
77.538
1874.993
809.761
40.501
8.120
3.259
1.563
5.058
1.050
-0.199
-0.178
-0.119
-0.079
-0.057
-0.032
-0.019
-0.006
0.001
0.003
0.002
0.001
0.
0.
0.
0.
0.
0.
0.
0.
0.
-0.001
-0.003
-0.006
-0.017
-0.052
-0.113
-0.145
1.328
21.258
84.451
510.223
325.976
25395.719
103425.867
1495.335
478.676
127.170
18.355
72.080
11.042
-0.063
-0.240
-0.166
-0.124
-0.092
-0.068
-0.049
-0.028
-0.010
0.001
0.001
0.002
0.
0.
0.
0.
0.
0.
0.
0.
0.
0.000
-0.005
-0.011
-0.033
-0.081
-0.131
0.281
39.197
5704.379
17760.146
100394.586
2646.792
26258.826
122871.539
3316.949
2425.281
440.212
19.408
36.689
6.377
-0.240
-0.336
-0.235
-0.169
-0.124
-0.100
-0.081
-0.057
-0.025
-0.009
-0.001
0.002
0.001
0.
0.
0.
0.
0.
0.
0.001
0.001
-0.002
-0.006
-0.018
-0.048
-0.101
-0.075
2.911
155.075
100110.695
100792.313
32089.898
100806.914
670.014
2861.093
16205.094
346.842
68.525
29.143
12.898
1.341
-0.340
-0.422
-0.319
-0.215
-0.151
-0.117
-0.108
-0.084
-0.045
-0.016
-0.003
0.001
0.002
0.
0.
0.
0.
0.
0.001
0.001
0.
-0.004
-0.010
-0.028
-0.066
-0.128
0.066
9.534
108.223
2036.902
3137.963
148.338
4988.310
59564.582
110383.289
109436.797
101014.633
67842.695
3021.564
350.790
42.939
14.097
0.559
-0.339
-0.104
-0.002
-0.085
-0.120
-0.103
-0.056
-0.023
-0.007
0.001
0.000
0.
0.
0.
0.
0.
0.001
0.001
-0.002
-0.007
-0.022
-0.048
-0.102
-0.182
-0.158
2.871
21.487
83.357
44.608
12.949
345.919
37765.844
200232.266
1645.698
5551.396
103214.414
114044.492
13851.285
34918.840
3498.732
31.446
0.703
0.135
0.224
-0.092
-0.152
-0.117
-0.062
-0.024
-0.007
0.000
0.001
0.
0.
0.
0.
0.001
0.000
-0.001
-0.007
-0.020
-0.047
-0.095
-0.162
-0.247
-0.319
-0.134
2.189
12.290
8.624
1.362
84.943
100158.797
104789.430
7761.086
162.555
2471.266
78030.531
104710.906
104023.438
117921.344
2799.105
19.952
0.156
-0.085
-0.203
-0.171
-0.122
-0.060
-0.022
-0.006
0.001
0.001
0.
0.
0.
0.
0.001
0.001
-0.002
-0.013
-0.041
-0.092
-0.145
-0.201
-0.277
-0.143
0.308
10.976
288.208
162.020
6.621
111.490
1332.186
69461.797
57992.910
167.034
94.267
19831.326
101315.281
11448.727
101264.414
100032.266
74.664
0.520
-0.291
-0.285
-0.195
-0.116
-0.054
-0.019
-0.005
0.000
0.001
0.
0.
0.
0.
0.002
0.001
-0.008
-0.026
-0.071
-0.124
-0.164
-0.093
-0.070
0.598
2.607
9.588
214.089
122.577
51.242
34826.238
101737.109
101933.742
100605.617
139.749
67.684
190.350
856.046
315.072
7656.797
1492.649
24.766
0.709
-0.225
-0.303
-0.199
-0.105
-0.047
-0.018
-0.004
0.001
0.001
0.
0.
0.
0.
0.002
-0.002
-0.013
-0.039
-0.100
-0.166
-0.118
1.187
1.978
3.989
675.825
199.822
12.538
23.436
63.504
57320.262
100503.930
102008.969
16583.479
251.271
14.648
15.058
162.134
101812.586
99883.008
1823.481
56.624
61.962
14.715
0.331
-0.190
-0.105
-0.045
-0.022
-0.005
0.001
0.
0.
0.
0.
0.
0.001
-0.006
-0.019
-0.054
-0.139
-0.233
-0.088
3.143
5.838
12.558
11771.664
1966.819
360.234
16348.702
2164.755
189.675
546.964
225.533
748.483
97.383
144.817
62.177
60.214
28167.170
104062.188
6030.690
1875.041
100005.938
1716.505
8.728
-0.112
-0.112
-0.052
-0.022
-0.007
0.
0.
0.
0.
0.
0.
-0.002
-0.009
-0.025
-0.072
-0.173
-0.181
1.047
4.270
7.014
23.063
339.236
5983.588
103998.914
101599.797
100006.977
74.478
2.869
4.356
10.612
21.175
223.483
93.036
6.542
559.339
35389.367
135.302
13639.425
100089.547
12463.967
19.260
-0.058
-0.126
-0.057
-0.023
-0.009
0.
0.
0.
0.
0.
0.
-0.004
-0.011
-0.031
-0.091
-0.158
2.339
116.393
727.972
183.486
169.300
468.033
45661.309
100910.375
33279.012
2551.292
110.238
67.902
25.360
18.939
4.839
13.563
6.888
0.685
6.426
18.155
6.581
299.274
3145.287
277.345
4.802
-0.153
-0.141
-0.064
-0.025
-0.012
-0.001
0.
0.
0.
0.
-0.002
-0.006
-0.011
-0.038
-0.101
-0.054
17.123
6805.243
109589.086
21252.277
283.214
403.723
716.397
5735.534
315.988
328.470
39655.609
10455.116
2108.426
5757.323
136.192
2.598
2.552
3.650
4.176
1.471
2.435
122.821
775.028
87.582
2.019
-0.206
-0.157
-0.073
-0.028
-0.011
0.000
0.
0.
0.
0.
-0.001
-0.004
-0.015
-0.039
-0.100
-0.080
11.949
2409.930
104692.633
43472.840
2336.030
74.786
73.605
15.512
9.666
1065.781
200037.969
69763.766
78546.133
200038.641
1091.741
44.478
177.080
470.377
379.297
52.994
4.026
25.978
106.576
21.464
0.867
-0.238
-0.165
-0.081
-0.032
-0.012
-0.001
0.001
0.
0.
0.001
0.001
-0.004
-0.014
-0.034
-0.087
-0.155
0.894
29.791
286.433
36142.105
104963.773
41.874
13.280
225.497
583.388
145.355
3289.207
1484.926
7363.104
22622.422
261.156
252.864
2595.906
86248.297
40379.117
460.092
18.285
6.810
10.653
2.935
0.325
-0.145
-0.167
-0.088
-0.035
-0.009
-0.001
0.001
0.
0.
0.001
0.001
-0.004
-0.014
-0.027
-0.063
-0.126
-0.186
0.241
6.511
344.523
861.896
5.450
91.816
100042.453
100328.242
1893.870
47.553
18.442
47.034
61.419
10.060
88.428
1029.031
78540.203
16497.518
1016.657
78.040
153.640
125.663
20.189
2.345
0.358
-0.143
-0.081
-0.033
-0.009
-0.001
0.001
0.
0.
0.001
0.000
-0.004
-0.011
-0.019
-0.040
-0.083
-0.158
-0.251
-0.269
0.474
4.243
13.562
125.947
89487.000
109411.781
2877.570
66.526
1.941
34.036
143.049
22.307
12.973
72.100
283.564
212.302
1194.436
1541.772
31650.465
1006.819
51.896
1.884
0.115
-0.139
-0.072
-0.027
-0.006
0.000
0.001
0.
0.
0.001
0.000
-0.001
-0.006
-0.014
-0.024
-0.046
-0.098
-0.202
-0.313
0.066
14.496
90.167
100.538
4595.288
16750.721
436.563
89.214
8.077
152.139
1017.126
88.606
7.598
11.143
272.395
22976.137
995.455
1340.224
23740.738
562.751
10.331
0.031
-0.197
-0.123
-0.053
-0.019
-0.004
0.001
0.001
0.
0.
0.000
0.000
-0.002
-0.003
-0.008
-0.014
-0.026
-0.066
-0.144
0.122
18.174
43.333
93.182
61.060
73.461
152.450
202.865
387.549
16.069
27.405
105.035
30.954
94.680
56.502
539.591
106265.508
102790.797
1240.311
114.728
16.899
0.327
-0.296
-0.185
-0.089
-0.031
-0.010
-0.001
0.002
0.001
0.
0.
0.001
0.000
-0.001
-0.003
-0.006
-0.006
-0.013
-0.044
-0.107
0.683
66.335
405.270
200.924
50.599
6.398
6.171
22.902
44.218
25.231
37.458
58.923
52.315
212.388
117.968
57.522
13413.082
200157.078
9014.168
36.792
0.149
-0.393
-0.250
-0.122
-0.050
-0.014
-0.003
0.000
0.001
0.
0.
0.
0.
0.000
-0.001
-0.001
-0.001
-0.001
-0.005
-0.028
-0.076
0.067
9.277
108.506
59.610
10.310
4.006
72.934
622.520
2650.245
3858.614
551.775
350.709
55.438
55.281
37.055
79.968
3420.822
7633.807
1072.280
16.777
-0.264
-0.331
-0.166
-0.070
-0.026
-0.006
-0.001
0.001
0.001
0.
0.
0.
0.
-0.001
-0.001
0.000
0.000
0.003
0.000
-0.012
-0.050
-0.098
0.390
3.684
2.692
0.528
20.448
2323.753
20206.832
33811.176
163624.219
39877.578
28745.934
113.629
9.804
14.475
242.012
78816.031
119032.266
20841.012
39.624
-0.159
-0.231
-0.105
-0.040
-0.015
-0.001
0.001
0.001
0.
0.
0.
0.
0.
0.
-0.001
-0.001
0.001
0.004
0.006
-0.001
-0.022
-0.067
-0.116
-0.142
-0.226
0.062
94.679
100082.781
100969.477
7477.141
100661.164
80832.867
8879.183
99.041
3.941
48.269
3621.631
55487.852
142448.016
100127.125
82.342
0.019
-0.157
-0.070
-0.025
-0.007
0.003
0.
0.
0.
0.
0.
0.
0.
0.
0.
0.
0.001
0.002
0.005
0.006
-0.002
-0.025
-0.061
-0.112
-0.173
-0.106
14.199
1329.259
1575.675
209.172
4446.138
640.403
243.808
430.482
19.053
52.112
4446.016
4567.218
605.426
312.365
5.930
-0.125
-0.100
-0.045
-0.019
-0.004
0.000
0.
0.
0.
0.
0.
0.
0.
0.
0.
0.
0.
0.002
0.004
0.006
0.005
-0.001
-0.015
-0.039
-0.080
-0.113
0.188
3.304
3.621
2.238
7.915
6.576
63.438
173.787
10.450
4.150
57.665
58.498
6.072
1.019
-0.073
-0.117
-0.062
-0.027
-0.010
-0.001
-0.001
0.
0.
0.
0.
0.
0.
0.
0.
0.
0.
0.
0.
0.002
0.004
0.006
0.004
0.001
-0.010
-0.029
-0.058
-0.088
-0.118
-0.156
-0.210
-0.210
-0.092
1.609
3.001
0.260
-0.178
0.408
0.462
-0.062
-0.143
-0.111
-0.068
-0.032
-0.013
-0.004
0.
0.
0.
0.
0.
0.
0.
0.
0.
0.
0.
0.
0.
0.
0.001
0.001
0.003
0.005
0.002
0.002
-0.008
-0.021
-0.046
-0.071
-0.097
-0.128
-0.159
-0.174
-0.169
-0.159
-0.182
-0.170
-0.146
-0.124
-0.105
-0.082
-0.054
-0.027
-0.016
-0.006
-0.001
-0.001
0.
0.
0.
0.
0.
0.
0.
0.
0.
0.
0.
0.
0.
0.
0.
0.001
0.001
0.005
0.001
0.001
-0.006
-0.015
-0.027
-0.038
-0.051
-0.067
-0.084
-0.095
-0.093
-0.086
-0.072
-0.062
-0.052
-0.040
-0.027
-0.015
-0.012
-0.005
-0.003
-0.001
0.
0.
0.
0.
0.
0.
0.
0.
0.
0.
0.
0.
0.
0.
0.
0.
0.
0.
0.
0.002
0.002
0.000
-0.005
-0.010
-0.015
-0.024
-0.028
-0.032
-0.033
-0.033
-0.028
-0.023
-0.017
-0.015
-0.010
-0.009
-0.008
-0.005
-0.003
-0.001
0.
0.
0.
0.
0.
0.
0.
0.
0.
0.
0.
0.
0.
0.
0.
0.
0.
0.
0.
0.
0.
0.001
0.001
0.002
-0.003
-0.005
-0.007
-0.011
-0.014
-0.013
-0.009
-0.005
-0.005
-0.004
-0.003
-0.004
-0.004
-0.003
-0.001
0.
0.
0.
0.
0.
0.
0.
0.
0.
0.
0.
0.
0.
0.
0.
0.
0.
0.
0.
0.
0.
0.
0.
0.
0.
0.
0.
-0.001
-0.001
-0.001
-0.004
-0.002
-0.002
0.
-0.001
-0.001
-0.001
-0.001
-0.001
0.
0.
0.
0.
0.
0.
0.
0.
0.
0.
0.
0.
0.
0.
0.
0.
0.
0.
0.
0.
0.
0.
0.
0.
0.
0.
0.
0.
0.
0.
0.
0.
0.
0.
0.
0.
0.
0.
0.
0.
0.
0.
0.
0.
0.
0.
0.
0.
0.
0.
0.
0.
0.
0.
0.
0.
0.
0.
0.
0.
0.
0.
0.
0.
0.
0.
0.
0.
0.
0.
0.
0.
0.
0.
0.
0.
0.
0.
0.
0.
0.
0.
0.
0.
0.
0.
0.
0.
0.
0.
0.
0.
0.
0.
0.
0.
0.
0.
0.
0.
0.
0.
0.
0.
0.
0.
0.
0.
0.
0.
0.
0.
0.
0.
0.
0.
0.
0.
0.
0.
0.
0.
0.
0.
0.
0.
0.
0.
0.
0.
0.
0.
0.
0.
0.
0.
0.
0.
0.
0.
0.
0.
0.
0.
0.
0.
0.
0.
0.
0.
0.
0.
0.
0.
0.
0.
0.
0.
0.
0.
0.
0.
0.
0.
0.
0.
0.
0.
0.
0.
0.
0.
0.
0.
0.
0.
0.
0.
0.
0.
0.
0.
0.
0.
0.
0.
0.
0.
0.
0.
0.
0.
0.
0.
0.
0.
0.
0.
0.
0.
0.
0.
0.
0.
0.
0.
0.
0.
0.
0.
0.
0.
0.
0.
0.
0.
0.
0.
0.
0.
0.
0.
0.
0.
0.
0.
0.
0.
0.
0.
0.
0.
0.
0.
0.
0.
0.
0.
0.
0.
0.
0.
0.
0.
0.
0.
0.
0.
0.
0.
0.
0.
0.
0.
0.
0.
0.
0.
0.
0.
0.
0.
0.
0.
0.
0.
0.
0.
0.
0.
0.
0.
0.
0.
0.
0.
0.
0.
0.
0.
0.
0.
0.
0.
0.
0.
0.
0.
0.
0.
0.
0.
0.
0.
0.
0.
0.
0.
0.
0.
0.
0.
0.
0.
0.
0.
0.
0.
0.
0.
0.
0.
0.
0.
0.
0.
0.
0.
0.
0.
0.
0.
0.
0.
0.
0.
0.
0.
0.
0.
0.
0.
0.
0.
0.
0.
0.
0.
0.
0.
0.
0.
0.
0.
0.
0.
0.
0.
0.
0.
0.
0.
0.
0.
0.
0.
0.
0.
0.
0.
0.
0.
0.
0.
0.
0.
0.
0.
0.
0.
0.
0.
0.
0.
0.
0.
0.
0.
0.
0.
0.
0.
0.
0.
0.
0.
0.
0.
0.
0.
0.
0.
0.
0.
0.
0.
0.
0.
0.
0.
0.
0.
0.
0.
0.
0.
0.
0.
0.
0.
0.
0.
0.
0.
0.
0.
0.
0.
0.
0.
0.
0.
0.
0.
0.
0.
0.
0.
0.
0.
0.
0.
0.
0.
0.
0.
0.
0.
0.
0.
0.
0.
0.
0.
0.
0.
0.
0.
0.
0.
0.
0.
0.
0.
0.
0.
0.
0.
0.
0.
0.
0.
0.
0.
0.
0.
0.
0.
0.
0.
0.
0.
0.
0.
0.
0.
0.
0.
0.
0.
0.
0.
0.
0.
0.
0.
0.
0.
0.
0.
0.
0.
0.
0.
0.
0.
0.
0.
0.
0.
0.
0.
0.
0.
0.
0.
0.
0.
0.
0.
0.
0.
0.
0.
0.
0.
0.
0.
0.
0.
0.
0.
0.
0.
0.
0.
0.
0.
0.
0.
0.
0.
0.
0.
0.
0.
0.
0.
0.
0.
0.
0.
0.
0.
0.
0.
0.
0.
0.
0.
0.
0.
0.
0.
0.
0.
0.
0.
0.
0.
0.
0.
0.
0.
0.
0.
0.
0.
0.
0.
0.
0.
0.
0.
0.
0.
0.
0.
0.
0.
0.
0.
0.
0.
0.
0.
0.
0.
0.
0.
0.
0.
0.
0.
0.
0.
0.
0.
0.
0.
0.
0.
0.
0.
0.
0.
0.
0.
0.
0.
0.
0.
0.
0.
0.
0.
0.
0.
0.
0.
0.
0.
0.
0.
0.
0.
0.
0.
0.
0.
0.
0.
0.
0.
0.
0.
0.
0.
0.
0.
0.
0.
0.
0.
0.
0.
0.
0.
0.
0.
0.
0.
0.
0.
0.
0.
0.
0.
0.
0.
0.
0.
0.
0.
0.
0.
0.
0.
0.
0.
0.
0.
0.
0.
0.
0.
0.
0.
0.
0.
0.
0.
0.
0.
0.
0.
0.
0.
0.
0.
-0.002
-0.002
-0.002
-0.002
-0.002
0.
0.
0.
0.
0.
0.
0.
0.
0.
0.
0.
0.
0.
0.
0.
0.
0.
0.
0.
0.
0.
0.
0.
0.
0.
0.
0.
0.
0.
0.
0.
0.
0.
0.
0.
-0.002
-0.002
-0.003
-0.003
-0.002
-0.002
-0.002
0.
0.
0.
0.
0.
0.
0.
0.
0.
0.
0.
0.
0.
0.
0.
0.
0.
0.
0.
0.
0.
0.
0.
0.
0.
0.
0.
0.
0.
0.
0.
0.
0.
0.
-0.002
-0.002
-0.003
-0.003
-0.003
-0.002
-0.002
0.
0.
0.
0.
0.
0.
0.
0.
0.
0.
0.
0.
0.
0.
0.
0.
0.
0.
0.
0.
0.
0.
0.
0.
0.
0.
0.
0.
0.
0.
0.
-0.002
-0.001
-0.002
-0.003
-0.004
-0.004
-0.002
-0.003
-0.002
-0.002
0.
0.
0.
0.
0.
0.
0.
0.
0.
0.
0.
0.
0.
0.
0.
0.
0.
0.
0.
0.
0.
0.
0.
0.
0.
0.
0.
0.
0.
0.
-0.002
-0.003
-0.003
-0.004
-0.004
-0.005
-0.005
-0.003
-0.002
-0.001
-0.002
0.
0.
0.
0.
0.
0.
0.
0.
0.
0.
0.
0.
0.
0.
0.
0.
0.
0.
0.
0.
0.
0.
0.
0.
0.
0.
0.
0.
0.
-0.002
-0.004
-0.005
-0.009
-0.010
-0.013
-0.012
-0.010
-0.005
-0.003
0.001
0.003
0.002
0.002
0.002
0.002
0.002
0.001
0.
0.
0.
0.
0.
0.
0.
0.
0.
0.
0.
0.
0.
0.
0.
0.
0.
0.
0.
0.
0.
-0.001
-0.002
-0.004
-0.007
-0.014
-0.023
-0.026
-0.028
-0.025
-0.019
-0.013
-0.011
-0.008
-0.002
-0.002
0.001
0.002
0.003
0.003
0.002
0.002
0.
0.
0.
0.
0.
0.
0.
0.
0.
0.
0.
0.
0.
0.
0.
0.
0.
0.
0.
-0.001
-0.002
-0.007
-0.012
-0.024
-0.039
-0.057
-0.070
-0.073
-0.064
-0.046
-0.032
-0.023
-0.014
-0.011
-0.008
-0.004
-0.001
0.002
0.003
0.005
0.003
0.002
0.
0.
0.
0.
0.
0.
0.
0.
0.
0.
0.
0.
0.
0.
0.
0.001
0.001
0.000
-0.002
-0.006
-0.016
-0.028
-0.052
-0.083
-0.121
-0.134
-0.128
-0.119
-0.107
-0.088
-0.057
-0.035
-0.024
-0.019
-0.015
-0.009
-0.003
0.002
0.003
0.005
0.004
0.001
0.
0.
0.
0.
0.
0.
0.
0.
0.
0.
0.
0.
0.
0.001
0.000
0.000
-0.002
-0.009
-0.020
-0.038
-0.064
-0.109
-0.158
-0.180
0.020
1.930
0.839
-0.150
-0.161
-0.124
-0.085
-0.061
-0.046
-0.036
-0.025
-0.011
-0.001
0.004
0.006
0.005
0.003
0.
0.
0.
0.
0.
0.
0.
0.
0.
0.
0.
0.
0.001
0.000
0.001
-0.003
-0.011
-0.026
-0.049
-0.086
-0.140
-0.218
-0.263
-0.037
5.507
133.870
40.063
0.706
-0.229
-0.195
-0.148
-0.117
-0.090
-0.070
-0.050
-0.031
-0.012
0.001
0.006
0.007
0.005
0.
0.
0.
0.
0.
0.
0.
0.
0.
0.
0.
0.
0.001
0.000
-0.002
-0.010
-0.027
-0.054
-0.098
-0.145
-0.202
-0.270
-0.181
1.299
38.275
840.463
302.239
6.307
-0.196
-0.228
-0.219
-0.185
-0.142
-0.100
-0.076
-0.049
-0.027
-0.006
0.004
0.007
0.005
0.001
0.
0.
0.
0.
0.
0.
0.
0.
0.
0.
0.001
0.001
-0.001
-0.008
-0.022
-0.050
-0.107
-0.154
0.306
3.863
5.513
13.752
21.382
28.049
276.961
1462.984
16.084
0.339
0.295
-0.186
-0.253
-0.190
-0.136
-0.102
-0.077
-0.051
-0.021
-0.004
0.003
0.006
0.004
0.001
0.
0.
0.
0.
0.
0.
0.
0.
0.
0.001
0.000
-0.003
-0.014
-0.037
-0.093
-0.170
-0.049
12.775
349.351
824.129
2364.329
7400.046
177.047
16.081
13.814
0.984
2.149
2.572
0.154
-0.311
-0.257
-0.187
-0.146
-0.117
-0.082
-0.052
-0.024
-0.005
0.002
0.003
0.002
0.
0.
0.
0.
0.
0.
0.
0.
0.
0.000
-0.001
-0.007
-0.027
-0.070
-0.143
-0.182
1.558
52.886
2913.188
101053.156
95188.203
122460.391
52065.613
146.558
14.185
3.533
3.242
2.987
0.162
-0.391
-0.340
-0.258
-0.197
-0.138
-0.088
-0.077
-0.054
-0.027
-0.005
0.
0.002
0.002
0.
0.
0.
0.
0.
0.
0.
0.001
0.000
-0.002
-0.014
-0.043
-0.102
-0.136
1.121
41.167
4859.324
18570.453
200180.234
14825.874
102519.938
134344.359
667.343
1459.349
90.981
130.765
43.188
2.005
-0.431
-0.434
-0.321
-0.194
0.295
0.584
0.015
-0.081
-0.057
-0.018
-0.005
0.001
0.002
0.
0.
0.
0.
0.
0.
0.001
0.000
-0.002
-0.007
-0.026
-0.064
-0.127
0.818
74.918
1186.995
116402.883
104230.391
100864.367
5395.003
666.239
100806.578
756.443
4614.195
699.407
6822.450
962.723
16.486
-0.251
-0.514
-0.287
0.600
2.738
3.513
0.583
-0.082
-0.079
-0.034
-0.010
-0.001
0.002
0.001
0.
0.
0.
0.
0.001
0.000
-0.001
-0.006
-0.016
-0.043
-0.098
-0.159
3.882
1448.299
103224.133
102304.383
55954.129
1802.744
130.452
658.885
549.080
201.879
282.313
1502.788
14516.213
64088.047
203.432
3.239
-0.123
1.434
16.927
20.678
9.878
1.647
-0.021
-0.086
-0.046
-0.014
-0.001
0.002
0.001
0.
0.
0.
0.001
0.001
0.000
-0.006
-0.015
-0.040
-0.081
-0.158
-0.239
1.146
152.345
2590.572
7066.675
8746.974
1614.800
78.297
1434.764
31172.527
22617.479
328.775
15083.152
112893.477
125298.734
687.625
94.040
8.106
5.834
78.561
76.327
9.571
1.278
-0.023
-0.089
-0.048
-0.015
-0.003
0.001
0.001
0.
0.
0.
0.001
0.001
-0.003
-0.013
-0.038
-0.082
-0.134
-0.201
-0.237
0.230
5.332
73.380
488.753
250.974
33.565
31.493
6911.265
186840.406
104864.695
838.930
1093.853
66855.727
54782.980
2379.407
535.314
77.855
19.035
31.189
23.549
2.780
0.078
-0.125
-0.092
-0.042
-0.011
-0.003
0.001
0.001
0.
0.
0.001
0.001
0.001
-0.006
-0.029
-0.071
-0.115
-0.044
0.328
1.372
12.962
47.153
419.079
102004.453
67866.414
47.673
16.136
227.486
1054.213
623.048
4124.412
48921.809
13931.135
119882.539
4775.407
947.194
294.807
143.874
64.303
8.362
0.569
-0.207
-0.158
-0.085
-0.033
-0.010
-0.002
0.002
0.001
0.
0.
0.001
0.001
-0.001
-0.013
-0.052
-0.094
-0.010
1.742
11.485
16.086
110.010
512.387
231.990
100114.977
31430.385
42.311
291.766
1154.834
1340.436
433.585
5852.937
78831.203
74101.141
101117.352
35800.051
237.180
160.223
89.577
39.948
2.794
-0.193
-0.262
-0.153
-0.068
-0.026
-0.009
-0.001
0.001
0.
0.
0.
0.001
0.002
-0.004
-0.020
-0.067
-0.126
0.083
6.824
177.157
417.988
78.215
1292.669
1212.453
105.516
47.010
11.046
356.605
1394.381
477.960
161.025
55.183
334.600
776.686
198.160
184.453
10291.032
9218.790
358.389
73.108
12.448
0.220
-0.250
-0.143
-0.059
-0.025
-0.007
0.002
0.001
0.
0.
0.
0.001
0.000
-0.007
-0.029
-0.083
-0.175
-0.159
9.121
1232.738
5840.733
149.311
111785.953
102003.539
707.015
218.827
81.401
21.206
35.990
14.169
10.640
468.297
100019.258
10676.282
184.046
182.444
11101.459
6345.698
1469.105
28886.699
912.369
7.279
-0.172
-0.144
-0.062
-0.027
-0.009
0.001
0.
0.
0.
0.
-0.001
-0.002
-0.010
-0.035
-0.101
-0.230
-0.210
2.878
68.675
589.833
52638.934
8132.964
146085.844
48191.027
2690.438
577.593
10.717
1.462
0.713
3.693
817.988
100008.273
28787.641
112.820
16.306
66.354
142.652
7387.886
200044.594
7094.583
22.872
-0.042
-0.147
-0.072
-0.026
-0.008
-0.002
0.
0.
0.
0.
-0.001
-0.003
-0.011
-0.043
-0.122
-0.200
2.793
155.189
1167.517
2853.716
103794.000
74394.930
111082.148
108077.695
662.106
97.980
152.396
187.735
143.835
32.017
33.812
466.706
176.407
7.457
-0.010
1.569
41.801
2870.729
111898.984
2591.365
16.982
-0.031
-0.148
-0.075
-0.029
-0.010
-0.002
0.
0.
0.
0.
0.000
-0.003
-0.016
-0.051
-0.134
-0.051
22.193
14925.389
102782.328
107273.539
91138.531
102130.078
74745.070
571.171
44.944
443.399
100158.867
124973.828
103854.055
18176.131
200.132
7.926
15.348
6.430
12.763
11.268
26.198
19693.607
100266.875
8910.769
28.158
0.235
-0.155
-0.078
-0.030
-0.013
-0.001
0.
0.
0.
0.002
0.000
-0.007
-0.021
-0.055
-0.131
-0.083
14.491
4101.117
101413.625
40487.098
1030.761
17835.615
100358.531
241.478
7.578
834.180
100350.109
200183.781
200188.813
100541.305
1731.292
578.914
10432.282
738.634
4201.865
3212.815
47.811
824.921
15119.163
999.855
35.008
0.392
-0.157
-0.082
-0.032
-0.013
-0.001
0.
0.
0.
0.002
0.
-0.007
-0.023
-0.051
-0.119
-0.185
0.941
32.100
152.149
166.160
124.933
204.233
560.014
87.605
240.722
187.638
760.431
829.830
2780.570
8813.608
173.528
23713.322
100768.719
115301.375
146927.578
100078.594
226.353
16.798
68.865
53.982
5.758
-0.079
-0.171
-0.080
-0.031
-0.010
-0.001
0.001
0.
0.
0.001
-0.002
-0.007
-0.023
-0.049
-0.096
-0.174
-0.231
0.036
1.188
9.197
13.515
4.188
30.430
4163.275
48681.953
100364.063
477.438
8.428
21.370
41.206
16.196
1272.932
39681.578
101032.086
103805.977
3304.074
160.791
1322.277
30285.693
656.751
3.931
-0.237
-0.170
-0.075
-0.029
-0.008
0.000
0.001
0.
0.
0.001
-0.002
-0.008
-0.022
-0.041
-0.075
-0.130
-0.213
-0.302
-0.241
0.068
3.138
16.974
30.161
3099.094
114077.031
101468.828
1337.145
14.234
1178.014
21577.922
536.221
13.748
67.151
720.613
290.317
79.438
22090.863
106180.320
105372.969
5453.467
9.165
-0.198
-0.152
-0.064
-0.021
-0.005
0.002
0.001
0.
0.
0.001
-0.001
-0.007
-0.019
-0.035
-0.056
-0.089
-0.149
-0.247
-0.363
-0.371
1.124
6.514
9.693
218.482
35671.699
103404.359
12149.334
114.893
28702.842
100078.469
7374.034
13.439
0.202
7.916
116.837
1399.032
68348.719
110558.047
6042.532
142.462
1.946
-0.202
-0.121
-0.045
-0.016
-0.004
0.002
0.001
0.
0.
0.000
-0.001
-0.006
-0.014
-0.026
-0.040
-0.060
-0.103
-0.199
-0.301
-0.133
5.069
28.898
13.826
212.719
3233.409
98738.148
100197.477
489.110
786.428
10299.270
601.166
21.181
0.869
14.375
1072.522
101893.406
8225.571
1707.354
69.057
2.769
-0.154
-0.172
-0.083
-0.028
-0.009
-0.001
0.001
0.
0.
0.
0.001
-0.001
-0.004
-0.008
-0.016
-0.024
-0.038
-0.071
-0.159
-0.225
1.344
165.211
7037.684
419.063
45.296
87.319
451.291
1448.740
475.613
2498.261
29616.877
14184.145
2664.059
27.324
60.996
5847.288
103338.344
100458.063
85.323
1.640
-0.287
-0.229
-0.124
-0.048
-0.014
-0.003
0.000
0.001
0.
0.
0.
0.000
-0.001
-0.002
-0.005
-0.009
-0.010
-0.017
-0.040
-0.114
-0.176
1.320
215.640
12516.076
604.089
13.095
16.006
11.961
31.875
2051.074
101432.367
110151.148
21768.441
34986.363
76.942
2577.699
101771.781
196700.203
5768.904
24.234
-0.185
-0.320
-0.167
-0.069
-0.024
-0.004
-0.001
0.001
0.
0.
0.
0.
0.
0.
-0.001
-0.003
-0.003
-0.006
-0.007
-0.023
-0.070
-0.137
0.001
7.182
52.254
12.741
2.029
28.020
49.291
326.424
9245.151
107408.797
102425.586
539.865
178.727
36.255
864.722
199159.156
109717.047
480.502
6.964
-0.289
-0.231
-0.102
-0.039
-0.012
0.001
0.000
0.
0.
0.
0.
0.
0.
-0.001
-0.001
-0.001
0.000
0.001
0.001
-0.009
-0.032
-0.088
-0.140
-0.120
0.021
-0.191
4.253
151.597
172.921
1110.866
100243.258
107714.906
200149.469
2892.177
40.352
563.538
101416.078
200106.656
101352.648
834.863
9.783
-0.184
-0.149
-0.062
-0.022
-0.004
-0.001
0.
0.
0.
0.
0.
0.
0.
0.
-0.001
-0.001
-0.001
0.003
0.002
0.001
-0.011
-0.032
-0.075
-0.131
-0.191
-0.244
0.921
19.061
23.076
66.712
833.872
1595.035
98559.844
101596.297
613.897
416.328
100346.023
100197.141
523.193
31.450
1.096
-0.171
-0.101
-0.040
-0.015
-0.003
0.000
0.
0.
0.
0.
0.
0.
0.
0.
0.
0.
-0.001
0.001
0.004
0.002
-0.002
-0.012
-0.028
-0.056
-0.097
-0.143
-0.148
0.171
0.194
0.893
4.821
38.643
5941.454
95589.242
229.858
17.515
385.451
382.145
15.343
0.440
-0.161
-0.122
-0.058
-0.022
-0.006
-0.001
-0.001
0.
0.
0.
0.
0.
0.
0.
0.
0.
0.
0.
0.
0.001
0.004
0.001
-0.002
-0.009
-0.023
-0.044
-0.077
-0.112
-0.163
-0.228
-0.290
-0.265
0.669
16.583
37.782
3.526
0.024
1.436
1.459
0.073
-0.163
-0.127
-0.068
-0.031
-0.012
-0.003
-0.001
0.
0.
0.
0.
0.
0.
0.
0.
0.
0.
0.
0.
0.
0.
0.001
0.000
0.001
-0.002
-0.007
-0.019
-0.036
-0.061
-0.091
-0.127
-0.173
-0.217
-0.225
-0.142
-0.089
-0.215
-0.221
-0.184
-0.145
-0.124
-0.092
-0.055
-0.028
-0.014
-0.005
-0.002
-0.001
0.
0.
0.
0.
0.
0.
0.
0.
0.
0.
0.
0.
0.
0.
0.
0.001
-0.002
-0.001
0.001
-0.006
-0.012
-0.025
-0.040
-0.057
-0.077
-0.097
-0.124
-0.133
-0.130
-0.125
-0.106
-0.086
-0.067
-0.049
-0.035
-0.019
-0.011
-0.006
-0.003
-0.001
0.
0.
0.
0.
0.
0.
0.
0.
0.
0.
0.
0.
0.
0.
0.
0.
0.
0.
-0.003
-0.002
-0.002
-0.005
-0.010
-0.020
-0.027
-0.034
-0.041
-0.048
-0.053
-0.051
-0.046
-0.037
-0.027
-0.023
-0.018
-0.012
-0.008
-0.006
-0.003
-0.001
0.
0.
0.
0.
0.
0.
0.
0.
0.
0.
0.
0.
0.
0.
0.
0.
0.
0.
0.
0.
0.
0.000
-0.002
-0.002
-0.004
-0.010
-0.014
-0.018
-0.020
-0.020
-0.020
-0.013
-0.012
-0.010
-0.007
-0.007
-0.005
-0.003
-0.001
0.
0.
0.
0.
0.
0.
0.
0.
0.
0.
0.
0.
0.
0.
0.
0.
0.
0.
0.
0.
0.
0.
0.
0.
0.
-0.001
-0.002
-0.003
-0.005
-0.007
-0.008
-0.006
-0.006
-0.005
-0.004
-0.002
-0.002
-0.001
-0.001
0.
0.
0.
0.
0.
0.
0.
0.
0.
0.
0.
0.
0.
0.
0.
0.
0.
0.
0.
0.
0.
0.
0.
0.
0.
0.
0.
0.
0.
0.
0.
0.
0.
0.
0.
0.
0.
0.
0.
0.
0.
0.
0.
0.
0.
0.
0.
0.
0.
0.
0.
0.
0.
0.
0.
0.
0.
0.
0.
0.
0.
0.
0.
0.
0.
0.
0.
0.
0.
0.
0.
0.
0.
0.
0.
0.
0.
0.
0.
0.
0.
0.
0.
0.
0.
0.
0.
0.
0.
0.
0.
0.
0.
0.
0.
0.
0.
0.
0.
0.
0.
0.
0.
0.
0.
0.
0.
0.
0.
0.
0.
0.
0.
0.
0.
0.
0.
0.
0.
0.
0.
0.
0.
0.
0.
0.
0.
0.
0.
0.
0.
0.
0.
0.
0.
0.
0.
0.
0.
0.
0.
0.
0.
0.
0.
0.
0.
0.
0.
0.
0.
0.
0.
0.
0.
0.
0.
0.
0.
0.
0.
0.
0.
0.
0.
0.
0.
0.
0.
0.
0.
0.
0.
0.
0.
0.
0.
0.
0.
0.
0.
0.
0.
0.
0.
0.
0.
0.
0.
0.
0.
0.
0.
0.
0.
0.
0.
0.
0.
0.
0.
0.
0.
0.
0.
0.
0.
0.
0.
0.
0.
0.
0.
0.
0.
0.
0.
0.
0.
0.
0.
0.
0.
0.
0.
0.
0.
0.
0.
0.
0.
0.
0.
0.
0.
0.
0.
0.
0.
0.
0.
0.
0.
0.
0.
0.
0.
0.
0.
0.
0.
0.
0.
0.
0.
0.
0.
0.
0.
0.
0.
0.
0.
0.
0.
0.
0.
0.
0.
0.
0.
0.
0.
0.
0.
0.
0.
0.
0.
0.
0.
0.
0.
0.
0.
0.
0.
0.
0.
0.
0.
0.
0.
0.
0.
0.
0.
0.
0.
0.
0.
0.
0.
0.
0.
0.
0.
0.
0.
0.
0.
0.
0.
0.
0.
0.
0.
0.
0.
0.
0.
0.
0.
0.
0.
0.
0.
0.
0.
0.
0.
0.
0.
0.
0.
0.
0.
0.
0.
0.
0.
0.
0.
0.
0.
0.
0.
0.
0.
0.
0.
0.
0.
0.
0.
0.
0.
0.
0.
0.
0.
0.
0.
0.
0.
0.
0.
0.
0.
0.
0.
0.
0.
0.
0.
0.
0.
0.
0.
0.
0.
0.
0.
0.
0.
0.
0.
0.
0.
0.
0.
0.
0.
0.
0.
0.
0.
0.
0.
0.
0.
0.
0.
0.
0.
0.
0.
0.
0.
0.
0.
0.
0.
0.
0.
0.
0.
0.
0.
0.
0.
0.
0.
0.
0.
0.
0.
0.
0.
0.
0.
0.
0.
0.
0.
0.
0.
0.
0.
0.
0.
0.
0.
0.
0.
0.
0.
0.
0.
0.
0.
0.
0.
0.
0.
0.
0.
0.
0.
0.
0.
0.
0.
0.
0.
0.
0.
0.
0.
0.
0.
0.
0.
0.
0.
0.
0.
0.
0.
0.
0.
0.
0.
0.
0.
0.
0.
0.
0.
0.
0.
0.
0.
0.
0.
0.
0.
0.
0.
0.
0.
0.
0.
0.
0.
0.
0.
0.
0.
0.
0.
0.
0.
0.
0.
0.
0.
0.
0.
0.
0.
0.
0.
0.
0.
0.
0.
0.
0.
0.
0.
0.
0.
0.
0.
0.
0.
0.
0.
0.
0.
0.
0.
0.
0.
0.
0.
0.
0.
0.
0.
0.
0.
0.
0.
0.
0.
0.
0.
0.
0.
0.
0.
0.
0.
0.
0.
0.
0.
0.
0.
0.
0.
0.
0.
0.
0.
0.
0.
0.
0.
0.
0.
0.
0.
0.
0.
0.
0.
0.
0.
0.
0.
0.
0.
0.
0.
0.
0.
0.
0.
0.
0.
0.
0.
0.
0.
0.
-0.002
-0.002
-0.002
-0.002
0.
0.
0.
0.
0.
0.
0.
0.
0.
0.
0.
0.
0.
0.
0.
0.
0.
0.
0.
0.
0.
0.
0.
0.
0.
0.
0.
0.
0.
0.
0.
0.
0.
0.
0.
0.
-0.002
-0.002
-0.003
-0.003
-0.003
-0.002
-0.002
0.
0.
0.
0.
0.
0.
0.
0.
0.
0.
0.
0.
0.
0.
0.
0.
0.
0.
0.
0.
0.
0.
0.
0.
0.
0.
0.
0.
0.
0.
0.
0.
0.
-0.002
-0.003
-0.003
-0.004
-0.004
-0.004
-0.003
-0.003
-0.002
0.
0.
0.
0.
0.
0.
0.
0.
0.
0.
0.
0.
0.
0.
0.
0.
0.
0.
0.
0.
0.
0.
0.
0.
0.
0.
0.
0.
0.
0.
0.
-0.001
-0.003
-0.004
-0.005
-0.007
-0.007
-0.009
-0.008
-0.005
-0.002
0.
0.
0.
0.
0.
0.
0.
0.
0.
0.
0.
0.
0.
0.
0.
0.
0.
0.
0.
0.
0.
0.
0.
0.
0.
0.
0.
0.
0.
0.
-0.002
-0.005
-0.007
-0.009
-0.012
-0.013
-0.013
-0.011
-0.009
-0.007
-0.004
-0.002
0.
0.
0.
0.
0.
0.
0.
0.
0.
0.
0.
0.
0.
0.
0.
0.
0.
0.
0.
0.
0.
0.
0.
0.
0.
0.
0.
0.
-0.003
-0.003
-0.008
-0.010
-0.012
-0.016
-0.018
-0.017
-0.014
-0.011
-0.008
-0.005
-0.002
0.
0.
0.
0.
0.
0.
0.
0.
0.
0.
0.
0.
0.
0.
0.
0.
0.
0.
0.
0.
0.
0.
0.
0.
0.
0.
0.
-0.003
-0.005
-0.006
-0.014
-0.018
-0.020
-0.022
-0.021
-0.017
-0.015
-0.011
-0.008
-0.003
0.001
0.001
0.001
0.
0.
0.
0.
0.
0.
0.
0.
0.
0.
0.
0.
0.
0.
0.
0.
0.
0.
0.
0.
0.
0.
0.
0.
-0.003
-0.005
-0.011
-0.015
-0.023
-0.029
-0.032
-0.034
-0.028
-0.023
-0.018
-0.018
-0.009
-0.006
0.000
0.001
0.002
0.003
0.002
0.
0.
0.
0.
0.
0.
0.
0.
0.
0.
0.
0.
0.
0.
0.
0.
0.
0.
0.
0.
0.
-0.001
-0.005
-0.011
-0.020
-0.032
-0.042
-0.054
-0.061
-0.056
-0.049
-0.041
-0.032
-0.024
-0.014
-0.007
-0.004
-0.001
0.002
0.003
0.004
0.004
0.
0.
0.
0.
0.
0.
0.
0.
0.
0.
0.
0.
0.
0.
0.
0.
0.001
0.000
0.001
-0.001
-0.003
-0.009
-0.023
-0.042
-0.065
-0.095
-0.116
-0.122
-0.116
-0.095
-0.074
-0.055
-0.039
-0.025
-0.020
-0.015
-0.008
-0.002
0.003
0.004
0.006
0.003
0.
0.
0.
0.
0.
0.
0.
0.
0.
0.
0.
0.
0.
0.001
0.001
0.001
-0.001
-0.001
-0.005
-0.013
-0.022
-0.045
-0.079
-0.122
-0.157
-0.171
-0.149
-0.172
-0.173
-0.142
-0.100
-0.074
-0.057
-0.046
-0.039
-0.027
-0.013
-0.002
0.004
0.006
0.005
0.003
0.
0.
0.
0.
0.
0.
0.
0.
0.
0.
0.
0.001
0.001
0.001
-0.001
-0.002
-0.008
-0.017
-0.028
-0.050
-0.089
-0.145
-0.176
0.000
1.332
30.635
10.133
-0.054
-0.231
-0.186
-0.148
-0.124
-0.103
-0.081
-0.060
-0.039
-0.014
0.000
0.005
0.007
0.004
0.
0.
0.
0.
0.
0.
0.
0.
0.
0.
0.
0.001
0.001
0.001
-0.001
-0.009
-0.020
-0.035
-0.064
-0.106
-0.172
-0.238
0.308
8.187
78.368
101035.352
5117.017
5.759
-0.008
-0.146
-0.221
-0.202
-0.151
-0.098
-0.074
-0.062
-0.037
-0.008
0.002
0.007
0.006
0.003
0.
0.
0.
0.
0.
0.
0.
0.
0.
0.
0.001
0.001
0.000
-0.008
-0.019
-0.038
-0.073
-0.114
-0.163
-0.164
-0.209
2.238
74.230
2012.402
103286.789
89473.867
55.560
7.174
2.947
0.009
-0.243
-0.126
0.603
0.559
-0.049
-0.057
-0.026
-0.002
0.007
0.007
0.005
0.
0.
0.
0.
0.
0.
0.
0.
0.
0.001
0.002
0.002
-0.003
-0.015
-0.034
-0.069
-0.130
-0.152
1.892
22.110
16.370
22.106
129.401
5128.850
73338.516
106501.398
185.174
68.928
42.948
3.547
-0.170
0.044
1.625
1.475
0.027
-0.088
-0.053
-0.016
0.001
0.006
0.005
0.001
0.
0.
0.
0.
0.
0.
0.
0.
0.001
0.002
0.002
-0.007
-0.021
-0.054
-0.120
-0.211
0.309
114.810
43434.535
7717.942
5100.753
22328.633
1129.081
622.311
143.099
23.563
520.572
769.734
26.182
0.106
-0.130
0.579
0.649
-0.063
-0.125
-0.081
-0.047
-0.014
0.000
0.004
0.002
0.
0.
0.
0.
0.
0.
0.
0.
0.001
0.002
0.000
-0.010
-0.037
-0.091
-0.185
-0.266
1.095
483.720
101374.797
200141.156
135212.969
111662.594
2741.237
204.379
67.589
22.133
314.395
426.274
21.288
0.039
-0.391
-0.240
-0.074
0.497
0.846
0.063
-0.073
-0.045
-0.012
0.
0.001
0.003
0.
0.
0.
0.
0.
0.
0.
0.001
0.001
-0.004
-0.020
-0.055
-0.125
-0.166
1.234
11.036
96.826
1706.302
101030.250
11382.212
6927.481
1621.846
4901.865
100175.359
1119.866
2267.057
679.204
49.370
0.734
-0.507
-0.386
1.248
40.994
82.946
5.626
0.004
-0.073
-0.034
-0.007
0.001
0.002
0.001
0.
0.
0.
0.
0.001
0.001
-0.001
-0.001
-0.009
-0.032
-0.084
-0.154
1.377
187.418
3362.769
11714.270
1787.930
562.324
168.214
715.094
813.015
20799.273
157342.188
106819.344
100907.820
88311.242
185.445
2.097
-0.535
0.645
14.896
409.820
1146.648
36.024
0.597
-0.081
-0.056
-0.017
-0.002
0.002
0.001
0.
0.
0.
0.
0.001
-0.001
-0.002
-0.008
-0.023
-0.058
-0.127
-0.193
7.307
7724.131
102340.688
106297.836
131709.063
74944.633
4635.931
100823.172
46500.508
1896.065
36149.867
101832.430
122909.727
111587.281
459.052
6.952
2.568
32.495
1604.407
2460.272
3596.482
123.305
4.023
-0.035
-0.063
-0.023
-0.003
0.001
0.001
0.
0.
0.
0.001
0.000
-0.001
-0.008
-0.025
-0.060
-0.114
-0.189
-0.263
2.236
413.801
14009.427
9814.227
104295.984
66580.609
1082.065
93896.883
112160.695
34252.203
1110.229
763.379
31237.021
182015.516
100352.516
1234.803
363.359
197.291
100038.117
87060.242
1078.298
158.603
8.678
0.026
-0.063
-0.024
-0.005
0.001
0.001
0.
0.
0.001
0.002
0.001
-0.004
-0.019
-0.055
-0.097
-0.127
-0.053
0.726
4.979
85.324
1881.085
66375.008
25992.428
694.029
62.754
444.672
94085.641
159194.000
4437.728
149.657
397.414
511.524
335.959
54154.938
6275.552
805.066
3698.974
3132.843
76.948
15.520
1.648
-0.073
-0.057
-0.020
-0.004
0.000
0.001
0.
0.
0.001
0.001
-0.001
-0.012
-0.044
-0.079
0.217
2.895
9.985
43.737
333.169
3671.676
48549.375
123259.727
21630.281
176.101
28.655
16.122
242.669
902.509
10481.405
103778.109
101514.227
57937.871
1464.023
614.402
2284.785
100193.289
23073.564
1325.051
27.501
0.460
-0.118
-0.102
-0.048
-0.013
-0.003
0.001
0.001
0.
0.
0.001
0.001
-0.001
-0.023
-0.062
-0.013
6.637
139.160
1020.383
1301.820
22318.867
100391.469
6000.507
18785.184
4789.706
28.374
5.135
5.085
6.208
22.077
15301.384
178184.750
102458.477
28464.273
100425.430
669.741
1051.416
28522.469
5650.195
69.155
2.549
-0.215
-0.181
-0.086
-0.036
-0.011
-0.001
0.002
0.
0.
0.
0.001
0.001
-0.006
-0.030
-0.082
0.032
15.165
547.583
37615.742
45689.273
3261.496
110507.078
48044.531
200.263
31.666
83.442
80.199
14.173
13.682
5.372
73.741
1324.291
20892.371
1989.306
215.673
100158.820
196477.953
113843.172
8038.231
42.582
0.112
-0.291
-0.172
-0.069
-0.029
-0.011
0.002
0.001
0.
0.
0.
0.001
0.000
-0.009
-0.037
-0.105
-0.170
2.153
85.129
101105.727
101024.813
1065.993
116670.000
200187.781
514.643
30.953
880.164
820.445
32.554
27.773
8.828
619.594
100650.719
116611.461
96520.211
150.359
18896.283
117543.734
103725.000
1001.142
85.597
2.031
-0.268
-0.164
-0.068
-0.029
-0.010
0.002
0.
0.
0.
0.
0.001
0.000
-0.008
-0.046
-0.137
-0.260
-0.203
8.258
713.449
3085.500
8302.692
2930.189
43063.191
5803.411
44.995
146.223
135.806
10.779
5.820
5.104
1179.252
100204.477
83482.883
8868.895
48.742
70.736
29057.248
107182.375
102094.984
6796.300
16.280
-0.135
-0.167
-0.073
-0.027
-0.009
-0.002
0.
0.
0.
0.
0.002
0.000
-0.018
-0.058
-0.152
-0.249
1.538
39.023
447.180
4234.411
101589.469
74279.586
80835.047
9590.465
42.004
6.320
19.419
70.325
75.557
9.166
38.902
624.951
312.587
68.364
3.962
12.841
1498.032
19247.623
107031.906
7731.972
25.002
0.102
-0.156
-0.081
-0.030
-0.010
-0.002
0.
0.
0.
0.002
0.002
-0.006
-0.026
-0.071
-0.158
0.053
20.336
527.196
26689.350
103243.813
109716.797
103746.758
81931.586
250.103
6.935
28.740
609.185
16610.135
28773.945
305.653
15.534
5.659
12.144
6.979
18.379
16.065
32.770
11502.269
106167.359
40586.645
268.818
1.947
-0.141
-0.081
-0.031
-0.011
-0.003
0.
0.
0.
0.002
-0.001
-0.010
-0.031
-0.080
-0.165
0.150
30.369
613.045
7741.690
100397.523
3926.920
86068.078
100357.078
461.815
27.069
52.247
1060.425
52269.539
100477.586
1493.519
56.329
255.397
2737.082
322.889
5826.651
4311.942
58.061
704.481
109537.961
100407.328
1181.985
3.728
-0.126
-0.078
-0.033
-0.013
-0.001
0.
0.
0.
0.001
-0.003
-0.013
-0.040
-0.082
-0.169
-0.194
2.496
21.580
67.756
211.436
49.289
394.312
1230.510
8009.508
17894.195
3128.406
100.238
251.168
350.409
133.541
25.640
5238.735
100048.578
5082.766
115299.344
102967.203
296.334
26.375
805.030
2347.097
73.481
0.804
-0.151
-0.073
-0.030
-0.011
-0.001
0.
0.
0.
0.001
-0.005
-0.018
-0.045
-0.092
-0.160
-0.250
-0.272
0.622
17.156
67.730
110.329
308.537
50.642
1007.177
104534.922
116819.805
375.611
21.326
9.929
20.653
9.944
500.246
7412.230
2194.600
6525.889
4372.947
83.539
680.838
15513.751
662.306
7.805
-0.125
-0.150
-0.068
-0.025
-0.008
-0.001
0.
0.
0.
0.000
-0.006
-0.021
-0.052
-0.093
-0.141
-0.209
-0.283
0.362
15.516
62.284
455.204
38950.938
978.322
282.086
20532.658
103619.430
565.406
26.173
714.058
9551.966
361.333
9.204
23.311
48.137
47.229
121.288
4275.287
12138.559
200315.141
9147.064
24.000
-0.048
-0.136
-0.054
-0.020
-0.005
-0.001
0.
0.
0.
0.000
-0.006
-0.021
-0.050
-0.086
-0.114
-0.158
-0.221
-0.200
1.284
5.075
90.551
1856.799
425.241
112507.945
200275.688
101406.016
4846.578
125.421
12821.961
109548.852
4587.913
17.459
-0.405
2.950
336.999
14042.753
101855.766
117578.734
10672.148
755.418
7.984
-0.116
-0.106
-0.043
-0.014
-0.003
0.001
0.
0.
0.
0.000
-0.005
-0.017
-0.041
-0.068
-0.090
-0.120
-0.178
-0.264
-0.261
1.833
39.680
262.192
141.453
79699.250
109220.469
71699.750
100365.141
366.249
6079.093
105697.797
26824.766
63.770
1.036
11.541
8033.559
100497.398
183216.203
16747.705
140.893
10.182
0.264
-0.161
-0.080
-0.028
-0.007
0.000
0.001
0.
0.
0.
0.
-0.004
-0.011
-0.029
-0.050
-0.065
-0.089
-0.132
-0.213
-0.133
10.171
1429.376
109549.391
5906.082
16580.307
78616.125
771.061
602.386
1993.329
3417.405
112038.195
111178.445
20885.418
59.856
47.914
994.957
55956.055
3500.098
59.300
3.190
-0.130
-0.214
-0.122
-0.048
-0.016
-0.001
0.000
0.
0.
0.
0.
0.000
-0.001
-0.007
-0.015
-0.028
-0.040
-0.052
-0.084
-0.150
-0.144
6.410
1984.264
102165.203
8883.731
919.647
2045.503
315.155
120.754
13461.490
104235.258
156986.156
196455.828
100119.141
194.108
70502.992
39801.398
3614.350
201.975
4.990
-0.325
-0.298
-0.167
-0.072
-0.025
-0.004
0.001
0.000
0.
0.
0.
0.
0.000
-0.001
-0.003
-0.008
-0.011
-0.018
-0.023
-0.045
-0.099
-0.155
0.439
26.267
266.823
52.657
9.828
17.575
122.724
102.218
130.360
5805.372
3618.709
660.588
575.361
267.095
1596.409
3257.281
997.723
27.854
0.366
-0.351
-0.219
-0.096
-0.034
-0.010
0.000
0.
0.
0.
0.
0.
0.
-0.001
0.
-0.001
-0.003
-0.003
-0.006
-0.011
-0.021
-0.055
-0.115
-0.161
0.025
0.572
0.024
-0.305
0.574
4.913
16.299
127.727
11444.226
106645.813
11619.054
1983.208
156917.578
104516.008
5994.624
462.515
20.080
0.151
-0.255
-0.141
-0.056
-0.018
-0.006
0.001
0.
0.
0.
0.
0.
0.
0.
-0.001
-0.001
0.000
-0.002
0.001
-0.002
-0.009
-0.026
-0.060
-0.110
-0.168
-0.232
-0.309
-0.383
-0.288
-0.133
2.586
33.700
5877.574
106873.461
91339.766
419.225
7890.319
104926.578
5295.937
81.720
3.115
-0.175
-0.182
-0.090
-0.033
-0.012
-0.001
-0.001
0.
0.
0.
0.
0.
0.
0.
0.
0.
-0.001
-0.001
-0.001
0.002
-0.004
-0.011
-0.027
-0.053
-0.093
-0.139
-0.199
-0.265
-0.336
-0.397
-0.188
2.236
62.666
1625.322
10342.455
103.479
23.910
106.781
68.634
5.094
-0.051
-0.188
-0.123
-0.051
-0.017
-0.005
-0.001
0.
0.
0.
0.
0.
0.
0.
0.
0.
0.
0.
0.
0.
0.001
0.
-0.005
-0.012
-0.027
-0.048
-0.079
-0.113
-0.163
-0.227
-0.292
-0.339
-0.276
1.043
11.040
21.151
2.285
-0.081
0.566
0.462
-0.097
-0.184
-0.126
-0.062
-0.023
-0.010
-0.003
-0.001
0.
0.
0.
0.
0.
0.
0.
0.
0.
0.
0.
0.
0.
0.
-0.002
-0.002
-0.009
-0.011
-0.026
-0.041
-0.063
-0.090
-0.131
-0.176
-0.233
-0.274
-0.276
-0.209
-0.182
-0.276
-0.275
-0.233
-0.178
-0.141
-0.100
-0.056
-0.027
-0.013
-0.005
-0.001
0.
0.
0.
0.
0.
0.
0.
0.
0.
0.
0.
0.
0.
0.
0.
0.
-0.003
-0.004
-0.006
-0.011
-0.018
-0.030
-0.046
-0.066
-0.093
-0.118
-0.150
-0.172
-0.178
-0.177
-0.170
-0.144
-0.109
-0.084
-0.059
-0.036
-0.021
-0.011
-0.007
-0.003
-0.001
0.
0.
0.
0.
0.
0.
0.
0.
0.
0.
0.
0.
0.
0.
0.
0.
0.
-0.003
-0.005
-0.004
-0.008
-0.011
-0.021
-0.030
-0.044
-0.057
-0.062
-0.069
-0.074
-0.074
-0.066
-0.051
-0.039
-0.028
-0.022
-0.015
-0.008
-0.006
-0.002
0.
0.
0.
0.
0.
0.
0.
0.
0.
0.
0.
0.
0.
0.
0.
0.
0.
0.
0.
0.
-0.002
-0.003
-0.004
-0.005
-0.006
-0.011
-0.017
-0.021
-0.027
-0.030
-0.029
-0.029
-0.022
-0.018
-0.015
-0.012
-0.009
-0.005
-0.003
-0.001
0.
0.
0.
0.
0.
0.
0.
0.
0.
0.
0.
0.
0.
0.
0.
0.
0.
0.
0.
0.
0.
0.
0.
0.
-0.001
-0.001
-0.003
-0.004
-0.009
-0.013
-0.013
-0.013
-0.009
-0.007
-0.005
-0.003
-0.002
-0.002
-0.001
0.
0.
0.
0.
0.
0.
0.
0.
0.
0.
0.
0.
0.
0.
0.
0.
0.
0.
0.
0.
0.
0.
0.
0.
0.
0.
0.
0.
0.
0.
0.
0.
0.
0.
0.
0.
0.
0.
0.
0.
0.
0.
0.
0.
0.
0.
0.
0.
0.
0.
0.
0.
0.
0.
0.
0.
0.
0.
0.
0.
0.
0.
0.
0.
0.
0.
0.
0.
0.
0.
0.
0.
0.
0.
0.
0.
0.
0.
0.
0.
0.
0.
0.
0.
0.
0.
0.
0.
0.
0.
0.
0.
0.
0.
0.
0.
0.
0.
0.
0.
0.
0.
0.
0.
0.
0.
0.
0.
0.
0.
0.
0.
0.
0.
0.
0.
0.
0.
0.
0.
0.
0.
0.
0.
0.
0.
0.
0.
0.
0.
0.
0.
0.
0.
0.
0.
0.
0.
0.
0.
0.
0.
0.
0.
0.
0.
0.
0.
0.
0.
0.
0.
0.
0.
0.
0.
0.
0.
0.
0.
0.
0.
0.
0.
0.
0.
0.
0.
0.
0.
0.
0.
0.
0.
0.
0.
0.
0.
0.
0.
0.
0.
0.
0.
0.
0.
0.
0.
0.
0.
0.
0.
0.
0.
0.
0.
0.
0.
0.
0.
0.
0.
0.
0.
0.
0.
0.
0.
0.
0.
0.
0.
0.
0.
0.
0.
0.
0.
0.
0.
0.
0.
0.
0.
0.
0.
0.
0.
0.
0.
0.
0.
0.
0.
0.
0.
0.
0.
0.
0.
0.
0.
0.
0.
0.
0.
0.
0.
0.
0.
0.
0.
0.
0.
0.
0.
0.
0.
0.
0.
0.
0.
0.
0.
0.
0.
0.
0.
0.
0.
0.
0.
0.
0.
0.
0.
0.
0.
0.
0.
0.
0.
0.
0.
0.
0.
0.
0.
0.
0.
0.
0.
0.
0.
0.
0.
0.
0.
0.
0.
0.
0.
0.
0.
0.
0.
0.
0.
0.
0.
0.
0.
0.
0.
0.
0.
0.
0.
0.
0.
0.
0.
0.
0.
0.
0.
0.
0.
0.
0.
0.
0.
0.
0.
0.
0.
0.
0.
0.
0.
0.
0.
0.
0.
0.
0.
0.
0.
0.
0.
0.
0.
0.
0.
0.
0.
0.
0.
0.
0.
0.
0.
0.
0.
0.
0.
0.
0.
0.
0.
0.
0.
0.
0.
0.
0.
0.
0.
0.
0.
0.
0.
0.
0.
0.
0.
0.
0.
0.
0.
0.
0.
0.
0.
0.
0.
0.
0.
0.
0.
0.
0.
0.
0.
0.
0.
0.
0.
0.
0.
0.
0.
0.
0.
0.
0.
0.
0.
0.
0.
0.
0.
0.
0.
0.
0.
0.
0.
0.
0.
0.
0.
0.
0.
0.
0.
0.
0.
0.
0.
0.
0.
0.
0.
0.
0.
0.
0.
0.
0.
0.
0.
0.
0.
0.
0.
0.
0.
0.
0.
0.
0.
0.
0.
0.
0.
0.
0.
0.
0.
0.
0.
0.
0.
0.
0.
0.
0.
0.
0.
0.
0.
0.
0.
0.
0.
0.
0.
0.
0.
0.
0.
0.
0.
0.
0.
0.
0.
0.
0.
0.
0.
0.
0.
0.
0.
0.
0.
0.
0.
0.
0.
0.
0.
0.
0.
0.
0.
0.
0.
0.
0.
0.
0.
0.
0.
0.
0.
0.
0.
0.
0.
0.
0.
0.
0.
0.
0.
0.
0.
0.
0.
0.
0.
0.
0.
0.
0.
0.
0.
0.
0.
0.
0.
0.
0.
0.
0.
0.
0.
0.
0.
0.
0.
0.
0.
0.
-0.002
-0.002
-0.002
-0.002
-0.002
0.
0.
0.
0.
0.
0.
0.
0.
0.
0.
0.
0.
0.
0.
0.
0.
0.
0.
0.
0.
0.
0.
0.
0.
0.
0.
0.
0.
0.
0.
0.
0.
0.
0.
0.
-0.002
-0.003
-0.003
-0.003
-0.003
-0.003
-0.002
0.
0.
0.
0.
0.
0.
0.
0.
0.
0.
0.
0.
0.
0.
0.
0.
0.
0.
0.
0.
0.
0.
0.
0.
0.
0.
0.
0.
0.
0.
0.
0.
-0.001
-0.003
-0.004
-0.005
-0.008
-0.007
-0.009
-0.008
-0.005
-0.002
0.
0.
0.
0.
0.
0.
0.
0.
0.
0.
0.
0.
0.
0.
0.
0.
0.
0.
0.
0.
0.
0.
0.
0.
0.
0.
0.
0.
0.
0.
-0.001
-0.003
-0.004
-0.008
-0.011
-0.014
-0.015
-0.013
-0.011
-0.009
-0.005
-0.004
0.
0.
0.
0.
0.
0.
0.
0.
0.
0.
0.
0.
0.
0.
0.
0.
0.
0.
0.
0.
0.
0.
0.
0.
0.
0.
0.
0.
-0.002
-0.002
-0.006
-0.009
-0.015
-0.021
-0.023
-0.024
-0.022
-0.017
-0.012
-0.009
-0.005
0.
0.
0.
0.
0.
0.
0.
0.
0.
0.
0.
0.
0.
0.
0.
0.
0.
0.
0.
0.
0.
0.
0.
0.
0.
0.
-0.001
-0.002
-0.004
-0.009
-0.012
-0.018
-0.023
-0.030
-0.033
-0.034
-0.029
-0.023
-0.017
-0.010
-0.005
-0.004
0.
0.
0.
0.
0.
0.
0.
0.
0.
0.
0.
0.
0.
0.
0.
0.
0.
0.
0.
0.
0.
0.
0.
0.
-0.001
-0.002
-0.004
-0.006
-0.013
-0.019
-0.027
-0.032
-0.039
-0.041
-0.039
-0.034
-0.026
-0.019
-0.013
-0.008
-0.004
0.
0.
0.001
0.
0.
0.
0.
0.
0.
0.
0.
0.
0.
0.
0.
0.
0.
0.
0.
0.
0.
0.
0.
-0.001
-0.002
-0.006
-0.008
-0.014
-0.023
-0.030
-0.043
-0.048
-0.050
-0.050
-0.046
-0.038
-0.028
-0.023
-0.013
-0.007
-0.001
0.003
0.002
0.002
0.002
0.001
0.
0.
0.
0.
0.
0.
0.
0.
0.
0.
0.
0.
0.
0.
0.
0.
0.
-0.001
-0.001
-0.005
-0.009
-0.014
-0.026
-0.037
-0.052
-0.064
-0.072
-0.071
-0.066
-0.059
-0.047
-0.039
-0.028
-0.018
-0.010
-0.001
0.002
0.004
0.005
0.002
0.002
0.001
0.
0.
0.
0.
0.
0.
0.
0.
0.
0.
0.
0.
0.
0.
0.
0.001
-0.002
-0.002
-0.009
-0.014
-0.025
-0.038
-0.059
-0.081
-0.096
-0.102
-0.107
-0.099
-0.081
-0.065
-0.047
-0.035
-0.026
-0.015
-0.006
-0.001
0.003
0.005
0.005
0.004
0.002
0.001
0.
0.
0.
0.
0.
0.
0.
0.
0.
0.
0.
0.001
0.002
0.
0.000
-0.003
-0.006
-0.013
-0.025
-0.042
-0.067
-0.102
-0.132
-0.155
-0.171
-0.172
-0.158
-0.128
-0.097
-0.076
-0.060
-0.044
-0.032
-0.017
-0.007
0.001
0.005
0.008
0.005
0.003
0.001
0.
0.
0.
0.
0.
0.
0.
0.
0.
0.001
0.003
0.003
0.002
0.001
-0.003
-0.006
-0.011
-0.021
-0.041
-0.067
-0.115
-0.159
-0.185
-0.171
-0.191
-0.258
-0.258
-0.219
-0.171
-0.141
-0.113
-0.091
-0.076
-0.052
-0.025
-0.009
0.003
0.006
0.008
0.006
0.003
0.
0.
0.
0.
0.
0.
0.
0.
0.
0.001
0.003
0.002
0.001
-0.003
-0.007
-0.014
-0.027
-0.045
-0.072
-0.117
-0.172
0.005
2.097
3.062
4.920
1.875
-0.235
-0.287
-0.263
-0.232
-0.193
-0.150
-0.119
-0.095
-0.061
-0.030
-0.005
0.006
0.009
0.008
0.004
0.
0.
0.
0.
0.
0.
0.
0.
0.001
0.002
0.002
0.002
0.000
-0.007
-0.021
-0.038
-0.059
-0.092
-0.133
-0.200
-0.184
9.422
522.310
658.098
706.633
174.996
3.925
2.971
1.059
-0.197
-0.223
-0.034
0.886
0.771
-0.040
-0.055
-0.022
0.002
0.007
0.009
0.002
0.
0.
0.
0.
0.
0.
0.
0.
0.001
0.002
0.002
0.002
-0.002
-0.017
-0.039
-0.072
-0.112
-0.163
-0.214
-0.248
-0.029
60.705
48755.516
154384.984
134939.438
8617.863
82.108
539.618
101.278
2.641
0.478
4.544
313.250
238.390
1.841
-0.064
-0.044
-0.008
0.005
0.007
0.005
0.
0.
0.
0.
0.
0.
0.
0.
0.
0.002
0.003
0.001
-0.008
-0.029
-0.065
-0.118
-0.190
-0.237
0.581
6.908
5.245
24.678
2049.947
102437.406
108054.477
1593.544
1058.213
78504.289
3142.791
36.624
4.262
26.522
974.585
762.970
8.589
-0.029
-0.079
-0.029
-0.005
0.006
0.006
0.002
0.
0.
0.
0.
0.
0.
0.
0.
0.002
0.004
-0.001
-0.014
-0.043
-0.095
-0.180
-0.279
-0.074
27.496
1444.385
542.323
761.980
47549.535
104178.086
100976.977
258.019
461.231
106245.453
100567.055
508.160
4.991
17.761
159.258
341.913
6.467
-0.073
-0.110
-0.062
-0.023
-0.001
0.005
0.002
0.002
0.
0.
0.
0.
0.
0.
0.
0.001
0.001
0.000
-0.019
-0.057
-0.132
-0.241
-0.329
0.206
82.767
15286.331
3764.745
10954.713
101124.406
133608.859
26124.518
97.759
206.177
68771.438
102789.875
332.339
2.384
1.160
10.394
26.984
4.461
5.885
0.668
-0.077
-0.056
-0.018
0.000
0.001
0.002
0.
0.
0.
0.
0.
0.
0.
0.003
0.000
-0.006
-0.028
-0.076
-0.164
-0.257
-0.056
1.725
17.528
163.053
273.292
531.369
16432.967
1337.493
290.133
1851.019
512.957
12846.303
75412.438
1144.042
6.572
-0.457
-0.192
9.282
1330.558
4856.309
52.920
0.348
-0.077
-0.042
-0.009
0.000
0.002
0.001
0.
0.
0.
0.
0.001
0.001
0.
0.000
-0.011
-0.039
-0.100
-0.195
-0.015
10.159
60.150
88.950
58.381
18.398
43.158
291.007
85.247
662.420
40825.410
100811.164
76152.211
103288.078
10435.624
14.661
-0.342
1.871
70.784
100674.492
102340.773
641.152
3.332
-0.059
-0.064
-0.020
-0.003
0.002
0.001
0.
0.
0.
0.001
0.002
-0.001
-0.001
-0.006
-0.026
-0.067
-0.146
-0.256
0.639
72.153
792.683
549.728
2305.142
290.116
1337.811
100507.977
17609.178
53061.730
122735.023
170999.422
8972.368
5952.776
298.753
13.319
6.014
66.184
6856.714
107532.641
105795.359
6905.986
72.499
0.455
-0.067
-0.028
-0.006
0.001
0.001
0.
0.
0.
0.001
0.002
0.000
-0.008
-0.030
-0.070
-0.122
-0.200
-0.269
0.208
20.307
149.736
12739.473
110365.422
2242.561
461.157
15447.351
106567.250
109987.617
104609.930
188501.422
698.986
303.575
203.238
11358.486
1935.867
510.906
100340.250
118206.656
123351.117
100576.836
445.320
1.146
-0.066
-0.029
-0.007
0.001
0.001
0.
0.
0.001
0.002
0.001
-0.006
-0.028
-0.063
-0.092
-0.045
0.451
4.580
13.104
538.004
3697.878
110523.172
103773.609
103797.391
6761.649
227.093
3034.724
1805.871
367.558
662.926
126.851
75.614
734.596
102345.242
200077.672
4080.863
110014.570
108793.813
675.643
1139.314
31.513
0.228
-0.061
-0.025
-0.006
0.001
0.001
0.
0.
0.001
0.002
0.
-0.017
-0.051
-0.053
1.931
22.301
44.522
1037.141
2640.218
72682.305
105900.711
103139.578
7633.157
78210.086
2161.321
14.405
33.957
70.615
72.540
343.117
1279.171
585.243
238.473
17591.078
102505.758
114004.453
200068.547
100097.383
243.008
3.834
0.305
-0.099
-0.053
-0.016
-0.004
0.001
0.001
0.
0.
0.001
0.003
-0.003
-0.029
-0.067
0.436
107.363
28328.281
15501.618
108059.203
117991.633
103912.563
67139.305
2250.768
201.674
102.202
32.140
7.520
14.423
5.885
76.463
2148.598
109709.117
21171.533
2210.177
314.516
3390.140
163688.172
44171.684
373.743
11.319
-0.065
-0.183
-0.097
-0.037
-0.012
-0.001
0.002
0.001
0.
0.
0.001
0.005
-0.009
-0.038
-0.090
0.840
355.650
100538.617
200198.453
110881.852
45513.813
109491.258
48196.078
175.552
55.463
4090.288
3502.615
399.765
2337.469
142.892
19.969
7473.733
101632.992
102007.852
1298.989
1025.409
32818.344
142539.250
200188.375
1666.845
1.037
-0.311
-0.177
-0.073
-0.028
-0.010
0.
0.001
0.
0.
0.
0.001
0.003
-0.011
-0.046
-0.122
-0.040
18.646
738.604
12007.816
16595.830
456.272
112601.180
200072.844
643.197
438.125
100013.023
100366.797
2586.594
34837.102
615.984
31.453
1276.390
105971.133
101023.484
163.542
372.862
79255.688
106968.977
1439.568
79.398
0.303
-0.311
-0.166
-0.067
-0.027
-0.009
0.002
0.
0.
0.
0.
0.003
0.002
-0.014
-0.058
-0.161
-0.289
0.042
7.820
115.606
274.269
133.566
1478.068
8203.050
139.338
90.363
12452.014
10579.095
350.922
509.169
51.468
34.734
1018.063
147022.719
59294.078
147.104
87.458
70875.031
107479.055
4490.127
138.287
2.196
-0.266
-0.166
-0.072
-0.027
-0.009
-0.001
0.
0.
0.
0.002
0.002
-0.003
-0.023
-0.076
-0.180
-0.181
6.912
186.581
6379.249
11102.629
15447.228
219.376
155.969
43.780
19.350
42.984
31.452
12.174
7.567
1.578
4.465
138.970
11449.421
5274.896
40.672
20.743
2530.444
28013.688
1901.048
181.195
7.755
-0.061
-0.160
-0.074
-0.028
-0.010
-0.002
0.
0.
0.
0.003
0.
-0.008
-0.034
-0.093
-0.191
1.334
448.133
102967.547
104291.102
105848.242
597.614
392.071
234.746
39.491
179.175
619.476
51.783
57.058
69.543
18.810
3.698
4.031
35.203
27.767
21.562
12.862
21.274
154.704
4834.188
23765.025
225.278
1.637
-0.145
-0.077
-0.028
-0.010
-0.003
0.
0.
0.
0.001
-0.004
-0.018
-0.048
-0.117
-0.215
2.043
1130.174
100470.102
111796.469
10591.556
156.570
153.751
346.705
62.173
208.300
652.485
68.255
82.481
126.822
122.106
22.751
7.419
24.845
208.047
16399.643
3531.377
29.432
94.037
78144.719
100012.594
1017.218
3.316
-0.122
-0.073
-0.028
-0.010
-0.003
0.
0.
0.
-0.001
-0.008
-0.028
-0.071
-0.140
-0.233
0.015
24.369
389.160
169.995
224.682
501.600
398.336
49.986
3917.659
8867.971
40224.211
1834.832
43.517
21.861
51.208
13.606
30.874
149.082
2571.173
100409.734
100355.031
139.090
15.567
629.379
1855.953
64.979
0.715
-0.138
-0.068
-0.026
-0.009
-0.003
0.
0.
0.
-0.002
-0.013
-0.041
-0.092
-0.149
-0.217
-0.290
-0.029
10.989
2000.864
70574.398
87987.133
53661.023
310.482
672.609
104714.328
137634.953
119699.898
2632.116
9.026
8.670
9.475
11.293
38.790
256.972
26134.465
4495.626
40.363
338.048
7400.171
588.967
7.699
-0.101
-0.135
-0.063
-0.019
-0.007
-0.001
0.
0.
0.
-0.003
-0.018
-0.048
-0.099
-0.137
-0.129
-0.137
-0.148
9.440
1851.445
63566.188
12809.452
105839.242
17718.840
212.806
1229.993
3600.425
60859.105
2029.073
33.793
77.582
26.043
2.285
0.909
4.552
27.421
34.265
582.330
35182.645
101092.445
34849.105
31.074
-0.002
-0.122
-0.051
-0.016
-0.004
-0.002
0.
0.
0.
-0.004
-0.018
-0.050
-0.097
-0.114
0.029
0.126
-0.176
0.756
32.131
139.798
502.166
49264.590
101290.766
103543.547
17033.230
1253.194
199.261
100413.578
5988.352
8466.365
801.181
8.245
-0.786
0.056
36.976
438.631
12283.927
103252.281
87565.859
2019.713
10.910
-0.081
-0.097
-0.039
-0.012
-0.002
0.000
0.
0.
0.
-0.002
-0.013
-0.042
-0.083
-0.096
0.095
0.208
-0.166
-0.310
0.558
45.405
889.944
2483.224
775.655
16277.095
110629.148
1224.347
302.705
77247.055
104809.250
104279.555
21636.645
33.632
-0.396
1.874
255.540
8777.818
1928.183
8265.924
535.818
16.624
0.424
-0.155
-0.075
-0.027
-0.005
0.001
0.
0.
0.
0.
-0.001
-0.009
-0.028
-0.063
-0.082
-0.061
-0.060
-0.194
-0.284
1.713
525.313
106250.336
103053.781
117514.086
134976.469
107073.672
101742.625
2718.346
879.367
13762.330
12451.213
2385.291
144.812
4.816
2.354
62.067
671.498
158.757
18.171
3.414
-0.033
-0.217
-0.119
-0.048
-0.011
-0.001
0.
0.
0.
0.
0.
0.000
-0.005
-0.015
-0.037
-0.057
-0.071
-0.099
-0.148
-0.218
0.458
69.836
3109.700
101546.383
15924.583
12027.031
27607.881
176040.406
44989.195
103.777
273.183
1406.467
1082.290
462.653
18.488
37.466
48.102
28.754
6.052
0.058
-0.392
-0.289
-0.167
-0.070
-0.024
-0.004
0.001
0.000
0.
0.
0.
0.
0.000
-0.002
-0.006
-0.015
-0.028
-0.042
-0.062
-0.090
-0.148
-0.170
1.412
25.281
150.009
76.009
47.272
152.256
95720.117
54112.801
116.985
100360.453
1032.842
891.722
1686.861
256.506
7666.929
5359.973
4087.777
38.537
-0.143
-0.358
-0.201
-0.091
-0.035
-0.011
-0.003
0.001
0.
0.
0.
0.
0.
0.000
-0.001
-0.002
-0.006
-0.011
-0.015
-0.027
-0.045
-0.089
-0.154
-0.201
0.013
0.644
0.498
0.035
3.659
82.406
71.087
123.940
139359.281
101968.352
1372.824
4566.521
8797.921
179203.453
168033.609
100178.125
173.476
0.312
-0.247
-0.124
-0.051
-0.017
-0.005
0.002
0.001
0.
0.
0.
0.
0.
0.
0.
0.000
-0.002
-0.004
-0.005
-0.012
-0.024
-0.049
-0.095
-0.166
-0.219
-0.188
-0.190
-0.390
-0.446
1.509
23.565
85.425
25539.088
122708.047
1623.074
709.328
1352.799
15872.508
4626.474
794.135
16.281
-0.089
-0.165
-0.072
-0.027
-0.010
0.001
0.001
0.
0.
0.
0.
0.
0.
0.
0.
-0.001
-0.001
-0.001
-0.001
-0.005
-0.010
-0.027
-0.051
-0.098
-0.142
-0.178
-0.232
-0.326
-0.372
0.781
12.823
26.433
379.486
4915.692
522.248
126.875
20.275
38.107
18.856
3.444
0.094
-0.179
-0.102
-0.041
-0.014
-0.002
0.000
0.
0.
0.
0.
0.
0.
0.
0.
0.
0.
0.
-0.001
-0.001
-0.001
-0.007
-0.017
-0.029
-0.055
-0.092
-0.122
-0.166
-0.230
-0.276
-0.110
0.834
1.583
9.038
32.246
13.788
5.626
0.703
-0.023
-0.108
-0.204
-0.172
-0.115
-0.053
-0.019
-0.007
-0.003
-0.001
0.
0.
0.
0.
0.
0.
0.
0.
0.
0.
0.
0.
0.
0.
-0.004
-0.009
-0.017
-0.031
-0.053
-0.080
-0.110
-0.150
-0.191
-0.213
-0.221
-0.257
-0.178
0.004
-0.079
-0.170
-0.268
-0.254
-0.202
-0.149
-0.095
-0.051
-0.023
-0.011
-0.005
-0.001
0.
0.
0.
0.
0.
0.
0.
0.
0.
0.
0.
0.
0.
0.
0.
-0.001
-0.006
-0.011
-0.016
-0.027
-0.041
-0.060
-0.083
-0.117
-0.141
-0.164
-0.193
-0.220
-0.226
-0.205
-0.188
-0.164
-0.132
-0.094
-0.061
-0.039
-0.021
-0.012
-0.006
-0.001
0.
0.
0.
0.
0.
0.
0.
0.
0.
0.
0.
0.
0.
0.
0.
0.
0.
-0.003
-0.006
-0.008
-0.013
-0.018
-0.023
-0.036
-0.051
-0.071
-0.089
-0.096
-0.099
-0.100
-0.094
-0.085
-0.068
-0.049
-0.036
-0.023
-0.015
-0.009
-0.005
-0.001
0.
0.
0.
0.
0.
0.
0.
0.
0.
0.
0.
0.
0.
0.
0.
0.
0.
0.
0.
-0.002
-0.004
-0.005
-0.007
-0.011
-0.013
-0.020
-0.027
-0.035
-0.039
-0.040
-0.038
-0.036
-0.031
-0.024
-0.018
-0.013
-0.009
-0.005
-0.002
-0.001
0.
0.
0.
0.
0.
0.
0.
0.
0.
0.
0.
0.
0.
0.
0.
0.
0.
0.
0.
0.
0.
-0.001
-0.002
-0.002
-0.003
-0.004
-0.006
-0.009
-0.013
-0.016
-0.017
-0.017
-0.014
-0.010
-0.007
-0.005
-0.003
-0.002
0.
0.
0.
0.
0.
0.
0.
0.
0.
0.
0.
0.
0.
0.
0.
0.
0.
0.
0.
0.
0.
0.
0.
0.
0.
0.
0.
0.
0.
0.
0.
0.
0.
0.
0.
0.
0.
0.
0.
0.
0.
0.
0.
0.
0.
0.
0.
0.
0.
0.
0.
0.
0.
0.
0.
0.
0.
0.
0.
0.
0.
0.
0.
0.
0.
0.
0.
0.
0.
0.
0.
0.
0.
0.
0.
0.
0.
0.
0.
0.
0.
0.
0.
0.
0.
0.
0.
0.
0.
0.
0.
0.
0.
0.
0.
0.
0.
0.
0.
0.
0.
0.
0.
0.
0.
0.
0.
0.
0.
0.
0.
0.
0.
0.
0.
0.
0.
0.
0.
0.
0.
0.
0.
0.
0.
0.
0.
0.
0.
0.
0.
0.
0.
0.
0.
0.
0.
0.
0.
0.
0.
0.
0.
0.
0.
0.
0.
0.
0.
0.
0.
0.
0.
0.
0.
0.
0.
0.
0.
0.
0.
0.
0.
0.
0.
0.
0.
0.
0.
0.
0.
0.
0.
0.
0.
0.
0.
0.
0.
0.
0.
0.
0.
0.
0.
0.
0.
0.
0.
0.
0.
0.
0.
0.
0.
0.
0.
0.
0.
0.
0.
0.
0.
0.
0.
0.
0.
0.
0.
0.
0.
0.
0.
0.
0.
0.
0.
0.
0.
0.
0.
0.
0.
0.
0.
0.
0.
0.
0.
0.
0.
0.
0.
0.
0.
0.
0.
0.
0.
0.
0.
0.
0.
0.
0.
0.
0.
0.
0.
0.
0.
0.
0.
0.
0.
0.
0.
0.
0.
0.
0.
0.
0.
0.
0.
0.
0.
0.
0.
0.
0.
0.
0.
0.
0.
0.
0.
0.
0.
0.
0.
0.
0.
0.
0.
0.
0.
0.
0.
0.
0.
0.
0.
0.
0.
0.
0.
0.
0.
0.
0.
0.
0.
0.
0.
0.
0.
0.
0.
0.
0.
0.
0.
0.
0.
0.
0.
0.
0.
0.
0.
0.
0.
0.
0.
0.
0.
0.
0.
0.
0.
0.
0.
0.
0.
0.
0.
0.
0.
0.
0.
0.
0.
0.
0.
0.
0.
0.
0.
0.
0.
0.
0.
0.
0.
0.
0.
0.
0.
0.
0.
0.
0.
0.
0.
0.
0.
0.
0.
0.
0.
0.
0.
0.
0.
0.
0.
0.
0.
0.
0.
0.
0.
0.
0.
0.
0.
0.
0.
0.
0.
0.
0.
0.
0.
0.
0.
0.
0.
0.
0.
0.
0.
0.
0.
0.
0.
0.
0.
0.
0.
0.
0.
0.
0.
0.
0.
0.
0.
0.
0.
0.
0.
0.
0.
0.
0.
0.
0.
0.
0.
0.
0.
0.
0.
0.
0.
0.
0.
0.
0.
0.
0.
0.
0.
0.
0.
0.
0.
0.
0.
0.
0.
0.
0.
0.
0.
0.
0.
0.
0.
0.
0.
0.
0.
0.
0.
0.
0.
0.
0.
0.
0.
0.
0.
0.
0.
0.
0.
0.
0.
0.
0.
0.
0.
0.
0.
0.
0.
0.
0.
0.
0.
0.
0.
0.
0.
0.
0.
0.
0.
0.
0.
0.
0.
0.
0.
0.
0.
0.
0.
0.
0.
0.
0.
0.
0.
0.
0.
0.
0.
0.
0.
0.
0.
0.
0.
0.
-0.002
-0.002
0.
0.
0.
0.
0.
0.
0.
0.
0.
0.
0.
0.
0.
0.
0.
0.
0.
0.
0.
0.
0.
0.
0.
0.
0.
0.
0.
0.
0.
0.
0.
0.
0.
0.
0.
0.
0.
-0.002
-0.003
-0.003
-0.003
-0.003
-0.003
-0.002
0.
0.
0.
0.
0.
0.
0.
0.
0.
0.
0.
0.
0.
0.
0.
0.
0.
0.
0.
0.
0.
0.
0.
0.
0.
0.
0.
0.
0.
0.
0.
0.
-0.002
-0.003
-0.004
-0.005
-0.008
-0.008
-0.009
-0.008
-0.005
-0.002
0.
0.
0.
0.
0.
0.
0.
0.
0.
0.
0.
0.
0.
0.
0.
0.
0.
0.
0.
0.
0.
0.
0.
0.
0.
0.
0.
0.
0.
-0.001
-0.001
-0.004
-0.006
-0.011
-0.014
-0.018
-0.018
-0.016
-0.014
-0.011
-0.008
-0.004
0.
0.
0.
0.
0.
0.
0.
0.
0.
0.
0.
0.
0.
0.
0.
0.
0.
0.
0.
0.
0.
0.
0.
0.
0.
0.
0.
-0.001
-0.002
-0.005
-0.007
-0.013
-0.020
-0.028
-0.032
-0.034
-0.031
-0.025
-0.018
-0.011
-0.008
-0.004
0.
0.
0.
0.
0.
0.
0.
0.
0.
0.
0.
0.
0.
0.
0.
0.
0.
0.
0.
0.
0.
0.
0.
0.
-0.001
-0.001
-0.002
-0.003
-0.009
-0.016
-0.025
-0.035
-0.045
-0.051
-0.052
-0.047
-0.038
-0.027
-0.017
-0.010
-0.005
-0.002
0.
0.
0.
0.
0.
0.
0.
0.
0.
0.
0.
0.
0.
0.
0.
0.
0.
0.
0.
0.
0.
0.
-0.001
-0.003
-0.003
-0.005
-0.011
-0.018
-0.028
-0.040
-0.053
-0.064
-0.068
-0.067
-0.061
-0.050
-0.035
-0.022
-0.012
-0.008
-0.002
0.001
0.001
0.001
0.001
0.
0.
0.
0.
0.
0.
0.
0.
0.
0.
0.
0.
0.
0.
0.
0.
0.
-0.001
-0.003
-0.005
-0.007
-0.012
-0.018
-0.031
-0.044
-0.060
-0.076
-0.085
-0.087
-0.083
-0.074
-0.060
-0.040
-0.026
-0.016
-0.007
-0.001
0.002
0.002
0.002
0.002
0.002
0.
0.
0.
0.
0.
0.
0.
0.
0.
0.
0.
0.
0.
0.
0.
-0.001
-0.003
-0.004
-0.005
-0.011
-0.021
-0.031
-0.049
-0.072
-0.093
-0.108
-0.115
-0.110
-0.099
-0.088
-0.072
-0.046
-0.030
-0.016
-0.006
0.000
0.002
0.003
0.004
0.003
0.003
0.002
0.
0.
0.
0.
0.
0.
0.
0.
0.
0.
0.
0.
0.001
0.001
-0.001
-0.004
-0.006
-0.012
-0.018
-0.033
-0.050
-0.078
-0.105
-0.125
-0.144
-0.148
-0.141
-0.122
-0.098
-0.076
-0.053
-0.035
-0.021
-0.012
-0.001
0.004
0.007
0.005
0.005
0.004
0.003
0.001
0.
0.
0.
0.
0.
0.
0.
0.
0.
0.002
0.002
0.003
0.000
-0.001
-0.004
-0.009
-0.015
-0.028
-0.045
-0.073
-0.105
-0.136
-0.126
-0.141
-0.183
-0.178
-0.150
-0.120
-0.092
-0.066
-0.045
-0.030
-0.012
-0.004
0.005
0.007
0.007
0.008
0.005
0.003
0.003
0.
0.
0.
0.
0.
0.
0.
0.001
0.002
0.002
0.003
0.001
0.001
-0.003
-0.008
-0.014
-0.023
-0.040
-0.067
-0.107
-0.147
-0.015
0.915
0.954
-0.043
-0.239
-0.211
-0.168
-0.131
-0.102
-0.077
-0.060
-0.035
-0.014
-0.005
0.004
0.006
0.007
0.007
0.003
0.003
0.
0.
0.
0.
0.
0.
0.001
0.001
0.002
0.004
0.001
0.002
-0.001
-0.007
-0.015
-0.026
-0.045
-0.066
-0.100
-0.155
-0.189
0.565
6.229
6.531
0.588
-0.323
-0.313
-0.269
-0.223
-0.177
-0.142
-0.114
-0.087
-0.048
-0.021
-0.004
0.005
0.008
0.007
0.003
0.003
0.
0.
0.
0.
0.
0.
0.001
0.002
0.003
0.005
0.004
-0.001
-0.008
-0.021
-0.038
-0.061
-0.085
-0.112
-0.159
-0.218
0.078
3.847
8.394
5.405
0.552
-0.147
-0.308
-0.343
-0.305
-0.205
-0.100
-0.126
-0.123
-0.099
-0.054
-0.018
0.003
0.007
0.009
0.006
0.003
0.
0.
0.
0.
0.
0.
0.001
0.003
0.006
0.003
0.003
-0.006
-0.022
-0.053
-0.082
-0.114
-0.148
-0.192
-0.247
-0.188
15.874
1568.565
1728.815
41.431
9.080
15.550
10.127
2.729
0.074
1.279
3.644
4.239
2.744
0.101
-0.083
-0.044
-0.005
0.006
0.010
0.006
0.002
0.
0.
0.
0.
0.
0.
0.001
0.004
0.006
0.004
0.001
-0.017
-0.046
-0.079
-0.118
-0.161
-0.221
-0.280
-0.358
0.000
114.816
100082.844
104828.195
2189.645
86.977
494.479
4192.699
413.306
6.824
22.850
139.989
2820.986
1876.087
11.772
0.020
-0.068
-0.021
0.004
0.010
0.007
0.003
0.
0.
0.
0.
0.
0.
0.002
0.003
0.004
0.005
-0.002
-0.026
-0.065
-0.106
-0.158
-0.215
-0.264
-0.320
-0.174
0.024
24.794
3073.320
38638.434
10996.084
208.188
20157.633
103691.813
47184.414
52.235
316.052
11550.286
111259.844
105638.039
146.194
0.491
-0.100
-0.041
-0.004
0.007
0.007
0.004
0.
0.
0.
0.
0.
0.
0.002
0.003
0.004
0.007
-0.005
-0.033
-0.082
-0.144
-0.210
-0.259
-0.241
0.519
5.246
5.384
129.858
2314.231
100607.633
100191.859
220.708
3939.615
143595.281
104592.430
278.650
212.151
5311.929
33380.191
122304.320
87.390
0.228
-0.132
-0.069
-0.024
-0.002
0.005
0.003
0.002
0.
0.
0.
0.
0.
0.
0.003
0.004
0.006
-0.006
-0.035
-0.102
-0.176
-0.171
0.329
1.612
18.765
38.619
17.058
822.336
70491.508
17870.029
8754.480
91.489
1364.915
115340.414
128793.367
287.972
9.459
43.013
189.142
1406.881
8.282
2.612
0.256
-0.093
-0.060
-0.017
0.000
0.001
0.003
0.
0.
0.
0.
0.
0.
0.002
0.005
0.003
-0.011
-0.045
-0.112
-0.200
0.583
8.340
28.553
1273.170
2735.556
68.421
89.345
1098.444
235.126
38.936
36.458
2105.517
104356.703
115061.688
691.319
5.388
1.726
7.141
7.892
247.768
650.534
19.789
0.134
-0.080
-0.040
-0.009
0.000
0.002
0.001
0.
0.
0.
0.
0.001
0.001
0.004
0.
-0.016
-0.051
-0.127
-0.220
0.654
10.710
62.883
3505.990
9540.190
111.782
3.512
11.634
26.772
98.984
173.156
320.627
7536.526
100458.273
3486.507
10.583
11.217
73.346
50.545
7200.207
48892.148
168.340
2.343
-0.062
-0.060
-0.017
-0.002
0.002
0.001
0.
0.
0.
0.001
0.003
0.001
0.001
-0.009
-0.032
-0.079
-0.168
-0.285
-0.235
2.430
22.702
112.943
155.044
19.345
11.315
68.723
2605.156
100124.156
12351.121
3413.041
284.686
1863.097
143.934
3.817
9.723
59.592
195.321
10795.054
88415.242
6822.236
79.287
0.469
-0.064
-0.027
-0.006
0.001
0.001
0.
0.
0.
0.003
0.002
-0.001
-0.009
-0.032
-0.074
-0.128
-0.214
-0.311
-0.316
2.092
14.198
544.597
2459.197
1274.811
169.495
88.210
15040.341
112595.695
21513.422
29224.598
323.582
47.325
19.211
133.069
100.678
54.300
1577.493
3222.549
40182.027
100153.422
516.220
1.206
-0.063
-0.028
-0.006
0.001
0.001
0.
0.
0.002
0.003
0.000
-0.005
-0.030
-0.065
-0.101
-0.088
0.252
3.289
7.306
1413.955
7104.218
2072.344
19824.746
100239.391
13618.321
65.175
26288.963
101750.422
3698.466
534.323
100092.883
7998.304
760.388
2476.885
29496.422
1053.938
13810.763
11555.609
442.256
1332.764
35.531
0.250
-0.057
-0.024
-0.005
0.001
0.001
0.
0.
0.003
0.003
0.000
-0.017
-0.050
-0.074
1.177
11.870
23.293
578.639
1286.912
3687.467
27393.896
348.696
2249.773
100021.102
3767.639
21.421
664.019
5704.553
215.395
243.812
86619.180
105367.727
48334.250
39408.215
200126.156
5677.220
13992.777
11391.176
75.283
3.447
0.328
-0.091
-0.050
-0.015
-0.004
0.001
0.001
0.
0.
0.005
0.002
-0.004
-0.028
-0.073
0.225
48.705
4442.387
1692.645
78353.672
100101.594
1081.042
622.874
58.947
30.653
127.348
41.980
23.775
59.656
22.039
5.632
178.531
4788.313
135363.094
83900.602
4100.105
23890.789
1199.178
566.813
94.553
4.863
-0.160
-0.170
-0.090
-0.033
-0.009
-0.001
0.002
0.001
0.
0.
0.004
0.003
-0.009
-0.040
-0.103
0.458
140.511
75909.016
15142.340
8320.206
15001.466
622.908
979.842
39.241
33.559
1502.957
2098.113
4520.748
100021.383
1093.961
9.229
623.678
47337.027
102696.719
118317.313
1343.073
174.626
1645.201
9973.009
313.978
0.225
-0.310
-0.160
-0.068
-0.025
-0.005
0.
0.001
0.
0.
0.
0.006
0.003
-0.014
-0.052
-0.141
-0.138
9.993
242.146
407.648
315.320
81.631
28501.494
100239.938
659.076
226.869
100268.211
200117.859
178294.188
100312.500
10414.983
14.524
115.916
2656.251
1458.899
382.674
18733.000
2157.758
793.957
246.759
24.169
-0.279
-0.316
-0.144
-0.060
-0.025
-0.006
0.002
0.
0.
0.
0.002
0.007
-0.001
-0.021
-0.067
-0.184
-0.326
0.046
12.292
196.497
675.665
249.827
1720.516
16886.148
141.234
65.504
3898.962
45618.590
47596.758
7493.662
272.726
5.683
776.091
100166.313
100095.141
313.829
10680.857
40154.340
104120.539
9786.378
20.403
-0.250
-0.305
-0.146
-0.061
-0.024
-0.007
-0.002
0.
0.
0.
0.003
0.004
-0.007
-0.031
-0.090
-0.211
-0.282
4.316
120.009
22191.199
102230.477
102729.344
43.482
47.770
599.054
1383.727
441.774
111.462
75.092
16.805
5.801
2.308
239.534
70381.016
23711.428
77.823
130.516
4711.968
101153.563
105440.930
113.749
0.483
-0.250
-0.144
-0.065
-0.024
-0.009
-0.002
0.
0.
0.
0.003
-0.001
-0.015
-0.050
-0.121
-0.246
0.628
163.411
12870.745
50654.762
105425.570
1443.416
48.409
2555.049
5527.039
35655.828
100138.883
1592.339
8.281
111.686
817.920
92.958
7.523
60.730
46.213
8.434
7.420
40.192
184.813
210.991
98.688
9.052
0.033
-0.137
-0.067
-0.026
-0.008
-0.002
0.
0.
0.
0.001
-0.008
-0.030
-0.079
-0.167
-0.287
1.054
354.809
85187.508
5377.430
838.242
33.980
99.981
16383.802
17167.869
26141.088
103533.891
1548.825
19.506
3768.481
100008.547
2744.417
14.279
1.867
42.985
818.285
312.509
17.506
39.966
169.157
312.935
21.706
0.252
-0.133
-0.062
-0.023
-0.010
-0.002
0.
0.
0.
-0.004
-0.017
-0.053
-0.109
-0.184
-0.262
-0.008
12.814
145.026
140.057
547.153
1665.953
1270.734
819.528
71193.023
99695.063
138757.984
2249.934
55.583
885.294
19733.225
769.327
20.793
3.989
255.035
31595.623
5241.591
35.250
16.572
32.169
32.237
4.069
-0.077
-0.129
-0.057
-0.018
-0.008
-0.002
0.
0.
0.
-0.007
-0.028
-0.071
-0.119
-0.005
0.605
2.307
5.744
23.275
12445.915
100538.242
106430.961
104549.375
4292.743
8473.965
6357.103
103344.516
119704.117
6424.030
36.919
889.965
2568.621
77.473
1.943
48.067
1094.524
382.388
14.802
29.267
129.260
33.100
1.106
-0.203
-0.124
-0.049
-0.016
-0.005
-0.002
0.
0.
0.
-0.010
-0.035
-0.082
-0.091
0.688
6.743
15.337
15.103
24.114
11381.119
100176.188
69419.891
42519.477
2069.649
2915.329
541.472
3358.517
100358.234
4438.250
31.543
1371.729
4439.661
98.553
0.542
0.689
7.232
8.229
63.167
778.620
2424.280
273.917
4.034
-0.160
-0.105
-0.042
-0.012
-0.004
0.
0.
0.
0.
-0.008
-0.036
-0.085
-0.094
1.231
23.827
53.628
9.381
2.945
72.862
414.141
169.761
605.668
6247.585
414.203
272.380
4974.108
205.859
828.950
1729.867
202.379
89.815
7.724
-0.652
-0.833
0.864
12.148
872.067
113701.508
1118.820
73.597
1.710
-0.162
-0.090
-0.031
-0.008
-0.002
0.
0.
0.
0.
-0.006
-0.029
-0.078
-0.097
1.180
38.927
108.790
8.446
-0.117
1.176
124.469
4470.413
694.025
1360.921
1279.272
869.529
139773.188
46353.355
8041.489
146939.328
2439.953
104.657
2.208
-0.566
-0.465
2.320
16.052
165.288
11900.681
106.438
4.723
-0.051
-0.153
-0.070
-0.021
-0.004
0.000
0.
0.
0.
0.
-0.003
-0.017
-0.054
-0.089
0.121
3.781
7.916
0.928
-0.294
3.483
2844.692
100576.391
59591.055
102370.063
101753.641
16351.221
200159.297
51222.922
53877.676
105110.727
14268.560
129.993
4.452
16.046
18.311
2.866
5.934
11.340
13.820
7.127
0.435
-0.200
-0.115
-0.045
-0.012
-0.001
0.001
0.
0.
0.
0.
-0.001
-0.009
-0.029
-0.060
-0.080
-0.024
-0.013
-0.185
-0.286
0.888
200.855
11564.405
7534.504
87493.086
63720.598
6770.104
123072.414
17735.326
707.039
8214.940
54250.938
197.909
32.047
562.084
739.115
40.843
10.272
2.174
0.392
-0.072
-0.225
-0.153
-0.071
-0.025
-0.004
0.001
0.001
0.
0.
0.
0.
-0.001
-0.003
-0.012
-0.029
-0.051
-0.068
-0.100
-0.153
-0.213
-0.236
1.732
15.059
43.366
90.508
72.062
120.053
28465.492
18704.023
61.333
909.103
224.572
2307.382
9075.403
7801.164
9426.725
3937.513
4876.006
40.171
-0.108
-0.301
-0.185
-0.092
-0.036
-0.012
0.000
0.002
0.
0.
0.
0.
0.
0.000
-0.001
-0.003
-0.012
-0.020
-0.030
-0.051
-0.083
-0.138
-0.215
-0.271
0.475
11.007
30.261
6.854
3.395
61.793
212.123
361.078
2685.275
7515.910
7388.045
103339.234
130731.281
200127.563
195756.609
100119.789
199.001
0.322
-0.215
-0.112
-0.049
-0.017
-0.002
0.001
0.001
0.
0.
0.
0.
0.
0.000
0.000
-0.001
-0.003
-0.008
-0.012
-0.021
-0.041
-0.079
-0.143
-0.207
0.276
8.383
24.797
5.117
0.934
46.986
9548.220
38648.543
23516.410
102320.242
120157.922
141412.750
3316.667
5487.334
2468.913
845.301
18.182
-0.054
-0.134
-0.062
-0.025
-0.006
0.001
0.001
0.
0.
0.
0.
0.
0.
0.
0.000
-0.001
0.000
-0.002
-0.004
-0.011
-0.023
-0.045
-0.090
-0.141
-0.090
0.954
2.318
0.557
1.321
38.607
2055.565
5786.097
5255.124
100283.828
36621.641
21046.900
224.051
21.853
12.345
3.046
0.104
-0.146
-0.084
-0.032
-0.010
-0.001
0.001
0.
0.
0.
0.
0.
0.
0.
0.
0.
0.
-0.001
-0.001
-0.001
-0.004
-0.012
-0.028
-0.054
-0.095
-0.126
-0.101
-0.058
-0.207
0.252
8.167
41.266
39.713
42.491
161.195
122.143
370.428
36.190
0.462
-0.183
-0.204
-0.152
-0.092
-0.043
-0.015
-0.005
-0.001
0.
0.
0.
0.
0.
0.
0.
0.
0.
0.
0.
0.
0.
0.
-0.001
-0.009
-0.017
-0.030
-0.058
-0.087
-0.116
-0.158
-0.207
-0.187
0.412
2.117
1.431
0.312
0.592
1.325
2.983
0.577
-0.215
-0.203
-0.143
-0.084
-0.043
-0.020
-0.009
-0.005
-0.001
0.
0.
0.
0.
0.
0.
0.
0.
0.
0.
0.
0.
0.
0.
0.
-0.004
-0.010
-0.017
-0.031
-0.049
-0.071
-0.097
-0.133
-0.160
-0.159
-0.100
-0.133
-0.221
-0.235
-0.208
-0.168
-0.155
-0.132
-0.096
-0.061
-0.035
-0.020
-0.011
-0.005
-0.001
0.
0.
0.
0.
0.
0.
0.
0.
0.
0.
0.
0.
0.
0.
0.
0.
-0.001
-0.005
-0.008
-0.014
-0.022
-0.034
-0.044
-0.060
-0.084
-0.103
-0.112
-0.123
-0.130
-0.125
-0.114
-0.097
-0.078
-0.057
-0.038
-0.023
-0.013
-0.008
-0.004
-0.001
0.
0.
0.
0.
0.
0.
0.
0.
0.
0.
0.
0.
0.
0.
0.
0.
0.
0.
-0.001
-0.005
-0.006
-0.009
-0.012
-0.017
-0.024
-0.033
-0.045
-0.054
-0.055
-0.050
-0.045
-0.041
-0.037
-0.029
-0.019
-0.013
-0.007
-0.005
-0.003
-0.001
0.
0.
0.
0.
0.
0.
0.
0.
0.
0.
0.
0.
0.
0.
0.
0.
0.
0.
0.
0.
0.
-0.002
-0.003
-0.006
-0.006
-0.009
-0.010
-0.015
-0.017
-0.020
-0.021
-0.019
-0.017
-0.012
-0.008
-0.005
-0.002
-0.001
-0.001
0.
0.
0.
0.
0.
0.
0.
0.
0.
0.
0.
0.
0.
0.
0.
0.
0.
0.
0.
0.
0.
0.
0.
0.
0.
0.
0.
0.
0.
0.
0.
0.
0.
0.
0.
0.
0.
0.
0.
0.
0.
0.
0.
0.
0.
0.
0.
0.
0.
0.
0.
0.
0.
0.
0.
0.
0.
0.
0.
0.
0.
0.
0.
0.
0.
0.
0.
0.
0.
0.
0.
0.
0.
0.
0.
0.
0.
0.
0.
0.
0.
0.
0.
0.
0.
0.
0.
0.
0.
0.
0.
0.
0.
0.
0.
0.
0.
0.
0.
0.
0.
0.
0.
0.
0.
0.
0.
0.
0.
0.
0.
0.
0.
0.
0.
0.
0.
0.
0.
0.
0.
0.
0.
0.
0.
0.
0.
0.
0.
0.
0.
0.
0.
0.
0.
0.
0.
0.
0.
0.
0.
0.
0.
0.
0.
0.
0.
0.
0.
0.
0.
0.
0.
0.
0.
0.
0.
0.
0.
0.
0.
0.
0.
0.
0.
0.
0.
0.
0.
0.
0.
0.
0.
0.
0.
0.
0.
0.
0.
0.
0.
0.
0.
0.
0.
0.
0.
0.
0.
0.
0.
0.
0.
0.
0.
0.
0.
0.
0.
0.
0.
0.
0.
0.
0.
0.
0.
0.
0.
0.
0.
0.
0.
0.
0.
0.
0.
0.
0.
0.
0.
0.
0.
0.
0.
0.
0.
0.
0.
0.
0.
0.
0.
0.
0.
0.
0.
0.
0.
0.
0.
0.
0.
0.
0.
0.
0.
0.
0.
0.
0.
0.
0.
0.
0.
0.
0.
0.
0.
0.
0.
0.
0.
0.
0.
0.
0.
0.
0.
0.
0.
0.
0.
0.
0.
0.
0.
0.
0.
0.
0.
0.
0.
0.
0.
0.
0.
0.
0.
0.
0.
0.
0.
0.
0.
0.
0.
0.
0.
0.
0.
0.
0.
0.
0.
0.
0.
0.
0.
0.
0.
0.
0.
0.
0.
0.
0.
0.
0.
0.
0.
0.
0.
0.
0.
0.
0.
0.
0.
0.
0.
0.
0.
0.
0.
0.
0.
0.
0.
0.
0.
0.
0.
0.
0.
0.
0.
0.
0.
0.
0.
0.
0.
0.
0.
0.
0.
0.
0.
0.
0.
0.
0.
0.
0.
0.
0.
0.
0.
0.
0.
0.
0.
0.
0.
0.
0.
0.
0.
0.
0.
0.
0.
0.
0.
0.
0.
0.
0.
0.
0.
0.
0.
0.
0.
0.
0.
0.
0.
0.
0.
0.
0.
0.
0.
0.
0.
0.
0.
0.
0.
0.
0.
0.
0.
0.
0.
0.
0.
0.
0.
0.
0.
0.
0.
0.
0.
0.
0.
0.
0.
0.
0.
0.
0.
0.
0.
0.
0.
0.
0.
0.
0.
0.
0.
0.
0.
0.
0.
0.
0.
0.
0.
0.
0.
0.
0.
0.
0.
0.
0.
0.
0.
0.
0.
0.
0.
0.
0.
0.
0.
0.
0.
0.
0.
0.
0.
0.
0.
0.
0.
0.
0.
0.
0.
0.
0.
0.
0.
0.
0.
0.
0.
0.
0.
0.
0.
0.
0.
0.
0.
0.
0.
0.
0.
0.
0.
0.
0.
0.
0.
0.
0.
0.
0.
0.
0.
0.
0.
0.
0.
0.
0.
0.
0.
0.
-0.002
-0.002
-0.002
-0.002
-0.002
0.
0.
0.
0.
0.
0.
0.
0.
0.
0.
0.
0.
0.
0.
0.
0.
0.
0.
0.
0.
0.
0.
0.
0.
0.
0.
0.
0.
0.
0.
0.
0.
0.
-0.001
-0.003
-0.004
-0.004
-0.007
-0.006
-0.008
-0.005
-0.003
-0.002
0.
0.
0.
0.
0.
0.
0.
0.
0.
0.
0.
0.
0.
0.
0.
0.
0.
0.
0.
0.
0.
0.
0.
0.
0.
0.
0.
0.
0.
-0.001
-0.001
-0.003
-0.005
-0.009
-0.012
-0.015
-0.016
-0.015
-0.013
-0.010
-0.007
-0.004
0.
0.
0.
0.
0.
0.
0.
0.
0.
0.
0.
0.
0.
0.
0.
0.
0.
0.
0.
0.
0.
0.
0.
0.
0.
0.
0.
-0.001
-0.002
-0.005
-0.007
-0.014
-0.021
-0.029
-0.034
-0.036
-0.033
-0.026
-0.018
-0.012
-0.008
-0.004
0.
0.
0.
0.
0.
0.
0.
0.
0.
0.
0.
0.
0.
0.
0.
0.
0.
0.
0.
0.
0.
0.
0.
0.
-0.001
-0.001
-0.002
-0.004
-0.010
-0.018
-0.028
-0.040
-0.052
-0.058
-0.058
-0.057
-0.048
-0.033
-0.021
-0.012
-0.007
-0.002
0.
0.
0.
0.
0.
0.
0.
0.
0.
0.
0.
0.
0.
0.
0.
0.
0.
0.
0.
0.
0.
0.
-0.002
-0.003
-0.005
-0.008
-0.014
-0.023
-0.036
-0.051
-0.070
-0.079
-0.082
-0.079
-0.076
-0.069
-0.052
-0.033
-0.019
-0.010
-0.004
0.000
0.001
0.001
0.
0.
0.
0.
0.
0.
0.
0.
0.
0.
0.
0.
0.
0.
0.
0.
0.
-0.001
-0.002
-0.004
-0.005
-0.009
-0.016
-0.027
-0.041
-0.060
-0.086
-0.111
-0.119
-0.098
-0.062
-0.089
-0.089
-0.071
-0.044
-0.024
-0.011
-0.004
0.
0.002
0.002
0.002
0.002
0.
0.
0.
0.
0.
0.
0.
0.
0.
0.
0.
0.
0.
0.
-0.001
-0.002
-0.004
-0.006
-0.009
-0.017
-0.029
-0.046
-0.069
-0.097
-0.134
-0.162
-0.167
-0.125
-0.072
-0.107
-0.111
-0.084
-0.051
-0.027
-0.013
-0.006
0.002
0.004
0.004
0.004
0.004
0.002
0.001
0.
0.
0.
0.
0.
0.
0.
0.
0.
0.
0.
0.001
0.000
-0.002
-0.005
-0.008
-0.017
-0.031
-0.050
-0.075
-0.110
-0.152
-0.195
-0.227
-0.224
-0.204
-0.169
-0.157
-0.133
-0.099
-0.056
-0.032
-0.017
-0.003
0.002
0.004
0.005
0.005
0.005
0.004
0.002
0.
0.
0.
0.
0.
0.
0.
0.
0.001
0.002
0.002
0.002
0.001
-0.002
-0.009
-0.014
-0.028
-0.047
-0.074
-0.108
-0.158
-0.194
-0.232
-0.264
-0.282
-0.267
-0.231
-0.189
-0.147
-0.102
-0.061
-0.038
-0.019
-0.006
0.001
0.006
0.005
0.005
0.006
0.005
0.004
0.001
0.
0.
0.
0.
0.
0.
0.001
0.002
0.002
0.003
0.001
0.000
-0.003
-0.010
-0.021
-0.035
-0.062
-0.096
-0.142
-0.190
-0.103
0.513
0.520
-0.167
-0.316
-0.283
-0.224
-0.165
-0.115
-0.077
-0.051
-0.031
-0.013
-0.007
0.001
0.004
0.006
0.005
0.005
0.004
0.003
0.
0.
0.
0.
0.
0.001
0.002
0.002
0.004
0.003
0.003
0.
-0.008
-0.018
-0.032
-0.053
-0.081
-0.125
-0.180
-0.147
3.650
54.203
60.977
4.451
-0.258
-0.352
-0.289
-0.224
-0.169
-0.129
-0.091
-0.058
-0.033
-0.016
-0.007
0.
0.004
0.005
0.005
0.005
0.003
0.
0.
0.
0.
0.001
0.002
0.002
0.006
0.005
0.004
0.000
-0.007
-0.021
-0.038
-0.059
-0.089
-0.124
-0.176
-0.240
0.137
32.224
1999.341
2335.862
40.713
0.079
-0.445
-0.387
-0.300
-0.229
-0.182
-0.152
-0.111
-0.071
-0.037
-0.018
-0.004
0.002
0.005
0.006
0.005
0.002
0.
0.
0.
0.
0.001
0.003
0.005
0.006
0.003
0.001
-0.007
-0.028
-0.056
-0.088
-0.115
-0.157
-0.195
-0.246
-0.311
0.029
22.291
881.120
1020.058
27.690
2.591
0.087
-0.388
-0.034
0.639
1.359
0.343
-0.126
-0.122
-0.079
-0.032
-0.008
0.001
0.007
0.005
0.004
0.003
0.
0.
0.
0.
0.001
0.003
0.006
0.005
0.004
-0.005
-0.025
-0.059
-0.087
-0.118
-0.148
-0.207
-0.265
-0.345
-0.383
1.331
31.331
50.760
24.586
164.483
1132.815
53.627
2.338
8.755
46.974
156.529
27.148
2.026
0.043
-0.111
-0.060
-0.017
0.000
0.008
0.005
0.003
0.002
0.
0.
0.
0.
0.002
0.003
0.006
0.005
0.003
-0.014
-0.043
-0.076
-0.048
0.155
0.355
0.218
-0.242
-0.450
-0.462
6.333
286.633
326.048
34.048
7778.051
101882.328
1939.816
66.624
93.173
989.104
12411.369
806.068
388.386
23.330
0.045
-0.081
-0.030
-0.003
0.008
0.007
0.005
0.001
0.
0.
0.
0.
0.002
0.002
0.007
0.005
0.001
-0.020
-0.058
-0.062
0.620
2.321
4.356
8.275
1.862
-0.479
-0.580
1.796
46.358
94.534
47.302
1690.235
105838.898
107533.453
804.949
80.447
5217.716
103063.211
126083.078
163417.391
1615.912
0.827
-0.111
-0.048
-0.012
0.007
0.008
0.004
0.
0.
0.
0.
0.
0.002
0.002
0.007
0.006
0.001
-0.022
-0.065
-0.073
0.750
2.783
7.880
28.380
6.490
0.293
-0.344
2.961
23.250
153.951
122.613
1341.000
200214.141
45642.613
418.496
25.206
2538.156
100071.320
27300.268
8505.158
73.954
0.200
-0.148
-0.077
-0.023
0.000
0.007
0.003
0.
0.
0.
0.
0.
0.001
0.002
0.005
0.007
0.001
-0.023
-0.071
-0.138
-0.050
2.146
26.106
26.984
85.977
126.295
10.081
8.275
47.191
72.491
54.080
912.505
163641.563
107898.711
2256.820
33.266
29.876
258.202
95.534
42.164
2.135
-0.084
-0.159
-0.105
-0.050
-0.011
0.001
0.002
0.002
0.
0.
0.
0.
0.001
0.001
0.004
0.007
-0.001
-0.021
-0.072
-0.157
0.044
40.101
4437.733
1947.424
63693.262
100011.227
435.346
4.128
9.872
6.166
3.323
156.264
100246.203
105762.859
3887.330
49.415
13.574
44.335
300.383
83.649
5.618
4.850
0.560
-0.110
-0.078
-0.032
-0.005
0.001
0.002
0.001
0.
0.
0.
0.
0.001
0.005
0.005
-0.003
-0.024
-0.070
-0.162
0.018
43.084
5381.194
14631.759
123723.883
100135.422
1017.447
2.540
0.363
5.832
10.939
15.325
446.453
1062.173
266.308
44.579
52.793
847.843
100017.688
5240.885
37.051
29.354
4.167
0.120
-0.085
-0.052
-0.013
0.000
0.002
0.001
0.
0.
0.
0.001
0.003
0.003
0.000
-0.011
-0.039
-0.092
-0.194
-0.285
2.376
65.708
3509.030
6316.554
1339.567
41.764
0.304
6.183
124.703
421.022
88.801
17.485
11.916
23.150
9.361
16.175
473.333
34824.727
2529.451
49.094
74.669
40.746
3.581
-0.027
-0.058
-0.021
-0.002
0.002
0.001
0.
0.
0.001
0.003
0.003
0.000
-0.011
-0.033
-0.077
-0.134
-0.230
-0.357
-0.370
2.153
28.290
40.508
24.553
36.449
10.045
20.104
1646.884
21062.025
1746.817
45.051
109.211
49.044
45.395
46.944
20.719
84.673
35.274
23.852
91.320
176.599
10.707
0.067
-0.055
-0.021
-0.004
0.001
0.001
0.
0.
0.002
0.004
0.002
-0.008
-0.029
-0.066
-0.116
-0.173
-0.202
0.080
0.250
6.159
12.227
10.918
99.765
764.405
118.568
41.531
31789.207
116403.906
8199.697
370.209
100083.391
11452.892
32121.695
35074.430
752.040
42.793
33.794
31.755
12.010
17.329
1.982
-0.048
-0.048
-0.017
-0.004
0.000
0.001
0.
0.001
0.004
0.005
0.001
-0.018
-0.056
-0.105
-0.071
0.400
1.489
14.107
20.904
13.198
20.388
4.688
51.165
355.787
64.979
10.644
785.361
7014.832
373.561
297.677
101721.297
107448.555
163631.578
151203.906
100829.406
591.081
35.799
29.001
2.367
0.136
-0.094
-0.084
-0.037
-0.011
-0.001
0.001
0.001
0.
0.003
0.004
0.004
-0.007
-0.032
-0.087
-0.136
1.311
14.545
16.243
108.007
185.478
16.378
3.722
0.534
2.798
23.544
88.918
33.108
22.236
34.397
13.601
13.257
553.581
54155.781
7884.159
7217.288
130262.836
17280.713
24.888
4.232
0.002
-0.269
-0.155
-0.073
-0.021
-0.006
-0.001
0.002
0.
0.
0.003
0.004
0.004
-0.011
-0.048
-0.127
-0.172
2.681
36.531
33.687
56.489
66.094
14.954
17.045
1.679
6.230
695.168
38901.184
2608.131
1624.720
112.597
2.018
7.959
77.780
1096.201
668.039
271.161
257.691
148.306
178.814
9.033
-0.307
-0.277
-0.134
-0.053
-0.017
-0.002
0.002
0.001
0.
0.
0.003
0.006
0.003
-0.016
-0.064
-0.165
-0.281
0.316
7.962
141.377
1485.537
189.715
76.162
229.481
13.345
13.624
1486.595
200123.063
105083.914
18164.326
437.202
4.399
12.578
73.183
61.437
775.431
100187.523
26039.758
1270.616
61.991
3.298
-0.390
-0.279
-0.117
-0.048
-0.019
-0.002
0.002
0.
0.
0.
0.005
0.007
-0.002
-0.026
-0.081
-0.205
-0.358
0.695
80.049
4371.114
43927.848
1503.862
31.255
61.102
41.513
62.397
171.276
21920.975
23875.480
503.420
45.540
1.799
39.982
1271.804
711.610
578.963
104450.328
110756.289
105307.359
467.019
5.973
-0.411
-0.284
-0.121
-0.048
-0.017
-0.001
0.
0.
0.
0.
0.006
0.001
-0.009
-0.040
-0.108
-0.253
-0.371
3.553
1106.357
100591.258
105885.969
450.134
10.959
123.102
19718.082
96473.328
561.567
83.245
63.354
26.211
12.053
2.717
19.725
357.675
224.878
20.250
698.285
97320.977
10116.128
8168.558
27.082
-0.339
-0.268
-0.122
-0.050
-0.018
-0.005
-0.002
0.
0.
0.
0.005
-0.002
-0.021
-0.066
-0.154
-0.305
-0.205
10.782
306.639
44558.504
15546.810
243.585
168.695
78250.203
170411.172
109705.328
101492.906
885.423
8.987
258.276
2737.533
222.430
27.536
15.525
9.878
3.354
73.448
493.215
392.347
262.216
9.592
-0.114
-0.244
-0.120
-0.054
-0.020
-0.006
-0.002
0.
0.
0.
-0.002
-0.013
-0.047
-0.108
-0.199
-0.318
-0.066
13.036
140.916
1218.593
1416.278
391.833
483.657
100170.273
106851.680
18699.605
110500.938
925.349
27.859
19664.752
100439.305
13127.728
806.773
71.760
3.872
9.581
88.767
3568.682
27784.287
54119.930
83.062
0.322
-0.214
-0.116
-0.050
-0.017
-0.006
-0.002
0.
0.
0.
-0.007
-0.028
-0.071
-0.106
0.137
0.588
3.436
13.667
22.987
43.266
82.224
202.294
1206.057
6140.026
103299.617
146033.094
100348.859
768.508
18.417
3089.532
157433.563
99112.984
2752.505
150.094
7.305
37.715
348.426
964.406
2576.278
3399.726
27.886
-0.047
-0.215
-0.112
-0.043
-0.016
-0.004
-0.002
0.
0.
0.
-0.013
-0.046
-0.083
0.509
11.086
35.066
121.825
1026.786
169.126
214.631
1897.392
8885.004
101350.844
129029.508
125189.422
6417.415
7846.082
378.988
50.239
147.240
75703.000
107391.398
977.268
40.508
17.579
17.119
227.822
819.665
384.958
23.582
1.302
-0.282
-0.210
-0.097
-0.040
-0.012
-0.005
0.
0.
0.
0.
-0.016
-0.053
-0.069
2.601
71.399
858.900
4128.049
9658.976
767.217
204.349
1751.183
5259.408
108197.719
73736.195
200038.578
76197.398
105.782
185.143
52.775
110.570
100024.602
100027.664
1274.439
18.626
12.452
10.260
238.482
1445.117
785.173
24.795
2.178
-0.164
-0.196
-0.088
-0.033
-0.007
-0.003
0.
0.
0.
0.
-0.016
-0.055
-0.080
1.458
38.945
3352.575
24832.285
596.462
60.784
11.162
50.497
5019.568
39386.500
526.044
100102.578
8556.156
1647.115
384.760
706.959
93.767
321.160
761.956
35.995
1.246
0.760
24.381
1489.863
2391.166
463.144
281.200
9.987
-0.092
-0.167
-0.074
-0.027
-0.007
-0.002
0.
0.
0.
0.
-0.011
-0.046
-0.089
0.068
20.634
15302.894
100119.758
427.506
6.096
7.591
13.260
1661.963
22552.719
94.619
102.660
280.599
64853.164
59470.305
89765.945
20014.756
418.768
10.677
3.260
5.999
4.387
7.470
220.791
6953.858
12589.957
25473.854
71.904
0.176
-0.135
-0.059
-0.018
-0.003
0.001
0.
0.
0.
0.
-0.006
-0.029
-0.078
-0.088
2.187
122.814
411.557
18.544
7.042
15.405
57.069
1137.399
205.789
1866.314
1483.510
271.536
57679.473
118390.406
119757.070
108356.805
102166.594
257.214
55.568
228.462
244.893
15.245
199.246
2007.361
1249.534
1054.775
18.102
-0.014
-0.103
-0.040
-0.012
0.000
0.001
0.
0.
0.
0.
-0.002
-0.013
-0.043
-0.078
-0.058
0.579
1.040
0.051
0.704
1.690
12.033
111.833
77.222
585.183
478.134
103.134
550.553
1239.728
1999.783
37146.492
100112.414
548.740
1188.838
100740.047
100041.234
337.279
75.533
296.254
29.752
5.432
0.326
-0.129
-0.070
-0.023
-0.004
0.001
0.001
0.
0.
0.
0.
0.000
-0.004
-0.018
-0.043
-0.067
-0.095
-0.148
-0.201
-0.259
-0.325
-0.015
6.660
184.614
620.252
69.947
9.032
50.802
44.326
18.586
118.012
314.754
83.237
1239.392
114052.203
109584.664
490.227
35.283
6.104
0.594
-0.186
-0.154
-0.089
-0.038
-0.010
0.002
0.002
0.001
0.
0.
0.
0.
0.000
-0.002
-0.006
-0.016
-0.029
-0.052
-0.084
-0.126
-0.191
-0.290
-0.225
12.099
1520.872
26200.973
552.240
16.278
30.212
827.462
2077.805
5331.547
759.956
1512.754
58044.191
101962.883
100562.953
496.360
137.692
5.848
-0.181
-0.183
-0.105
-0.047
-0.017
0.000
0.003
0.001
0.
0.
0.
0.
0.
0.000
0.000
-0.002
-0.006
-0.012
-0.019
-0.038
-0.066
-0.112
-0.195
-0.162
9.511
1036.324
13692.203
399.483
117.964
496.514
100791.234
108831.891
101936.297
73995.422
101014.242
104601.305
3458.233
2378.556
68.045
15.659
1.084
-0.170
-0.117
-0.052
-0.021
-0.002
0.002
0.001
0.
0.
0.
0.
0.
0.
0.
-0.001
0.
-0.001
-0.005
-0.006
-0.019
-0.037
-0.069
-0.129
-0.163
1.593
41.600
163.768
33.917
119.283
2925.997
134887.281
102796.023
100708.438
8305.900
32487.549
112456.609
5395.620
14.670
1.812
0.149
-0.152
-0.120
-0.064
-0.026
-0.006
0.001
0.002
0.
0.
0.
0.
0.
0.
0.
0.
0.
0.
-0.001
-0.001
-0.002
-0.010
-0.023
-0.040
-0.083
-0.130
0.037
2.604
7.568
2.793
13.749
473.133
6455.072
1037.194
91.548
56.248
868.625
38956.922
479.687
1.962
-0.235
-0.195
-0.127
-0.071
-0.031
-0.013
-0.003
0.001
0.
0.
0.
0.
0.
0.
0.
0.
0.
0.
0.
0.
0.
0.
-0.004
-0.012
-0.023
-0.045
-0.085
-0.114
-0.069
-0.009
-0.146
0.382
12.737
207.453
167.607
5.502
0.482
4.497
16.156
3.272
-0.102
-0.174
-0.117
-0.066
-0.032
-0.015
-0.006
-0.001
-0.001
0.
0.
0.
0.
0.
0.
0.
0.
0.
0.
0.
0.
0.
0.
-0.001
-0.006
-0.014
-0.026
-0.046
-0.072
-0.097
-0.132
-0.170
-0.178
0.212
2.808
2.518
0.055
-0.222
-0.184
-0.107
-0.126
-0.117
-0.085
-0.050
-0.027
-0.015
-0.009
-0.002
-0.001
0.
0.
0.
0.
0.
0.
0.
0.
0.
0.
0.
0.
0.
0.
0.
0.
-0.002
-0.007
-0.013
-0.021
-0.034
-0.049
-0.066
-0.089
-0.112
-0.117
-0.106
-0.113
-0.133
-0.132
-0.115
-0.095
-0.077
-0.056
-0.034
-0.021
-0.010
-0.006
-0.002
-0.001
0.
0.
0.
0.
0.
0.
0.
0.
0.
0.
0.
0.
0.
0.
0.
0.
0.
0.
-0.002
-0.006
-0.008
-0.013
-0.018
-0.026
-0.034
-0.046
-0.060
-0.069
-0.067
-0.061
-0.051
-0.043
-0.037
-0.030
-0.020
-0.012
-0.007
-0.005
-0.001
0.
0.
0.
0.
0.
0.
0.
0.
0.
0.
0.
0.
0.
0.
0.
0.
0.
0.
0.
0.
0.
-0.002
-0.004
-0.005
-0.008
-0.008
-0.012
-0.017
-0.020
-0.023
-0.024
-0.023
-0.020
-0.018
-0.013
-0.010
-0.005
-0.003
-0.001
-0.001
0.
0.
0.
0.
0.
0.
0.
0.
0.
0.
0.
0.
0.
0.
0.
0.
0.
0.
0.
0.
0.
0.
0.
0.
0.
0.
0.
0.
0.
0.
0.
0.
0.
0.
0.
0.
0.
0.
0.
0.
0.
0.
0.
0.
0.
0.
0.
0.
0.
0.
0.
0.
0.
0.
0.
0.
0.
0.
0.
0.
0.
0.
0.
0.
0.
0.
0.
0.
0.
0.
0.
0.
0.
0.
0.
0.
0.
0.
0.
0.
0.
0.
0.
0.
0.
0.
0.
0.
0.
0.
0.
0.
0.
0.
0.
0.
0.
0.
0.
0.
0.
0.
0.
0.
0.
0.
0.
0.
0.
0.
0.
0.
0.
0.
0.
0.
0.
0.
0.
0.
0.
0.
0.
0.
0.
0.
0.
0.
0.
0.
0.
0.
0.
0.
0.
0.
0.
0.
0.
0.
0.
0.
0.
0.
0.
0.
0.
0.
0.
0.
0.
0.
0.
0.
0.
0.
0.
0.
0.
0.
0.
0.
0.
0.
0.
0.
0.
0.
0.
0.
0.
0.
0.
0.
0.
0.
0.
0.
0.
0.
0.
0.
0.
0.
0.
0.
0.
0.
0.
0.
0.
0.
0.
0.
0.
0.
0.
0.
0.
0.
0.
0.
0.
0.
0.
0.
0.
0.
0.
0.
0.
0.
0.
0.
0.
0.
0.
0.
0.
0.
0.
0.
0.
0.
0.
0.
0.
0.
0.
0.
0.
0.
0.
0.
0.
0.
0.
0.
0.
0.
0.
0.
0.
0.
0.
0.
0.
0.
0.
0.
0.
0.
0.
0.
0.
0.
0.
0.
0.
0.
0.
0.
0.
0.
0.
0.
0.
0.
0.
0.
0.
0.
0.
0.
0.
0.
0.
0.
0.
0.
0.
0.
0.
0.
0.
0.
0.
0.
0.
0.
0.
0.
0.
0.
0.
0.
0.
0.
0.
0.
0.
0.
0.
0.
0.
0.
0.
0.
0.
0.
0.
0.
0.
0.
0.
0.
0.
0.
0.
0.
0.
0.
0.
0.
0.
0.
0.
0.
0.
0.
0.
0.
0.
0.
0.
0.
0.
0.
0.
0.
0.
0.
0.
0.
0.
0.
0.
0.
0.
0.
0.
0.
0.
0.
0.
0.
0.
0.
0.
0.
0.
0.
0.
0.
0.
0.
0.
0.
0.
0.
0.
0.
0.
0.
0.
0.
0.
0.
0.
0.
0.
0.
0.
0.
0.
0.
0.
0.
0.
0.
0.
0.
0.
0.
0.
0.
0.
0.
0.
0.
0.
0.
0.
0.
0.
0.
0.
0.
0.
0.
0.
0.
0.
0.
0.
0.
0.
0.
0.
0.
0.
0.
0.
0.
0.
0.
0.
0.
0.
0.
0.
0.
0.
0.
0.
0.
0.
0.
0.
0.
0.
0.
0.
0.
0.
0.
0.
0.
0.
0.
0.
0.
0.
0.
0.
0.
0.
0.
0.
0.
0.
0.
0.
0.
0.
0.
0.
0.
0.
0.
0.
0.
0.
0.
0.
0.
0.
0.
0.
0.
0.
0.
0.
0.
0.
0.
0.
0.
0.
0.
0.
0.
0.
0.
0.
0.
0.
0.
0.
0.
0.
0.
0.
0.
0.
0.
0.
0.
0.
0.
0.
0.
0.
0.
0.
0.
0.
0.
0.
0.
0.
0.
0.
0.
0.
-0.003
-0.003
-0.003
-0.003
-0.003
-0.002
-0.002
0.
0.
0.
0.
0.
0.
0.
0.
0.
0.
0.
0.
0.
0.
0.
0.
0.
0.
0.
0.
0.
0.
0.
0.
0.
0.
0.
0.
0.
0.
0.
-0.001
-0.003
-0.004
-0.005
-0.008
-0.011
-0.012
-0.011
-0.010
-0.008
-0.004
-0.002
0.
0.
0.
0.
0.
0.
0.
0.
0.
0.
0.
0.
0.
0.
0.
0.
0.
0.
0.
0.
0.
0.
0.
0.
0.
0.
0.
-0.001
-0.001
-0.003
-0.006
-0.010
-0.015
-0.023
-0.027
-0.028
-0.025
-0.020
-0.015
-0.010
-0.007
-0.002
0.
0.
0.
0.
0.
0.
0.
0.
0.
0.
0.
0.
0.
0.
0.
0.
0.
0.
0.
0.
0.
0.
0.
0.
-0.001
-0.001
-0.002
-0.004
-0.008
-0.017
-0.025
-0.035
-0.046
-0.053
-0.055
-0.053
-0.044
-0.030
-0.018
-0.012
-0.007
-0.002
0.
0.
0.
0.
0.
0.
0.
0.
0.
0.
0.
0.
0.
0.
0.
0.
0.
0.
0.
0.
0.
0.
-0.002
-0.003
-0.005
-0.008
-0.015
-0.022
-0.035
-0.052
-0.071
-0.079
-0.081
-0.077
-0.079
-0.073
-0.057
-0.034
-0.020
-0.011
-0.005
-0.002
0.
0.
0.
0.
0.
0.
0.
0.
0.
0.
0.
0.
0.
0.
0.
0.
0.
0.
0.
-0.001
-0.002
-0.004
-0.006
-0.011
-0.018
-0.028
-0.046
-0.066
-0.098
-0.122
-0.113
0.119
0.380
0.063
-0.094
-0.086
-0.056
-0.031
-0.014
-0.006
0.000
0.002
0.002
0.002
0.001
0.
0.
0.
0.
0.
0.
0.
0.
0.
0.
0.
0.
0.
0.
-0.001
-0.001
-0.003
-0.005
-0.014
-0.023
-0.037
-0.055
-0.085
-0.124
-0.163
-0.188
0.004
2.447
6.028
1.643
-0.016
-0.102
-0.077
-0.041
-0.019
-0.007
0.001
0.004
0.004
0.004
0.002
0.002
0.
0.
0.
0.
0.
0.
0.
0.
0.
0.
0.
0.
0.
0.000
-0.003
-0.006
-0.012
-0.024
-0.044
-0.066
-0.099
-0.147
-0.204
-0.246
-0.261
0.077
4.563
11.988
2.900
0.031
-0.118
-0.086
-0.049
-0.023
-0.008
0.001
0.003
0.005
0.005
0.005
0.004
0.003
0.
0.
0.
0.
0.
0.
0.
0.
0.
0.002
0.002
0.002
0.001
-0.003
-0.009
-0.021
-0.043
-0.074
-0.101
-0.150
-0.211
-0.276
-0.310
-0.313
-0.140
0.866
2.163
0.583
-0.120
-0.140
-0.098
-0.054
-0.025
-0.011
-0.002
0.000
0.003
0.005
0.005
0.005
0.004
0.003
0.
0.
0.
0.
0.
0.
0.001
0.002
0.002
0.002
0.002
0.
-0.005
-0.014
-0.033
-0.063
-0.106
-0.145
-0.203
-0.261
-0.184
-0.033
-0.197
-0.089
-0.097
-0.173
-0.229
-0.217
-0.166
-0.109
-0.063
-0.036
-0.021
-0.008
-0.002
-0.001
0.001
0.005
0.005
0.005
0.004
0.
0.
0.
0.
0.
0.001
0.002
0.002
0.003
0.006
0.003
0.000
-0.008
-0.022
-0.045
-0.086
-0.137
-0.190
-0.259
-0.275
0.653
3.889
3.393
0.462
-0.280
-0.397
-0.355
-0.280
-0.199
-0.133
-0.080
-0.051
-0.033
-0.023
-0.014
-0.008
-0.002
0.001
0.005
0.006
0.004
0.003
0.
0.
0.
0.001
0.002
0.002
0.005
0.007
0.003
0.001
-0.006
-0.019
-0.037
-0.067
-0.120
-0.177
-0.246
-0.328
-0.051
18.729
711.047
764.378
23.840
-0.035
-0.486
-0.430
-0.339
-0.259
-0.184
-0.128
-0.085
-0.056
-0.042
-0.032
-0.019
-0.008
0.000
0.003
0.005
0.005
0.003
0.
0.
0.001
0.001
0.003
0.005
0.006
0.002
0.000
-0.008
-0.025
-0.049
-0.080
-0.122
-0.175
-0.243
-0.303
-0.377
1.002
311.678
100020.453
100083.188
452.205
1.903
-0.506
-0.430
-0.189
-0.159
-0.198
-0.181
-0.147
-0.102
-0.069
-0.047
-0.027
-0.013
-0.002
0.002
0.005
0.005
0.003
0.
0.
0.001
0.003
0.004
0.006
0.005
-0.001
-0.015
-0.032
-0.064
-0.096
-0.127
-0.173
-0.235
-0.297
-0.360
-0.416
0.675
177.345
100148.250
101028.602
352.819
6.025
0.296
1.165
7.859
7.361
5.232
1.242
-0.120
-0.160
-0.110
-0.061
-0.032
-0.015
-0.002
0.003
0.003
0.004
0.002
0.
0.
0.001
0.003
0.005
0.007
0.002
-0.010
-0.029
-0.065
-0.099
-0.101
0.106
0.474
0.180
-0.223
-0.406
-0.496
-0.008
24.901
557.197
638.243
273.602
1708.534
61.001
18.872
293.389
530.592
2013.876
144.067
2.246
-0.155
-0.151
-0.088
-0.035
-0.012
0.000
0.004
0.003
0.003
0.002
0.
0.
0.002
0.002
0.006
0.006
0.001
-0.014
-0.046
-0.088
-0.005
2.764
13.237
28.275
14.767
2.093
-0.333
-0.600
-0.173
20.267
538.443
432.578
38234.402
101924.242
1459.194
150.500
63561.043
125170.906
100313.016
9582.240
31.390
2.628
-0.143
-0.109
-0.046
-0.011
0.002
0.006
0.004
0.002
0.001
0.
0.
0.002
0.002
0.006
0.006
-0.002
-0.016
-0.056
-0.099
1.239
88.517
662.073
754.193
1821.649
125.021
0.938
-0.492
-0.068
3.623
20.716
26.823
2378.940
26416.400
5970.629
132.909
21601.813
33777.531
116457.070
3963.683
808.573
42.184
-0.018
-0.124
-0.054
-0.015
0.002
0.008
0.005
0.002
0.
0.
0.
0.002
0.002
0.007
0.007
0.001
-0.016
-0.056
-0.103
1.540
141.075
1173.665
1230.154
100078.336
1129.842
3.530
0.004
10.930
72.854
25.216
9.865
2601.013
103000.391
25132.920
65.371
73.389
352.639
6898.324
816.406
59.935
5.493
-0.198
-0.156
-0.071
-0.023
0.000
0.003
0.006
0.
0.
0.
0.
0.001
0.002
0.004
0.007
0.002
-0.015
-0.051
-0.111
0.043
6.334
29.286
169.578
627.986
85.186
30.877
4.334
50.994
615.732
143.265
10.441
2190.019
103228.656
27472.523
166.497
5.487
18.153
64.470
34.409
4.798
-0.009
-0.295
-0.194
-0.098
-0.039
-0.008
0.005
0.002
0.001
0.
0.
0.
0.001
0.001
0.003
0.006
0.003
-0.010
-0.041
-0.114
-0.219
0.454
205.486
100828.273
68535.492
2639.728
3527.307
72.352
14.749
98.426
32.418
2.481
74.581
8345.520
31693.879
225.395
175.819
1510.959
2051.065
2422.352
237.424
4.591
-0.221
-0.205
-0.125
-0.060
-0.019
-0.001
0.002
0.003
0.
0.
0.
0.
0.001
0.003
0.007
0.002
-0.011
-0.041
-0.112
-0.236
0.339
216.562
100366.547
185225.141
105307.578
13204.060
133.293
1.528
6.921
78.306
77.928
10.027
106.341
186.692
25.382
2000.235
86820.273
17286.410
109548.273
46908.266
43.710
0.186
-0.168
-0.130
-0.078
-0.031
-0.008
0.001
0.002
0.001
0.
0.
0.
0.002
0.005
0.004
-0.003
-0.018
-0.054
-0.119
-0.245
-0.266
7.355
263.772
86897.109
101109.383
587.318
15.503
0.459
104.850
23720.715
23831.084
171.014
4.560
0.984
3.375
209.714
1868.514
2102.116
100202.461
14918.352
30.921
0.465
0.097
-0.094
-0.080
-0.039
-0.012
0.000
0.002
0.001
0.
0.
0.002
0.005
0.005
-0.002
-0.013
-0.039
-0.078
-0.150
-0.269
-0.363
0.652
13.756
101.488
141.148
18.052
0.830
0.549
146.729
57886.121
157429.766
38573.848
71.161
5.044
7.332
27.561
34.283
30.670
199.012
61.284
1.986
0.252
0.366
-0.037
-0.077
-0.043
-0.011
0.000
0.001
0.001
0.
0.001
0.003
0.005
0.003
-0.011
-0.032
-0.068
-0.133
-0.211
-0.309
-0.404
-0.142
2.134
2.114
0.767
0.628
1.879
0.565
17.558
1897.422
103743.531
100882.313
156.308
128.908
222.250
4744.779
5489.001
83.165
3.217
0.228
-0.198
-0.215
-0.081
-0.107
-0.072
-0.035
-0.009
0.001
0.001
0.001
0.
0.003
0.005
0.004
-0.003
-0.024
-0.064
-0.130
-0.206
-0.276
-0.326
-0.233
-0.243
-0.410
-0.526
-0.641
-0.048
1.401
1.086
5.264
652.920
101658.992
18537.145
66.795
157.846
1171.131
128033.359
141674.375
527.612
18.340
2.510
0.086
-0.340
-0.236
-0.133
-0.064
-0.023
-0.005
0.001
0.002
0.001
0.
0.003
0.005
0.004
-0.011
-0.045
-0.110
-0.188
-0.236
-0.151
-0.037
0.522
0.489
-0.409
-0.675
-0.703
0.159
27.310
215.303
74.205
84.101
2166.042
663.729
12.629
25.862
303.586
18571.301
18569.826
268.791
428.931
1045.246
22.929
-0.140
-0.241
-0.124
-0.046
-0.011
-0.002
0.001
0.001
0.
0.
0.003
0.005
0.004
-0.016
-0.068
-0.150
-0.204
0.577
4.376
12.357
36.021
10.383
0.079
-0.536
-0.162
7.930
2529.761
100213.867
14526.931
534.327
17.419
13.950
68.687
30.456
14.635
71.621
84.370
109.829
68087.578
100073.398
307.144
0.534
-0.224
-0.108
-0.039
-0.010
0.000
0.002
0.001
0.
0.
0.004
0.006
-0.001
-0.027
-0.088
-0.187
-0.043
7.381
70.804
986.629
47019.977
1606.055
9.925
0.034
0.581
11.417
5252.458
100992.680
99302.773
2820.373
22.340
98.606
2525.985
536.717
9.317
32.968
816.459
839.620
2343.204
6480.894
57.025
0.041
-0.221
-0.098
-0.037
-0.010
0.001
0.001
0.
0.
0.
0.006
0.005
-0.006
-0.035
-0.106
-0.231
-0.088
9.304
136.968
19227.604
101075.969
51840.152
32.852
0.793
10.554
18.194
93.924
1262.127
3242.238
1253.695
134.456
53.858
888.959
255.315
11.458
30.340
981.677
62502.613
88764.648
232.412
2.650
-0.366
-0.234
-0.097
-0.035
-0.012
0.001
0.
0.
0.
0.
0.007
0.001
-0.014
-0.050
-0.134
-0.286
-0.267
7.575
474.260
101104.813
62635.750
1129.235
11.492
28.245
1028.951
2530.555
77.444
80.016
1061.676
31621.176
1573.252
37.677
172.156
373.357
145.773
26.120
816.656
106730.180
100487.820
513.672
2.076
-0.376
-0.232
-0.095
-0.036
-0.012
-0.001
0.
0.
0.
0.
0.003
-0.005
-0.028
-0.080
-0.189
-0.342
2.093
3839.347
8837.315
108672.930
105376.570
8131.760
78.870
986.923
7696.737
26144.244
334.849
25.582
42.484
503.536
199.120
1224.412
6305.783
1434.104
3763.909
186.231
14540.408
104937.266
5796.871
580.698
11.755
-0.253
-0.219
-0.094
-0.040
-0.014
-0.002
0.
0.
0.
0.
-0.002
-0.017
-0.058
-0.120
-0.198
-0.223
3.507
1723.016
102395.031
151149.906
200076.828
100257.422
361.490
4114.217
4402.218
577.817
283.083
25.982
5.007
237.784
3556.589
8905.643
104225.664
1896.001
300.718
49.560
1533.875
104395.656
200153.297
100292.828
173.376
0.205
-0.201
-0.094
-0.037
-0.013
-0.003
0.
0.
0.
0.
-0.009
-0.037
-0.081
0.105
4.338
12.007
41.816
351.368
1495.718
1036.850
831.406
1484.413
264.141
397.824
3023.047
1022.088
1029.015
34.000
3.217
374.818
100601.031
138561.469
101148.133
7460.852
76.586
178.329
100217.484
138564.391
29487.770
15340.456
52.160
-0.026
-0.195
-0.088
-0.035
-0.011
-0.003
0.
0.
0.
0.
-0.016
-0.052
-0.024
7.235
556.538
2265.908
1532.392
102026.836
3613.851
93.295
22.729
946.549
57461.867
9550.282
15285.737
308.055
117.795
10.802
1.964
131.026
37568.492
62536.344
4691.185
13375.745
8538.281
147.631
52134.289
200068.813
63787.148
132.449
1.674
-0.306
-0.187
-0.078
-0.029
-0.008
-0.004
0.
0.
0.
0.
-0.021
-0.058
0.332
153.210
40213.941
126126.836
112965.492
101416.211
57365.094
42.354
67.686
18263.086
118828.242
3449.023
26414.475
2907.160
40.059
101.013
146.935
46.525
4868.447
21638.434
339.947
6497.685
5322.550
94.613
11083.586
118035.766
100134.602
201.274
0.992
-0.292
-0.169
-0.067
-0.025
-0.007
-0.002
0.
0.
0.
0.
-0.020
-0.059
0.245
151.459
5923.571
106361.688
121039.695
10443.401
629.513
18.923
104.806
83220.734
103576.313
945.670
3729.015
777.737
689.031
32388.424
100055.773
624.779
76.469
143.910
18.992
46.135
47.506
294.879
100089.445
103562.688
3431.601
1602.826
23.282
-0.050
-0.141
-0.059
-0.020
-0.005
0.001
0.
0.
0.
0.
-0.015
-0.054
-0.079
1.256
33.714
21000.607
101272.891
557.358
525.007
2616.618
78.137
557.300
1566.219
37.662
15.206
30.537
823.060
105629.719
108061.945
1422.668
20.714
15.572
191.500
999.735
1455.090
68.756
5296.825
106791.703
200101.500
100211.117
284.871
0.562
-0.112
-0.048
-0.013
-0.002
0.001
0.
0.
0.
0.
-0.007
-0.035
-0.085
-0.093
2.431
132.716
480.358
30.974
2394.625
22942.102
140.369
42.599
31.766
16.232
6.702
10.829
198.944
35254.832
71331.445
547.878
244.048
84.898
3802.242
5920.033
1007.932
44.813
28537.270
196427.078
34160.277
10362.475
52.239
0.185
-0.086
-0.034
-0.007
0.001
0.001
0.
0.
0.
0.
-0.002
-0.016
-0.050
-0.091
-0.078
0.584
1.165
1.347
46.160
123.838
9.790
10.847
543.525
2748.829
110.574
3.683
19.578
319.122
452.125
176.069
450.023
532.036
100436.117
118419.375
31835.439
155.962
4436.500
100061.531
379.748
14.556
0.947
-0.100
-0.060
-0.018
-0.002
0.001
0.001
0.
0.
0.
0.
0.000
-0.006
-0.020
-0.049
-0.080
-0.129
-0.187
-0.211
0.094
0.308
0.038
52.528
47013.242
100862.492
2240.452
7.741
1.070
3.298
5.454
11.911
16.729
259.819
100104.813
94211.992
42617.539
169.609
15.582
40.339
4.668
-0.001
-0.123
-0.080
-0.032
-0.008
0.002
0.002
0.001
0.
0.
0.
0.
0.000
-0.001
-0.008
-0.019
-0.038
-0.066
-0.116
-0.170
-0.243
-0.355
-0.012
52.308
34831.422
134947.719
6104.808
566.972
536.662
82.182
187.412
829.022
158.159
38.097
182.938
790.494
615.735
24.816
0.753
-0.058
-0.185
-0.149
-0.094
-0.042
-0.011
0.000
0.002
0.001
0.
0.
0.
0.
0.
0.000
0.000
-0.002
-0.007
-0.015
-0.024
-0.053
-0.092
-0.155
-0.251
-0.008
35.916
16518.684
170427.719
4867.506
103230.320
170558.969
7870.662
5930.045
100096.875
4470.905
283.872
444.360
96.026
53.423
3.849
-0.029
-0.205
-0.157
-0.094
-0.043
-0.014
0.000
0.002
0.001
0.
0.
0.
0.
0.
0.
0.
-0.001
0.
-0.003
-0.006
-0.010
-0.026
-0.048
-0.092
-0.165
-0.094
13.141
2598.542
100302.781
2222.250
22458.078
131672.766
102703.555
19806.699
7424.309
731.408
741.738
25509.906
386.785
3.042
-0.062
-0.217
-0.156
-0.094
-0.046
-0.017
-0.003
0.001
0.003
0.001
0.
0.
0.
0.
0.
0.
0.
0.
0.
-0.001
-0.002
-0.004
-0.015
-0.027
-0.055
-0.110
-0.139
1.367
52.351
293.499
49.821
193.783
3498.626
200053.625
101871.531
157.614
11.948
110.655
1225.647
76.681
0.660
-0.212
-0.159
-0.095
-0.045
-0.021
-0.009
-0.001
0.002
0.
0.
0.
0.
0.
0.
0.
0.
0.
0.
0.
0.
0.
0.
-0.006
-0.018
-0.031
-0.065
-0.106
-0.087
0.517
1.443
0.502
1.948
69.779
22989.014
18684.242
43.464
0.183
1.515
5.226
1.183
-0.124
-0.133
-0.085
-0.045
-0.024
-0.011
-0.003
0.000
-0.001
0.
0.
0.
0.
0.
0.
0.
0.
0.
0.
0.
0.
0.
0.
-0.002
-0.007
-0.018
-0.032
-0.059
-0.090
-0.114
-0.147
-0.188
-0.165
1.357
20.669
19.238
1.040
-0.193
-0.180
-0.123
-0.115
-0.096
-0.066
-0.038
-0.019
-0.010
-0.005
-0.002
-0.001
0.
0.
0.
0.
0.
0.
0.
0.
0.
0.
0.
0.
0.
0.
0.
0.
-0.003
-0.008
-0.016
-0.028
-0.043
-0.062
-0.082
-0.107
-0.124
-0.116
-0.036
-0.035
-0.116
-0.117
-0.103
-0.083
-0.067
-0.046
-0.027
-0.016
-0.009
-0.004
-0.001
-0.001
0.
0.
0.
0.
0.
0.
0.
0.
0.
0.
0.
0.
0.
0.
0.
0.
0.
0.
-0.004
-0.007
-0.011
-0.017
-0.024
-0.032
-0.041
-0.053
-0.066
-0.069
-0.068
-0.062
-0.051
-0.040
-0.032
-0.026
-0.016
-0.010
-0.006
-0.003
-0.001
0.
0.
0.
0.
0.
0.
0.
0.
0.
0.
0.
0.
0.
0.
0.
0.
0.
0.
0.
0.
0.
-0.003
-0.004
-0.006
-0.008
-0.010
-0.014
-0.017
-0.022
-0.026
-0.025
-0.023
-0.019
-0.017
-0.012
-0.008
-0.004
-0.002
-0.001
-0.001
0.
0.
0.
0.
0.
0.
0.
0.
0.
0.
0.
0.
0.
0.
0.
0.
0.
0.
0.
0.
0.
0.
0.
0.
0.
0.
0.
0.
0.
0.
0.
0.
0.
0.
0.
0.
0.
0.
0.
0.
0.
0.
0.
0.
0.
0.
0.
0.
0.
0.
0.
0.
0.
0.
0.
0.
0.
0.
0.
0.
0.
0.
0.
0.
0.
0.
0.
0.
0.
0.
0.
0.
0.
0.
0.
0.
0.
0.
0.
0.
0.
0.
0.
0.
0.
0.
0.
0.
0.
0.
0.
0.
0.
0.
0.
0.
0.
0.
0.
0.
0.
0.
0.
0.
0.
0.
0.
0.
0.
0.
0.
0.
0.
0.
0.
0.
0.
0.
0.
0.
0.
0.
0.
0.
0.
0.
0.
0.
0.
0.
0.
0.
0.
0.
0.
0.
0.
0.
0.
0.
0.
0.
0.
0.
0.
0.
0.
0.
0.
0.
0.
0.
0.
0.
0.
0.
0.
0.
0.
0.
0.
0.
0.
0.
0.
0.
0.
0.
0.
0.
0.
0.
0.
0.
0.
0.
0.
0.
0.
0.
0.
0.
0.
0.
0.
0.
0.
0.
0.
0.
0.
0.
0.
0.
0.
0.
0.
0.
0.
0.
0.
0.
0.
0.
0.
0.
0.
0.
0.
0.
0.
0.
0.
0.
0.
0.
0.
0.
0.
0.
0.
0.
0.
0.
0.
0.
0.
0.
0.
0.
0.
0.
0.
0.
0.
0.
0.
0.
0.
0.
0.
0.
0.
0.
0.
0.
0.
0.
0.
0.
0.
0.
0.
0.
0.
0.
0.
0.
0.
0.
0.
0.
0.
0.
0.
0.
0.
0.
0.
0.
0.
0.
0.
0.
0.
0.
0.
0.
0.
0.
0.
0.
0.
0.
0.
0.
0.
0.
0.
0.
0.
0.
0.
0.
0.
0.
0.
0.
0.
0.
0.
0.
0.
0.
0.
0.
0.
0.
0.
0.
0.
0.
0.
0.
0.
0.
0.
0.
0.
0.
0.
0.
0.
0.
0.
0.
0.
0.
0.
0.
0.
0.
0.
0.
0.
0.
0.
0.
0.
0.
0.
0.
0.
0.
0.
0.
0.
0.
0.
0.
0.
0.
0.
0.
0.
0.
0.
0.
0.
0.
0.
0.
0.
0.
0.
0.
0.
0.
0.
0.
0.
0.
0.
0.
0.
0.
0.
0.
0.
0.
0.
0.
0.
0.
0.
0.
0.
0.
0.
0.
0.
0.
0.
0.
0.
0.
0.
0.
0.
0.
0.
0.
0.
0.
0.
0.
0.
0.
0.
0.
0.
0.
0.
0.
0.
0.
0.
0.
0.
0.
0.
0.
0.
0.
0.
0.
0.
0.
0.
0.
0.
0.
0.
0.
0.
0.
0.
0.
0.
0.
0.
0.
0.
0.
0.
0.
0.
0.
0.
0.
0.
0.
0.
0.
0.
0.
0.
0.
0.
0.
0.
0.
0.
0.
0.
0.
0.
0.
0.
0.
0.
0.
0.
0.
0.
0.
0.
0.
0.
0.
0.
0.
0.
0.
0.
0.
-0.002
-0.002
-0.002
0.
0.
0.
0.
0.
0.
0.
0.
0.
0.
0.
0.
0.
0.
0.
0.
0.
0.
0.
0.
0.
0.
0.
0.
0.
0.
0.
0.
0.
0.
0.
0.
0.
0.
-0.001
-0.002
-0.003
-0.004
-0.004
-0.005
-0.005
-0.005
-0.002
-0.002
0.
0.
0.
0.
0.
0.
0.
0.
0.
0.
0.
0.
0.
0.
0.
0.
0.
0.
0.
0.
0.
0.
0.
0.
0.
0.
0.
0.
0.
-0.001
-0.001
-0.003
-0.006
-0.008
-0.010
-0.014
-0.015
-0.015
-0.012
-0.010
-0.007
-0.004
0.
0.
0.
0.
0.
0.
0.
0.
0.
0.
0.
0.
0.
0.
0.
0.
0.
0.
0.
0.
0.
0.
0.
0.
0.
0.
-0.001
-0.002
-0.003
-0.006
-0.009
-0.015
-0.024
-0.031
-0.036
-0.038
-0.035
-0.029
-0.020
-0.014
-0.009
-0.004
-0.002
0.
0.
0.
0.
0.
0.
0.
0.
0.
0.
0.
0.
0.
0.
0.
0.
0.
0.
0.
0.
0.
0.
-0.001
-0.001
-0.004
-0.004
-0.011
-0.016
-0.027
-0.040
-0.054
-0.067
-0.071
-0.071
-0.069
-0.061
-0.044
-0.028
-0.016
-0.009
-0.003
0.
0.
0.
0.
0.
0.
0.
0.
0.
0.
0.
0.
0.
0.
0.
0.
0.
0.
0.
0.
0.001
0.000
-0.002
-0.005
-0.009
-0.016
-0.025
-0.040
-0.060
-0.089
-0.112
-0.119
-0.043
0.044
-0.052
-0.097
-0.082
-0.052
-0.029
-0.014
-0.007
-0.001
0.002
0.002
0.001
0.
0.
0.
0.
0.
0.
0.
0.
0.
0.
0.
0.
0.
0.
0.
0.001
0.000
-0.003
-0.007
-0.012
-0.021
-0.035
-0.053
-0.085
-0.120
-0.154
-0.172
0.166
5.130
14.133
3.428
0.074
-0.103
-0.080
-0.044
-0.022
-0.009
-0.001
0.001
0.003
0.003
0.003
0.001
0.
0.
0.
0.
0.
0.
0.
0.
0.
0.
0.
0.
0.001
0.001
-0.002
-0.006
-0.013
-0.024
-0.045
-0.070
-0.108
-0.162
-0.209
-0.183
-0.014
3.954
223.827
1473.955
105.421
2.034
-0.012
-0.093
-0.059
-0.030
-0.010
0.
0.002
0.005
0.005
0.005
0.004
0.003
0.
0.
0.
0.
0.
0.
0.
0.
0.
0.
0.002
0.002
0.000
-0.005
-0.012
-0.027
-0.053
-0.082
-0.119
-0.172
-0.248
-0.299
-0.040
0.779
8.060
762.398
8740.788
313.740
5.245
0.502
-0.081
-0.068
-0.033
-0.014
-0.003
0.001
0.004
0.005
0.005
0.005
0.004
0.003
0.
0.
0.
0.
0.
0.
0.001
0.002
0.002
0.003
0.003
-0.001
-0.007
-0.022
-0.050
-0.090
-0.122
-0.127
-0.132
-0.276
-0.154
0.323
2.005
10.425
52.800
189.231
29.434
3.357
0.582
-0.091
-0.082
-0.047
-0.025
-0.011
-0.009
-0.003
0.000
0.005
0.005
0.005
0.004
0.
0.
0.
0.
0.
0.001
0.002
0.002
0.003
0.003
0.004
0.001
-0.014
-0.034
-0.073
-0.113
-0.153
-0.093
-0.015
0.165
11.034
32.419
11.350
45.443
30.697
7.587
1.793
0.333
-0.049
-0.144
-0.094
-0.060
-0.040
-0.028
-0.026
-0.021
-0.009
-0.001
0.003
0.005
0.005
0.004
0.
0.
0.
0.001
0.002
0.003
0.005
0.006
0.006
0.003
-0.007
-0.021
-0.049
-0.095
-0.148
-0.198
-0.207
-0.227
1.427
108.328
509.302
94.756
43.443
15.343
1.831
-0.061
-0.338
-0.283
-0.188
-0.121
-0.084
-0.070
-0.062
-0.051
-0.039
-0.026
-0.009
0.001
0.005
0.005
0.004
0.
0.
0.001
0.001
0.003
0.005
0.005
0.003
-0.002
-0.006
-0.020
-0.041
-0.078
-0.140
-0.210
-0.272
-0.335
-0.426
0.516
37.429
366.677
475.724
57.351
6.854
1.025
-0.155
-0.422
-0.348
-0.250
-0.178
-0.129
-0.110
-0.091
-0.075
-0.058
-0.040
-0.018
-0.002
0.003
0.006
0.004
0.001
0.
0.001
0.003
0.005
0.004
0.004
-0.006
-0.018
-0.034
-0.056
-0.088
-0.129
-0.203
-0.272
-0.329
-0.306
-0.149
0.630
100.770
18430.730
27391.453
456.007
8.934
13.554
3.479
1.629
0.845
-0.153
-0.238
-0.200
-0.162
-0.127
-0.100
-0.073
-0.051
-0.024
-0.006
0.003
0.006
0.004
0.001
0.001
0.002
0.003
0.005
0.005
-0.004
-0.024
-0.044
-0.073
-0.116
-0.146
-0.133
0.033
0.010
-0.056
0.700
3.681
2.221
88.739
23860.045
106961.891
11460.480
20.133
16.228
35.442
278.031
129.350
6.664
0.410
-0.249
-0.231
-0.168
-0.124
-0.088
-0.053
-0.022
-0.004
0.002
0.006
0.004
0.001
0.001
0.002
0.005
0.006
0.003
-0.015
-0.041
-0.070
-0.120
-0.154
0.010
2.377
13.594
12.813
7.075
2.779
5.083
3.313
302.506
101308.531
142440.719
1114.126
32.132
59.177
663.032
87202.984
12965.758
299.616
34.768
0.605
-0.281
-0.219
-0.142
-0.085
-0.042
-0.017
-0.004
0.002
0.005
0.002
0.001
0.002
0.002
0.006
0.005
0.002
-0.022
-0.053
-0.099
-0.150
0.314
18.591
151.442
894.745
295.607
63.529
11.569
1.887
1.602
355.547
100010.172
100042.969
5066.830
830.697
85.996
805.966
121641.109
106295.477
31959.803
663.731
4.636
-0.264
-0.247
-0.153
-0.082
-0.031
-0.009
-0.003
0.002
0.004
0.002
0.
0.002
0.002
0.006
0.006
0.000
-0.022
-0.062
-0.117
-0.144
7.425
4057.396
103778.219
101367.242
31889.336
539.781
21.123
126.290
11.129
29.141
361.017
275.793
568.845
220.799
38.493
179.392
100076.570
100614.992
6444.326
282.109
3.940
-0.205
-0.273
-0.161
-0.074
-0.029
-0.004
0.000
0.002
0.001
0.001
0.
0.001
0.002
0.005
0.007
0.000
-0.018
-0.055
-0.122
-0.150
10.488
11346.002
101857.836
107685.148
106206.969
9368.428
35.408
90.923
233.869
7355.542
821.091
11.208
71.614
959.671
207.631
12.295
120.013
150.054
59.089
14.492
0.639
-0.372
-0.314
-0.172
-0.075
-0.028
-0.005
0.001
0.002
0.002
0.
0.
0.001
0.002
0.004
0.006
0.001
-0.013
-0.043
-0.106
-0.186
0.760
59.397
356.472
383.060
3762.275
1057.895
358.954
36.783
3783.323
100025.977
38413.262
39.286
65.841
895.485
209.438
7.294
7.016
28.311
67.151
54.049
4.108
-0.297
-0.331
-0.191
-0.086
-0.032
-0.007
0.004
0.004
0.
0.
0.
0.
0.001
0.003
0.005
0.004
-0.008
-0.031
-0.080
-0.181
-0.298
0.178
68.297
100766.367
1507.311
3172.473
15252.853
235.924
352.485
14919.489
1369.894
11.946
5.384
42.378
44.787
11.999
946.142
21762.230
71058.992
46950.359
151.582
2.090
-0.306
-0.212
-0.100
-0.040
-0.011
0.003
0.002
0.001
0.
0.
0.
0.001
0.003
0.006
0.003
-0.004
-0.026
-0.073
-0.175
-0.331
-0.188
34.586
6370.897
6230.128
104485.281
14336.971
192.730
21.983
30.699
151.742
143.398
7.853
6.020
7.699
29.714
38409.559
100619.766
119919.430
103870.688
920.828
10.816
-0.191
-0.223
-0.122
-0.049
-0.016
-0.002
0.002
0.001
0.
0.
0.
0.002
0.002
0.005
0.003
-0.009
-0.036
-0.082
-0.174
-0.314
-0.227
14.634
641.137
9448.196
101432.516
14969.063
41.121
6.956
196.763
100002.641
100022.797
211.638
13.140
13.696
9.680
1268.872
34864.879
3201.587
3753.374
379.185
7.429
-0.219
-0.214
-0.121
-0.056
-0.018
-0.005
0.001
0.001
0.
0.
0.001
0.002
0.005
0.002
-0.003
-0.024
-0.052
-0.109
-0.196
-0.319
-0.037
53.539
7094.720
2793.507
608.814
102.005
2.773
1.181
291.475
100072.250
102549.352
1230.904
20.674
7.981
30.127
29.770
33.337
21.014
39.661
13.205
0.438
-0.317
-0.215
-0.115
-0.053
-0.021
-0.005
0.001
0.002
0.
0.
0.003
0.005
0.004
-0.001
-0.018
-0.044
-0.094
-0.165
-0.250
-0.353
-0.308
12.351
411.843
217.782
6.915
0.311
-0.736
-0.499
17.801
765.949
29596.023
6515.935
50.522
163.749
16354.958
5382.321
595.664
20.479
0.239
-0.356
-0.476
-0.352
-0.207
-0.109
-0.048
-0.017
-0.004
0.001
0.001
0.
0.
0.004
0.006
0.004
-0.009
-0.039
-0.086
-0.149
-0.235
-0.322
-0.404
-0.484
-0.176
2.176
1.444
-0.375
-0.708
-0.564
1.070
8.072
2350.165
100145.359
100077.461
110.999
765.134
100322.875
200073.656
100174.766
317.766
5.227
2.963
-0.042
-0.326
-0.209
-0.096
-0.036
-0.012
0.000
0.001
0.001
0.
0.
0.005
0.003
0.002
-0.022
-0.068
-0.122
-0.138
-0.018
0.458
0.359
0.012
-0.455
-0.572
0.328
2.756
1.909
9.580
128.195
310.449
225.529
13619.255
2734.665
25.166
65.311
2351.294
100958.969
100027.156
239.228
670.019
832.499
22.408
-0.062
-0.192
-0.087
-0.027
-0.004
0.000
0.002
0.001
0.
0.
0.005
0.004
-0.001
-0.033
-0.092
-0.117
0.553
11.549
107.606
77.120
70.659
10.345
-0.051
4.025
73.227
96.642
108.840
3180.650
106115.453
4209.845
42.009
83.114
1474.136
381.501
21.289
124.402
140.188
3329.928
139048.938
107378.484
264.125
0.659
-0.179
-0.086
-0.025
-0.003
0.000
0.001
0.
0.
0.
0.006
0.005
-0.004
-0.044
-0.113
-0.119
2.748
335.147
42437.242
13141.911
64459.070
550.019
4.928
6.522
355.432
517.961
166.584
11721.884
102085.367
70747.180
60.884
2736.851
100030.320
100030.336
67.256
4.884
676.427
99407.484
107079.766
11208.529
66.528
0.207
-0.181
-0.081
-0.025
-0.004
0.002
0.
0.
0.
0.
0.008
0.005
-0.011
-0.051
-0.130
-0.206
2.678
437.727
96472.695
88256.750
121622.367
2491.693
13.405
3.335
26.111
34.819
177.389
4832.985
106594.844
88994.797
885.950
986.518
101507.156
17776.139
79.381
9.124
2401.893
108808.398
56340.777
220.580
3.722
-0.276
-0.190
-0.074
-0.023
-0.003
0.001
0.
0.
0.
0.
0.009
0.002
-0.017
-0.061
-0.161
-0.305
0.162
22.128
263.172
865.234
2404.648
192.728
50.027
104.799
33.549
17.973
248.181
19414.584
103446.664
113629.422
48476.969
388.201
9144.289
101562.813
4738.165
171.228
856.649
70500.094
100487.781
232.694
1.140
-0.329
-0.186
-0.074
-0.024
-0.007
-0.002
0.
0.
0.
0.
0.004
-0.005
-0.030
-0.090
-0.209
-0.361
1.388
717.052
7568.658
18171.699
18851.807
2303.231
314.026
803.861
94.362
46.455
59.639
689.720
461.714
6456.464
2354.797
156922.063
178232.797
114599.117
102530.586
6581.793
113688.383
101080.070
2677.165
51.484
1.426
-0.311
-0.177
-0.068
-0.029
-0.007
-0.002
0.
0.
0.
0.
-0.001
-0.016
-0.059
-0.125
-0.186
0.043
8.639
779.211
102906.125
108869.633
31064.883
100078.594
367.522
1073.650
159.399
49.182
22.134
137.362
62.913
32.335
141.666
31979.975
122081.430
3729.287
23026.865
431.857
1627.484
51037.074
24092.871
390.595
8.754
-0.213
-0.166
-0.070
-0.028
-0.007
-0.002
0.
0.
0.
0.
-0.007
-0.038
-0.080
0.190
16.139
100.802
545.743
35377.820
104518.258
101388.320
518.567
576.142
110.992
371.621
208.606
48.652
6.381
4.657
3.784
33.098
1047.053
6287.210
152073.891
79615.234
332.471
2190.463
178184.469
103659.047
2134.600
119.429
4.159
-0.238
-0.159
-0.067
-0.023
-0.007
-0.003
0.
0.
0.
0.
-0.015
-0.051
-0.013
9.040
2896.712
102737.734
7098.808
103886.844
77515.688
7407.863
110.027
3490.806
950.116
54.405
41.969
11.842
25.571
52.571
7.881
12.354
309.607
853.566
101220.938
200128.141
100599.930
1257.726
40427.859
63551.734
8943.433
55.821
0.368
-0.283
-0.152
-0.057
-0.020
-0.006
-0.001
0.
0.
0.
0.
-0.020
-0.057
0.421
230.604
86932.781
102115.625
8162.016
88668.422
3500.565
46.380
352.757
123119.711
82069.117
185.857
30.757
27.240
676.783
2180.168
164.236
10.729
24.076
72.960
1612.722
101866.250
75902.133
106.824
2040.999
80709.258
31652.309
88.860
0.399
-0.257
-0.130
-0.050
-0.016
-0.005
0.001
0.
0.
0.
0.
-0.019
-0.057
0.312
257.893
14559.710
9464.154
19862.051
1021.467
160.399
78.075
703.999
101954.203
101795.516
356.585
13.938
222.313
100269.563
106524.797
29074.461
241.479
4.277
13.435
32.909
221.720
275.154
116.391
46875.270
97041.906
649.942
62.356
2.924
-0.161
-0.110
-0.043
-0.014
-0.002
0.001
0.
0.
0.
0.
-0.014
-0.050
-0.077
1.439
13.521
119.928
315.815
53.555
6246.971
89937.266
1214.841
101430.273
36065.902
358.224
17.032
262.720
101909.031
117035.047
100355.953
440.939
19.388
1151.886
5237.510
106220.781
100078.195
234.593
1021.742
25036.088
9297.583
935.830
17.343
0.003
-0.089
-0.036
-0.008
-0.001
0.001
0.
0.
0.
0.
-0.006
-0.033
-0.082
-0.116
0.217
5.473
12.013
44.615
76539.828
109549.508
1416.354
7387.733
2377.878
323.017
21.487
182.611
13848.091
3682.140
431.288
30.560
91.569
8392.450
110618.531
148715.359
100831.070
152.468
2456.317
51163.195
1678.575
144.069
5.818
-0.050
-0.071
-0.024
-0.004
0.001
0.001
0.
0.
0.
0.
-0.001
-0.016
-0.046
-0.097
-0.145
-0.116
0.103
5.539
227.781
863.412
49.805
40.269
829.814
3698.624
175.513
21.046
256.729
120.712
14.136
2.262
31.571
506.089
100479.273
68563.063
359.448
14.855
702.528
5846.276
108.079
3.462
0.120
-0.094
-0.047
-0.012
-0.001
0.001
0.001
0.
0.
0.
0.
0.000
-0.004
-0.020
-0.048
-0.095
-0.150
-0.208
-0.104
1.075
2.123
0.728
73.697
47675.512
170485.484
2554.975
10.156
1.930
1.219
0.003
-0.107
1.179
122.058
17937.762
9618.042
122.936
5.810
6.226
16.013
2.314
-0.065
-0.106
-0.067
-0.023
-0.005
0.002
0.002
0.
0.
0.
0.
0.
0.
-0.001
-0.007
-0.019
-0.041
-0.080
-0.141
-0.199
-0.291
-0.416
-0.068
36.329
4144.532
37519.402
809.091
38.127
46.660
7.533
4.783
9.711
3.803
5.021
55.645
49.555
9.705
0.791
-0.225
-0.155
-0.153
-0.115
-0.074
-0.030
-0.008
0.002
0.002
0.001
0.
0.
0.
0.
0.
0.001
0.001
-0.003
-0.009
-0.017
-0.032
-0.068
-0.121
-0.201
-0.308
-0.087
27.377
7030.939
109578.172
5401.659
1413.124
16781.223
425.546
55.841
71.221
20.856
2.675
3.697
1.733
0.561
-0.166
-0.239
-0.180
-0.116
-0.066
-0.028
-0.008
0.001
0.002
0.001
0.
0.
0.
0.
0.
0.
0.
0.000
0.000
-0.003
-0.008
-0.012
-0.033
-0.064
-0.115
-0.199
-0.053
22.640
10808.746
105737.820
9158.607
105944.969
106624.094
7558.493
468.906
34.315
9.496
4.615
13.845
2.798
-0.127
-0.229
-0.173
-0.108
-0.057
-0.028
-0.010
0.000
0.001
0.003
0.
0.
0.
0.
0.
0.
0.
0.
0.
0.
-0.001
-0.003
-0.006
-0.020
-0.034
-0.065
-0.129
-0.144
2.734
113.226
770.943
109.151
3474.160
919.206
13482.875
10387.603
38.763
0.670
1.388
4.649
1.017
-0.153
-0.157
-0.103
-0.056
-0.029
-0.012
-0.003
0.001
0.002
0.
0.
0.
0.
0.
0.
0.
0.
0.
0.
0.
0.
0.
-0.001
-0.008
-0.020
-0.039
-0.074
-0.115
-0.064
1.028
2.935
1.038
1.940
22.504
1576.212
1330.198
15.170
-0.102
-0.136
0.032
-0.084
-0.123
-0.091
-0.055
-0.028
-0.015
-0.005
-0.001
0.000
0.
0.
0.
0.
0.
0.
0.
0.
0.
0.
0.
0.
0.
0.
0.
-0.003
-0.009
-0.019
-0.036
-0.070
-0.096
-0.117
-0.143
-0.186
-0.181
0.556
7.532
7.040
0.444
-0.170
-0.151
-0.115
-0.092
-0.073
-0.045
-0.024
-0.013
-0.006
-0.004
-0.001
0.
0.
0.
0.
0.
0.
0.
0.
0.
0.
0.
0.
0.
0.
0.
0.
0.
-0.004
-0.010
-0.018
-0.030
-0.048
-0.068
-0.086
-0.108
-0.125
-0.118
-0.068
-0.066
-0.100
-0.092
-0.076
-0.062
-0.048
-0.031
-0.019
-0.010
-0.006
-0.003
-0.001
0.
0.
0.
0.
0.
0.
0.
0.
0.
0.
0.
0.
0.
0.
0.
0.
0.
0.
0.
-0.004
-0.008
-0.012
-0.017
-0.025
-0.034
-0.040
-0.049
-0.062
-0.064
-0.061
-0.052
-0.040
-0.032
-0.025
-0.019
-0.013
-0.007
-0.004
-0.001
-0.001
0.
0.
0.
0.
0.
0.
0.
0.
0.
0.
0.
0.
0.
0.
0.
0.
0.
0.
0.
0.
0.
-0.003
-0.004
-0.006
-0.011
-0.012
-0.014
-0.016
-0.020
-0.024
-0.021
-0.020
-0.017
-0.014
-0.010
-0.005
-0.003
-0.001
-0.001
-0.001
0.
0.
0.
0.
0.
0.
0.
0.
0.
0.
0.
0.
0.
0.
0.
0.
0.
0.
0.
0.
0.
0.
0.
0.
0.
0.
0.
0.
0.
0.
0.
0.
0.
0.
0.
0.
0.
0.
0.
0.
0.
0.
0.
0.
0.
0.
0.
0.
0.
0.
0.
0.
0.
0.
0.
0.
0.
0.
0.
0.
0.
0.
0.
0.
0.
0.
0.
0.
0.
0.
0.
0.
0.
0.
0.
0.
0.
0.
0.
0.
0.
0.
0.
0.
0.
0.
0.
0.
0.
0.
0.
0.
0.
0.
0.
0.
0.
0.
0.
0.
0.
0.
0.
0.
0.
0.
0.
0.
0.
0.
0.
0.
0.
0.
0.
0.
0.
0.
0.
0.
0.
0.
0.
0.
0.
0.
0.
0.
0.
0.
0.
0.
0.
0.
0.
0.
0.
0.
0.
0.
0.
0.
0.
0.
0.
0.
0.
0.
0.
0.
0.
0.
0.
0.
0.
0.
0.
0.
0.
0.
0.
0.
0.
0.
0.
0.
0.
0.
0.
0.
0.
0.
0.
0.
0.
0.
0.
0.
0.
0.
0.
0.
0.
0.
0.
0.
0.
0.
0.
0.
0.
0.
0.
0.
0.
0.
0.
0.
0.
0.
0.
0.
0.
0.
0.
0.
0.
0.
0.
0.
0.
0.
0.
0.
0.
0.
0.
0.
0.
0.
0.
0.
0.
0.
0.
0.
0.
0.
0.
0.
0.
0.
0.
0.
0.
0.
0.
0.
0.
0.
0.
0.
0.
0.
0.
0.
0.
0.
0.
0.
0.
0.
0.
0.
0.
0.
0.
0.
0.
0.
0.
0.
0.
0.
0.
0.
0.
0.
0.
0.
0.
0.
0.
0.
0.
0.
0.
0.
0.
0.
0.
0.
0.
0.
0.
0.
0.
0.
0.
0.
0.
0.
0.
0.
0.
0.
0.
0.
0.
0.
0.
0.
0.
0.
0.
0.
0.
0.
0.
0.
0.
0.
0.
0.
0.
0.
0.
0.
0.
0.
0.
0.
0.
0.
0.
0.
0.
0.
0.
0.
0.
0.
0.
0.
0.
0.
0.
0.
0.
0.
0.
0.
0.
0.
0.
0.
0.
0.
0.
0.
0.
0.
0.
0.
0.
0.
0.
0.
0.
0.
0.
0.
0.
0.
0.
0.
0.
0.
0.
0.
0.
0.
0.
0.
0.
0.
0.
0.
0.
0.
0.
0.
0.
0.
0.
0.
0.
0.
0.
0.
0.
0.
0.
0.
0.
0.
0.
0.
0.
0.
0.
0.
0.
0.
0.
0.
0.
0.
0.
0.
0.
0.
0.
0.
0.
0.
0.
0.
0.
0.
0.
0.
0.
0.
0.
0.
0.
0.
0.
0.
0.
0.
0.
0.
0.
0.
0.
0.
0.
0.
0.
0.
0.
0.
0.
0.
0.
0.
0.
0.
0.
0.
0.
0.
0.
0.
0.
0.
0.
0.
0.
0.
0.
0.
0.
0.
0.
0.
0.
0.
0.
0.
0.
0.
0.
0.
0.
0.
0.
0.
0.
0.
0.
0.
0.
0.
-0.002
-0.002
-0.002
0.
0.
0.
0.
0.
0.
0.
0.
0.
0.
0.
0.
0.
0.
0.
0.
0.
0.
0.
0.
0.
0.
0.
0.
0.
0.
0.
0.
0.
0.
0.
0.
0.
-0.001
-0.001
-0.003
-0.003
-0.003
-0.006
-0.008
-0.008
-0.007
-0.004
-0.002
0.
0.
0.
0.001
0.
0.
0.
0.
0.
0.
0.
0.
0.
0.
0.
0.
0.
0.
0.
0.
0.
0.
0.
0.
0.
0.
0.
0.
0.
-0.001
-0.001
-0.004
-0.007
-0.009
-0.014
-0.016
-0.017
-0.016
-0.014
-0.011
-0.008
-0.004
-0.002
0.001
0.001
0.001
0.001
0.
0.
0.
0.
0.
0.
0.
0.
0.
0.
0.
0.
0.
0.
0.
0.
0.
0.
0.
0.
-0.001
-0.002
-0.004
-0.006
-0.009
-0.015
-0.020
-0.030
-0.038
-0.045
-0.046
-0.043
-0.035
-0.025
-0.016
-0.011
-0.005
-0.001
0.001
0.001
0.001
0.
0.
0.
0.
0.
0.
0.
0.
0.
0.
0.
0.
0.
0.
0.
0.
0.
0.001
0.001
0.000
-0.003
-0.006
-0.011
-0.016
-0.027
-0.039
-0.059
-0.078
-0.089
-0.091
-0.089
-0.084
-0.076
-0.056
-0.034
-0.019
-0.011
-0.003
-0.001
0.001
0.
0.
0.
0.
0.
0.
0.
0.
0.
0.
0.
0.
0.
0.
0.
0.
0.001
0.001
0.001
-0.001
-0.004
-0.008
-0.016
-0.025
-0.040
-0.064
-0.095
-0.120
-0.144
-0.142
0.067
0.311
0.045
-0.102
-0.094
-0.067
-0.037
-0.017
-0.008
-0.001
0.003
0.003
0.003
0.001
0.
0.
0.
0.
0.
0.
0.
0.
0.
0.
0.
0.
0.001
0.001
0.001
-0.002
-0.006
-0.011
-0.021
-0.036
-0.059
-0.094
-0.141
-0.177
-0.110
0.084
0.970
24.444
82.571
14.433
0.606
-0.049
-0.091
-0.056
-0.027
-0.011
-0.002
0.002
0.005
0.004
0.003
0.003
0.
0.
0.
0.
0.
0.
0.
0.
0.
0.
0.001
0.001
0.000
-0.002
-0.006
-0.012
-0.025
-0.048
-0.076
-0.112
-0.169
-0.234
-0.148
4.287
20.547
22.586
5240.761
100016.078
1489.364
18.919
2.717
0.036
-0.070
-0.037
-0.015
-0.003
0.002
0.005
0.005
0.006
0.005
0.004
0.001
0.
0.
0.
0.
0.
0.
0.
0.
0.003
0.004
0.002
-0.004
-0.010
-0.022
-0.051
-0.089
-0.119
0.017
0.207
-0.124
0.301
38.627
362.651
93.077
57349.734
100541.695
9908.529
428.162
40.893
0.870
-0.077
-0.049
-0.022
-0.009
-0.005
0.000
0.004
0.005
0.005
0.005
0.004
0.
0.
0.
0.
0.
0.
0.002
0.002
0.004
0.002
-0.001
-0.004
-0.017
-0.043
-0.085
-0.117
0.067
3.360
10.203
3.450
2.119
22.319
188.084
836.470
909.930
4604.319
690.304
672.596
57.756
1.055
-0.095
-0.070
-0.040
-0.029
-0.026
-0.019
-0.009
-0.001
0.005
0.005
0.005
0.004
0.
0.
0.
0.001
0.002
0.002
0.003
0.005
0.005
0.
-0.006
-0.026
-0.064
-0.106
-0.044
0.909
13.563
46.260
15.185
286.720
1869.369
384.252
57413.434
13966.820
1350.110
91.715
29.647
5.378
0.065
-0.123
-0.092
-0.077
-0.063
-0.053
-0.042
-0.033
-0.013
0.000
0.005
0.006
0.004
0.
0.
0.001
0.001
0.002
0.005
0.004
0.005
0.001
-0.005
-0.017
-0.039
-0.084
-0.116
0.497
3.175
9.758
16.094
22.778
31429.010
102341.477
13173.980
22876.094
1628.403
139.121
14.672
0.513
-0.192
-0.238
-0.166
-0.131
-0.114
-0.078
0.013
-0.030
-0.052
-0.033
-0.008
0.002
0.006
0.005
0.001
0.
0.001
0.003
0.005
0.004
0.002
-0.002
-0.014
-0.027
-0.045
-0.074
-0.129
-0.191
0.306
2.291
4.009
2.644
6.441
1204.409
72807.828
101060.102
25821.420
791.109
70.867
9.716
-0.111
-0.414
-0.329
-0.237
-0.188
-0.148
-0.006
0.628
0.230
-0.051
-0.047
-0.017
0.000
0.006
0.005
0.003
0.001
0.002
0.004
0.005
0.003
-0.005
-0.026
-0.041
-0.060
-0.092
-0.136
-0.202
-0.262
-0.237
0.571
4.766
14.888
6.234
208.001
87855.664
57769.324
518.212
661.738
16898.787
326.106
9.018
1.671
-0.176
-0.331
-0.266
-0.181
-0.029
0.342
0.185
-0.058
-0.053
-0.022
-0.001
0.004
0.005
0.002
0.001
0.002
0.005
0.005
-0.001
-0.025
-0.046
-0.047
-0.027
-0.116
-0.201
0.056
1.557
2.938
9.284
94.729
1864.719
247.775
163.522
39748.656
121724.453
4926.584
380.422
7564.209
1381.298
951.675
357.245
8.186
-0.252
-0.352
-0.247
-0.112
-0.054
-0.067
-0.087
-0.056
-0.022
-0.001
0.003
0.005
0.002
0.002
0.002
0.006
0.003
-0.008
-0.041
-0.058
0.151
0.601
0.171
0.174
16.446
315.159
301.251
414.303
182.657
4065.898
383.023
178.152
47693.426
41058.180
669.431
34.345
4354.813
101685.813
103004.500
100036.602
104.901
1.461
-0.324
-0.277
-0.161
-0.139
-0.128
-0.089
-0.048
-0.016
-0.002
0.003
0.004
0.002
0.002
0.002
0.006
0.003
-0.016
-0.056
-0.073
0.220
0.953
0.568
9.394
363.998
100515.914
89349.250
86871.219
1121.596
61.842
14.616
197.722
78095.289
42426.621
121.462
41.866
6248.266
100879.602
105011.352
43036.422
113.424
7.141
0.119
-0.290
-0.249
-0.188
-0.135
-0.073
-0.030
-0.010
0.001
0.003
0.001
0.001
0.002
0.003
0.006
0.003
-0.017
-0.066
-0.093
-0.062
0.164
3.167
451.638
9568.751
170552.547
40571.598
12988.004
1361.799
100969.031
282.566
39.302
216.706
164.729
23.254
62.623
211.647
1420.917
654.131
474.577
37.565
6.145
0.956
-0.198
-0.291
-0.199
-0.118
-0.056
-0.017
-0.005
-0.001
0.002
0.002
0.
0.002
0.003
0.006
0.004
-0.014
-0.058
-0.098
-0.157
-0.164
4.126
892.834
24114.246
100458.461
5114.672
962.923
11159.587
100349.133
625.105
6193.490
824.762
15.564
2.860
16.198
37.643
48.648
30.166
211.959
124.200
9.936
1.413
-0.280
-0.341
-0.207
-0.102
-0.042
-0.012
-0.001
0.001
0.002
0.001
0.
0.001
0.003
0.005
0.004
-0.008
-0.042
-0.091
-0.168
-0.264
0.223
19.000
97.370
149.304
119.125
34239.789
4951.962
2937.847
5681.523
131625.656
29241.689
41.678
0.861
9.541
35.799
14.409
20.637
902.236
552.548
72.286
6.085
-0.181
-0.348
-0.211
-0.093
-0.035
-0.011
-0.001
0.001
0.001
0.
0.
0.001
0.003
0.004
0.007
-0.006
-0.026
-0.069
-0.148
-0.267
-0.355
0.174
5.453
102.790
169.532
103998.648
109701.836
101229.047
1579.540
13727.289
1313.246
12.252
1.485
15.761
70.972
26.955
81.317
543.283
1589.578
2269.571
179.265
3.116
-0.305
-0.211
-0.094
-0.035
-0.011
0.003
0.002
0.
0.
0.
0.
0.001
0.005
0.005
-0.002
-0.017
-0.055
-0.128
-0.251
-0.382
0.274
24.030
1813.610
23755.676
118865.828
110006.641
100478.906
1551.102
48.785
22.939
12.217
12.775
280.609
420.142
28.558
617.181
10518.987
16799.258
105843.172
17969.248
22.505
-0.161
-0.205
-0.093
-0.038
-0.011
0.002
0.003
0.001
0.
0.
0.
0.003
0.006
0.004
-0.002
-0.021
-0.062
-0.128
-0.241
-0.327
0.750
76.976
54352.652
102661.406
112503.953
4284.893
5489.302
1344.119
24.136
406.697
407.721
55.713
4822.114
8739.979
95.254
93.942
639.886
3487.195
100180.211
5707.202
15.040
-0.189
-0.197
-0.089
-0.034
-0.011
0.001
0.002
0.001
0.
0.
0.002
0.004
0.006
0.
-0.008
-0.037
-0.085
-0.150
-0.206
-0.010
1.222
452.683
101273.352
126108.531
939.042
62.917
37.618
18.027
19.114
618.103
629.362
38.488
381.051
539.192
54.954
24.824
12.208
34.241
175.830
36.519
0.853
-0.304
-0.185
-0.084
-0.031
-0.010
0.002
0.001
0.001
0.
0.
0.004
0.005
0.002
-0.004
-0.023
-0.071
-0.136
-0.201
-0.205
0.223
0.733
63.113
11346.629
3724.847
21.812
0.275
-0.532
-0.264
4.695
49.322
311.686
123.827
10.780
194.978
21625.488
5773.520
98.148
7.355
0.587
-0.096
-0.433
-0.321
-0.173
-0.076
-0.028
-0.010
0.002
0.002
0.001
0.
0.
0.005
0.005
0.000
-0.016
-0.055
-0.105
-0.150
-0.213
-0.264
-0.141
-0.200
0.590
9.630
7.632
3.728
0.686
0.670
9.173
19.384
102.405
2964.082
819.573
15.618
929.220
101723.016
101602.383
863.176
28.492
26.897
36.262
0.633
-0.282
-0.171
-0.070
-0.024
-0.005
0.000
0.001
0.001
0.
0.
0.005
0.003
-0.002
-0.033
-0.078
0.100
6.447
6.101
1.911
0.940
0.005
-0.491
0.764
45.731
280.906
59.743
236.280
53425.199
8175.807
773.613
278.585
96.564
6.900
103.430
3763.532
2079.389
442.116
248.039
9237.155
4997.063
13.887
-0.165
-0.163
-0.068
-0.019
-0.002
0.002
0.001
0.
0.
0.
0.006
0.003
-0.008
-0.047
-0.086
2.212
229.881
226.539
298.773
136.871
55.591
6.493
3.410
293.591
9083.236
10581.578
397.376
200122.969
104356.555
10443.113
2504.866
86.985
408.511
131.308
32.705
30.871
33.988
3702.190
200091.281
11845.863
34.147
0.045
-0.153
-0.068
-0.016
-0.001
0.001
0.
0.
0.
0.
0.006
0.004
-0.009
-0.058
-0.078
3.824
106.403
1312.009
102560.406
47862.617
38475.180
334.659
3.505
127.157
100278.992
101425.391
384.432
2196.976
25213.926
1741.639
1366.978
677.970
100317.055
8302.996
40.919
3.589
509.377
54188.152
104733.281
5428.238
20.162
-0.057
-0.154
-0.058
-0.016
0.000
0.000
0.
0.
0.
0.
0.008
0.004
-0.015
-0.066
-0.124
1.717
26.780
1526.586
101426.547
133719.078
100091.094
1185.171
13.696
39.497
789.686
2153.941
100462.242
77306.336
103218.781
7592.751
219.795
1557.474
118348.383
102391.063
297.342
7.364
1718.784
100080.453
24032.770
98.775
1.912
-0.228
-0.152
-0.056
-0.013
-0.002
0.000
0.
0.
0.
0.
0.009
0.003
-0.019
-0.071
-0.170
-0.211
1.170
43.396
606.691
603.259
1284.233
78.880
2005.350
11067.938
9622.293
282.926
4182.631
102639.375
92895.813
4855.021
413.429
3320.833
104161.461
126151.250
893.838
37.228
89.477
1209.185
355.255
12.816
-0.101
-0.282
-0.140
-0.053
-0.014
-0.005
0.
0.
0.
0.
0.
0.005
-0.005
-0.028
-0.090
-0.216
-0.347
0.334
23.638
139.819
111.851
49.394
100.506
100153.164
101600.180
19393.432
5166.264
2053.246
103045.906
65341.902
2611.342
210.105
2726.558
23186.090
100974.109
26629.660
397.896
195.365
272.143
49.499
3.726
-0.284
-0.275
-0.133
-0.053
-0.018
-0.006
-0.001
0.
0.
0.
0.
-0.001
-0.013
-0.051
-0.121
-0.236
-0.138
5.983
168.397
4541.437
4544.197
134.785
88.772
35653.840
111210.266
46144.699
13135.694
773.469
42482.379
5923.151
12954.783
2069.963
639.247
2632.841
1126.123
951.956
173.484
1397.291
1543.759
1777.012
49.606
0.281
-0.255
-0.131
-0.052
-0.020
-0.005
-0.001
0.
0.
0.
0.
-0.004
-0.031
-0.075
-0.091
1.327
7.093
242.385
7284.066
110312.820
116424.703
349.982
60.874
5445.872
102545.992
100569.891
7473.365
48.685
55.032
102.201
4879.428
1148.576
8382.897
21745.439
4455.045
274.269
71980.523
121760.117
57340.570
17086.285
143.432
0.600
-0.244
-0.124
-0.051
-0.015
-0.004
-0.001
0.
0.
0.
0.
-0.012
-0.044
-0.080
0.879
37.603
228.548
1864.080
100128.539
21975.990
6476.892
384.478
95608.180
8531.046
155.913
825.887
150.284
294.759
1095.119
63.424
21.554
23.814
5386.424
123930.008
41469.070
812.554
103018.086
101033.227
2755.688
225.271
13.695
-0.115
-0.237
-0.111
-0.040
-0.015
-0.004
-0.001
0.
0.
0.
0.
-0.015
-0.050
-0.050
4.095
127.904
337.331
175.776
2575.165
421.864
33.815
582.614
104099.758
98306.953
74.909
4.295
68.049
78191.930
100120.570
2345.541
7.179
4.488
187.763
4006.777
1926.565
484.350
169.864
117.364
116.848
59.536
3.498
-0.237
-0.214
-0.094
-0.035
-0.014
-0.002
0.
0.
0.
0.
0.
-0.014
-0.049
-0.070
2.283
29.254
60.790
33.167
30.033
76.690
299.087
723.075
24705.463
14173.392
328.813
14.251
139.245
41688.887
134887.953
1288.318
12.933
7.991
97.437
206.338
130.051
83.806
103.985
67.338
77.080
14.959
1.427
-0.177
-0.165
-0.080
-0.029
-0.007
-0.003
0.001
0.
0.
0.
0.
-0.011
-0.040
-0.088
-0.033
0.780
2.878
11.289
458.574
11807.233
101559.625
106060.313
108109.570
186914.000
100137.492
337.934
557.818
121636.617
49702.621
287.297
11.325
65.689
31620.846
54740.633
2762.673
4456.494
42.954
16.146
42.642
23.294
3.343
0.096
-0.128
-0.067
-0.022
-0.005
0.001
0.001
0.
0.
0.
0.
-0.005
-0.024
-0.069
-0.128
-0.184
0.002
15.124
2029.070
40374.652
102094.805
46988.250
40206.719
94849.648
102580.086
392.478
2007.202
100099.383
100117.531
142.266
3.292
2081.165
200100.000
117982.539
36140.000
2177.938
27.387
11.142
36.185
13.475
1.631
-0.019
-0.097
-0.050
-0.014
-0.002
0.001
0.001
0.
0.
0.
0.
-0.001
-0.011
-0.037
-0.087
-0.156
-0.191
2.644
91.012
440.225
1083.908
144.570
120.604
16833.129
113895.313
714.052
92.717
3474.658
1017.601
14.232
0.433
551.528
13917.837
2131.470
1804.189
59.270
1.917
5.253
13.316
2.444
0.030
-0.114
-0.075
-0.029
-0.007
0.002
0.002
0.001
0.
0.
0.
0.
0.001
-0.003
-0.018
-0.044
-0.092
-0.162
-0.115
1.139
3.496
3.695
1.508
91.699
100846.242
103034.633
4999.208
12.300
6.332
3.742
-0.120
-0.511
0.807
9.322
56.984
49.953
4.429
-0.103
0.023
0.391
-0.014
-0.115
-0.092
-0.043
-0.014
-0.002
0.001
0.001
0.
0.
0.
0.
0.
0.001
-0.001
-0.006
-0.020
-0.044
-0.092
-0.159
-0.225
-0.303
-0.435
-0.060
45.305
12640.136
143062.281
2691.149
13.795
1.130
-0.030
-0.382
-0.368
-0.392
0.086
2.381
2.242
0.111
-0.260
-0.238
-0.167
-0.117
-0.084
-0.046
-0.015
-0.003
0.001
0.002
0.001
0.
0.
0.
0.
0.
0.001
0.000
-0.002
-0.008
-0.017
-0.040
-0.089
-0.147
-0.238
-0.352
-0.108
31.330
11265.751
129680.492
10225.812
37.934
36.234
7.230
0.831
0.088
-0.190
-0.341
-0.263
-0.241
-0.254
-0.218
-0.168
-0.109
-0.069
-0.040
-0.018
-0.003
0.000
0.002
0.001
0.
0.
0.
0.
0.
0.
0.
0.
-0.001
-0.003
-0.008
-0.015
-0.043
-0.077
-0.134
-0.223
-0.103
21.233
10592.419
101523.391
10569.924
268.508
134.652
21.357
4.936
0.309
-0.182
-0.270
-0.212
-0.214
-0.199
-0.154
-0.099
-0.057
-0.033
-0.016
-0.006
0.000
0.002
0.002
0.
0.
0.
0.
0.
0.
0.
0.
0.
0.
-0.001
-0.004
-0.007
-0.022
-0.039
-0.075
-0.136
-0.167
2.168
88.039
572.254
87.934
47.639
23.549
20.488
14.951
0.830
-0.223
-0.218
-0.169
-0.157
-0.131
-0.092
-0.056
-0.031
-0.017
-0.007
0.000
0.001
0.002
0.
0.
0.
0.
0.
0.
0.
0.
0.
0.
0.
0.
-0.001
-0.002
-0.010
-0.021
-0.041
-0.077
-0.120
-0.086
0.803
2.211
0.745
0.124
0.817
6.983
6.362
0.370
-0.181
-0.165
-0.128
-0.103
-0.082
-0.051
-0.031
-0.016
-0.008
-0.002
0.001
0.
0.
0.
0.
0.
0.
0.
0.
0.
0.
0.
0.
0.
0.
0.
0.
-0.003
-0.009
-0.019
-0.038
-0.069
-0.094
-0.114
-0.135
-0.171
-0.178
-0.127
0.194
0.185
-0.095
-0.120
-0.101
-0.078
-0.062
-0.044
-0.027
-0.015
-0.008
-0.003
-0.001
0.
0.
0.
0.
0.
0.
0.
0.
0.
0.
0.
0.
0.
0.
0.
0.
0.
0.
-0.004
-0.009
-0.018
-0.029
-0.047
-0.064
-0.079
-0.093
-0.106
-0.104
-0.094
-0.086
-0.076
-0.064
-0.048
-0.038
-0.031
-0.020
-0.011
-0.006
-0.004
-0.001
0.
0.
0.
0.
0.
0.
0.
0.
0.
0.
0.
0.
0.
0.
0.
0.
0.
0.
0.
0.
-0.004
-0.008
-0.011
-0.016
-0.023
-0.029
-0.032
-0.039
-0.045
-0.049
-0.046
-0.037
-0.028
-0.021
-0.017
-0.012
-0.006
-0.003
-0.001
-0.001
0.
0.
0.
0.
0.
0.
0.
0.
0.
0.
0.
0.
0.
0.
0.
0.
0.
0.
0.
0.
0.
0.
-0.003
-0.004
-0.005
-0.010
-0.010
-0.012
-0.012
-0.014
-0.017
-0.014
-0.014
-0.012
-0.010
-0.006
-0.003
-0.001
-0.001
-0.001
0.
0.
0.
0.
0.
0.
0.
0.
0.
0.
0.
0.
0.
0.
0.
0.
0.
0.
0.
0.
0.
0.
0.
0.
0.
0.
0.
0.
0.
0.
0.
0.
0.
0.
0.
0.
0.
0.
0.
0.
0.
0.
0.
0.
0.
0.
0.
0.
0.
0.
0.
0.
0.
0.
0.
0.
0.
0.
0.
0.
0.
0.
0.
0.
0.
0.
0.
0.
0.
0.
0.
0.
0.
0.
0.
0.
0.
0.
0.
0.
0.
0.
0.
0.
0.
0.
0.
0.
0.
0.
0.
0.
0.
0.
0.
0.
0.
0.
0.
0.
0.
0.
0.
0.
0.
0.
0.
0.
0.
0.
0.
0.
0.
0.
0.
0.
0.
0.
0.
0.
0.
0.
0.
0.
0.
0.
0.
0.
0.
0.
0.
0.
0.
0.
0.
0.
0.
0.
0.
0.
0.
0.
0.
0.
0.
0.
0.
0.
0.
0.
0.
0.
0.
0.
0.
0.
0.
0.
0.
0.
0.
0.
0.
0.
0.
0.
0.
0.
0.
0.
0.
0.
0.
0.
0.
0.
0.
0.
0.
0.
0.
0.
0.
0.
0.
0.
0.
0.
0.
0.
0.
0.
0.
0.
0.
0.
0.
0.
0.
0.
0.
0.
0.
0.
0.
0.
0.
0.
0.
0.
0.
0.
0.
0.
0.
0.
0.
0.
0.
0.
0.
0.
0.
0.
0.
0.
0.
0.
0.
0.
0.
0.
0.
0.
0.
0.
0.
0.
0.
0.
0.
0.
0.
0.
0.
0.
0.
0.
0.
0.
0.
0.
0.
0.
0.
0.
0.
0.
0.
0.
0.
0.
0.
0.
0.
0.
0.
0.
0.
0.
0.
0.
0.
0.
0.
0.
0.
0.
0.
0.
0.
0.
0.
0.
0.
0.
0.
0.
0.
0.
0.
0.
0.
0.
0.
0.
0.
0.
0.
0.
0.
0.
0.
0.
0.
0.
0.
0.
0.
0.
0.
0.
0.
0.
0.
0.
0.
0.
0.
0.
0.
0.
0.
0.
0.
0.
0.
0.
0.
0.
0.
0.
0.
0.
0.
0.
0.
0.
0.
0.
0.
0.
0.
0.
0.
0.
0.
0.
0.
0.
0.
0.
0.
0.
0.
0.
0.
0.
0.
0.
0.
0.
0.
0.
0.
0.
0.
0.
0.
0.
0.
0.
0.
0.
0.
0.
0.
0.
0.
0.
0.
0.
0.
0.
0.
0.
0.
0.
0.
0.
0.
0.
0.
0.
0.
0.
0.
0.
0.
0.
0.
0.
0.
0.
0.
0.
0.
0.
0.
0.
0.
0.
0.
0.
0.
0.
0.
0.
0.
0.
0.
0.
0.
0.
0.
0.
0.
0.
0.
0.
0.
0.
0.
0.
0.
0.
0.
0.
0.
0.
0.
0.
0.
0.
0.
0.
0.
0.
0.
0.
0.
0.
0.
0.
0.001
0.001
0.001
0.001
0.
0.
0.
0.
0.
0.
0.
0.
0.
0.
0.
0.
0.
0.
0.
0.
0.
0.
0.
0.
0.
0.
0.
0.
0.
0.
0.
0.
0.
-0.002
-0.002
-0.002
0.
0.
0.
0.
0.001
0.002
0.002
0.002
0.002
0.001
0.
0.
0.
0.
0.
0.
0.
0.
0.
0.
0.
0.
0.
0.
0.
0.
0.
0.
0.
0.
0.
0.
0.
-0.001
0.000
-0.002
-0.002
-0.005
-0.005
-0.007
-0.007
-0.007
-0.004
-0.003
0.001
0.001
0.000
0.000
0.001
0.002
0.002
0.001
0.
0.
0.
0.
0.
0.
0.
0.
0.
0.
0.
0.
0.
0.
0.
0.
0.
0.
0.
0.
-0.001
-0.002
-0.003
-0.006
-0.009
-0.011
-0.017
-0.019
-0.021
-0.017
-0.015
-0.012
-0.009
-0.004
-0.002
0.
0.000
0.000
0.001
0.002
0.001
0.
0.
0.
0.
0.
0.
0.
0.
0.
0.
0.
0.
0.
0.
0.
0.
0.001
0.001
-0.001
-0.003
-0.006
-0.007
-0.011
-0.019
-0.029
-0.040
-0.047
-0.052
-0.053
-0.047
-0.039
-0.027
-0.018
-0.010
-0.007
-0.002
0.000
0.000
0.001
0.002
0.002
0.
0.
0.
0.
0.
0.
0.
0.
0.
0.
0.
0.
0.
0.001
0.001
0.001
0.001
-0.001
-0.006
-0.010
-0.014
-0.023
-0.036
-0.053
-0.078
-0.098
-0.113
-0.113
-0.108
-0.101
-0.087
-0.061
-0.038
-0.022
-0.011
-0.004
-0.002
0.000
0.002
0.002
0.001
0.
0.
0.
0.
0.
0.
0.
0.
0.
0.
0.
0.
0.001
0.002
0.001
-0.001
-0.004
-0.009
-0.015
-0.024
-0.038
-0.059
-0.092
-0.127
-0.156
-0.181
-0.192
-0.083
0.069
-0.056
-0.117
-0.102
-0.070
-0.041
-0.019
-0.006
-0.001
0.005
0.004
0.005
0.004
0.
0.
0.
0.
0.
0.
0.
0.
0.
0.
0.
0.001
0.002
0.000
0.000
-0.003
-0.010
-0.018
-0.034
-0.058
-0.089
-0.137
-0.192
-0.212
0.373
1.962
0.974
8.909
27.020
6.765
1.139
0.174
-0.084
-0.060
-0.031
-0.012
0.001
0.004
0.006
0.006
0.005
0.003
0.003
0.
0.
0.
0.
0.
0.
0.
0.
0.
0.001
0.001
0.
-0.005
-0.012
-0.022
-0.042
-0.077
-0.115
-0.144
-0.168
-0.254
0.625
81.843
1129.822
102.297
591.475
5937.095
422.014
181.303
22.019
0.557
-0.074
-0.044
-0.018
-0.004
0.001
0.004
0.005
0.005
0.005
0.004
0.003
0.
0.
0.
0.
0.
0.
0.
0.003
0.003
0.001
-0.001
-0.009
-0.022
-0.043
-0.086
-0.125
-0.002
2.177
6.448
3.180
6.373
3720.415
100382.289
5132.831
3095.880
163531.641
79937.297
100092.914
1589.910
6.064
-0.047
-0.059
-0.032
-0.018
-0.012
-0.006
-0.002
0.004
0.005
0.006
0.004
0.001
0.
0.
0.
0.
0.001
0.002
0.003
0.003
0.001
-0.003
-0.013
-0.037
-0.077
-0.119
-0.061
3.083
153.356
1274.125
190.836
47.407
724.426
121944.336
38373.512
5706.530
120175.102
124032.492
100102.266
2959.825
7.845
-0.060
-0.079
-0.058
-0.050
-0.045
-0.037
-0.022
-0.007
0.002
0.006
0.006
0.004
0.
0.
0.
0.001
0.002
0.002
0.005
0.006
0.003
-0.005
-0.022
-0.053
-0.101
-0.015
4.015
35.004
2058.345
96440.977
2043.394
1125.084
833.474
13940.108
105971.930
200093.594
100560.922
3323.283
722.488
61.133
1.050
-0.145
-0.125
-0.100
-0.077
-0.019
-0.040
-0.047
-0.031
-0.007
0.003
0.006
0.005
0.003
0.
0.001
0.002
0.003
0.005
0.005
0.001
-0.004
-0.015
-0.037
-0.072
-0.128
0.712
77.445
1112.784
2048.397
3035.749
281.039
6094.370
103510.664
24897.301
142692.828
15232.166
9591.445
199.579
4.373
0.378
-0.266
-0.213
-0.169
-0.107
0.980
13.614
3.264
0.072
-0.049
-0.023
-0.001
0.006
0.005
0.003
0.
0.001
0.003
0.005
0.004
0.000
-0.014
-0.031
-0.048
-0.072
-0.117
-0.184
0.502
55.827
691.746
791.767
305.882
27.492
544.944
103834.258
105879.484
109521.375
103889.047
324.318
34.303
0.947
-0.459
-0.409
-0.306
-0.194
0.457
15.001
1410.728
71.797
1.320
-0.049
-0.035
-0.005
0.003
0.006
0.004
0.001
0.002
0.005
0.005
-0.001
-0.019
-0.038
-0.046
-0.024
-0.079
-0.182
-0.269
-0.227
2.442
21.643
112.708
160.563
35.627
377.780
101279.727
106007.805
1207.128
10456.622
100544.906
3418.300
42.650
0.763
-0.437
-0.408
-0.153
2.234
14.704
106.540
50.938
2.672
-0.048
-0.043
-0.009
0.003
0.006
0.004
0.002
0.003
0.006
0.003
-0.011
-0.038
0.012
1.198
5.231
5.393
0.075
0.023
2.048
20.263
350.072
15724.087
102970.555
6421.503
255.790
100717.016
157136.078
1689.792
3544.517
200057.109
101650.961
876.223
31.702
1.325
-0.371
0.351
3.504
11.160
10.356
9.139
0.874
-0.075
-0.043
-0.009
0.002
0.005
0.002
0.002
0.004
0.006
0.
-0.026
-0.057
1.290
33.171
160.802
77.122
2.195
17.551
412.624
802.585
32442.613
25104.818
104100.156
16896.248
29.973
311.461
981.337
662.369
135.363
38698.152
200162.563
4804.219
630.012
13.004
0.664
3.238
7.606
12.241
4.787
0.378
-0.085
-0.076
-0.034
-0.008
0.002
0.005
0.002
0.003
0.005
0.006
-0.003
-0.040
-0.067
1.609
49.833
326.696
69.901
6.336
384.781
100043.563
131712.125
104423.953
10353.702
399.824
67.786
14.213
108.092
89.579
829.952
9456.018
7341.455
188518.344
6289.548
378.975
16.872
21.417
17.938
10.353
3.931
1.020
-0.059
-0.110
-0.059
-0.021
-0.005
0.002
0.004
0.002
0.002
0.005
0.005
-0.005
-0.044
-0.077
0.276
6.878
39.951
31.734
13.533
298.785
100245.242
63755.656
200170.688
104489.477
7537.744
119.239
1106.988
1376.454
49.557
4062.067
102970.352
103325.734
101732.883
54647.242
82.175
42.786
362.182
184.130
19.561
2.073
-0.083
-0.151
-0.089
-0.037
-0.013
-0.004
0.002
0.002
0.
0.002
0.005
0.005
-0.004
-0.037
-0.080
0.166
2.779
7.725
6.992
19.802
68.293
289.301
687.891
102229.031
200170.500
103177.422
2867.545
64136.016
96653.359
214.189
67.625
961.743
8983.371
1803.115
1747.888
31440.891
8766.889
459.501
167.864
9.226
0.406
-0.207
-0.138
-0.064
-0.022
-0.008
-0.001
-0.001
0.002
0.
0.001
0.003
0.006
-0.003
-0.028
-0.069
-0.070
0.340
0.621
3.471
88.523
214.336
31.470
135.945
1333.114
3770.006
107626.398
186898.844
102258.594
10997.695
58.850
8.120
303.653
13734.514
1506.715
323.379
100409.852
200041.984
18512.922
248.281
5.092
-0.278
-0.240
-0.119
-0.048
-0.016
-0.004
-0.002
0.002
0.
0.
0.001
0.003
0.005
0.002
-0.017
-0.051
-0.109
-0.188
-0.256
1.546
36.647
104.122
705.607
101049.461
1107.036
41174.535
163657.609
22546.844
100142.828
1053.228
29.483
120.423
956.564
100206.508
6210.410
44.582
1147.315
54639.688
11198.352
152.141
3.179
-0.329
-0.237
-0.105
-0.041
-0.015
0.002
0.001
0.
0.
0.
0.001
0.002
0.006
0.003
-0.008
-0.036
-0.095
-0.193
-0.303
0.092
20.609
834.968
101263.055
108726.344
1009.884
27337.744
200085.188
32830.316
94.280
12.615
46.882
377.706
8311.470
13042.095
259.395
11.841
694.578
102118.625
200096.969
3316.110
12.800
-0.238
-0.215
-0.095
-0.032
-0.011
0.002
0.001
0.
0.
0.
0.
0.003
0.007
0.005
-0.012
-0.038
-0.092
-0.177
-0.090
1.637
26.051
1242.316
19931.953
133614.453
1938.432
499.289
100293.508
60506.559
34.148
2.334
9.884
326.912
100246.281
100212.219
955.782
5.778
80.629
4098.530
39718.859
1395.795
9.174
-0.254
-0.201
-0.088
-0.030
-0.007
0.003
0.001
0.
0.
0.
0.002
0.004
0.004
-0.001
-0.015
-0.054
-0.113
-0.142
1.928
34.288
58.278
97.405
4125.285
4440.768
194.027
14.678
185.937
82.043
9.424
13.655
5.001
55.576
9539.711
17913.936
135.157
73.839
145.636
39.292
82.418
20.011
0.464
-0.311
-0.185
-0.079
-0.029
-0.004
0.002
0.001
0.
0.
0.
0.004
0.006
0.
-0.008
-0.033
-0.094
-0.158
-0.100
4.645
85.892
146.037
27.019
294.874
162.986
6.402
-0.286
0.525
8.242
292.339
662.334
36.719
3.152
18.977
62.755
851.152
4913.103
26084.797
255.131
2.242
-0.059
-0.378
-0.312
-0.173
-0.072
-0.024
-0.002
0.003
0.001
0.
0.
0.
0.005
0.006
-0.003
-0.023
-0.063
-0.118
-0.047
0.113
4.377
27.542
23.771
4.092
2.828
7.777
21.784
7.674
25.033
57.550
839.895
2066.429
72.620
4.226
3.357
843.472
100487.266
102767.297
12619.110
178.219
55.982
136.743
1.437
-0.276
-0.165
-0.064
-0.019
-0.004
0.002
0.001
0.
0.
0.
0.005
0.004
-0.006
-0.041
-0.081
1.171
85.672
73.892
6.929
9.048
5.761
1.473
5.748
819.077
23723.078
904.878
186.918
1086.808
11931.637
29211.584
445.686
16.815
2.833
543.370
100044.688
100059.969
188.708
361.132
32748.695
101301.609
22.874
-0.186
-0.157
-0.061
-0.015
-0.001
0.001
0.
0.
0.
0.
0.006
0.003
-0.011
-0.055
0.040
23.553
102494.867
89699.398
1041.609
132.905
7.463
0.975
21.575
21592.260
101059.891
25445.555
375.252
3270.867
122640.703
135223.391
101371.195
705.352
9.885
19.249
214.064
138.152
14.787
7970.825
139446.438
18500.156
20.069
-0.121
-0.145
-0.051
-0.011
-0.002
0.
0.
0.
0.
0.
0.006
0.003
-0.015
-0.061
0.278
123.983
84089.492
111644.289
101284.219
13976.201
130.692
11.365
6.176
855.979
38521.684
69352.305
782.333
288.908
4223.198
24039.201
100160.008
550.908
196.205
112.708
7.487
0.724
16.285
362.451
2550.094
288.291
4.477
-0.173
-0.124
-0.041
-0.012
0.000
0.
0.
0.
0.
0.
0.008
0.005
-0.015
-0.067
0.087
115.872
61064.172
6391.648
101397.719
6215.048
315.027
26.350
9.244
92.946
29926.367
17578.555
714.665
775.300
260.329
118.340
100308.078
181948.734
38326.699
12506.599
79.028
0.726
27.093
276.460
102.063
8.100
0.102
-0.212
-0.115
-0.038
-0.012
-0.002
0.000
0.
0.
0.
0.
0.008
0.003
-0.017
-0.073
-0.154
0.866
10.051
50.864
268.642
73.048
29.916
23.435
1282.229
13537.981
200212.859
2303.182
592.901
8452.898
1820.053
3047.790
1191.423
103158.633
113857.500
11563.813
90.192
3.324
8.131
23.512
10.384
0.462
-0.331
-0.223
-0.100
-0.037
-0.010
-0.001
0.
0.
0.
0.
0.
0.006
-0.002
-0.021
-0.079
-0.202
-0.304
4.526
761.467
8551.276
194.791
9.239
67.056
57391.941
113931.664
136043.938
103999.211
102762.250
111709.727
157672.125
103808.758
950.060
5511.298
3174.737
463.263
41.182
33.691
84.723
38.403
27.224
2.791
-0.286
-0.216
-0.093
-0.035
-0.011
-0.002
0.
0.
0.
0.
0.
0.002
-0.007
-0.036
-0.107
-0.230
-0.282
16.934
20797.158
157358.625
101126.469
403.035
35.246
5182.965
106280.367
200883.234
105217.805
102707.000
46571.441
104913.773
200058.484
60935.184
139.166
223.534
130.116
124.778
303.019
6278.930
13850.624
67799.461
246.554
0.773
-0.205
-0.095
-0.034
-0.015
-0.001
0.
0.
0.
0.
0.
-0.003
-0.018
-0.061
-0.130
-0.242
-0.032
10.927
606.649
102227.516
141545.141
52424.793
155.071
1131.254
18618.215
100474.148
24750.328
286.010
113.901
450.990
100240.039
18704.113
100265.688
7898.575
594.938
9632.041
5134.853
107747.664
160702.969
100882.063
1225.411
1.818
-0.188
-0.090
-0.034
-0.011
-0.002
0.
0.
0.
0.
0.
-0.007
-0.030
-0.077
-0.128
-0.005
0.718
20.418
177.643
1341.361
10356.077
110324.742
2501.781
137.532
164.341
1856.388
245.527
117.297
356.223
35.186
75.687
55.775
3308.807
111579.734
26953.316
103387.578
4203.460
8794.840
15204.530
1247.986
38.505
0.104
-0.174
-0.081
-0.031
-0.009
-0.001
0.
0.
0.
0.
0.
-0.008
-0.037
-0.081
-0.094
0.374
0.926
5.341
27.681
20.715
38.419
180.425
1081.367
349.121
10.094
4.837
30.907
8741.919
100003.945
662.193
52.887
591.029
510.435
101619.414
103121.656
103525.195
105259.648
643.940
26.894
4.651
0.167
-0.265
-0.155
-0.063
-0.023
-0.009
0.
0.
0.
0.
0.
0.
-0.008
-0.033
-0.081
-0.127
0.001
0.126
1.537
31.662
93.580
106.244
651.843
279.485
236.808
203.025
12.132
25.689
3270.479
28753.484
339.206
194.284
70789.211
269.257
2451.600
3843.952
3626.339
100082.961
602.072
2.291
-0.155
-0.311
-0.224
-0.124
-0.049
-0.018
-0.006
0.001
0.
0.
0.
0.
0.
-0.006
-0.024
-0.074
-0.137
-0.229
-0.092
29.141
9562.797
100800.297
11940.500
126139.797
14235.255
57925.941
100036.141
277.023
79.357
2412.503
885.177
26.494
8.916
71.482
4629.214
10577.945
38.447
34.048
101.086
10.454
0.160
-0.141
-0.224
-0.165
-0.093
-0.038
-0.013
-0.002
0.002
0.
0.
0.
0.
0.
-0.001
-0.014
-0.049
-0.113
-0.203
0.083
69.156
100033.438
101277.563
26525.258
71653.414
2709.668
56392.652
123770.977
505.924
213.743
19654.910
4092.101
27.985
0.321
33.364
1728.895
2002.531
66.114
8.944
0.658
-0.214
-0.109
-0.127
-0.166
-0.122
-0.069
-0.027
-0.007
0.000
0.001
0.
0.
0.
0.
0.
0.
-0.005
-0.028
-0.068
-0.142
-0.129
9.145
712.928
4138.182
310.836
76.873
168.391
101349.094
105790.320
2332.195
27.862
290.714
126.173
4.155
-0.235
10.137
79.489
70.287
15.585
1.701
-0.238
-0.276
-0.171
-0.157
-0.130
-0.090
-0.044
-0.015
-0.003
0.001
0.001
0.
0.
0.
0.
0.
0.001
-0.001
-0.014
-0.038
-0.088
-0.163
0.083
3.663
11.555
23.743
8.185
57.312
5640.029
29707.723
704.564
8.498
2.061
1.212
-0.228
-0.399
-0.176
0.681
1.293
0.789
-0.092
-0.264
-0.229
-0.161
-0.119
-0.092
-0.053
-0.020
-0.006
0.001
0.002
0.001
0.
0.
0.
0.
0.
0.001
-0.001
-0.006
-0.020
-0.048
-0.100
-0.179
-0.204
0.066
1.108
0.551
45.783
32773.922
115813.813
6527.213
14.341
-0.337
-0.433
-0.366
-0.341
-0.313
-0.280
-0.219
-0.198
-0.219
-0.197
-0.152
-0.103
-0.074
-0.047
-0.024
-0.007
-0.001
0.002
0.001
0.
0.
0.
0.
0.
0.
0.001
0.001
-0.003
-0.010
-0.021
-0.048
-0.105
-0.166
-0.240
-0.339
-0.177
23.234
4858.206
118174.773
2005.076
12.469
-0.094
-0.308
-0.297
-0.276
-0.265
-0.246
-0.232
-0.207
-0.170
-0.129
-0.088
-0.057
-0.038
-0.022
-0.008
0.000
0.002
0.002
0.001
0.
0.
0.
0.
0.
0.
0.
0.
-0.001
-0.003
-0.009
-0.020
-0.049
-0.087
-0.144
-0.228
-0.215
7.111
787.193
19734.508
724.647
6.516
0.183
-0.134
-0.213
-0.222
-0.211
-0.186
-0.165
-0.141
-0.112
-0.076
-0.049
-0.031
-0.018
-0.009
0.000
0.001
0.002
0.
0.
0.
0.
0.
0.
0.
0.
0.
0.
0.
-0.001
-0.003
-0.009
-0.021
-0.041
-0.075
-0.133
-0.179
0.638
21.148
99.842
21.034
0.686
-0.114
-0.124
-0.127
-0.174
-0.163
-0.137
-0.111
-0.091
-0.068
-0.045
-0.028
-0.017
-0.008
-0.003
0.001
0.002
0.
0.
0.
0.
0.
0.
0.
0.
0.
0.
0.
0.
0.
-0.001
-0.003
-0.008
-0.021
-0.040
-0.071
-0.115
-0.122
0.179
0.687
0.131
-0.196
-0.197
-0.134
-0.115
-0.126
-0.114
-0.089
-0.071
-0.058
-0.040
-0.027
-0.016
-0.009
-0.004
0.001
0.001
0.
0.
0.
0.
0.
0.
0.
0.
0.
0.
0.
0.
0.
0.
0.
-0.001
-0.002
-0.007
-0.018
-0.035
-0.059
-0.086
-0.104
-0.118
-0.138
-0.153
-0.142
-0.118
-0.100
-0.085
-0.069
-0.052
-0.041
-0.034
-0.024
-0.016
-0.008
-0.004
-0.001
0.
0.
0.
0.
0.
0.
0.
0.
0.
0.
0.
0.
0.
0.
0.
0.
0.
0.
0.
-0.004
-0.007
-0.014
-0.025
-0.040
-0.052
-0.062
-0.069
-0.071
-0.073
-0.069
-0.061
-0.050
-0.035
-0.027
-0.020
-0.015
-0.010
-0.005
-0.002
-0.001
0.
0.
0.
0.
0.
0.
0.
0.
0.
0.
0.
0.
0.
0.
0.
0.
0.
0.
0.
0.
0.
-0.003
-0.006
-0.009
-0.013
-0.018
-0.021
-0.024
-0.025
-0.028
-0.028
-0.027
-0.021
-0.017
-0.013
-0.010
-0.006
-0.003
-0.001
-0.001
0.
0.
0.
0.
0.
0.
0.
0.
0.
0.
0.
0.
0.
0.
0.
0.
0.
0.
0.
0.
0.
0.
0.
-0.003
-0.004
-0.005
-0.006
-0.008
-0.007
-0.007
-0.008
-0.009
-0.009
-0.007
-0.006
-0.004
-0.002
-0.002
-0.001
-0.001
0.
0.
0.
0.
0.
0.
0.
0.
0.
0.
0.
0.
0.
0.
0.
0.
0.
0.
0.
0.
0.
0.
0.
0.
0.
0.
0.
0.
0.
0.
0.
0.
0.
0.
0.
0.
0.
0.
0.
0.
0.
0.
0.
0.
0.
0.
0.
0.
0.
0.
0.
0.
0.
0.
0.
0.
0.
0.
0.
0.
0.
0.
0.
0.
0.
0.
0.
0.
0.
0.
0.
0.
0.
0.
0.
0.
0.
0.
0.
0.
0.
0.
0.
0.
0.
0.
0.
0.
0.
0.
0.
0.
0.
0.
0.
0.
0.
0.
0.
0.
0.
0.
0.
0.
0.
0.
0.
0.
0.
0.
0.
0.
0.
0.
0.
0.
0.
0.
0.
0.
0.
0.
0.
0.
0.
0.
0.
0.
0.
0.
0.
0.
0.
0.
0.
0.
0.
0.
0.
0.
0.
0.
0.
0.
0.
0.
0.
0.
0.
0.
0.
0.
0.
0.
0.
0.
0.
0.
0.
0.
0.
0.
0.
0.
0.
0.
0.
0.
0.
0.
0.
0.
0.
0.
0.
0.
0.
0.
0.
0.
0.
0.
0.
0.
0.
0.
0.
0.
0.
0.
0.
0.
0.
0.
0.
0.
0.
0.
0.
0.
0.
0.
0.
0.
0.
0.
0.
0.
0.
0.
0.
0.
0.
0.
0.
0.
0.
0.
0.
0.
0.
0.
0.
0.
0.
0.
0.
0.
0.
0.
0.
0.
0.
0.
0.
0.
0.
0.
0.
0.
0.
0.
0.
0.
0.
0.
0.
0.
0.
0.
0.
0.
0.
0.
0.
0.
0.
0.
0.
0.
0.
0.
0.
0.
0.
0.
0.
0.
0.
0.
0.
0.
0.
0.
0.
0.
0.
0.
0.
0.
0.
0.
0.
0.
0.
0.
0.
0.
0.
0.
0.
0.
0.
0.
0.
0.
0.
0.
0.
0.
0.
0.
0.
0.
0.
0.
0.
0.
0.
0.
0.
0.
0.
0.
0.
0.
0.
0.
0.
0.
0.
0.
0.
0.
0.
0.
0.
0.
0.
0.
0.
0.
0.
0.
0.
0.
0.
0.
0.
0.
0.
0.
0.
0.
0.
0.
0.
0.
0.
0.
0.
0.
0.
0.
0.
0.
0.
0.
0.
0.
0.
0.
0.
0.
0.
0.
0.
0.
0.
0.
0.
0.
0.
0.
0.
0.
0.
0.
0.
0.
0.
0.
0.
0.
0.
0.
0.
0.
0.
0.
0.
0.
0.
0.
0.
0.
0.
0.
0.
0.
0.
0.
0.
0.
0.
0.
0.
0.
0.
0.
0.
0.
0.
0.001
0.002
0.002
0.002
0.002
0.001
0.
0.
0.
0.
0.
0.
0.
0.
0.
0.
0.
0.
0.
0.
0.
0.
0.
0.
0.
0.
0.
0.
0.
0.
0.
0.
0.
0.
0.
0.
0.
0.
0.
0.
0.001
0.001
0.002
0.002
0.003
0.002
0.002
0.001
0.
0.
0.
0.
0.
0.
0.
0.
0.
0.
0.
0.
0.
0.
0.
0.
0.
0.
0.
0.
0.
0.
0.
0.
0.001
0.001
0.001
0.001
0.001
0.
0.
0.
-0.001
-0.001
-0.001
0.000
0.002
0.002
0.003
0.002
0.002
0.001
0.
0.
0.
0.
0.
0.
0.
0.
0.
0.
0.
0.
0.
0.
0.
0.
0.
0.
0.
0.
0.
0.000
0.000
0.000
-0.005
-0.008
-0.007
-0.009
-0.009
-0.007
-0.007
-0.006
-0.003
-0.001
0.001
0.001
0.003
0.004
0.003
0.002
0.002
0.
0.
0.
0.
0.
0.
0.
0.
0.
0.
0.
0.
0.
0.
0.
0.
-0.002
-0.002
-0.002
-0.004
-0.002
-0.003
-0.008
-0.016
-0.020
-0.025
-0.026
-0.022
-0.018
-0.018
-0.016
-0.014
-0.009
-0.004
0.
0.001
0.003
0.004
0.003
0.001
0.002
0.
0.
0.
0.
0.
0.
0.
0.
0.
0.
0.
0.
0.
0.001
0.001
0.000
-0.001
-0.003
-0.005
-0.008
-0.010
-0.016
-0.028
-0.040
-0.051
-0.058
-0.063
-0.060
-0.048
-0.040
-0.032
-0.022
-0.015
-0.010
-0.003
0.001
0.003
0.003
0.003
0.001
0.002
0.
0.
0.
0.
0.
0.
0.
0.
0.
0.
0.
0.001
0.001
0.002
0.000
-0.002
-0.006
-0.011
-0.015
-0.022
-0.034
-0.049
-0.071
-0.096
-0.117
-0.133
-0.136
-0.129
-0.111
-0.091
-0.066
-0.043
-0.026
-0.014
-0.004
-0.001
0.003
0.003
0.003
0.001
0.002
0.
0.
0.
0.
0.
0.
0.
0.
0.
0.
0.001
0.002
0.002
0.001
-0.003
-0.008
-0.014
-0.021
-0.032
-0.051
-0.082
-0.122
-0.163
-0.196
-0.230
-0.250
-0.239
-0.195
-0.164
-0.134
-0.109
-0.073
-0.044
-0.022
-0.006
0.002
0.005
0.006
0.005
0.005
0.003
0.
0.
0.
0.
0.
0.
0.
0.
0.
0.001
0.002
0.001
0.001
-0.004
-0.014
-0.021
-0.030
-0.047
-0.082
-0.124
-0.177
-0.230
-0.262
0.201
1.279
0.248
0.431
1.783
1.223
0.680
0.115
-0.088
-0.058
-0.031
-0.010
-0.001
0.002
0.006
0.007
0.006
0.004
0.003
0.
0.
0.
0.
0.
0.
0.
0.
0.001
0.000
0.000
-0.004
-0.013
-0.029
-0.045
-0.071
-0.110
-0.154
-0.148
-0.100
0.054
0.952
52.702
559.304
62.532
18.790
154.686
118.426
122.686
17.632
0.434
-0.074
-0.046
-0.022
-0.008
-0.003
0.004
0.006
0.005
0.006
0.005
0.003
0.
0.
0.
0.
0.
0.
0.
0.003
0.003
-0.001
-0.009
-0.026
-0.052
-0.080
-0.129
-0.170
0.110
5.143
18.798
24.518
29.609
1621.067
101192.453
2784.000
316.268
70451.281
20783.563
100054.719
879.735
4.908
-0.060
-0.064
-0.037
-0.025
-0.020
-0.012
-0.005
0.001
0.005
0.005
0.005
0.003
0.
0.
0.
0.
0.001
0.003
0.003
0.002
-0.003
-0.014
-0.038
-0.070
-0.119
-0.159
0.112
7.805
766.002
16406.709
6149.349
2099.071
1223.213
109868.664
100682.180
1756.340
106234.164
31267.496
100062.805
1589.654
6.006
-0.084
-0.096
-0.076
-0.065
-0.057
-0.048
-0.036
-0.014
-0.001
0.005
0.006
0.004
0.001
0.
0.
0.001
0.002
0.004
0.005
0.005
-0.003
-0.021
-0.053
-0.095
-0.148
0.354
32.224
365.826
36036.625
100880.641
121743.352
200219.094
1871.537
151176.984
48520.461
28184.816
100235.336
1402.025
475.515
42.993
0.782
-0.180
-0.146
-0.111
-0.037
0.215
0.115
-0.044
-0.040
-0.014
0.001
0.006
0.005
0.003
0.
0.001
0.002
0.004
0.005
0.004
-0.001
-0.013
-0.034
-0.070
-0.127
-0.171
4.609
3106.046
101860.555
106357.328
152094.031
5780.959
16539.865
373.427
871.792
1857.927
1096.946
3486.621
121.786
3.655
0.218
-0.320
-0.260
-0.174
0.362
7.031
141.857
31.577
1.230
-0.044
-0.033
-0.004
0.004
0.006
0.004
0.001
0.001
0.004
0.005
0.004
-0.003
-0.024
-0.041
-0.066
-0.103
-0.174
-0.237
3.571
1705.105
100769.500
103624.594
121666.422
5868.707
138.645
431.693
893.491
1295.803
237.429
65.886
67.915
9.869
-0.114
-0.464
-0.355
0.367
18.319
289.121
116599.688
5668.227
23.312
0.099
-0.045
-0.010
0.002
0.006
0.004
0.001
0.003
0.005
0.004
-0.004
-0.026
-0.047
0.021
0.288
0.204
-0.205
-0.329
-0.036
15.171
169.421
2946.096
19955.439
678.897
409.924
3062.376
20864.182
810.656
233.042
1809.782
1618.230
147.939
2.482
-0.517
-0.373
2.957
201.188
4637.431
101423.766
102029.797
127.801
0.258
-0.052
-0.016
0.001
0.005
0.004
0.002
0.003
0.006
0.002
-0.022
-0.048
0.567
13.044
106.882
376.671
3.379
-0.296
0.860
66.567
2122.135
104360.125
83274.328
382.901
84.901
11176.094
105768.148
41941.586
235.678
40635.977
200218.641
5313.038
15.781
2.702
1.454
27.483
215.932
2288.582
659.407
7999.546
45.979
0.029
-0.055
-0.016
0.001
0.004
0.003
0.003
0.005
0.005
-0.004
-0.041
0.001
39.340
39919.336
104481.102
102123.313
41.575
4.319
23.135
4125.601
103875.242
146070.063
104518.328
533.943
12.630
355.567
9987.358
100505.773
139.695
8500.569
57615.215
2010.879
244.070
310.771
23.213
510.679
1741.311
7423.831
769.476
11.350
0.356
-0.088
-0.048
-0.012
0.001
0.003
0.003
0.002
0.006
0.004
-0.010
-0.058
0.011
48.254
72672.000
101969.531
9806.154
445.337
151.210
341.584
1315.087
104967.625
6810.865
285.130
19.801
14.279
19.638
24.714
2624.759
68062.469
3925.285
9937.884
535.502
1478.959
2298.323
687.257
954.911
1673.644
259.665
52.655
1.726
-0.102
-0.080
-0.032
-0.008
0.002
0.004
0.002
0.002
0.005
0.004
-0.013
-0.059
0.098
18.949
314.412
15725.291
18455.359
3349.867
133.487
248.650
541.291
17003.451
16570.074
222.459
58.965
4823.330
6748.473
88.586
20716.135
146875.156
102636.305
109787.031
35944.648
193.181
2369.313
100346.781
81071.641
8841.232
123.804
2.133
-0.075
-0.110
-0.053
-0.020
-0.006
0.001
0.001
0.001
0.002
0.005
0.004
-0.013
-0.050
0.199
37.098
704.851
1701.872
411.997
667.026
1351.827
86.400
13966.173
157343.625
66467.266
2443.910
858.989
100366.125
100038.203
618.423
139.995
7220.138
200191.391
5050.395
1368.266
2078.150
2127.156
124945.508
23967.920
363.739
18.026
0.178
-0.154
-0.089
-0.033
-0.012
-0.004
-0.001
0.002
0.
0.002
0.005
0.005
-0.007
-0.042
-0.053
1.943
32.103
58.387
66.844
34867.098
100066.406
1046.982
3123.712
100245.273
1439.090
100169.922
33141.988
28463.748
14024.040
114.780
69.845
2419.480
200114.328
13979.081
144.993
23950.980
107705.109
200167.656
101533.398
77.967
0.591
-0.238
-0.141
-0.059
-0.022
-0.007
-0.003
0.002
0.
0.
0.001
0.004
0.005
-0.002
-0.029
-0.067
-0.085
0.287
0.760
23.296
3551.339
25692.447
1194.125
2956.907
127.000
359.824
8909.890
3313.675
1764.461
139.533
1098.638
46923.801
13806.345
107537.125
96495.164
68.597
956.566
113756.281
52770.617
1294.846
23.945
-0.270
-0.261
-0.118
-0.049
-0.018
-0.003
0.000
0.
0.
0.
0.001
0.002
0.007
0.000
-0.016
-0.055
-0.126
-0.231
-0.276
3.007
237.769
101801.352
115596.414
37827.824
137.322
241.632
1696.185
401.892
21.891
16.552
5697.938
100588.008
107915.516
102837.438
838.460
12.360
971.156
100936.930
133694.094
910.969
7.486
-0.356
-0.249
-0.098
-0.037
-0.013
-0.001
0.
0.
0.
0.
0.
0.005
0.004
0.004
-0.015
-0.052
-0.118
-0.187
1.299
23.092
283.032
100282.023
103857.836
3746.773
70.947
39.604
1345.830
447.372
7.043
2.708
144.082
1613.366
21957.682
30322.369
201.542
4.114
103.690
6224.850
65523.180
9921.667
33.171
-0.281
-0.224
-0.096
-0.034
-0.006
0.003
0.
0.
0.
0.
0.001
0.005
0.004
-0.001
-0.023
-0.071
-0.128
0.165
33.069
4441.331
14975.577
2160.790
32310.531
1352.097
93.553
3.017
17.752
12.442
54.559
104.572
11.622
22.196
679.691
962.188
40.204
273.600
764.074
74.445
131.131
72.362
3.861
-0.173
-0.199
-0.092
-0.032
-0.004
0.002
-0.001
0.
0.
0.
0.004
0.006
0.002
-0.009
-0.040
-0.106
-0.166
1.157
111.787
52106.246
100200.398
1994.921
604.328
120.848
15.589
0.620
12.943
64.394
26079.578
100003.672
499.505
2.738
6.204
22.730
316.331
100146.039
100005.461
1589.389
6.535
12.147
11.108
0.580
-0.168
-0.085
-0.028
-0.004
0.001
-0.001
0.
0.
0.
0.005
0.006
-0.003
-0.023
-0.068
-0.132
-0.100
3.196
365.855
15352.571
2417.942
164.098
27.667
6.574
13.746
58.083
100366.133
1773.544
104865.688
100771.547
1377.764
6.007
7.887
261.337
59872.766
76179.664
100070.188
1017.780
8.049
10.543
7.135
0.376
-0.156
-0.076
-0.021
-0.003
0.000
-0.001
0.
0.
0.
0.006
0.005
-0.007
-0.043
-0.085
0.667
13.679
21.394
97.217
1507.880
893.466
301.880
14.990
266.522
3587.336
911.907
68882.789
104333.320
102005.836
89684.547
189.355
17.719
41.931
196.606
24919.563
9356.223
291.727
41.828
127.370
45.662
1.572
-0.189
-0.151
-0.063
-0.019
-0.003
-0.001
-0.001
0.
0.
0.
0.006
0.003
-0.012
-0.052
0.041
19.558
3472.103
12084.326
361.020
69.209
84.005
45.859
14.076
3082.066
178117.625
105760.227
103553.445
32535.195
74104.938
36508.375
5532.644
83.814
18.036
11.880
84.267
56.087
5.935
1414.761
6670.678
99.502
1.692
-0.214
-0.136
-0.047
-0.014
-0.003
0.000
0.
0.
0.
0.
0.006
0.003
-0.014
-0.059
0.247
86.840
101401.453
106563.102
100395.828
2003.665
15.904
7.964
6.419
386.916
16021.155
23057.441
101867.516
37948.871
575.228
1244.472
2877.120
74.764
14.526
3.563
0.370
-0.197
0.198
70.820
177.487
12.155
0.208
-0.204
-0.106
-0.035
-0.012
-0.003
0.000
0.
0.
0.
0.
0.007
0.005
-0.013
-0.062
0.044
50.165
4330.428
2177.243
34854.277
1102.560
295.052
821.730
25.353
133.105
3424.233
458.703
2711.299
12548.021
3135.909
477.207
272.715
2622.917
1123.694
45.954
2.195
-0.226
0.424
1.304
1.216
0.057
-0.259
-0.172
-0.080
-0.029
-0.009
-0.001
0.
0.
0.
0.
0.
0.008
0.004
-0.013
-0.069
-0.147
0.515
6.215
24.235
90.653
28.760
965.615
3392.838
71.032
241.701
2687.554
302.415
437.499
209.694
106589.141
104202.055
11841.983
111117.836
103625.539
359.643
9.052
42.088
112.242
14.165
0.150
-0.385
-0.289
-0.160
-0.068
-0.024
-0.007
0.000
0.
0.
0.
0.
0.
0.007
0.002
-0.017
-0.068
-0.176
-0.292
3.479
515.706
4443.195
106.264
32.325
56.901
113.948
511.128
3241.474
7645.141
100174.063
18359.520
19076.072
120344.758
51249.793
102932.633
200071.969
100179.719
71.270
4115.786
57350.922
509.347
7.595
0.355
-0.271
-0.152
-0.066
-0.024
-0.006
-0.001
0.
0.
0.
0.
0.
0.002
-0.004
-0.027
-0.081
-0.204
-0.292
12.581
9360.660
100961.609
2430.881
504.501
25.689
40.864
160.409
2425.188
15172.708
100239.602
11547.800
6352.629
13751.615
768.759
850.983
48806.523
10267.127
2433.881
10773.179
128896.797
1331.222
431.206
21.700
0.018
-0.146
-0.068
-0.021
-0.006
-0.001
0.
0.
0.
0.
0.
0.001
-0.010
-0.039
-0.106
-0.243
-0.335
4.466
257.385
5109.512
110028.383
105363.953
314.827
27.434
125.420
1233.803
325.371
256.554
76.013
75.058
621.990
209.137
36.387
104.642
22927.748
200278.844
200151.563
102833.914
7727.922
2460.702
55.758
0.273
-0.138
-0.066
-0.021
-0.005
-0.001
0.
0.
0.
0.
0.
-0.002
-0.017
-0.052
-0.126
-0.259
-0.244
21.860
2209.237
1999.449
34329.613
47498.824
444.246
119.419
38.208
53.327
17.156
5.781
7.825
3.615
36.726
220.478
1698.071
13738.803
8438.014
200128.016
44599.008
15222.117
576.720
73.665
5.406
-0.121
-0.124
-0.055
-0.021
-0.005
-0.001
0.
0.
0.
0.
0.
-0.003
-0.021
-0.062
-0.134
-0.276
-0.323
14.784
962.839
843.131
83.722
292.767
1993.263
1315.738
768.814
13.134
1.633
32.099
82.135
17.491
1849.578
100408.648
35983.297
186767.891
106890.172
103209.047
111438.102
642.505
9.428
0.919
-0.187
-0.195
-0.103
-0.042
-0.015
-0.004
0.000
0.
0.
0.
0.
0.
-0.002
-0.019
-0.061
-0.132
-0.278
-0.422
1.250
37.996
204.584
59.127
1632.612
1188.816
330.349
241.524
7.501
1.066
22.692
51.969
16.772
3342.931
200008.719
15007.177
3245.747
1451.582
3898.551
100112.164
602.011
1.682
-0.353
-0.271
-0.159
-0.073
-0.030
-0.010
-0.003
0.001
0.
0.
0.
0.
0.
0.000
-0.015
-0.050
-0.118
-0.246
-0.282
11.282
1544.895
103347.930
3725.539
100360.383
663.520
134.650
172.162
11.613
1.897
11.955
9.494
2.452
66.658
669.082
140.625
20.897
9.266
26.293
94.045
10.352
-0.143
-0.285
-0.198
-0.108
-0.052
-0.020
-0.006
-0.002
0.001
0.
0.
0.
0.
0.
0.000
-0.010
-0.034
-0.089
-0.190
-0.132
20.557
4060.887
126746.555
8623.839
862.001
86.931
426.223
930.667
64.108
4.366
21.728
12.613
0.721
0.495
2.796
5.301
4.878
0.490
-0.124
0.015
-0.221
-0.253
-0.195
-0.130
-0.072
-0.033
-0.013
-0.004
0.000
0.001
0.
0.
0.
0.
0.
0.
-0.003
-0.023
-0.059
-0.137
-0.187
3.590
142.916
1375.526
17056.498
1024.418
88.440
71571.477
103801.281
1688.589
6.675
3.568
2.280
-0.049
-0.316
-0.180
0.560
0.639
-0.080
-0.280
-0.275
-0.230
-0.173
-0.123
-0.080
-0.041
-0.020
-0.006
0.000
0.001
0.001
0.
0.
0.
0.
0.
0.001
-0.001
-0.012
-0.037
-0.089
-0.169
-0.066
4.006
235.166
28287.754
1445.657
84.152
80012.516
146199.047
2164.170
7.872
-0.182
-0.223
-0.261
-0.259
-0.248
-0.209
-0.202
-0.220
-0.207
-0.185
-0.142
-0.103
-0.072
-0.046
-0.021
-0.008
-0.003
0.001
0.001
0.
0.
0.
0.
0.
0.
0.001
-0.001
-0.008
-0.019
-0.048
-0.109
-0.180
-0.048
7.186
62.936
19.131
32.073
46272.867
102643.578
4298.437
7.559
-0.329
-0.314
-0.232
-0.198
-0.187
-0.178
-0.174
-0.164
-0.140
-0.112
-0.076
-0.054
-0.036
-0.022
-0.008
-0.001
0.001
0.002
0.001
0.
0.
0.
0.
0.
0.
0.
0.001
-0.002
-0.011
-0.024
-0.051
-0.113
-0.166
-0.158
0.004
-0.156
6.656
533.492
5458.658
190.115
2.456
-0.325
-0.282
-0.204
-0.160
-0.136
-0.122
-0.118
-0.107
-0.086
-0.063
-0.041
-0.028
-0.019
-0.009
-0.001
0.001
0.002
0.001
0.
0.
0.
0.
0.
0.
0.
0.
0.
-0.001
-0.005
-0.011
-0.023
-0.052
-0.094
-0.141
-0.214
-0.270
0.482
12.787
40.608
10.505
0.241
-0.281
-0.231
-0.172
-0.132
-0.100
-0.082
-0.072
-0.064
-0.048
-0.036
-0.022
-0.016
-0.009
-0.001
0.002
0.002
0.002
0.
0.
0.
0.
0.
0.
0.
0.
0.
0.
0.
-0.001
-0.005
-0.008
-0.020
-0.041
-0.071
-0.119
-0.174
-0.134
0.792
2.423
0.751
-0.171
-0.220
-0.174
-0.133
-0.102
-0.074
-0.056
-0.049
-0.041
-0.030
-0.022
-0.014
-0.010
-0.004
0.001
0.001
0.
0.
0.
0.
0.
0.
0.
0.
0.
0.
0.
0.
0.
0.
-0.001
-0.003
-0.007
-0.018
-0.036
-0.058
-0.094
-0.130
-0.123
-0.095
-0.145
-0.170
-0.155
-0.124
-0.096
-0.071
-0.050
-0.039
-0.032
-0.028
-0.021
-0.012
-0.008
-0.002
0.001
0.001
0.
0.
0.
0.
0.
0.
0.
0.
0.
0.
0.
0.
0.
0.
0.
0.
-0.001
-0.001
-0.006
-0.014
-0.026
-0.044
-0.068
-0.083
-0.093
-0.097
-0.095
-0.084
-0.071
-0.058
-0.044
-0.029
-0.024
-0.019
-0.015
-0.010
-0.004
-0.002
-0.001
0.
0.
0.
0.
0.
0.
0.
0.
0.
0.
0.
0.
0.
0.
0.
0.
0.
0.
0.
0.
-0.002
-0.006
-0.010
-0.019
-0.028
-0.037
-0.042
-0.043
-0.042
-0.038
-0.033
-0.030
-0.023
-0.017
-0.014
-0.010
-0.006
-0.003
-0.001
-0.001
0.
0.
0.
0.
0.
0.
0.
0.
0.
0.
0.
0.
0.
0.
0.
0.
0.
0.
0.
0.
0.
0.
-0.002
-0.005
-0.006
-0.010
-0.013
-0.014
-0.014
-0.013
-0.013
-0.013
-0.012
-0.010
-0.007
-0.005
-0.002
-0.002
-0.001
-0.001
-0.001
0.
0.
0.
0.
0.
0.
0.
0.
0.
0.
0.
0.
0.
0.
0.
0.
0.
0.
0.
0.
0.
0.
0.
-0.001
-0.003
-0.003
-0.004
-0.005
-0.006
-0.005
-0.005
-0.004
-0.003
-0.002
-0.002
-0.002
-0.001
-0.001
-0.001
0.
0.
0.
0.
0.
0.
0.
0.
0.
0.
0.
0.
0.
0.
0.
0.
0.
0.
0.
0.
0.
0.
0.
0.
0.
0.
0.
0.
0.
0.
0.
0.
0.
0.
0.
0.
0.
0.
0.
0.
0.
0.
0.
0.
0.
0.
0.
0.
0.
0.
0.
0.
0.
0.
0.
0.
0.
0.
0.
0.
0.
0.
0.
0.
0.
0.
0.
0.
0.
0.
0.
0.
0.
0.
0.
0.
0.
0.
0.
0.
0.
0.
0.
0.
0.
0.
0.
0.
0.
0.
0.
0.
0.
0.
0.
0.
0.
0.
0.
0.
0.
0.
0.
0.
0.
0.
0.
0.
0.
0.
0.
0.
0.
0.
0.
0.
0.
0.
0.
0.
0.
0.
0.
0.
0.
0.
0.
0.
0.
0.
0.
0.
0.
0.
0.
0.
0.
0.
0.
0.
0.
0.
0.
0.
0.
0.
0.
0.
0.
0.
0.
0.
0.
0.
0.
0.
0.
0.
0.
0.
0.
0.
0.
0.
0.
0.
0.
0.
0.
0.
0.
0.
0.
0.
0.
0.
0.
0.
0.
0.
0.
0.
0.
0.
0.
0.
0.
0.
0.
0.
0.
0.
0.
0.
0.
0.
0.
0.
0.
0.
0.
0.
0.
0.
0.
0.
0.
0.
0.
0.
0.
0.
0.
0.
0.
0.
0.
0.
0.
0.
0.
0.
0.
0.
0.
0.
0.
0.
0.
0.
0.
0.
0.
0.
0.
0.
0.
0.
0.
0.
0.
0.
0.
0.
0.
0.
0.
0.
0.
0.
0.
0.
0.
0.
0.
0.
0.
0.
0.
0.
0.
0.
0.
0.
0.
0.
0.
0.
0.
0.
0.
0.
0.
0.
0.
0.
0.
0.
0.
0.
0.
0.
0.
0.
0.
0.
0.
0.
0.
0.
0.
0.
0.
0.
0.
0.
0.
0.
0.
0.
0.
0.
0.
0.
0.
0.
0.
0.
0.
0.
0.
0.
0.
0.
0.
0.
0.
0.
0.
0.
0.
0.
0.
0.
0.
0.
0.
0.
0.
0.
0.
0.
0.
0.
0.
0.
0.
0.
0.
0.
0.
0.
0.
0.
0.
0.
0.
0.
0.
0.
0.
0.
0.
0.
0.
0.
0.
0.
0.
0.
0.
0.
0.
0.
0.
0.
0.
0.
0.
0.
0.
0.
0.
0.003
0.003
0.003
0.003
0.002
0.001
0.
0.
0.
0.
0.
0.
0.
0.
0.
0.
0.
0.
0.
0.
0.
0.
0.
0.
0.
0.
0.
0.
0.
0.
0.
0.
0.
0.
0.
0.
0.
0.
0.
-0.002
-0.001
0.000
0.000
0.002
0.003
0.003
0.003
0.002
0.
0.
0.
0.
0.
0.
0.
0.
0.
0.
0.
0.
0.
0.
0.
0.
0.
0.
0.
0.
0.
0.
0.
-0.001
-0.001
0.
0.
0.
0.
0.
0.
-0.004
-0.003
-0.003
-0.001
0.001
0.001
0.004
0.004
0.003
0.002
0.002
0.
0.
0.
0.
0.
0.
0.
0.
0.
0.
0.
0.
0.
0.
0.
0.
0.
0.
0.
0.
0.
-0.001
-0.001
-0.003
-0.004
-0.005
-0.004
-0.003
-0.001
-0.007
-0.004
-0.005
-0.005
-0.004
-0.003
0.000
0.002
0.004
0.004
0.004
0.002
0.001
0.
0.
0.
0.
0.
0.
0.
0.
0.
0.
0.
0.
0.
0.
-0.002
-0.002
-0.002
-0.002
-0.002
-0.002
-0.003
-0.008
-0.010
-0.014
-0.014
-0.016
-0.015
-0.016
-0.014
-0.014
-0.010
-0.007
-0.007
-0.006
-0.004
0.000
0.002
0.004
0.005
0.002
0.002
0.
0.
0.
0.
0.
0.
0.
0.
0.
0.
0.
0.
0.
-0.002
-0.002
-0.003
-0.004
-0.005
-0.005
-0.008
-0.013
-0.018
-0.027
-0.033
-0.036
-0.034
-0.033
-0.029
-0.028
-0.022
-0.020
-0.014
-0.012
-0.009
-0.007
-0.001
0.001
0.004
0.004
0.004
0.002
0.
0.
0.
0.
0.
0.
0.
0.
0.
0.
0.
0.001
0.000
-0.001
-0.003
-0.005
-0.008
-0.009
-0.015
-0.019
-0.029
-0.042
-0.052
-0.066
-0.073
-0.074
-0.071
-0.063
-0.051
-0.036
-0.028
-0.023
-0.015
-0.013
-0.008
-0.002
0.001
0.004
0.004
0.004
0.002
0.
0.
0.
0.
0.
0.
0.
0.
0.
0.
0.001
0.002
-0.001
-0.003
-0.007
-0.011
-0.016
-0.021
-0.032
-0.043
-0.067
-0.089
-0.115
-0.140
-0.156
-0.156
-0.147
-0.126
-0.101
-0.070
-0.045
-0.031
-0.022
-0.013
-0.009
-0.002
0.001
0.004
0.004
0.003
0.002
0.
0.
0.
0.
0.
0.
0.
0.
0.
0.001
0.002
0.001
-0.004
-0.011
-0.018
-0.024
-0.032
-0.046
-0.071
-0.104
-0.150
-0.199
-0.239
-0.273
-0.295
-0.285
-0.251
-0.206
-0.165
-0.114
-0.075
-0.043
-0.026
-0.014
-0.007
-0.001
0.004
0.006
0.007
0.004
0.002
0.
0.
0.
0.
0.
0.
0.
0.
0.001
0.002
0.001
-0.005
-0.015
-0.027
-0.040
-0.051
-0.073
-0.106
-0.152
-0.196
-0.251
-0.296
-0.280
-0.222
-0.291
-0.323
-0.196
-0.130
-0.095
-0.124
-0.109
-0.067
-0.038
-0.017
-0.006
-0.001
0.004
0.006
0.007
0.005
0.003
0.
0.
0.
0.
0.
0.
0.
0.
0.001
0.001
-0.003
-0.013
-0.035
-0.054
-0.073
-0.101
-0.153
-0.194
-0.191
0.310
1.992
3.522
8.019
10.508
3.380
1.495
5.617
6.148
5.761
1.343
-0.056
-0.090
-0.049
-0.026
-0.009
-0.007
0.000
0.002
0.005
0.006
0.005
0.003
0.
0.
0.
0.
0.
0.
0.001
0.003
0.001
-0.007
-0.026
-0.054
-0.067
-0.057
-0.141
-0.225
-0.154
2.020
29.156
293.182
537.882
1413.028
375.130
66.315
13.945
91.004
93.195
129.279
17.524
0.403
-0.109
-0.072
-0.044
-0.031
-0.026
-0.018
-0.010
0.000
0.005
0.005
0.005
0.002
0.
0.
0.
0.
0.001
0.003
0.002
0.000
-0.012
-0.038
-0.065
0.032
0.432
0.107
-0.107
2.351
70.218
641.677
80492.016
102099.367
101541.406
64542.313
1788.693
50.000
139.693
121.177
187.647
24.340
0.475
-0.151
-0.111
-0.087
-0.074
-0.062
-0.053
-0.040
-0.018
-0.002
0.005
0.006
0.004
0.001
0.
0.
0.001
0.002
0.004
0.005
0.000
-0.016
-0.047
-0.080
0.047
0.631
0.449
11.087
100.189
969.983
10028.321
126586.820
130508.875
19556.260
102452.672
11835.353
95.854
181.193
28.380
12.892
2.583
-0.155
-0.221
-0.166
-0.118
-0.021
0.246
0.207
-0.034
-0.042
-0.016
0.001
0.005
0.005
0.003
0.
0.001
0.002
0.004
0.006
0.003
-0.005
-0.023
-0.063
-0.107
-0.128
-0.080
1.907
413.295
23504.734
100718.633
12735.509
1883.832
770.986
296.335
103833.008
10491.017
438.649
55.409
15.239
4.438
0.415
-0.349
-0.302
-0.138
1.466
9.810
70.416
109.687
3.170
-0.041
-0.035
-0.006
0.003
0.006
0.002
0.001
0.002
0.004
0.005
0.005
-0.007
-0.027
-0.050
-0.091
-0.152
-0.209
-0.271
1.457
266.400
9630.502
29612.688
103797.070
107141.875
4049.517
12612.514
265.337
1921.157
17898.305
1199.226
3791.836
153.848
4.773
-0.327
-0.369
1.908
144.223
2506.619
80926.453
116582.148
65.637
0.181
-0.049
-0.012
0.002
0.005
0.004
0.001
0.002
0.005
0.004
-0.004
-0.031
-0.052
-0.001
0.156
0.011
-0.257
-0.384
-0.267
7.212
355.288
101625.727
200063.078
2975.852
100153.078
200040.031
100703.922
902.982
78633.883
72312.305
100768.125
2946.404
19.307
-0.134
-0.167
13.645
7366.629
100435.211
146954.000
106551.391
102.364
0.302
-0.057
-0.017
0.001
0.005
0.003
0.002
0.003
0.006
0.001
-0.023
-0.052
0.320
8.786
52.507
44.822
1.210
-0.383
0.091
45.799
713.459
102766.352
100890.820
293.047
881.175
101681.602
106051.383
2610.806
6728.221
6416.903
134993.516
9899.247
34.296
15.160
8.992
344.836
3772.803
200058.281
12394.984
1479.615
24.383
0.016
-0.060
-0.018
0.001
0.003
0.003
0.003
0.006
0.005
-0.005
-0.046
-0.033
11.631
1332.107
46087.941
3060.239
47.856
18.112
4.789
22486.342
32354.463
4870.394
1640.690
47.407
184.242
842.658
2067.957
652.543
922.573
728.743
94061.430
101985.883
10317.355
18709.668
160.917
100039.258
108070.328
101483.852
78123.172
46.626
0.467
-0.094
-0.053
-0.014
0.001
0.003
0.002
0.002
0.006
0.004
-0.012
-0.063
0.000
17.203
2545.818
138488.391
52131.039
111432.352
29696.350
7.472
173.742
861.326
212.218
35.950
36.487
474.721
424.921
842.148
98.190
193.203
187.558
257.653
630.563
100581.516
146874.375
3830.792
44312.059
151998.094
5402.667
540.822
6.764
-0.047
-0.088
-0.036
-0.010
0.001
0.003
0.002
0.002
0.005
0.003
-0.016
-0.060
0.910
759.399
17696.180
146243.781
188550.594
102311.727
3441.712
19.422
28.211
150.931
70.343
7.454
11.837
161.703
192.217
60.830
108.125
1002.645
6219.812
873.373
265.689
5604.234
101880.891
163709.063
163611.719
100237.633
1611.980
7.462
0.115
-0.115
-0.059
-0.022
-0.007
0.001
0.002
0.001
0.002
0.005
0.003
-0.016
-0.052
1.605
4357.743
200062.938
103734.492
4699.001
110923.211
49336.520
181.525
764.153
16945.203
325.240
21.520
36.341
1372.114
1852.861
39.932
22.800
5026.467
101658.336
111692.352
6656.039
390.676
7209.385
103149.297
20035.146
6262.008
105.592
0.925
-0.156
-0.093
-0.037
-0.014
-0.005
0.000
0.002
0.
0.003
0.005
0.005
-0.010
-0.045
0.064
13.187
647.017
20866.227
270.586
109575.242
104875.086
1929.195
295.296
3708.225
121.558
90.890
69.995
195.573
214.317
26.346
81.985
4911.567
101239.094
57561.695
22800.996
138.422
1390.596
100626.047
120244.898
162.210
1.658
-0.213
-0.149
-0.066
-0.024
-0.008
-0.004
0.002
0.
0.
0.001
0.004
0.005
-0.005
-0.036
-0.073
0.070
2.874
11.447
37.882
7959.394
163556.141
87189.625
93.856
15.356
7.811
37.630
43.049
27.937
14.605
1589.829
96427.477
3215.180
4991.458
737.942
196.260
196.695
942.724
1191.552
29781.705
81.607
-0.248
-0.282
-0.128
-0.055
-0.020
-0.005
-0.002
0.
0.
0.
0.001
0.002
0.006
-0.002
-0.020
-0.066
-0.139
-0.241
-0.236
5.947
1175.775
108082.000
90615.758
218.830
6.264
1.982
23.095
410.326
312.377
28.045
9537.301
100152.961
69779.367
42517.883
155.045
41.520
2329.609
12281.530
104133.070
3199.658
12.704
-0.369
-0.276
-0.111
-0.043
-0.016
-0.003
0.
0.
0.
0.
0.001
0.005
0.004
0.004
-0.019
-0.059
-0.135
-0.201
1.837
35.711
176.670
22393.158
131880.453
6726.739
420.527
3.302
16.779
312.471
256.147
14.007
185.306
2192.199
1704.165
1298.708
28.951
8.661
255.919
18281.191
106244.453
104203.266
116.750
-0.200
-0.246
-0.108
-0.039
-0.010
0.001
-0.001
0.
0.
0.
0.001
0.005
0.004
-0.002
-0.026
-0.075
-0.142
0.317
50.585
13630.542
64822.258
138836.063
103436.602
119667.188
18689.979
12.052
1.000
12.123
35.722
47.779
9.031
7.591
16.326
15.604
3.440
34.172
74.936
161.179
395.658
336.339
65.961
2.648
-0.181
-0.101
-0.035
-0.009
0.000
-0.001
0.
0.
0.
0.004
0.005
0.002
-0.009
-0.040
-0.108
-0.163
2.937
350.290
106759.633
108593.453
102419.008
16989.146
6226.264
445.972
3.020
6.456
31.976
3773.560
14911.228
174.108
2.873
4.364
6.384
22.033
1098.560
4437.954
116.553
160.438
7159.988
7725.659
35.396
0.030
-0.091
-0.034
-0.008
-0.001
-0.001
0.
0.
0.
0.005
0.005
-0.002
-0.022
-0.067
-0.140
-0.142
10.866
7366.349
101008.766
111987.352
20705.609
3919.786
37.508
6.020
26.378
5685.298
976.850
17837.166
100311.273
414.785
95.189
512.407
157.514
113.646
754.857
2528.605
91.094
247.410
2245.081
2204.729
20.439
-0.010
-0.083
-0.031
-0.007
-0.001
-0.001
0.
0.
0.
0.005
0.006
-0.005
-0.036
-0.090
-0.038
1.712
7.523
949.421
101021.359
104857.078
100557.836
344.336
29.518
683.798
1147.524
24068.371
101482.719
100642.898
14034.184
68.297
2161.010
63507.195
1160.895
126.571
55.114
33.276
21.488
127.502
60.732
14.939
0.772
-0.139
-0.075
-0.023
-0.006
-0.001
-0.001
0.
0.
0.
0.006
0.005
-0.009
-0.049
-0.082
2.211
431.872
1430.397
24.127
171.395
7370.716
2340.941
33.011
262.346
100261.563
104154.367
102277.609
27712.795
10577.445
1306.085
28.577
467.489
4823.006
258.118
18.834
9.114
1.390
7.432
33.964
12.264
0.575
-0.203
-0.133
-0.056
-0.018
-0.005
-0.001
-0.001
0.
0.
0.
0.006
0.003
-0.010
-0.056
-0.073
4.523
1012.681
4516.316
80.614
22.276
42.167
52.860
55.419
3001.037
135263.125
86198.586
143620.469
105260.398
379.153
28.637
41.143
23.220
24.793
5.928
2.560
4.098
0.243
0.311
1.697
0.455
-0.217
-0.192
-0.096
-0.035
-0.012
-0.004
0.
0.
0.
0.
0.
0.005
0.003
-0.008
-0.060
-0.114
0.949
16.573
35.551
57.820
82.770
11732.381
100410.195
271.256
5154.542
120445.305
12220.291
17016.553
100035.906
289.232
250.694
4238.874
699.993
73.523
5.197
0.037
1.256
1.045
-0.204
-0.438
-0.362
-0.250
-0.147
-0.066
-0.024
-0.009
-0.001
0.
0.
0.
0.
0.
0.006
0.005
-0.010
-0.055
-0.137
-0.206
0.079
1.707
13.473
123.965
101491.398
101596.500
610.442
302.369
13562.722
731.736
52.801
77.388
945.609
8734.094
111697.516
17444.828
3188.881
111.337
20.770
180.100
297.971
26.583
0.227
-0.372
-0.239
-0.115
-0.050
-0.019
-0.005
0.000
0.
0.
0.
0.
0.
0.007
0.002
-0.016
-0.055
-0.152
-0.303
-0.116
7.225
22.904
23.428
292.262
632.061
38.766
45.808
26.566
59.652
412.150
112.546
526.524
16149.237
100522.727
69930.063
59374.164
10330.191
374.495
34815.188
100720.305
1598.741
5.246
-0.272
-0.224
-0.109
-0.047
-0.018
-0.001
-0.001
0.
0.
0.
0.
0.
0.004
-0.003
-0.022
-0.065
-0.178
-0.326
0.503
31.044
147.238
2374.160
3249.409
147.619
17.476
3.623
13.612
54.278
335.998
95.798
38.769
201.394
2022.296
468.824
6474.452
2038.276
353.633
51848.457
102330.508
2245.129
9.604
0.122
-0.210
-0.112
-0.044
-0.017
-0.002
-0.001
0.
0.
0.
0.
0.
0.003
-0.007
-0.029
-0.087
-0.212
-0.283
7.040
293.333
4315.692
102137.328
102634.086
58002.883
774.041
7.434
4.567
6.159
12.369
5.131
2.372
5.551
7.877
20.819
51.330
113.463
2429.605
9183.251
78741.070
494.897
8.436
0.430
-0.191
-0.107
-0.044
-0.016
-0.002
-0.001
0.
0.
0.
0.
0.
0.000
-0.012
-0.037
-0.107
-0.244
0.077
141.785
100382.414
200107.781
83643.727
57419.980
110598.367
4354.680
409.242
9.451
0.029
-0.202
-0.277
0.413
26.789
208.258
3819.302
31623.900
444.356
1372.264
907.293
1284.627
65.347
1.876
-0.122
-0.180
-0.093
-0.039
-0.013
-0.002
-0.001
0.
0.
0.
0.
0.
-0.001
-0.015
-0.045
-0.117
-0.265
-0.052
87.779
100049.977
69423.156
1042.585
11204.736
105349.508
200064.375
100119.469
150.304
-0.002
-0.166
0.099
6.874
1702.024
100069.977
106582.094
100110.563
2717.078
756.007
210.168
20.170
1.584
-0.230
-0.249
-0.147
-0.067
-0.029
-0.009
0.000
-0.001
0.
0.
0.
0.
0.
-0.001
-0.014
-0.045
-0.118
-0.267
-0.374
3.037
181.703
10284.924
324.704
100201.328
117960.305
32435.697
34974.961
58.753
-0.138
-0.164
0.103
8.575
2697.505
100019.078
14159.546
5737.424
167.408
54.001
101.573
10.829
-0.132
-0.286
-0.191
-0.097
-0.044
-0.020
-0.005
0.000
0.
0.
0.
0.
0.
0.
0.000
-0.011
-0.040
-0.106
-0.243
-0.350
3.531
1320.990
199059.641
2801.055
1898.822
1155.190
50.231
28.483
1.553
-0.371
-0.242
-0.170
1.131
59.194
577.926
126.896
13.785
2.682
1.769
3.542
0.550
-0.233
-0.192
-0.113
-0.058
-0.027
-0.011
-0.001
0.001
0.
0.
0.
0.
0.
0.
0.001
-0.007
-0.032
-0.083
-0.199
-0.290
4.427
1052.853
200110.609
104051.289
1004.508
11.438
37.147
81.032
9.706
-0.032
-0.187
-0.178
-0.199
0.514
2.249
0.943
-0.102
-0.282
-0.278
-0.217
-0.199
-0.161
-0.113
-0.065
-0.033
-0.015
-0.005
0.001
0.001
0.
0.
0.
0.
0.
0.
0.002
-0.005
-0.018
-0.059
-0.147
-0.251
0.914
114.077
100917.555
200086.406
7980.752
34.115
2006.065
12456.173
199.154
1.720
-0.267
-0.234
-0.218
-0.211
-0.208
-0.221
-0.236
-0.246
-0.219
-0.175
-0.132
-0.095
-0.060
-0.035
-0.017
-0.008
-0.002
0.001
0.001
0.
0.
0.
0.
0.
0.
0.000
-0.002
-0.013
-0.034
-0.095
-0.189
-0.146
8.146
1135.166
100382.469
12532.219
33.196
2283.109
13150.367
257.310
2.406
-0.274
-0.226
-0.169
-0.158
-0.158
-0.159
-0.162
-0.148
-0.125
-0.097
-0.070
-0.047
-0.031
-0.020
-0.008
-0.003
0.001
0.001
0.
0.
0.
0.
0.
0.
0.
0.
-0.001
-0.006
-0.022
-0.051
-0.114
-0.190
0.147
16.001
199.901
48.675
8.209
894.332
70033.844
253.795
1.746
-0.258
-0.200
-0.132
-0.107
-0.098
-0.098
-0.098
-0.085
-0.070
-0.052
-0.036
-0.024
-0.017
-0.004
-0.001
0.001
0.002
0.001
0.
0.
0.
0.
0.
0.
0.
0.
-0.001
-0.004
-0.009
-0.024
-0.053
-0.115
-0.166
-0.077
0.287
-0.051
1.206
203.177
60811.207
75.428
0.301
-0.226
-0.164
-0.104
-0.078
-0.062
-0.056
-0.053
-0.047
-0.039
-0.029
-0.019
-0.011
-0.008
0.001
0.002
0.002
0.002
0.
0.
0.
0.
0.
0.
0.
0.
0.
0.
-0.001
-0.004
-0.012
-0.025
-0.049
-0.093
-0.134
-0.189
-0.245
-0.198
1.519
6.772
0.863
-0.194
-0.186
-0.124
-0.082
-0.054
-0.040
-0.034
-0.031
-0.026
-0.020
-0.015
-0.010
-0.008
0.001
0.002
0.002
0.001
0.
0.
0.
0.
0.
0.
0.
0.
0.
0.
0.
0.
-0.001
-0.005
-0.009
-0.019
-0.038
-0.064
-0.099
-0.147
-0.172
-0.168
-0.141
-0.165
-0.166
-0.131
-0.087
-0.061
-0.040
-0.028
-0.023
-0.021
-0.018
-0.012
-0.008
-0.006
0.000
0.001
0.001
0.
0.
0.
0.
0.
0.
0.
0.
0.
0.
0.
0.
0.
0.
0.
-0.001
-0.003
-0.007
-0.013
-0.028
-0.046
-0.069
-0.097
-0.120
-0.124
-0.118
-0.104
-0.078
-0.057
-0.040
-0.026
-0.019
-0.016
-0.014
-0.011
-0.007
-0.005
-0.001
-0.001
0.
0.
0.
0.
0.
0.
0.
0.
0.
0.
0.
0.
0.
0.
0.
0.
0.
0.
-0.001
-0.002
-0.003
-0.007
-0.018
-0.031
-0.044
-0.058
-0.063
-0.058
-0.050
-0.039
-0.031
-0.022
-0.016
-0.013
-0.011
-0.007
-0.005
-0.002
-0.001
-0.001
0.
0.
0.
0.
0.
0.
0.
0.
0.
0.
0.
0.
0.
0.
0.
0.
0.
0.
0.
0.
0.
-0.001
-0.004
-0.007
-0.009
-0.018
-0.022
-0.024
-0.023
-0.020
-0.015
-0.014
-0.011
-0.008
-0.006
-0.005
-0.002
-0.002
-0.001
-0.001
0.
0.
0.
0.
0.
0.
0.
0.
0.
0.
0.
0.
0.
0.
0.
0.
0.
0.
0.
0.
0.
0.
0.
-0.001
-0.002
-0.005
-0.005
-0.007
-0.007
-0.008
-0.007
-0.006
-0.005
-0.004
-0.002
-0.002
-0.002
-0.001
-0.001
-0.001
0.
0.
0.
0.
0.
0.
0.
0.
0.
0.
0.
0.
0.
0.
0.
0.
0.
0.
0.
0.
0.
0.
0.
0.
0.
0.
-0.001
-0.002
-0.002
-0.002
-0.002
-0.002
-0.002
-0.001
-0.001
0.000
-0.001
-0.001
0.
0.
0.
0.
0.
0.
0.
0.
0.
0.
0.
0.
0.
0.
0.
0.
0.
0.
0.
0.
0.
0.
0.
0.
0.
0.
0.
0.
0.
0.
0.
0.
0.
0.
0.
0.
0.
0.
0.
0.
0.
0.
0.
0.
0.
0.
0.
0.
0.
0.
0.
0.
0.
0.
0.
0.
0.
0.
0.
0.
0.
0.
0.
0.
0.
0.
0.
0.
0.
0.
0.
0.
0.
0.
0.
0.
0.
0.
0.
0.
0.
0.
0.
0.
0.
0.
0.
0.
0.
0.
0.
0.
0.
0.
0.
0.
0.
0.
0.
0.
0.
0.
0.
0.
0.
0.
0.
0.
0.
0.
0.
0.
0.
0.
0.
0.
0.
0.
0.
0.
0.
0.
0.
0.
0.
0.
0.
0.
0.
0.
0.
0.
0.
0.
0.
0.
0.
0.
0.
0.
0.
0.
0.
0.
0.
0.
0.
0.
0.
0.
0.
0.
0.
0.
0.
0.
0.
0.
0.
0.
0.
0.
0.
0.
0.
0.
0.
0.
0.
0.
0.
0.
0.
0.
0.
0.
0.
0.
0.
0.
0.
0.
0.
0.
0.
0.
0.
0.
0.
0.
0.
0.
0.
0.
0.
0.
0.
0.
0.
0.
0.
0.
0.
0.
0.
0.
0.
0.
0.
0.
0.
0.
0.
0.
0.
0.
0.
0.
0.
0.
0.
0.
0.
0.
0.
0.
0.
0.
0.
0.
0.
0.
0.
0.
0.
0.
0.
0.
0.
0.
0.
0.
0.
0.
0.
0.
0.
0.
0.
0.
0.
0.
0.
0.
0.
0.
0.
0.
0.
0.
0.
0.
0.
0.
0.
0.
0.
0.
0.
0.
0.
0.
0.
0.
0.
0.
0.
0.
0.
0.
0.
0.
0.
0.
0.
0.
0.
0.
0.
0.
0.
0.
0.
0.
0.
0.
0.
0.
0.
0.
0.
0.
0.
0.
0.
0.
0.
0.
0.
0.
0.
0.
0.
0.
0.
0.
0.
0.
0.
0.
0.
0.
0.
0.
0.
0.
0.
0.
-0.001
-0.001
0.000
0.001
0.001
0.
0.
0.001
0.003
0.003
0.003
0.001
0.
0.
0.
0.
0.
0.
0.
0.
0.
0.
0.
0.
0.
0.
0.
0.
0.
0.
0.
0.
0.
0.
0.
0.
0.
-0.001
0.
-0.001
-0.001
-0.002
-0.001
0.000
0.
0.001
0.001
-0.001
0.000
0.000
0.002
0.003
0.003
0.003
0.001
0.
0.
0.
0.
0.
0.
0.
0.
0.
0.
0.
0.
0.
0.
0.
0.
0.
0.
0.
0.
0.
-0.001
-0.001
-0.001
-0.003
-0.005
-0.005
-0.003
-0.001
0.000
-0.002
-0.004
-0.003
-0.004
-0.002
0.000
0.001
0.002
0.004
0.004
0.003
0.002
0.
0.
0.
0.
0.
0.
0.
0.
0.
0.
0.
0.
0.
0.
0.
0.
0.
0.
0.
-0.001
-0.001
-0.002
-0.005
-0.006
-0.009
-0.010
-0.009
-0.005
-0.008
-0.009
-0.007
-0.008
-0.008
-0.006
-0.005
-0.003
0.001
0.003
0.005
0.005
0.002
0.001
0.
0.
0.
0.
0.
0.
0.
0.
0.
0.
0.
0.
0.
0.
-0.002
-0.002
-0.002
-0.003
-0.003
-0.003
-0.006
-0.013
-0.015
-0.017
-0.018
-0.017
-0.012
-0.017
-0.015
-0.014
-0.013
-0.016
-0.016
-0.013
-0.009
-0.003
0.001
0.004
0.005
0.004
0.002
0.
0.
0.
0.
0.
0.
0.
0.
0.
0.
0.
0.
0.
-0.002
-0.003
-0.003
-0.004
-0.004
-0.005
-0.008
-0.015
-0.019
-0.022
-0.026
-0.029
-0.031
-0.030
-0.028
-0.024
-0.020
-0.025
-0.027
-0.028
-0.026
-0.020
-0.012
-0.003
0.002
0.005
0.005
0.002
0.001
0.
0.
0.
0.
0.
0.
0.
0.
0.
0.
0.
-0.002
-0.002
-0.004
-0.006
-0.007
-0.010
-0.012
-0.020
-0.027
-0.035
-0.044
-0.053
-0.056
-0.060
-0.056
-0.050
-0.044
-0.040
-0.037
-0.040
-0.039
-0.038
-0.031
-0.020
-0.007
0.000
0.005
0.005
0.004
0.002
0.
0.
0.
0.
0.
0.
0.
0.
0.
0.001
0.000
-0.001
-0.004
-0.007
-0.012
-0.017
-0.020
-0.026
-0.037
-0.047
-0.060
-0.078
-0.096
-0.107
-0.112
-0.105
-0.090
-0.072
-0.055
-0.051
-0.052
-0.048
-0.045
-0.038
-0.025
-0.009
-0.001
0.004
0.004
0.004
0.002
0.
0.
0.
0.
0.
0.
0.
0.
0.001
0.002
0.000
-0.004
-0.008
-0.014
-0.021
-0.029
-0.038
-0.050
-0.066
-0.084
-0.113
-0.150
-0.181
-0.199
-0.197
-0.181
-0.152
-0.118
-0.083
-0.062
-0.057
-0.051
-0.046
-0.035
-0.024
-0.010
-0.003
0.004
0.004
0.003
0.002
0.
0.
0.
0.
0.
0.
0.
0.001
0.002
0.001
-0.004
-0.011
-0.020
-0.033
-0.045
-0.058
-0.073
-0.095
-0.131
-0.176
-0.232
-0.284
-0.310
-0.288
-0.279
-0.260
-0.238
-0.185
-0.132
-0.091
-0.068
-0.054
-0.039
-0.029
-0.017
-0.006
0.001
0.006
0.006
0.002
0.001
0.
0.
0.
0.
0.
0.
0.
0.001
0.001
-0.002
-0.013
-0.027
-0.051
-0.071
-0.093
-0.114
-0.147
-0.179
-0.214
-0.256
-0.314
-0.310
0.903
8.030
2.500
1.052
-0.027
-0.243
-0.190
-0.128
-0.082
-0.054
-0.037
-0.022
-0.012
-0.004
0.001
0.005
0.005
0.003
0.
0.
0.
0.
0.
0.
0.
0.001
0.002
-0.001
-0.008
-0.031
-0.056
-0.076
-0.082
-0.134
-0.198
-0.246
-0.148
2.023
5.652
5.320
11.634
23.696
441.021
82.967
29.999
3.926
-0.064
-0.209
-0.162
-0.106
-0.064
-0.039
-0.027
-0.016
-0.003
0.001
0.003
0.006
0.006
0.002
0.
0.
0.
0.
0.
0.
0.001
0.001
-0.002
-0.018
-0.051
-0.063
0.510
3.162
1.431
-0.194
-0.317
4.169
484.674
3343.177
761.017
7405.615
822.503
455.295
329.476
102.091
10.764
0.749
-0.061
-0.216
-0.145
-0.095
-0.062
-0.041
-0.034
-0.020
-0.010
-0.002
0.004
0.005
0.004
0.002
0.
0.
0.
0.
0.001
0.002
0.002
-0.005
-0.028
-0.063
0.081
10.674
140.515
43.009
0.881
-0.155
23.528
48518.918
178113.688
108429.383
101735.656
71892.867
464.074
82.675
24.098
4.533
0.786
-0.048
-0.274
-0.201
-0.134
-0.102
-0.086
-0.074
-0.054
-0.038
-0.018
-0.002
0.005
0.006
0.004
0.001
0.
0.
0.001
0.002
0.003
0.003
-0.006
-0.033
-0.073
0.143
16.327
265.983
77.821
1.918
2.817
18.575
1047.118
34634.078
100992.648
71813.352
7639.177
340.159
40.585
8.126
4.178
6.667
1.307
-0.249
-0.266
-0.197
-0.143
-0.096
-0.020
0.009
-0.057
-0.042
-0.014
0.001
0.005
0.005
0.003
0.
0.001
0.001
0.003
0.005
0.002
-0.009
-0.039
-0.093
-0.088
1.770
12.433
6.481
4.185
25.897
94.717
79.635
111.321
151.499
100.531
410.059
1220.880
7041.368
98.306
110.813
339.180
33.652
0.550
-0.318
-0.212
0.686
3.348
11.659
29.306
1.109
-0.057
-0.033
-0.004
0.003
0.005
0.002
0.
0.001
0.003
0.005
0.005
-0.003
-0.025
-0.060
-0.122
-0.172
-0.001
1.463
1.905
3.253
24.034
167.500
876.300
140.097
607.088
1468.620
103.647
100128.469
108022.023
4081.142
3278.726
2573.829
125.436
1.856
-0.367
0.848
48.543
476.182
565.787
10241.270
15.157
-0.017
-0.044
-0.009
0.002
0.006
0.003
0.001
0.002
0.005
0.005
-0.002
-0.025
-0.053
-0.082
-0.118
-0.207
-0.249
-0.031
0.026
0.603
66.925
5283.196
3814.154
112.206
9375.775
46182.566
5928.727
3526.649
108371.664
131780.266
131800.359
102074.125
552.240
2.712
-0.257
6.743
1023.953
100037.961
3859.422
300.829
6.969
-0.025
-0.054
-0.014
0.001
0.005
0.003
0.002
0.003
0.006
0.003
-0.015
-0.052
-0.053
0.542
2.163
0.924
-0.212
-0.438
-0.501
1.254
101.389
12453.463
8022.492
68.196
273.380
9302.653
113749.563
200350.297
131819.469
11370.422
22558.160
9133.773
142.234
5.387
4.922
140.283
876.451
18163.807
1577.300
27.832
0.998
-0.084
-0.056
-0.015
0.001
0.003
0.002
0.003
0.005
0.006
-0.002
-0.036
-0.073
0.306
11.314
69.327
27.463
7.297
1.676
-0.275
8.759
23.904
132.733
107.543
412.575
63524.016
14891.802
186920.578
32727.469
200088.063
15348.823
234.458
130.281
453.305
671.570
66.525
13630.124
100838.313
78562.820
3222.072
16.709
0.047
-0.094
-0.046
-0.012
0.001
0.003
0.003
0.002
0.005
0.004
-0.009
-0.055
-0.069
1.435
43.457
889.083
1039.064
1048.344
94.324
1.194
5.509
88.168
258.649
30.565
1589.870
100069.039
159903.391
100294.578
1992.540
415.725
7838.846
8135.557
319.743
4402.622
16874.988
1198.499
5660.956
30592.277
884.099
121.702
2.941
-0.089
-0.080
-0.031
-0.009
0.001
0.003
0.002
0.002
0.005
0.004
-0.012
-0.054
0.185
30.413
1133.175
7547.609
8281.411
58910.715
1441.055
21.758
13.534
824.525
4438.814
135.077
70.143
1600.224
990.249
2132.405
139.831
58.230
14365.539
112822.742
78947.047
9307.647
200192.156
14354.846
8212.571
31669.605
221.294
3.264
-0.011
-0.108
-0.054
-0.021
-0.006
0.001
0.003
0.
0.002
0.005
0.004
-0.013
-0.048
0.347
73.319
8716.518
40008.633
1277.591
100912.594
100095.781
204.681
9.758
132.758
382.940
32.060
1.726
10.220
37.530
116.314
25.162
114.994
2377.806
200225.672
52223.813
31298.727
105439.773
2399.376
379.522
540.849
27.366
0.285
-0.157
-0.089
-0.034
-0.013
-0.005
0.000
0.001
0.
0.002
0.005
0.004
-0.009
-0.042
-0.023
4.596
248.794
70605.422
316.940
63774.047
22522.148
179.758
6.515
9.933
6.354
1.356
1.647
3.214
7.929
20.265
11.759
110.739
1676.127
100525.078
108616.156
341.633
7584.456
1238.815
87.439
9.879
0.435
-0.253
-0.149
-0.064
-0.021
-0.008
-0.004
0.002
0.
0.
0.001
0.003
0.005
-0.004
-0.034
-0.070
-0.013
2.247
12.671
11.850
436.328
38674.559
5720.648
31.658
0.511
0.105
14.825
332.907
279.573
19.225
39.675
225.269
63.325
55.724
116.338
634.531
6424.275
1818.946
213.564
61.285
5.025
-0.356
-0.290
-0.133
-0.051
-0.018
-0.005
0.000
0.
0.
0.
0.001
0.002
0.005
0.001
-0.019
-0.065
-0.133
-0.239
-0.310
2.139
278.079
31631.477
5285.666
41.662
3.429
1.176
331.857
100007.266
100152.539
338.399
98.125
713.223
152.505
59.009
9.743
602.209
100501.602
200089.891
100775.375
240.397
3.695
-0.405
-0.289
-0.118
-0.042
-0.016
-0.004
0.
0.
0.
0.
0.
0.002
0.002
0.003
-0.019
-0.058
-0.135
-0.242
0.070
4.370
28.132
365.678
2016.996
1727.791
190.032
3.153
254.461
100008.555
100194.016
382.898
57.430
52.371
26.679
22.872
5.934
57.483
5516.406
101790.313
113221.430
1212.007
12.555
-0.194
-0.263
-0.118
-0.041
-0.011
-0.001
-0.001
0.
0.
0.
0.
0.005
0.003
-0.004
-0.028
-0.075
-0.150
-0.113
6.021
141.168
586.285
8770.354
24767.549
100714.070
4435.278
7.563
9.123
175.264
190.811
256.429
998.124
123.827
4.517
8.705
7.832
4.550
37.298
975.852
4518.234
758.962
276.124
6.629
-0.156
-0.108
-0.039
-0.010
-0.001
-0.001
0.
0.
0.
0.004
0.005
0.002
-0.011
-0.038
-0.102
-0.183
0.895
55.944
945.865
2553.080
131855.734
7500.305
1797.504
199.577
1.470
-0.093
3.454
36.595
97.302
319.157
56.414
50.220
201.910
58.836
20.951
21.657
940.906
42709.547
151882.047
100153.773
131.702
0.245
-0.101
-0.038
-0.012
-0.002
-0.001
0.
0.
0.
0.004
0.005
-0.001
-0.021
-0.057
-0.140
-0.212
3.608
538.633
38554.645
10848.178
102742.289
100137.078
142.532
2.284
2.930
25.488
24.198
62.241
84.520
18.516
472.123
5363.699
47276.809
3507.289
30.608
13.173
335.921
101982.984
143709.000
54366.141
68.351
0.132
-0.094
-0.038
-0.010
-0.003
-0.001
0.
0.
0.
0.005
0.005
-0.003
-0.030
-0.087
-0.165
-0.225
1.635
137.198
3497.465
100578.328
113655.188
3320.123
44.676
32.116
56.346
405.943
208.217
150.568
54.507
37.177
51798.629
101478.609
111450.102
18123.777
89.307
12.823
1497.628
100389.727
9207.695
75.269
2.262
-0.130
-0.088
-0.029
-0.008
-0.004
-0.001
0.
0.
0.
0.005
0.005
-0.007
-0.041
-0.101
-0.133
1.083
1.933
4.537
103.798
4447.098
1609.671
307.175
4602.940
745.446
750.448
746.570
190.992
49.069
17.093
16.301
4089.047
100062.328
2682.597
1512.290
4106.804
91.318
230.644
6753.803
764.114
8.667
-0.101
-0.136
-0.062
-0.019
-0.005
-0.003
-0.001
0.
0.
0.
0.005
0.004
-0.009
-0.049
-0.113
-0.116
1.810
3.444
12.549
75.070
89.926
78.580
1236.289
123199.438
53214.855
926.654
481.733
424.978
19.334
28.629
202.410
118.022
115.212
46.624
368.699
2201.859
62.838
4.533
18.559
7.271
0.252
-0.178
-0.102
-0.035
-0.011
-0.003
-0.001
0.
0.
0.
0.
0.004
0.004
-0.008
-0.050
-0.122
-0.218
-0.105
3.691
467.951
21709.818
48703.074
53109.922
2002.052
104527.234
118501.758
960.140
124.919
233.335
64.143
2814.392
100179.797
24455.217
6776.635
52.278
7.999
17.743
3.282
-0.282
-0.325
-0.279
-0.223
-0.127
-0.062
-0.022
-0.008
-0.003
-0.001
0.
0.
0.
0.
0.004
0.004
-0.011
-0.047
-0.127
-0.263
-0.382
4.302
819.976
70767.789
104312.375
107842.672
14401.859
101080.461
3316.738
809.305
295.077
14.492
418.512
22443.461
102908.805
92470.406
23772.340
92.166
88.646
955.080
173.759
7.034
-0.198
-0.318
-0.196
-0.093
-0.042
-0.015
-0.003
-0.001
0.
0.
0.
0.
0.
0.004
0.001
-0.015
-0.049
-0.137
-0.303
-0.475
0.385
31.417
273.843
1690.947
1815.809
905.395
7388.013
393.377
1192.639
437.286
11.740
1268.879
3629.633
8780.287
1249.767
244.560
40.480
6757.092
100306.750
29774.271
104.272
2.403
-0.237
-0.183
-0.083
-0.032
-0.014
0.001
0.
0.
0.
0.
0.
0.
0.003
-0.004
-0.019
-0.063
-0.167
-0.321
-0.325
3.409
37.887
314.066
436.384
207.734
36.916
25.735
16.421
36.275
19.825
1.760
6.346
29.335
131.513
43.512
20.792
20.661
3807.026
102506.523
17392.119
537.449
23.701
0.065
-0.181
-0.085
-0.031
-0.009
0.000
-0.001
0.
0.
0.
0.
0.
0.000
-0.006
-0.031
-0.089
-0.205
-0.293
3.259
182.982
18188.881
21787.359
32496.350
100135.836
2167.585
9.619
0.517
0.202
0.094
-0.339
-0.426
0.052
1.225
2.530
4.222
3.641
76.176
1514.610
1981.027
610.411
26.888
0.104
-0.168
-0.079
-0.031
-0.008
0.000
-0.001
0.
0.
0.
0.
0.
-0.002
-0.010
-0.039
-0.111
-0.234
0.049
30.178
3139.393
107670.492
103931.867
28509.979
102385.031
5715.086
103.895
3.201
-0.428
-0.438
-0.422
-0.287
2.110
11.566
72.392
184.757
20.013
11.026
35.159
42.434
16.768
1.686
-0.184
-0.146
-0.066
-0.024
-0.007
0.000
-0.001
0.
0.
0.
0.
0.
-0.003
-0.014
-0.047
-0.125
-0.248
0.222
30.627
1224.287
8009.928
3275.629
1393.823
101389.008
39396.180
9399.462
37.767
-0.186
-0.364
-0.314
0.634
31.520
248.609
373.681
1096.742
58.978
3.877
1.997
0.700
-0.029
-0.258
-0.198
-0.105
-0.045
-0.020
-0.002
0.000
0.
0.
0.
0.
0.
0.
-0.001
-0.013
-0.047
-0.130
-0.250
0.348
22.701
361.516
1331.883
8238.517
12849.988
9614.492
2642.632
1717.331
17.909
-0.220
-0.298
-0.243
0.858
41.852
360.714
120.691
90.141
11.050
0.680
0.222
-0.223
-0.282
-0.219
-0.128
-0.062
-0.028
-0.012
0.001
-0.001
0.
0.
0.
0.
0.
0.
-0.001
-0.012
-0.042
-0.115
-0.223
0.831
23.606
231.525
6636.020
8563.321
358.445
171.683
20.209
9.260
0.352
-0.335
-0.271
-0.213
0.021
4.348
18.279
7.929
1.848
0.175
-0.229
-0.218
-0.222
-0.182
-0.122
-0.068
-0.032
-0.015
-0.006
0.002
0.
0.
0.
0.
0.
0.
0.
0.
-0.010
-0.029
-0.093
-0.195
0.075
5.211
104.144
28531.584
131821.172
2084.511
180.069
4.519
1.664
0.116
-0.300
-0.246
-0.192
-0.159
-0.028
0.227
0.014
-0.177
-0.216
-0.199
-0.169
-0.134
-0.099
-0.060
-0.034
-0.015
-0.007
0.001
0.001
0.
0.
0.
0.
0.
0.
0.
0.
-0.005
-0.020
-0.066
-0.152
-0.244
0.415
53.886
8781.012
43546.414
2238.248
260.982
14.925
20.679
3.247
-0.141
-0.218
-0.168
-0.133
-0.122
-0.124
-0.138
-0.147
-0.139
-0.120
-0.096
-0.072
-0.049
-0.028
-0.013
-0.007
0.000
0.001
0.001
0.
0.
0.
0.
0.
0.
0.
-0.001
-0.004
-0.012
-0.039
-0.100
-0.199
-0.206
4.150
107.032
749.219
172.576
16.994
12.814
25.371
4.360
-0.067
-0.197
-0.139
-0.097
-0.085
-0.084
-0.086
-0.082
-0.069
-0.059
-0.044
-0.032
-0.022
-0.011
-0.006
-0.001
0.001
0.002
0.
0.
0.
0.
0.
0.
0.
0.
-0.001
-0.001
-0.006
-0.020
-0.053
-0.118
-0.197
-0.113
2.617
13.732
5.351
0.482
6.797
28.682
3.426
-0.118
-0.173
-0.112
-0.070
-0.051
-0.048
-0.049
-0.042
-0.037
-0.030
-0.025
-0.016
-0.008
-0.004
0.000
0.001
0.001
0.
0.
0.
0.
0.
0.
0.
0.
0.
0.
-0.001
-0.004
-0.010
-0.024
-0.055
-0.110
-0.162
-0.184
-0.137
-0.249
-0.241
2.822
19.469
1.532
-0.159
-0.144
-0.085
-0.051
-0.033
-0.022
-0.025
-0.022
-0.020
-0.016
-0.012
-0.007
-0.005
0.001
0.001
0.001
0.
0.
0.
0.
0.
0.
0.
0.
0.
0.
0.
0.
-0.001
-0.005
-0.011
-0.024
-0.046
-0.084
-0.127
-0.166
-0.212
-0.225
-0.102
0.156
-0.105
-0.150
-0.107
-0.058
-0.030
-0.018
-0.011
-0.012
-0.013
-0.010
-0.006
-0.005
-0.004
0.001
0.001
0.001
0.
0.
0.
0.
0.
0.
0.
0.
0.
0.
0.
0.
0.
0.
-0.001
-0.004
-0.008
-0.016
-0.032
-0.053
-0.078
-0.105
-0.134
-0.142
-0.138
-0.128
-0.105
-0.065
-0.039
-0.023
-0.012
-0.007
-0.006
-0.006
-0.004
-0.003
-0.002
0.
0.
0.
0.
0.
0.
0.
0.
0.
0.
0.
0.
0.
0.
0.
0.
0.
0.
0.
0.000
-0.002
-0.004
-0.011
-0.020
-0.032
-0.046
-0.062
-0.076
-0.080
-0.070
-0.050
-0.035
-0.021
-0.014
-0.008
-0.005
-0.003
-0.003
-0.001
-0.001
-0.001
0.
0.
0.
0.
0.
0.
0.
0.
0.
0.
0.
0.
0.
0.
0.
0.
0.
0.
0.
0.
-0.001
0.000
-0.001
-0.006
-0.012
-0.017
-0.026
-0.031
-0.033
-0.030
-0.022
-0.015
-0.009
-0.006
-0.005
-0.004
-0.003
-0.001
-0.001
-0.001
0.
0.
0.
0.
0.
0.
0.
0.
0.
0.
0.
0.
0.
0.
0.
0.
0.
0.
0.
0.
0.
0.
0.
-0.001
0.000
-0.003
-0.005
-0.009
-0.010
-0.011
-0.011
-0.007
-0.006
-0.005
-0.002
-0.002
-0.001
-0.001
-0.001
-0.001
0.
0.
0.
0.
0.
0.
0.
0.
0.
0.
0.
0.
0.
0.
0.
0.
0.
0.
0.
0.
0.
0.
0.
0.
0.
0.
0.000
-0.001
-0.004
-0.004
-0.004
-0.004
-0.003
-0.001
-0.001
-0.001
0.000
-0.001
-0.001
0.
0.
0.
0.
0.
0.
0.
0.
0.
0.
0.
0.
0.
0.
0.
0.
0.
0.
0.
0.
0.
0.
0.
0.
0.
0.
0.
0.
0.
0.
0.000
-0.001
0.000
0.000
0.
0.000
0.000
-0.001
-0.001
-0.001
0.
0.
0.
0.
0.
0.
0.
0.
0.
0.
0.
0.
0.
0.
0.
0.
0.
0.
0.
0.
0.
0.
0.
0.
0.
0.
0.
0.
0.
0.
0.
0.
0.
0.
0.
0.
0.
0.
0.
0.
0.
0.
0.
0.
0.
0.
0.
0.
0.
0.
0.
0.
0.
0.
0.
0.
0.
0.
0.
0.
0.
0.
0.
0.
0.
0.
0.
0.
0.
0.
0.
0.
0.
0.
0.
0.
0.
0.
0.
0.
0.
0.
0.
0.
0.
0.
0.
0.
0.
0.
0.
0.
0.
0.
0.
0.
0.
0.
0.
0.
0.
0.
0.
0.
0.
0.
0.
0.
0.
0.
0.
0.
0.
0.
0.
0.
0.
0.
0.
0.
0.
0.
0.
0.
0.
0.
0.
0.
0.
0.
0.
0.
0.
0.
0.
0.
0.
0.
0.
0.
0.
0.
0.
0.
0.
0.
0.
0.
0.
0.
0.
0.
0.
0.
0.
0.
0.
0.
0.
0.
0.
0.
0.
0.
0.
0.
0.
0.
0.
0.
0.
0.
0.
0.
0.
0.
0.
0.
0.
0.
0.
0.
0.
0.
0.
0.
0.
0.
0.
0.
0.
0.
0.
0.
0.
0.
0.
0.
0.
0.
0.
0.
0.
0.
0.
0.
0.
0.
0.
0.
0.
0.
0.
0.
0.
0.
0.
0.
0.
0.
0.
0.
0.
0.
0.
0.
0.
0.
0.
0.
0.
0.
0.
0.
0.
0.
0.
0.
0.
0.
0.
0.
0.
0.
0.
0.
0.
0.
0.
0.001
0.001
0.001
0.
0.
0.
0.
0.
0.
0.
0.
0.
0.
0.
0.
0.
0.
0.
0.
0.
0.
0.
0.
0.
0.
0.
0.
0.
0.
0.
0.
0.
0.
0.
0.
0.
0.
-0.001
-0.002
-0.001
-0.002
-0.001
0.
0.001
0.001
0.
0.
0.001
0.001
0.
0.
0.
0.
0.
0.
0.
0.
0.
0.
0.
0.
0.
0.
0.
0.
0.
0.
0.
0.
0.
0.
0.
0.
0.
0.
-0.001
-0.002
-0.004
-0.005
-0.004
-0.005
-0.003
-0.002
-0.002
-0.001
0.001
0.001
0.001
0.001
0.003
0.003
0.002
0.003
0.
0.
0.
0.
0.
0.
0.
0.
0.
0.
0.
0.
0.
0.
0.
0.
0.
0.
0.
0.
0.
-0.001
-0.001
-0.003
-0.005
-0.008
-0.009
-0.008
-0.007
-0.007
-0.005
-0.004
-0.004
-0.004
-0.002
0.000
0.001
0.001
0.002
0.005
0.003
0.002
0.001
0.
0.
0.
0.
0.
0.
0.
0.
0.
0.
0.
0.
0.
0.
0.
0.
0.
0.
-0.001
-0.001
-0.004
-0.005
-0.010
-0.014
-0.015
-0.016
-0.014
-0.012
-0.014
-0.012
-0.010
-0.011
-0.007
-0.007
-0.005
-0.003
0.001
0.003
0.005
0.005
0.002
0.001
0.
0.
0.
0.
0.
0.
0.
0.
0.
0.
0.
0.
0.
0.
0.
-0.002
-0.002
-0.003
-0.004
-0.005
-0.010
-0.018
-0.024
-0.028
-0.028
-0.024
-0.028
-0.027
-0.021
-0.021
-0.020
-0.019
-0.019
-0.018
-0.012
-0.006
0.
0.003
0.005
0.005
0.003
0.
0.
0.
0.
0.
0.
0.
0.
0.
0.
0.
0.
0.
-0.002
-0.002
-0.003
-0.005
-0.005
-0.006
-0.014
-0.022
-0.026
-0.034
-0.038
-0.039
-0.042
-0.041
-0.038
-0.034
-0.035
-0.039
-0.040
-0.043
-0.042
-0.035
-0.021
-0.008
0.000
0.005
0.006
0.004
0.002
0.
0.
0.
0.
0.
0.
0.
0.
0.
0.
0.
-0.002
-0.003
-0.005
-0.008
-0.011
-0.012
-0.018
-0.023
-0.030
-0.039
-0.050
-0.058
-0.060
-0.064
-0.060
-0.057
-0.050
-0.054
-0.060
-0.069
-0.072
-0.071
-0.062
-0.043
-0.023
-0.005
0.002
0.005
0.005
0.002
0.
0.
0.
0.
0.
0.
0.
0.
0.
0.
-0.002
-0.002
-0.005
-0.009
-0.015
-0.020
-0.025
-0.032
-0.038
-0.050
-0.066
-0.081
-0.097
-0.110
-0.110
-0.101
-0.088
-0.080
-0.080
-0.088
-0.087
-0.090
-0.084
-0.070
-0.055
-0.035
-0.011
0.001
0.005
0.005
0.002
0.
0.
0.
0.
0.
0.
0.
0.
0.
0.001
0.
-0.004
-0.009
-0.016
-0.027
-0.034
-0.043
-0.051
-0.063
-0.076
-0.100
-0.131
-0.158
-0.173
-0.168
-0.150
-0.134
-0.113
-0.106
-0.111
-0.103
-0.098
-0.085
-0.074
-0.062
-0.042
-0.015
0.
0.005
0.005
0.002
0.
0.
0.
0.
0.
0.
0.
0.
0.001
0.
-0.003
-0.007
-0.017
-0.030
-0.046
-0.057
-0.067
-0.085
-0.099
-0.122
-0.160
-0.205
-0.244
-0.251
-0.228
-0.209
-0.189
-0.161
-0.136
-0.124
-0.109
-0.101
-0.091
-0.077
-0.064
-0.040
-0.015
-0.002
0.005
0.005
0.003
0.
0.
0.
0.
0.
0.
0.
0.001
0.002
-0.001
-0.009
-0.018
-0.037
-0.062
-0.080
-0.097
-0.113
-0.144
-0.176
-0.213
-0.272
-0.326
-0.306
-0.116
-0.051
-0.097
-0.221
-0.215
-0.177
-0.141
-0.113
-0.101
-0.085
-0.074
-0.055
-0.030
-0.010
0.000
0.003
0.004
0.002
0.
0.
0.
0.
0.
0.
0.
0.002
0.001
-0.007
-0.019
-0.047
-0.082
-0.117
-0.146
-0.167
-0.192
-0.229
-0.267
-0.312
-0.364
-0.325
9.307
170.321
27.013
19.309
2.588
-0.184
-0.224
-0.162
-0.123
-0.099
-0.084
-0.065
-0.043
-0.023
-0.007
0.000
0.003
0.004
0.001
0.
0.
0.
0.
0.
0.
0.001
0.001
-0.002
-0.018
-0.047
-0.080
-0.078
0.030
-0.104
-0.250
-0.308
-0.258
1.033
2.668
1.403
4.619
656.983
109371.000
7206.767
5727.787
112.093
0.984
-0.286
-0.215
-0.150
-0.114
-0.087
-0.063
-0.041
-0.022
-0.007
0.
0.003
0.005
0.002
0.
0.
0.
0.
0.
0.
0.001
0.000
-0.007
-0.031
-0.071
-0.005
4.858
46.250
17.478
0.344
-0.428
2.167
185.651
898.121
85.167
578.376
1076.168
103841.945
123912.570
100244.859
555.961
2.902
-0.343
-0.287
-0.203
-0.147
-0.113
-0.084
-0.057
-0.033
-0.016
-0.003
0.002
0.004
0.004
0.002
0.
0.
0.
0.
0.
0.002
0.000
-0.012
-0.046
-0.087
1.169
287.760
100032.633
4875.425
12.153
-0.404
11.536
6401.339
100156.109
1154.882
103520.422
116831.430
101980.367
6196.962
4417.219
232.506
2.878
-0.187
-0.319
-0.256
-0.197
-0.156
-0.120
-0.093
-0.063
-0.035
-0.012
-0.005
0.003
0.005
0.002
0.
0.
0.
0.
0.001
0.002
-0.001
-0.013
-0.054
-0.100
1.880
668.024
100411.195
18931.543
26.614
-0.251
3.827
336.085
1959.866
551.399
100491.313
101487.133
20964.973
14130.435
683.177
67.583
67.986
12.704
0.620
-0.283
-0.256
-0.201
-0.156
-0.118
-0.087
-0.062
-0.034
-0.010
0.001
0.005
0.004
0.002
0.
0.
0.001
0.003
0.004
-0.001
-0.016
-0.059
-0.116
0.394
30.839
522.279
373.907
20.909
0.631
19.910
176.351
71.588
22.230
218.218
203.118
186.765
562.942
80.556
5706.733
100051.852
776.717
10.110
-0.116
-0.311
-0.153
0.074
0.159
0.175
-0.054
-0.051
-0.021
-0.002
0.005
0.005
0.003
0.
0.001
0.003
0.005
0.004
-0.003
-0.023
-0.070
-0.143
-0.054
8.212
259.732
539.347
27.839
1.806
89.355
1854.376
408.362
12.248
9.193
10.736
667.500
3616.475
260.121
71598.555
103579.484
3728.666
22.232
0.118
-0.230
1.721
7.231
4.437
2.564
0.118
-0.066
-0.032
-0.004
0.003
0.005
0.003
0.
0.002
0.004
0.006
0.002
-0.014
-0.044
-0.093
-0.167
-0.219
1.156
19.491
30.650
3.896
2.056
35.427
199.630
67.283
18.312
62.358
428.021
380.630
4765.905
1830.191
100831.641
102775.500
1618.658
12.710
-0.042
0.222
11.281
59.014
20.585
2.161
0.045
-0.080
-0.039
-0.008
0.002
0.005
0.003
0.002
0.002
0.006
0.004
-0.006
-0.036
-0.074
-0.111
-0.151
-0.254
-0.296
0.024
0.320
0.838
3.167
22.504
21.435
10.653
61.987
535.173
100084.813
17233.383
15519.814
427.164
9630.675
57335.801
294.405
2.708
0.022
4.663
17.827
50.077
18.150
1.166
-0.082
-0.089
-0.038
-0.008
0.002
0.005
0.003
0.002
0.002
0.006
0.002
-0.018
-0.065
-0.092
0.047
0.568
0.431
-0.033
-0.350
1.452
17.966
26.594
20.204
7.697
380.287
46866.949
9234.775
46872.504
4369.867
2519.403
245.233
90.972
52.625
11.759
5.395
2.973
41.339
91.826
56.396
16.847
0.792
-0.105
-0.080
-0.031
-0.008
0.001
0.003
0.003
0.002
0.004
0.006
-0.002
-0.033
-0.075
-0.044
1.123
6.073
8.534
7.770
1.903
5.028
98.010
1862.340
13630.833
243.266
1368.994
100050.555
78854.070
200118.578
22630.246
161.591
75891.094
76249.438
677.523
1051.980
126.379
24.606
35.975
63.918
15.301
3.325
0.105
-0.109
-0.061
-0.022
-0.006
0.001
0.003
0.001
0.002
0.005
0.005
-0.005
-0.040
-0.073
0.513
8.568
22.335
28.810
91.541
49.351
13.486
612.913
101855.563
100073.508
4089.148
71.894
1380.995
1480.361
84008.367
13942.819
141.964
100502.750
200118.234
170496.875
101794.773
19709.678
248.477
24.512
31.980
4.355
0.079
-0.138
-0.089
-0.041
-0.014
-0.005
0.001
0.002
0.
0.001
0.005
0.005
-0.005
-0.039
-0.063
0.980
17.787
32.818
46.661
1275.598
763.349
19.793
132.647
3501.660
31619.805
381.088
3.149
19.387
4835.935
100138.375
2408.760
19.107
464.400
100516.031
67449.281
107088.094
101902.852
807.802
39.452
9.200
0.806
-0.206
-0.146
-0.070
-0.025
-0.009
-0.005
0.000
0.
0.
0.001
0.004
0.004
-0.003
-0.032
-0.067
0.144
3.352
10.311
19.165
334.755
229.850
11.464
10.862
50.921
69.809
27.767
2.553
5.743
255.776
2335.621
162.519
3.790
31.505
366.431
352.066
466.076
2434.093
2530.937
16880.955
123.159
0.411
-0.261
-0.137
-0.055
-0.019
-0.008
-0.002
0.001
0.
0.
0.001
0.002
0.005
0.000
-0.022
-0.060
-0.106
-0.059
0.117
1.091
13.204
52.165
29.497
45.827
57.013
85.491
89.344
236.509
326.539
156.244
16.894
3.539
8.608
46.912
23.087
26.899
489.372
246.673
4202.814
48531.551
191.443
0.594
-0.261
-0.127
-0.048
-0.015
-0.004
0.
0.
0.
0.
0.001
0.002
0.004
0.001
-0.014
-0.050
-0.113
-0.211
-0.335
-0.222
5.615
43.678
41.385
398.170
324.389
22.698
233.140
100152.969
141616.500
96547.453
192.136
5.905
173.797
4088.183
536.280
100.745
18730.584
6172.750
3817.607
477.937
16.971
-0.105
-0.262
-0.117
-0.042
-0.014
-0.001
0.
0.
0.
0.
0.
0.002
0.005
-0.001
-0.019
-0.052
-0.119
-0.232
-0.341
0.341
5.707
11.028
37.675
832.307
670.241
26.897
177.204
57498.137
135215.703
106890.555
1231.263
95.399
199.833
5253.160
633.515
25.945
469.493
12912.855
102766.984
46921.277
36.173
-0.107
-0.260
-0.116
-0.039
-0.011
-0.001
-0.001
0.
0.
0.
0.
0.003
0.003
-0.006
-0.023
-0.070
-0.154
-0.266
0.085
22.372
777.824
396.040
61.187
100.419
53.161
32.223
23.677
163.974
5802.338
102501.031
105708.961
12524.285
58.310
350.449
1013.004
216.269
69.099
11807.010
200154.188
9211.264
46.606
1.198
-0.223
-0.114
-0.040
-0.011
-0.003
-0.001
0.
0.
0.
0.001
0.004
-0.002
-0.012
-0.037
-0.097
-0.205
-0.247
1.919
87.374
11443.541
67231.211
2153.483
32.435
5.479
8.605
7.860
65.661
1637.930
5305.970
100318.016
2271.860
10193.859
101391.094
15981.969
15616.628
826.013
181962.891
142612.547
59159.953
814.701
12.140
-0.114
-0.109
-0.037
-0.013
-0.003
-0.001
0.
0.
0.
0.004
0.003
-0.004
-0.020
-0.056
-0.137
-0.272
-0.138
6.087
58.047
6136.871
123935.148
15435.916
58.950
1.278
46.499
677.691
158.689
356.685
419.121
63.627
89.888
7804.644
200161.375
8601.310
1406.153
151.271
1008.128
109831.258
101186.680
546.744
8.472
-0.120
-0.107
-0.037
-0.011
-0.004
-0.001
0.
0.
0.
0.003
0.003
-0.006
-0.030
-0.082
-0.186
-0.336
-0.270
5.913
54.842
452.905
2767.708
1232.017
188.725
16.120
1198.844
173307.766
12475.186
125.562
129.368
19.202
720.834
12343.912
104100.398
93787.094
818.668
120.031
13322.421
103365.133
78549.336
67.203
0.808
-0.171
-0.093
-0.030
-0.010
-0.004
-0.001
0.
0.
0.
0.004
0.002
-0.008
-0.039
-0.104
-0.224
-0.380
-0.378
5.869
52.391
62.107
54.715
2256.385
100076.430
1080.715
548.592
15867.579
1054.702
15.894
4.272
5.217
200.239
1512.220
65207.477
121037.563
102967.727
1225.612
2499.959
47725.473
2747.652
15.387
-0.067
-0.149
-0.068
-0.020
-0.008
-0.003
0.
0.
0.
0.
0.003
0.001
-0.011
-0.045
-0.123
-0.248
-0.392
0.390
31.072
230.606
87.066
45.632
8677.490
116354.852
7495.405
54.133
62.833
19.050
3.442
18.443
51.450
137.706
125.234
670.443
12831.458
100135.617
653.188
22.557
45.762
13.957
0.527
-0.184
-0.108
-0.037
-0.012
-0.006
-0.001
0.
0.
0.
0.
0.003
0.002
-0.013
-0.049
-0.125
-0.267
-0.350
8.051
2582.418
100752.023
17393.436
10234.589
6330.909
82350.844
12965.567
280.192
100.716
6.170
331.275
20906.305
7650.601
100764.828
100008.539
148.930
37.778
96.136
8.607
-0.163
-0.155
-0.221
-0.214
-0.129
-0.063
-0.020
-0.006
-0.004
0.
0.
0.
0.
0.
0.002
0.000
-0.013
-0.049
-0.130
-0.279
-0.363
11.096
5300.154
100797.234
90534.336
157527.922
142607.953
103739.063
59441.539
100552.586
42401.988
70.437
5153.060
101005.656
37030.320
101602.867
100011.328
272.780
23.261
145.556
39.137
1.840
-0.296
-0.292
-0.176
-0.085
-0.036
-0.012
-0.003
-0.002
0.
0.
0.
0.
0.
0.003
-0.001
-0.016
-0.054
-0.138
-0.309
-0.453
1.911
103.172
1095.221
637.296
4615.957
5955.277
26642.422
98215.742
100716.852
100003.648
85.331
6301.071
26857.525
487.846
870.820
662.768
20.976
550.862
24213.877
1963.262
127.991
8.751
-0.077
-0.142
-0.068
-0.025
-0.008
-0.001
0.
0.
0.
0.
0.
0.
-0.001
-0.006
-0.025
-0.068
-0.167
-0.323
-0.348
2.072
34.865
99.729
25.259
27.634
1576.448
13192.863
1294.116
650.422
239.312
6.587
9.864
18.237
5.221
4.347
2.527
8.026
792.549
111129.336
110186.266
100583.078
516.787
1.338
-0.131
-0.064
-0.019
-0.008
0.001
0.
0.
0.
0.
0.
0.
-0.003
-0.009
-0.034
-0.094
-0.201
-0.137
5.744
95.625
4036.403
2917.914
243.526
713.205
127.990
220.305
51.492
4.400
1.191
-0.217
-0.381
-0.353
-0.339
-0.356
-0.297
14.409
5014.204
148490.984
117048.844
100357.180
701.869
1.612
-0.117
-0.058
-0.018
-0.005
0.001
0.
0.
0.
0.
0.
0.
-0.004
-0.012
-0.044
-0.119
-0.225
1.650
201.356
15570.302
104354.898
123258.641
607.692
1390.056
112.879
4.712
0.386
-0.297
-0.314
-0.301
-0.310
-0.250
-0.063
0.597
1.062
3.378
219.588
836.488
251.740
209.082
13.520
0.043
-0.098
-0.046
-0.014
-0.005
0.001
0.
0.
0.
0.
0.
0.
-0.005
-0.016
-0.051
-0.137
-0.219
3.759
739.388
100825.211
43267.383
5770.851
83.178
156.487
77.208
14.661
0.614
-0.301
-0.253
-0.207
-0.175
0.249
1.351
2.273
2.963
0.588
1.440
3.260
1.385
0.504
-0.072
-0.132
-0.074
-0.029
-0.010
-0.001
0.001
0.
0.
0.
0.
0.
0.
-0.005
-0.015
-0.053
-0.136
-0.157
8.981
761.327
101347.734
130601.836
146041.234
2019.430
37.733
21.515
7.101
0.243
-0.255
-0.197
-0.163
-0.119
0.380
1.518
1.202
0.832
0.008
-0.276
-0.276
-0.250
-0.208
-0.146
-0.086
-0.040
-0.017
-0.005
0.001
0.001
0.
0.
0.
0.
0.
0.
-0.005
-0.014
-0.044
-0.118
0.005
38.904
12706.109
70008.992
122505.688
104082.234
627.080
64.781
3.341
0.044
-0.307
-0.244
-0.173
-0.132
-0.115
-0.011
0.198
0.059
-0.099
-0.181
-0.211
-0.199
-0.168
-0.122
-0.074
-0.041
-0.020
-0.008
-0.001
0.001
0.
0.
0.
0.
0.
0.
0.
-0.003
-0.012
-0.036
-0.094
-0.099
8.869
483.597
642.203
100745.711
103605.195
102439.750
9574.454
23.629
-0.204
-0.339
-0.231
-0.150
-0.111
-0.095
-0.089
-0.090
-0.105
-0.118
-0.126
-0.121
-0.103
-0.078
-0.054
-0.032
-0.017
-0.007
-0.002
0.001
0.
0.
0.
0.
0.
0.
0.
0.
-0.002
-0.009
-0.024
-0.071
-0.143
0.038
2.837
34.151
6786.117
68777.945
100493.250
23732.287
29.934
-0.024
-0.262
-0.203
-0.131
-0.085
-0.070
-0.068
-0.069
-0.076
-0.077
-0.065
-0.059
-0.048
-0.033
-0.021
-0.012
-0.005
-0.001
0.003
0.
0.
0.
0.
0.
0.
0.
0.
0.
-0.001
-0.004
-0.015
-0.042
-0.100
-0.188
-0.253
1.352
27.270
131.860
829.450
144.867
3.088
-0.126
-0.213
-0.178
-0.118
-0.070
-0.045
-0.038
-0.040
-0.038
-0.037
-0.030
-0.025
-0.021
-0.015
-0.008
-0.002
0.001
0.001
0.
0.
0.
0.
0.
0.
0.
0.
0.
0.
-0.001
-0.002
-0.007
-0.020
-0.054
-0.117
-0.200
-0.249
0.066
1.162
2.685
0.889
-0.205
-0.181
-0.191
-0.151
-0.102
-0.053
-0.031
-0.023
-0.016
-0.017
-0.016
-0.016
-0.013
-0.010
-0.005
-0.003
-0.001
0.001
0.001
0.
0.
0.
0.
0.
0.
0.
0.
0.
0.
0.
-0.001
-0.004
-0.009
-0.024
-0.051
-0.102
-0.173
-0.214
-0.239
-0.264
-0.281
-0.244
-0.171
-0.155
-0.120
-0.076
-0.040
-0.016
-0.010
-0.007
-0.005
-0.006
-0.006
-0.005
-0.001
-0.001
0.001
0.001
0.
0.
0.
0.
0.
0.
0.
0.
0.
0.
0.
0.
0.
0.
0.
-0.003
-0.011
-0.022
-0.041
-0.074
-0.113
-0.146
-0.169
-0.179
-0.161
-0.139
-0.119
-0.090
-0.053
-0.022
-0.012
-0.005
0.000
-0.002
-0.001
-0.001
0.000
0.
0.
0.
0.
0.
0.
0.
0.
0.
0.
0.
0.
0.
0.
0.
0.
0.
0.
0.
0.
-0.003
-0.009
-0.016
-0.028
-0.042
-0.059
-0.071
-0.083
-0.092
-0.088
-0.072
-0.048
-0.027
-0.015
-0.004
-0.001
0.001
0.000
0.000
0.001
0.
0.
0.
0.
0.
0.
0.
0.
0.
0.
0.
0.
0.
0.
0.
0.
0.
0.
0.
0.
0.
0.001
-0.001
-0.005
-0.008
-0.015
-0.021
-0.030
-0.036
-0.040
-0.038
-0.032
-0.021
-0.013
-0.006
-0.002
0.000
-0.001
-0.001
0.
0.
0.
0.
0.
0.
0.
0.
0.
0.
0.
0.
0.
0.
0.
0.
0.
0.
0.
0.
0.
0.
0.
0.
0.000
0.001
0.001
-0.003
-0.007
-0.011
-0.012
-0.014
-0.014
-0.012
-0.009
-0.006
-0.002
-0.001
0.000
-0.001
-0.001
0.
0.
0.
0.
0.
0.
0.
0.
0.
0.
0.
0.
0.
0.
0.
0.
0.
0.
0.
0.
0.
0.
0.
0.
0.
0.
0.001
0.001
0.000
-0.001
-0.003
-0.004
-0.004
-0.003
-0.003
-0.001
0.000
0.001
0.
-0.001
0.
0.
0.
0.
0.
0.
0.
0.
0.
0.
0.
0.
0.
0.
0.
0.
0.
0.
0.
0.
0.
0.
0.
0.
0.
0.
0.
0.
0.
0.001
0.000
0.000
0.000
0.000
0.001
0.001
0.000
0.001
-0.001
-0.001
0.
0.
0.
0.
0.
0.
0.
0.
0.
0.
0.
0.
0.
0.
0.
0.
0.
0.
0.
0.
0.
0.
0.
0.
0.
0.
0.
0.
0.
0.
0.
0.
0.
0.001
0.001
0.001
0.
0.
0.
0.
0.
0.
0.
0.
0.
0.
0.
0.
0.
0.
0.
0.
0.
0.
0.
0.
0.
0.
0.
0.
0.
0.
0.
0.
0.
0.
0.
0.
0.
0.
0.
0.
0.
0.
0.
0.
0.
0.
0.
0.
0.
0.
0.
0.
0.
0.
0.
0.
0.
0.
0.
0.
0.
0.
0.
0.
0.
0.
0.
0.
0.
0.
0.
0.
0.
0.
0.
0.
0.
0.
0.
0.
0.
0.
0.
0.
0.
0.
0.
0.
0.
0.
0.
0.
0.
0.
0.
0.
0.
0.
0.
0.
0.
0.
0.
0.
0.
0.
0.
0.
0.
0.
0.
0.
0.
0.
0.
0.
0.
0.
0.
0.
0.
0.
0.
0.
0.
0.
0.
0.
0.
0.
0.
0.
0.
0.
0.
0.
0.
0.
0.
0.
0.
0.
0.
0.
0.
0.
0.
0.
0.
0.
0.
0.
0.
0.
0.
0.
0.
0.
0.
0.
0.
0.
0.
0.
0.
0.
0.
0.
0.
0.
0.
0.
0.
0.
0.
0.
0.
0.
0.
0.
0.
0.
0.
0.
0.
0.
0.
0.
0.
0.
0.
0.
0.
0.
0.
0.
0.
0.
0.
0.
0.
0.
0.
0.
0.
0.
0.
0.
0.
0.
0.
0.
0.
0.
0.
0.
-0.001
-0.001
0.001
0.001
0.001
0.
0.
0.
0.
0.
0.
0.
0.
0.
0.
0.
0.
0.
0.
0.
0.
0.
0.
0.
0.
0.
0.
0.
0.
0.
0.
0.
0.
0.
0.
0.
-0.001
-0.001
-0.001
-0.002
-0.002
-0.002
-0.002
-0.002
-0.001
0.000
0.001
0.001
0.
0.
0.
0.
0.
0.
0.
0.
0.
0.
0.
0.
0.
0.
0.
0.
0.
0.
0.
0.
0.
0.
0.
0.
0.
0.
0.
-0.001
-0.001
-0.002
-0.003
-0.007
-0.008
-0.008
-0.007
-0.007
-0.004
-0.003
-0.002
-0.001
0.001
0.003
0.002
0.003
0.002
0.001
0.
0.
0.
0.
0.
0.
0.
0.
0.
0.
0.
0.
0.
0.
0.
0.
0.
0.
0.
0.
0.
0.
-0.001
-0.003
-0.005
-0.010
-0.012
-0.013
-0.013
-0.011
-0.010
-0.009
-0.006
-0.004
-0.002
0.000
0.001
0.001
0.000
0.003
0.003
0.002
0.003
0.
0.
0.
0.
0.
0.
0.
0.
0.
0.
0.
0.
0.
0.
0.
0.
0.
0.
0.
-0.001
-0.002
-0.005
-0.010
-0.013
-0.019
-0.021
-0.022
-0.022
-0.019
-0.018
-0.017
-0.012
-0.011
-0.008
-0.004
-0.002
0.000
0.002
0.003
0.005
0.003
0.003
0.
0.
0.
0.
0.
0.
0.
0.
0.
0.
0.
0.
0.
0.
0.
0.
0.
-0.002
-0.002
-0.006
-0.008
-0.018
-0.024
-0.030
-0.037
-0.038
-0.038
-0.039
-0.034
-0.029
-0.025
-0.021
-0.020
-0.016
-0.013
-0.009
-0.002
0.001
0.003
0.006
0.004
0.003
0.
0.
0.
0.
0.
0.
0.
0.
0.
0.
0.
0.
0.
0.
-0.002
-0.003
-0.004
-0.007
-0.011
-0.019
-0.030
-0.041
-0.052
-0.056
-0.057
-0.060
-0.057
-0.053
-0.048
-0.044
-0.043
-0.046
-0.045
-0.040
-0.034
-0.020
-0.007
0.001
0.005
0.006
0.004
0.001
0.
0.
0.
0.
0.
0.
0.
0.
0.
0.
0.
-0.002
-0.002
-0.005
-0.008
-0.010
-0.014
-0.022
-0.031
-0.047
-0.062
-0.076
-0.084
-0.088
-0.085
-0.080
-0.075
-0.071
-0.073
-0.081
-0.086
-0.086
-0.084
-0.072
-0.053
-0.029
-0.008
0.002
0.005
0.005
0.003
0.
0.
0.
0.
0.
0.
0.
0.
0.
0.
-0.002
-0.003
-0.006
-0.010
-0.016
-0.020
-0.027
-0.038
-0.050
-0.070
-0.091
-0.113
-0.128
-0.133
-0.127
-0.118
-0.106
-0.106
-0.115
-0.116
-0.114
-0.099
-0.086
-0.074
-0.065
-0.046
-0.023
-0.002
0.005
0.006
0.004
0.
0.
0.
0.
0.
0.
0.
0.
0.
0.
-0.002
-0.005
-0.008
-0.017
-0.026
-0.034
-0.048
-0.059
-0.074
-0.096
-0.134
-0.167
-0.185
-0.185
-0.175
-0.163
-0.154
-0.150
-0.148
-0.138
-0.074
0.182
0.282
0.344
0.124
-0.053
-0.035
-0.007
0.004
0.005
0.004
0.001
0.
0.
0.
0.
0.
0.
0.
0.
-0.001
-0.003
-0.007
-0.016
-0.032
-0.045
-0.055
-0.071
-0.087
-0.112
-0.140
-0.181
-0.212
-0.222
-0.193
-0.126
-0.166
-0.202
-0.191
-0.181
-0.151
0.060
1.151
1.431
0.989
0.411
-0.053
-0.041
-0.010
0.004
0.005
0.004
0.001
0.
0.
0.
0.
0.
0.
0.
0.002
-0.001
-0.005
-0.014
-0.031
-0.052
-0.066
-0.062
-0.078
-0.130
-0.161
-0.193
-0.231
-0.227
-0.175
0.424
1.999
0.872
-0.151
-0.237
-0.217
-0.181
-0.020
0.755
0.892
0.199
-0.030
-0.070
-0.042
-0.011
0.001
0.005
0.003
0.001
0.
0.
0.
0.
0.
0.
0.002
0.002
-0.004
-0.011
-0.029
-0.061
-0.092
-0.067
0.159
0.165
-0.130
-0.241
-0.280
-0.286
0.017
0.401
2.621
11.465
4.952
0.112
-0.282
-0.254
-0.212
-0.168
-0.056
-0.026
-0.098
-0.097
-0.070
-0.034
-0.008
0.000
0.005
0.002
0.
0.
0.
0.
0.
0.
0.
0.002
0.001
-0.009
-0.028
-0.069
-0.125
-0.165
-0.099
0.431
0.487
-0.140
-0.341
-0.398
-0.363
0.257
2.779
18.757
34.097
39.513
4.667
-0.170
-0.296
-0.246
-0.207
-0.186
-0.165
-0.136
-0.105
-0.059
-0.025
-0.007
0.000
0.003
0.003
0.
0.
0.
0.
0.
0.
0.002
0.001
-0.004
-0.021
-0.064
-0.107
-0.126
-0.017
-0.077
0.141
0.179
-0.296
-0.359
-0.303
-0.236
1.486
54.545
3549.214
8701.443
38433.492
274.172
1.743
-0.344
-0.297
-0.241
-0.207
-0.172
-0.134
-0.092
-0.059
-0.026
-0.006
-0.001
0.001
0.001
0.
0.
0.
0.
0.
0.
0.001
-0.001
-0.011
-0.042
-0.094
-0.022
4.431
34.351
16.414
0.843
-0.221
-0.315
2.754
6.988
9.503
135.046
769.288
104595.703
163858.813
105028.656
2104.883
6.504
-0.350
-0.345
-0.269
-0.211
-0.163
-0.129
-0.099
-0.063
-0.033
-0.009
-0.002
0.003
0.001
0.001
0.
0.
0.
0.
0.
0.001
-0.002
-0.017
-0.064
-0.116
1.361
194.339
22197.512
2544.789
25.060
-0.250
0.110
16.114
44.465
126.504
26109.756
48373.523
103722.781
96672.602
106534.086
12523.768
13.978
2.511
0.038
-0.242
-0.169
-0.156
-0.131
-0.112
-0.081
-0.045
-0.016
-0.001
0.000
0.003
0.002
0.
0.
0.
0.
0.001
0.001
-0.005
-0.021
-0.077
-0.129
3.496
886.545
200105.969
104957.430
172.996
2.112
3.763
24.882
21.360
102.897
16349.693
14341.911
121620.633
101323.805
43037.219
733.285
146.056
169.228
10.531
-0.024
-0.185
-0.182
-0.178
-0.152
-0.108
-0.062
-0.025
-0.007
0.002
0.004
0.002
0.001
0.
0.
0.001
0.002
0.003
-0.004
-0.023
-0.084
-0.157
1.754
236.315
46658.086
89526.094
379.612
12.983
273.908
16346.972
1883.759
26.726
73.814
89.321
986.663
10427.706
344.685
2052.655
26049.605
18602.418
169.862
1.359
-0.302
-0.261
-0.215
-0.169
-0.124
-0.082
-0.038
-0.012
0.
0.005
0.003
0.001
0.
0.001
0.002
0.003
0.002
-0.003
-0.027
-0.087
-0.171
0.561
109.919
100052.688
100132.086
883.987
21.630
3770.470
100043.273
100144.438
85.482
1.056
0.651
8.820
24.891
43.969
15051.454
170502.391
102333.727
778.563
6.046
-0.326
-0.274
-0.134
-0.130
-0.124
-0.088
-0.051
-0.016
-0.001
0.003
0.003
0.002
0.
0.002
0.003
0.005
0.002
-0.007
-0.032
-0.090
-0.180
-0.080
10.938
505.006
1137.597
72.734
5.937
291.718
17920.850
2035.499
28.634
2.275
8.248
16.595
89.509
61.518
844.864
3232.107
11290.076
1735.918
9.149
-0.326
-0.173
0.157
0.021
-0.110
-0.096
-0.058
-0.021
-0.001
0.003
0.003
0.003
0.
0.002
0.005
0.005
0.001
-0.015
-0.052
-0.106
-0.198
-0.282
-0.023
2.854
8.193
27.820
25.878
5.921
21.876
17.554
10.741
13.415
82.807
57.589
111.625
54.993
148.596
325.630
139.544
49.351
0.965
-0.328
-0.047
0.223
0.051
-0.116
-0.099
-0.057
-0.019
-0.003
0.002
0.003
0.003
0.001
0.002
0.006
0.004
-0.004
-0.031
-0.074
-0.123
-0.196
-0.298
-0.403
0.115
51.413
4093.729
3781.824
54.772
2.191
13.616
121.303
115.425
558.638
233.962
21.803
9.733
8.745
7.992
3.613
0.403
-0.465
-0.111
0.293
0.229
-0.001
-0.117
-0.093
-0.046
-0.017
-0.003
0.002
0.003
0.
0.001
0.003
0.006
0.003
-0.011
-0.045
-0.090
-0.130
-0.144
-0.210
-0.316
0.568
113.552
21025.352
24489.105
1937.245
84.666
26.508
338.493
967.518
100233.125
86746.844
93.836
174.870
194.308
161.333
299.668
22.004
0.482
-0.133
0.148
-0.054
-0.134
-0.126
-0.075
-0.036
-0.013
-0.004
0.000
0.003
0.
0.001
0.003
0.005
0.001
-0.016
-0.051
-0.089
-0.079
-0.036
0.064
0.658
1.071
103.777
100250.375
109806.859
102370.719
767.982
7.566
38.076
2112.346
138427.109
52614.637
84.492
230.589
542.437
13064.218
87766.563
431.790
7.490
0.086
-0.123
-0.252
-0.200
-0.121
-0.062
-0.025
-0.010
-0.005
0.001
0.001
0.
0.001
0.003
0.005
0.001
-0.016
-0.047
-0.084
-0.045
-0.024
0.474
3.531
2.979
29.639
5319.314
39881.992
3783.616
129.699
2.028
29.406
38424.906
100223.625
13734.137
20.588
23.159
370.381
104405.609
119700.688
1208.453
40.794
64.681
5.367
-0.204
-0.226
-0.120
-0.048
-0.017
-0.008
-0.002
0.001
0.
0.
0.001
0.003
0.005
0.002
-0.014
-0.041
-0.086
-0.123
-0.171
0.117
1.820
1.744
25.656
366.212
16629.287
10255.303
3751.254
31.274
12.102
763.984
12444.491
466.504
4.067
3.522
72.444
14977.647
100066.289
422.236
9658.100
100314.867
296.835
1.052
-0.218
-0.117
-0.042
-0.015
-0.005
0.000
0.
0.
0.
0.001
0.002
0.005
0.002
-0.012
-0.034
-0.081
-0.152
-0.251
-0.337
-0.229
1.848
273.211
46158.020
24402.732
102345.797
100052.844
298.936
1178.700
257.056
27.878
4.930
40.115
379.772
95.798
49.944
94.803
266.005
125569.430
196430.672
643.381
2.267
-0.213
-0.114
-0.039
-0.011
-0.003
0.001
0.
0.
0.
0.
0.002
0.002
0.000
-0.013
-0.033
-0.075
-0.160
-0.290
-0.428
-0.416
1.659
279.781
105928.172
72291.766
589.972
513.721
2543.191
186868.297
101369.391
209.505
11.044
3207.297
100017.984
23723.947
35.465
52.275
13768.755
124013.508
22512.650
117.912
0.759
-0.223
-0.112
-0.037
-0.011
0.001
0.
0.
0.
0.
0.
0.001
0.001
-0.004
-0.017
-0.044
-0.094
-0.195
-0.305
1.148
14.771
11.163
409.800
100057.305
101499.969
1584.319
193.965
440.527
102991.734
121755.406
1200.801
50.467
4143.669
102542.367
36572.828
71.705
71.452
70973.609
128774.281
3247.161
19.648
-0.101
-0.243
-0.108
-0.031
-0.010
-0.001
0.
0.
0.
0.
0.
0.
0.001
-0.009
-0.026
-0.066
-0.146
-0.270
0.131
99.911
25453.547
4912.713
56.766
793.771
1772.956
61206.379
8514.137
5813.172
67941.063
103364.023
72021.367
1358.984
271.480
18581.318
66282.773
2287.327
156.803
1127.296
8940.683
691.613
9.245
-0.219
-0.240
-0.107
-0.032
-0.010
-0.003
-0.001
0.
0.
0.
0.
-0.002
-0.005
-0.013
-0.043
-0.104
-0.222
-0.345
0.794
521.590
101272.547
178132.172
1961.280
19.600
54.445
1583.416
571.369
4117.060
101672.727
66088.250
7108.831
732.991
102570.391
200336.219
105676.914
108748.617
14130.694
101971.930
15264.741
305.594
13.973
0.159
-0.220
-0.107
-0.037
-0.012
-0.003
-0.001
0.
0.
0.
0.001
-0.001
-0.009
-0.026
-0.068
-0.156
-0.290
-0.335
3.349
67.164
8384.776
122909.016
91495.469
173.761
3.863
143.182
1737.376
955.245
102433.438
100591.063
1369.751
175.674
7396.335
101510.734
14277.575
76206.273
1267.538
1078.110
1392.265
745.905
54.001
0.747
-0.201
-0.105
-0.037
-0.013
-0.003
-0.001
0.
0.
0.
0.002
-0.002
-0.010
-0.037
-0.099
-0.207
-0.334
0.585
152.630
10345.864
1175.752
102012.930
200255.547
15282.530
20.644
11013.929
100275.375
42771.773
19384.871
28861.338
1106.151
1895.089
435.059
4622.569
20217.775
412.852
1684.428
101547.383
109934.367
1068.380
44.128
0.488
-0.179
-0.092
-0.031
-0.011
-0.004
-0.001
0.
0.
0.
0.002
-0.003
-0.015
-0.047
-0.125
-0.234
-0.329
1.428
444.558
100030.898
3765.059
278.167
1580.547
915.533
58.941
3702.406
100027.992
9027.481
390.216
63.222
128.375
272.927
1028.235
126280.250
120678.727
5477.378
100286.844
134107.125
30898.977
172.095
5.387
-0.118
-0.153
-0.067
-0.021
-0.009
-0.002
0.
0.
0.
0.
0.002
-0.003
-0.017
-0.055
-0.134
-0.218
0.132
1.710
55.113
891.411
135.566
10.732
151.202
1741.651
112.008
34.701
200.805
51.839
6.206
3.251
5.410
19.183
125.948
6482.192
3780.593
2183.278
103.886
76.004
45.198
5.010
0.031
-0.186
-0.111
-0.040
-0.014
-0.006
-0.001
0.
0.
0.
0.
0.002
-0.003
-0.020
-0.060
-0.142
-0.198
0.522
8.685
2619.191
102876.547
6841.882
521.447
455.928
306.258
358.218
130.611
49.624
2.830
29.129
332.124
88.786
770.320
622.037
74.933
124.455
35.089
7.387
0.684
-0.138
-0.289
-0.224
-0.137
-0.062
-0.019
-0.010
-0.004
-0.001
0.
0.
0.
0.
0.002
-0.004
-0.021
-0.063
-0.150
-0.274
-0.131
14.225
3035.215
109200.266
6738.786
109426.414
13537.369
23010.443
100402.805
44400.227
7355.968
35.145
162.638
5322.520
367.114
1726.256
1367.995
27.389
4.007
4.813
2.619
0.171
-0.344
-0.291
-0.172
-0.080
-0.033
-0.010
-0.004
-0.001
0.
0.
0.
0.
0.
0.000
-0.006
-0.023
-0.067
-0.162
-0.317
-0.325
14.189
2076.908
30476.004
576.076
1161.426
574.189
49960.895
106260.695
102758.219
13622.850
43.239
21.756
157.074
33.541
53.063
45.415
3.468
14.264
131.392
148.694
44.607
4.017
-0.119
-0.119
-0.057
-0.021
-0.007
0.000
0.
0.
0.
0.
0.
0.
-0.004
-0.008
-0.031
-0.077
-0.179
-0.321
-0.108
12.661
6424.571
100091.242
571.951
7.610
3635.682
139319.188
100643.656
387.093
112.845
3.805
0.305
1.171
0.343
0.413
0.283
7.995
1189.920
14593.918
17632.057
15369.006
141.043
0.736
-0.098
-0.047
-0.015
-0.004
0.001
0.
0.
0.
0.
0.
0.
-0.004
-0.017
-0.038
-0.099
-0.195
0.198
14.989
121.327
364.754
2138.949
95.116
3.493
104.474
1813.472
964.009
12.585
0.893
-0.147
-0.282
-0.300
-0.328
-0.375
-0.259
35.617
100041.117
104096.406
9356.142
28333.559
185.818
0.863
-0.082
-0.041
-0.012
-0.001
0.001
0.
0.
0.
0.
0.
0.
-0.006
-0.018
-0.047
-0.124
-0.197
3.949
526.703
81368.938
19538.754
42425.574
352.234
3.981
1.272
2.701
2.051
-0.050
-0.209
-0.190
-0.195
-0.212
-0.234
-0.273
-0.258
6.913
1042.815
5352.462
130.265
67.560
6.358
0.015
-0.066
-0.030
-0.009
0.000
0.001
0.
0.
0.
0.
0.
0.
-0.007
-0.020
-0.053
-0.143
-0.186
6.760
1979.772
103021.055
101493.156
437.569
12.597
1.139
0.232
-0.319
-0.311
-0.235
-0.165
-0.133
-0.125
-0.133
-0.145
-0.171
-0.201
-0.032
3.269
6.208
1.324
0.267
-0.062
-0.090
-0.050
-0.019
-0.005
0.
0.001
0.
0.
0.
0.
0.
0.
-0.007
-0.020
-0.056
-0.137
-0.068
20.123
2374.395
104627.930
101287.828
735.721
29.314
19.114
3.952
-0.164
-0.291
-0.196
-0.120
-0.093
-0.090
-0.095
-0.101
-0.122
-0.153
-0.184
-0.184
-0.170
-0.162
-0.134
-0.099
-0.056
-0.026
-0.010
-0.001
0.001
0.
0.
0.
0.
0.
0.
0.
-0.006
-0.019
-0.051
-0.119
0.247
151.361
100198.133
146871.578
21797.639
2698.324
564.569
562.345
49.707
0.775
-0.268
-0.171
-0.099
-0.073
-0.070
-0.072
-0.083
-0.091
-0.107
-0.119
-0.125
-0.117
-0.099
-0.074
-0.046
-0.024
-0.011
-0.002
0.
0.001
0.
0.
0.
0.
0.
0.
0.
-0.004
-0.014
-0.040
-0.096
-0.001
25.972
4856.842
4930.457
580.499
3070.451
147000.578
9683.776
74.330
0.979
-0.252
-0.156
-0.084
-0.058
-0.050
-0.050
-0.058
-0.066
-0.066
-0.063
-0.058
-0.049
-0.040
-0.027
-0.018
-0.009
-0.002
0.000
0.001
0.
0.
0.
0.
0.
0.
0.
0.
-0.002
-0.010
-0.027
-0.073
-0.131
0.347
6.585
11.420
133.145
2042.118
131676.547
6741.770
35.401
0.150
-0.229
-0.141
-0.074
-0.045
-0.034
-0.030
-0.035
-0.034
-0.032
-0.030
-0.026
-0.020
-0.015
-0.009
-0.002
-0.001
0.002
0.001
0.
0.
0.
0.
0.
0.
0.
0.
0.
-0.001
-0.004
-0.016
-0.043
-0.097
-0.175
-0.253
0.060
7.340
77.421
381.125
95.289
3.199
-0.228
-0.206
-0.124
-0.063
-0.036
-0.019
-0.017
-0.014
-0.017
-0.016
-0.014
-0.011
-0.008
-0.004
0.000
0.001
0.000
0.
0.
0.
0.
0.
0.
0.
0.
0.
0.
0.
-0.001
-0.002
-0.005
-0.023
-0.051
-0.106
-0.196
-0.262
0.062
1.810
2.644
0.877
-0.185
-0.232
-0.163
-0.092
-0.048
-0.024
-0.010
-0.005
-0.005
-0.005
-0.007
-0.008
-0.006
-0.003
-0.001
-0.001
-0.001
0.
0.
0.
0.
0.
0.
0.
0.
0.
0.
0.
0.
0.
-0.001
-0.002
-0.007
-0.022
-0.049
-0.096
-0.162
-0.204
-0.220
-0.224
-0.230
-0.206
-0.161
-0.110
-0.066
-0.036
-0.019
-0.005
0.
0.002
0.000
-0.001
-0.001
0.001
-0.001
-0.001
0.
0.
0.
0.
0.
0.
0.
0.
0.
0.
0.
0.
0.
0.
0.
0.
0.000
-0.002
-0.010
-0.019
-0.037
-0.065
-0.101
-0.128
-0.138
-0.132
-0.112
-0.090
-0.065
-0.038
-0.022
-0.010
-0.002
0.003
0.002
0.001
0.001
0.001
0.
0.
0.
0.
0.
0.
0.
0.
0.
0.
0.
0.
0.
0.
0.
0.
0.
0.
0.
0.
0.001
-0.002
-0.008
-0.015
-0.024
-0.038
-0.048
-0.055
-0.056
-0.051
-0.044
-0.033
-0.021
-0.009
-0.003
-0.001
0.002
0.
0.
0.
0.
0.
0.
0.
0.
0.
0.
0.
0.
0.
0.
0.
0.
0.
0.
0.
0.
0.
0.
0.
0.
0.001
0.001
-0.001
-0.006
-0.007
-0.009
-0.017
-0.019
-0.021
-0.023
-0.019
-0.013
-0.007
-0.003
-0.002
0.002
0.000
0.
0.
0.
0.
0.
0.
0.
0.
0.
0.
0.
0.
0.
0.
0.
0.
0.
0.
0.
0.
0.
0.
0.
0.
0.
0.001
0.001
0.001
0.001
-0.002
-0.004
-0.004
-0.006
-0.006
-0.004
-0.003
-0.002
0.000
0.001
0.002
0.
0.
0.
0.
0.
0.
0.
0.
0.
0.
0.
0.
0.
0.
0.
0.
0.
0.
0.
0.
0.
0.
0.
0.
0.
0.
0.
0.
0.001
0.001
0.001
0.002
0.003
0.001
0.000
-0.001
0.000
0.001
0.002
0.001
0.
0.
0.
0.
0.
0.
0.
0.
0.
0.
0.
0.
0.
0.
0.
0.
0.
0.
0.
0.
0.
0.
0.
0.
0.
0.
0.
0.
0.
0.
0.
0.
0.
0.001
0.001
0.001
0.001
0.001
0.001
0.001
0.
0.
0.
0.
0.
0.
0.
0.
0.
0.
0.
0.
0.
0.
0.
0.
0.
0.
0.
0.
0.
0.
0.
0.
0.
0.
0.
0.
0.
0.
0.
0.
0.
0.
0.
0.
0.
0.
0.
0.
0.
0.
0.
0.
0.
0.
0.
0.
0.
0.
0.
0.
0.
0.
0.
0.
0.
0.
0.
0.
0.
0.
0.
0.
0.
0.
0.
0.
0.
0.
0.
0.
0.
0.
0.
0.
0.
0.
0.
0.
0.
0.
0.
0.
0.
0.
0.
0.
0.
0.
0.
0.
0.
0.
0.
0.
0.
0.
0.
0.
0.
0.
0.
0.
0.
0.
0.
0.
0.
0.
0.
0.
0.
0.
0.
0.
0.
0.
0.
0.
0.
0.
0.
0.
0.
0.
0.
0.
0.
0.
0.
0.
0.
0.
0.
0.
0.
0.
0.
0.
0.
0.
0.
0.
0.
0.
0.
0.
0.
0.
0.
0.
0.
0.
0.
0.
0.
0.
0.
0.
0.
0.
0.
0.
0.
0.
0.
0.
0.
0.
0.
0.
0.
0.
0.
0.
0.
0.
0.
0.
0.
0.
0.
0.
0.
0.
0.
0.
0.
0.
0.
0.
0.
0.
0.
0.
0.
0.
0.
0.
0.
0.
0.
0.
0.
0.
0.
0.
0.
0.
0.
0.
0.
0.001
0.
0.
0.
0.
0.
0.
0.
0.
0.
0.
0.
0.
0.
0.
0.
0.
0.
0.
0.
0.
0.
0.
0.
0.
0.
0.
0.
0.
0.
0.
0.
-0.001
-0.001
-0.001
-0.001
-0.002
-0.002
-0.002
-0.002
-0.002
-0.001
0.000
0.001
0.001
0.
0.
0.
0.
0.
0.
0.
0.
0.
0.
0.
0.
0.
0.
0.
0.
0.
0.
0.
0.
0.
0.
0.
0.
0.
0.
0.
-0.001
-0.001
-0.002
-0.004
-0.007
-0.009
-0.008
-0.007
-0.006
-0.005
-0.002
-0.001
-0.001
0.001
0.001
0.
0.
0.
0.
0.
0.
0.
0.
0.
0.
0.
0.
0.
0.
0.
0.
0.
0.
0.
0.
0.
0.
0.
0.
0.
-0.001
-0.001
-0.004
-0.007
-0.011
-0.014
-0.015
-0.016
-0.016
-0.014
-0.012
-0.008
-0.004
-0.002
-0.001
0.002
0.005
0.002
0.003
0.003
0.001
0.
0.
0.
0.
0.
0.
0.
0.
0.
0.
0.
0.
0.
0.
0.
0.
0.
0.
0.
-0.001
-0.001
-0.003
-0.006
-0.013
-0.017
-0.022
-0.026
-0.029
-0.030
-0.029
-0.024
-0.022
-0.016
-0.010
-0.007
-0.003
0.002
0.003
0.002
0.005
0.003
0.003
0.
0.
0.
0.
0.
0.
0.
0.
0.
0.
0.
0.
0.
0.
0.
0.
0.
-0.001
-0.002
-0.003
-0.007
-0.014
-0.022
-0.033
-0.040
-0.047
-0.052
-0.055
-0.054
-0.052
-0.042
-0.033
-0.025
-0.014
-0.011
-0.006
-0.002
0.001
0.003
0.005
0.005
0.002
0.
0.
0.
0.
0.
0.
0.
0.
0.
0.
0.
0.
0.
0.
0.
-0.001
-0.001
-0.004
-0.009
-0.014
-0.027
-0.040
-0.056
-0.072
-0.083
-0.087
-0.089
-0.089
-0.082
-0.070
-0.054
-0.045
-0.037
-0.033
-0.026
-0.018
-0.010
-0.002
0.002
0.005
0.005
0.002
0.
0.
0.
0.
0.
0.
0.
0.
0.
0.
0.
0.
0.
-0.002
-0.004
-0.006
-0.010
-0.018
-0.028
-0.045
-0.069
-0.096
-0.117
-0.131
-0.133
-0.129
-0.122
-0.112
-0.101
-0.089
-0.083
-0.080
-0.081
-0.075
-0.060
-0.042
-0.019
-0.004
0.003
0.005
0.005
0.003
0.
0.
0.
0.
0.
0.
0.
0.
0.
0.
0.
-0.002
-0.005
-0.008
-0.013
-0.020
-0.031
-0.047
-0.073
-0.106
-0.140
-0.169
-0.191
-0.194
-0.183
-0.166
-0.153
-0.145
-0.144
-0.132
-0.118
-0.111
-0.097
-0.080
-0.070
-0.047
-0.021
-0.002
0.005
0.006
0.004
0.
0.
0.
0.
0.
0.
0.
0.
0.
0.
-0.002
-0.004
-0.010
-0.016
-0.025
-0.037
-0.056
-0.076
-0.109
-0.144
-0.182
-0.216
-0.242
-0.249
-0.240
-0.227
-0.213
-0.204
-0.180
-0.105
0.224
0.624
0.814
1.272
0.397
-0.052
-0.040
-0.009
0.003
0.005
0.004
0.001
0.
0.
0.
0.
0.
0.
0.
0.
-0.002
-0.003
-0.007
-0.013
-0.028
-0.043
-0.064
-0.089
-0.115
-0.146
-0.190
-0.236
-0.261
-0.195
-0.138
-0.232
-0.271
-0.273
-0.248
-0.141
0.439
3.786
18.486
27.131
93.820
38.572
0.400
-0.051
-0.022
0.000
0.005
0.005
0.002
0.
0.
0.
0.
0.
0.
0.
0.
-0.001
-0.005
-0.011
-0.027
-0.048
-0.063
-0.077
-0.106
-0.156
-0.205
-0.257
-0.286
-0.192
0.532
1.581
1.931
0.687
-0.232
-0.280
0.082
1.524
12.438
227.089
292.041
894.815
310.377
0.996
-0.062
-0.028
-0.002
0.005
0.005
0.003
0.
0.
0.
0.
0.
0.
0.
0.001
-0.003
-0.007
-0.021
-0.047
-0.071
0.072
0.971
1.099
0.035
-0.256
-0.310
-0.174
1.326
4.742
26.822
174.422
51.131
1.592
-0.318
-0.053
0.847
6.991
112.274
137.391
21.418
5.556
0.057
-0.067
-0.028
-0.006
0.004
0.005
0.003
0.
0.
0.
0.
0.
0.
0.002
0.
-0.004
-0.016
-0.041
-0.087
-0.073
2.027
25.913
32.415
3.136
-0.214
-0.342
1.385
32.396
75.063
244.590
7354.272
879.355
8.946
-0.297
-0.330
-0.176
0.392
4.334
4.907
0.785
-0.058
-0.109
-0.067
-0.024
-0.005
0.001
0.003
0.001
0.
0.
0.
0.
0.
0.
0.002
-0.001
-0.011
-0.036
-0.088
-0.156
-0.076
5.171
95.749
122.793
8.930
-0.151
-0.412
2.866
92.725
226.874
108.207
1274.768
244.099
5.403
-0.321
-0.407
-0.369
-0.326
-0.223
-0.171
-0.196
-0.158
-0.120
-0.058
-0.020
-0.004
0.001
0.002
0.
0.
0.
0.
0.
0.
0.002
0.001
-0.007
-0.026
-0.074
-0.135
-0.161
0.066
3.390
43.202
62.906
7.760
0.007
-0.543
0.346
12.457
26.982
32.489
173.323
320.185
23.087
0.229
-0.433
-0.418
-0.353
-0.283
-0.143
-0.049
-0.115
-0.098
-0.057
-0.021
-0.005
-0.001
0.001
0.
0.
0.
0.
0.
0.
0.001
-0.002
-0.013
-0.048
-0.113
-0.089
3.938
46.048
27.728
23.993
35.297
5.984
2.213
-0.168
0.008
4.745
28.147
147.548
849.224
2767.728
136.347
1.965
-0.321
-0.332
0.456
0.798
1.076
1.689
0.345
-0.077
-0.057
-0.024
-0.006
-0.003
0.
0.
0.
0.
0.
0.
0.
0.001
-0.005
-0.021
-0.075
-0.142
0.999
146.427
32706.961
7117.039
35.793
4.670
18.727
375.411
13.576
3.303
45.926
189.889
1113.488
3501.602
79245.195
1039.870
21.811
24.494
2.663
12.640
14.473
5.476
5.089
1.011
-0.048
-0.066
-0.030
-0.006
-0.002
0.000
0.001
0.
0.
0.
0.
0.
-0.001
-0.008
-0.029
-0.096
-0.171
2.768
667.924
200083.625
115336.625
242.762
835.406
51.716
241.907
34.444
6.960
37.556
88.054
2682.902
51953.977
2653.320
170.100
9382.849
35005.621
100.048
16.939
20.512
7.815
2.400
0.327
-0.101
-0.070
-0.031
-0.009
-0.002
0.001
0.002
0.
0.
0.
0.
0.000
-0.001
-0.007
-0.033
-0.107
-0.190
1.613
201.985
30466.014
48599.340
2021.059
5199.568
222.480
4508.011
6370.937
220.401
5.033
7.075
148.119
767.592
74.936
134.776
116394.563
157347.406
496.350
4.165
2.633
1.989
0.305
-0.137
-0.134
-0.077
-0.033
-0.009
-0.002
0.003
0.003
0.
0.
0.
0.001
0.001
0.001
-0.008
-0.034
-0.108
-0.180
1.421
98.747
70834.680
200070.891
34162.074
3981.810
1375.765
111446.609
118007.227
1954.609
10.370
0.531
22.984
158.181
69.348
203.499
100543.250
148881.031
6146.721
17.019
-0.110
-0.107
-0.202
-0.188
-0.139
-0.076
-0.032
-0.010
0.000
0.004
0.002
0.
0.
0.
0.002
0.003
0.000
-0.007
-0.033
-0.100
-0.155
1.406
25.013
545.458
14447.104
4502.741
103.543
183.792
4598.891
8736.258
2896.792
34.953
2.806
387.100
70392.570
8742.343
61.155
1540.376
101594.289
100048.375
38.067
-0.257
-0.321
-0.242
-0.189
-0.125
-0.069
-0.032
-0.011
0.000
0.004
0.002
0.
0.
0.002
0.002
0.005
0.004
-0.007
-0.032
-0.094
-0.179
0.016
1.938
8.569
48.088
107.830
86.274
10.513
57.164
1731.332
1098.431
21.349
3.288
467.224
100000.875
12443.705
40.446
36.007
1132.996
329.137
3.606
-0.388
-0.315
-0.225
-0.161
-0.110
-0.063
-0.029
-0.011
0.001
0.001
0.003
0.
0.
0.002
0.004
0.005
0.003
-0.008
-0.038
-0.095
-0.187
-0.305
-0.380
0.803
184.758
100003.555
96402.305
163.981
3.117
20.479
17.201
5.090
22.770
30.905
210.282
92.684
12.083
43.369
15.900
1.386
-0.464
-0.449
-0.315
-0.215
-0.148
-0.095
-0.054
-0.025
-0.007
0.001
0.001
0.003
0.
0.001
0.002
0.004
0.005
0.002
-0.012
-0.049
-0.103
-0.188
-0.315
-0.445
1.379
444.380
100469.664
101607.344
463.899
5.160
0.022
1.663
33.328
621.547
294.308
10.084
4.238
194.447
3499.986
419.676
6.989
-0.459
-0.494
-0.356
-0.235
-0.155
-0.089
-0.042
-0.019
-0.006
-0.001
0.001
0.
0.
0.001
0.003
0.004
0.005
0.001
-0.014
-0.053
-0.108
-0.185
-0.307
-0.441
0.662
83.986
25111.654
106829.344
1565.804
21.650
0.379
2.736
92.345
833.853
297.163
16.980
16.190
1477.634
12852.843
1420.111
49.298
0.452
-0.426
-0.369
-0.265
-0.170
-0.081
-0.034
-0.014
-0.007
-0.001
0.001
0.
0.
0.001
0.002
0.004
0.005
0.001
-0.014
-0.049
-0.104
-0.185
-0.318
-0.463
0.556
55.799
5842.322
107198.008
47252.703
64.013
6.368
17.508
337.441
3222.046
230.431
12.568
40.550
23801.330
151894.625
101538.133
672.841
8.960
10.482
2.093
-0.197
-0.175
-0.084
-0.032
-0.011
-0.006
0.001
0.
0.
0.
0.001
0.002
0.004
0.005
0.001
-0.013
-0.047
-0.101
-0.189
-0.338
-0.486
1.789
631.883
2033.583
126442.266
105710.977
5492.352
51.640
54.767
62.158
199.577
34.886
5.237
10.828
679.319
12064.634
46989.266
296.814
703.139
1282.690
85.621
0.969
-0.168
-0.093
-0.030
-0.011
-0.002
0.001
0.
0.
0.
0.
0.002
0.002
0.005
-0.001
-0.013
-0.043
-0.103
-0.200
-0.353
-0.496
9.541
100525.641
145816.641
200157.188
200079.750
100196.219
5906.379
7076.105
1910.425
129.980
11.389
13.220
83.015
38.732
71.057
80.410
364.861
102131.492
141642.906
657.038
3.324
-0.167
-0.098
-0.032
-0.010
0.001
0.001
0.
0.
0.
0.
0.001
0.002
-0.001
-0.005
-0.022
-0.053
-0.115
-0.228
-0.380
-0.483
2.182
340.517
106293.281
26941.768
1150.255
881.912
112461.211
108435.773
74367.508
8093.057
179.173
389.528
17983.916
1424.719
15.341
28.991
6375.152
144267.031
88545.664
220.102
1.666
-0.189
-0.097
-0.027
-0.007
0.
0.001
0.
0.
0.
0.
0.
-0.001
-0.008
-0.015
-0.038
-0.080
-0.163
-0.281
0.000
2.558
2.879
202.964
96989.242
157543.422
101888.750
753.597
628.102
18927.805
2233.970
2117.618
386.346
1310.324
123893.211
53523.082
120.246
46.690
23720.844
100129.258
994.170
11.725
-0.100
-0.208
-0.089
-0.026
-0.006
-0.001
0.
0.
0.
0.
0.
-0.003
-0.005
-0.014
-0.032
-0.066
-0.140
-0.257
-0.220
11.636
329.896
144.989
20.890
720.915
100816.906
200039.094
100157.875
11699.095
5206.540
2071.834
220.420
1122.674
99837.953
108215.680
102068.523
480.281
24.363
205.502
598.209
46.593
1.083
-0.324
-0.222
-0.085
-0.030
-0.009
-0.001
0.
0.
0.
0.
0.
-0.005
-0.009
-0.022
-0.055
-0.117
-0.221
-0.314
0.191
40.601
2879.356
1110.304
83.627
19.074
290.150
12662.337
2860.973
3880.512
101058.172
6014.101
1288.484
176.054
3050.893
5549.282
53339.133
4687.779
254.442
33.443
72.124
170.572
21.904
0.123
-0.206
-0.091
-0.032
-0.010
-0.003
0.
0.
0.
0.
-0.002
-0.006
-0.013
-0.033
-0.093
-0.174
-0.183
0.532
12.131
265.978
968.777
18001.143
12544.788
91.014
6.337
32.277
234.082
13839.226
106734.758
152013.125
101099.633
3527.917
167.493
390.126
914.493
749.341
135.193
2482.522
37979.684
100504.508
2196.792
4.065
-0.178
-0.092
-0.032
-0.011
-0.003
0.
0.
0.
0.
-0.004
-0.006
-0.017
-0.052
-0.128
-0.197
0.495
9.886
400.372
91440.313
103923.344
120745.398
74038.852
259.340
24.405
318.569
7143.212
100603.867
111419.047
34325.129
200135.234
100954.727
9562.541
4071.394
737.441
11712.276
3033.882
104631.016
104029.883
107369.102
1712.847
3.691
-0.157
-0.082
-0.029
-0.009
-0.003
0.
0.
0.
0.
-0.005
-0.008
-0.023
-0.068
-0.140
-0.045
3.364
27.380
1194.645
104840.102
38544.535
1797.866
1212.354
142.342
16.999
167.809
2434.748
16612.803
6786.016
149.620
4568.550
28281.059
23478.221
104182.953
54631.457
5219.546
5302.667
2926.335
18490.652
497.674
19.253
0.165
-0.136
-0.062
-0.023
-0.008
-0.002
0.
0.
0.
0.
-0.002
-0.008
-0.026
-0.077
-0.127
2.305
75.326
178.728
184.168
17788.941
367.973
28.213
62.255
18.680
3.501
6.928
27.899
29.768
16.242
2.215
14.959
92.594
315.470
77252.844
102104.164
44201.055
4068.837
76.788
28.562
4.957
0.069
-0.176
-0.101
-0.040
-0.015
-0.006
-0.001
0.
0.
0.
0.
-0.002
-0.007
-0.028
-0.074
-0.116
4.594
214.953
389.096
746.701
146251.922
1692.699
59.819
11.539
12.237
24.469
8.212
2.970
0.725
0.216
1.781
14.547
385.723
477.657
3038.159
23765.229
885.408
1195.333
71.328
0.712
-0.272
-0.221
-0.131
-0.060
-0.022
-0.009
-0.003
-0.001
0.
0.
0.
0.
-0.001
-0.008
-0.028
-0.082
-0.156
0.469
12.792
50.387
16953.787
137476.547
4931.526
694.870
86.907
264.140
1279.801
138.803
33.435
1.609
0.809
4.980
6.124
51.408
58.127
21.708
34.040
15.441
33.161
5.830
-0.191
-0.271
-0.158
-0.072
-0.031
-0.010
-0.003
-0.001
0.
0.
0.
0.
0.
-0.003
-0.007
-0.032
-0.081
-0.173
-0.296
0.033
41.656
33666.422
148639.469
6007.430
65.026
37.481
982.927
2166.393
182.389
44.374
1.902
-0.011
0.891
0.524
1.881
1.781
0.140
0.885
3.699
3.878
1.370
-0.022
-0.183
-0.107
-0.047
-0.018
-0.005
-0.001
0.
0.
0.
0.
0.
0.
-0.004
-0.013
-0.033
-0.084
-0.184
-0.301
0.275
18.721
12655.062
100768.250
959.482
5.524
52.918
10308.100
5868.416
36.200
4.282
0.131
-0.286
-0.272
-0.301
-0.312
-0.336
0.911
39.369
109.559
39.373
20.952
2.392
-0.075
-0.077
-0.034
-0.011
-0.002
0.001
0.
0.
0.
0.
0.
0.
-0.005
-0.018
-0.044
-0.099
-0.187
0.669
46.754
670.770
280.656
463.944
26.789
-0.095
6.574
173.749
131.264
3.781
-0.028
-0.181
-0.201
-0.219
-0.246
-0.279
-0.259
3.844
330.077
1144.676
57.559
24.267
2.866
-0.039
-0.064
-0.027
-0.007
0.000
0.001
0.
0.
0.
0.
0.
0.
-0.007
-0.021
-0.050
-0.122
-0.180
6.765
2549.509
100353.289
59170.723
1163.392
22.663
-0.363
-0.439
0.703
0.717
-0.098
-0.149
-0.122
-0.113
-0.121
-0.146
-0.179
-0.192
1.034
37.826
88.710
8.658
1.892
0.228
-0.077
-0.050
-0.019
-0.005
0.001
0.001
0.
0.
0.
0.
0.
0.
-0.008
-0.023
-0.056
-0.138
-0.182
6.696
1912.883
101415.180
54927.266
10470.277
58.887
1.791
0.045
-0.349
-0.263
-0.169
-0.109
-0.080
-0.070
-0.076
-0.095
-0.117
-0.139
-0.109
0.491
0.934
0.102
-0.088
-0.093
-0.063
-0.032
-0.011
0.000
0.002
0.001
0.
0.
0.
0.
0.
0.
-0.008
-0.023
-0.054
-0.139
-0.184
3.763
110.792
729.161
703.688
291.072
112.408
437.968
45.624
0.751
-0.229
-0.135
-0.074
-0.051
-0.041
-0.050
-0.063
-0.079
-0.096
-0.107
-0.111
-0.109
-0.105
-0.094
-0.066
-0.036
-0.015
-0.002
0.001
0.001
0.
0.
0.
0.
0.
0.
0.
-0.007
-0.018
-0.049
-0.120
-0.094
12.698
896.327
1089.945
118.107
110.039
14652.825
100272.117
2532.557
7.422
-0.153
-0.120
-0.061
-0.038
-0.033
-0.031
-0.042
-0.047
-0.054
-0.060
-0.063
-0.064
-0.057
-0.043
-0.026
-0.014
-0.003
0.001
0.002
0.001
0.
0.
0.
0.
0.
0.
0.
-0.004
-0.014
-0.037
-0.094
-0.128
3.411
100.237
104.779
31.120
3303.862
109359.969
163543.406
1905.905
7.015
-0.144
-0.112
-0.055
-0.030
-0.019
-0.020
-0.025
-0.025
-0.027
-0.028
-0.027
-0.025
-0.022
-0.016
-0.006
-0.001
0.001
0.002
0.001
0.
0.
0.
0.
0.
0.
0.
0.
-0.001
-0.009
-0.025
-0.067
-0.126
-0.077
0.976
1.772
129.212
90021.844
179170.063
16684.533
65.379
0.879
-0.172
-0.103
-0.044
-0.025
-0.013
-0.014
-0.012
-0.013
-0.014
-0.012
-0.010
-0.009
-0.006
-0.003
0.001
0.001
0.001
0.001
0.
0.
0.
0.
0.
0.
0.
0.
0.
-0.001
-0.004
-0.013
-0.039
-0.086
-0.159
-0.255
0.248
425.789
102513.273
2529.904
86.846
2.922
-0.148
-0.160
-0.080
-0.038
-0.017
-0.009
-0.005
-0.005
-0.006
-0.005
-0.005
-0.005
-0.003
-0.001
0.001
0.002
0.001
0.
0.
0.
0.
0.
0.
0.
0.
0.
0.
0.
-0.001
-0.001
-0.005
-0.019
-0.044
-0.094
-0.173
-0.174
6.852
63.366
11.306
1.224
-0.145
-0.182
-0.114
-0.058
-0.026
-0.014
-0.004
0.000
-0.002
-0.002
-0.001
-0.002
-0.002
-0.001
-0.001
0.
0.
0.
0.
0.
0.
0.
0.
0.
0.
0.
0.
0.
0.
0.
-0.001
-0.001
-0.006
-0.018
-0.044
-0.087
-0.139
-0.151
-0.069
-0.129
-0.176
-0.163
-0.116
-0.066
-0.036
-0.016
-0.006
0.000
0.000
-0.002
-0.001
0.
0.
0.
0.
0.
0.
0.
0.
0.
0.
0.
0.
0.
0.
0.
0.
0.
0.
0.
0.
0.
0.000
-0.001
-0.008
-0.017
-0.035
-0.061
-0.092
-0.111
-0.119
-0.111
-0.084
-0.057
-0.036
-0.018
-0.008
-0.001
0.002
0.001
0.
0.
0.
0.
0.
0.
0.
0.
0.
0.
0.
0.
0.
0.
0.
0.
0.
0.
0.
0.
0.
0.
0.
0.
0.001
0.
-0.006
-0.013
-0.022
-0.032
-0.042
-0.045
-0.040
-0.032
-0.025
-0.015
-0.008
-0.003
0.001
0.001
0.001
0.
0.
0.
0.
0.
0.
0.
0.
0.
0.
0.
0.
0.
0.
0.
0.
0.
0.
0.
0.
0.
0.
0.
0.
0.001
0.001
0.002
-0.004
-0.007
-0.009
-0.011
-0.015
-0.015
-0.012
-0.009
-0.005
-0.001
0.000
0.002
0.001
0.
0.
0.
0.
0.
0.
0.
0.
0.
0.
0.
0.
0.
0.
0.
0.
0.
0.
0.
0.
0.
0.
0.
0.
0.
0.
0.001
0.001
0.002
0.002
-0.001
-0.001
-0.001
-0.001
-0.002
0.001
0.001
0.002
0.002
0.001
0.
0.
0.
0.
0.
0.
0.
0.
0.
0.
0.
0.
0.
0.
0.
0.
0.
0.
0.
0.
0.
0.
0.
0.
0.
0.
0.
0.
0.
0.001
0.001
0.001
0.002
0.002
0.002
0.002
0.002
0.001
0.001
0.001
0.
0.
0.
0.
0.
0.
0.
0.
0.
0.
0.
0.
0.
0.
0.
0.
0.
0.
0.
0.
0.
0.
0.
0.
0.
0.
0.
0.
0.
0.
0.
0.
0.
0.
0.
0.001
0.001
0.001
0.001
0.
0.
0.
0.
0.
0.
0.
0.
0.
0.
0.
0.
0.
0.
0.
0.
0.
0.
0.
0.
0.
0.
0.
0.
0.
0.
0.
0.
0.
0.
0.
0.
0.
0.
0.
0.
0.
0.
0.
0.
0.
0.
0.
0.
0.
0.
0.
0.
0.
0.
0.
0.
0.
0.
0.
0.
0.
0.
0.
0.
0.
0.
0.
0.
0.
0.
0.
0.
0.
0.
0.
0.
0.
0.
0.
0.
0.
0.
0.
0.
0.
0.
0.
0.
0.
0.
0.
0.
0.
0.
0.
0.
0.
0.
0.
0.
0.
0.
0.
0.
0.
0.
0.
0.
0.
0.
0.
0.
0.
0.
0.
0.
0.
0.
0.
0.
0.
0.
0.
0.
0.
0.
0.
0.
0.
0.
0.
0.
0.
0.
0.
0.
0.
0.
0.
0.
0.
0.
0.
0.
0.
0.
0.
0.
0.
0.
0.
0.
0.
0.
0.
0.
0.
0.
0.
0.
0.
0.
0.
0.
0.
0.
0.
0.
0.
0.
0.
0.
0.
0.
0.
0.
0.
0.
0.
0.
0.
0.
0.
0.
0.
0.
0.
0.
0.
0.
0.
0.
0.
0.
0.
0.
0.
0.
0.
0.
0.
0.
0.
0.
0.
0.
0.
0.
0.
0.
0.
-0.001
-0.001
-0.001
0.
-0.001
-0.003
-0.001
-0.001
0.000
0.001
0.001
0.
0.
0.
0.
0.
0.
0.
0.
0.
0.
0.
0.
0.
0.
0.
0.
0.
0.
0.
0.
0.
0.
0.
0.
0.
0.
0.
0.
-0.001
-0.001
-0.001
-0.003
-0.006
-0.008
-0.006
-0.006
-0.004
-0.004
-0.001
-0.001
0.000
0.001
0.001
0.
0.
0.
0.
0.
0.
0.
0.
0.
0.
0.
0.
0.
0.
0.
0.
0.
0.
0.
0.
0.
0.
0.
0.
0.
-0.001
-0.001
-0.004
-0.006
-0.010
-0.013
-0.013
-0.014
-0.015
-0.014
-0.012
-0.008
-0.004
-0.001
0.001
0.001
0.003
0.001
0.001
0.
0.
0.
0.
0.
0.
0.
0.
0.
0.
0.
0.
0.
0.
0.
0.
0.
0.
0.
0.
0.
-0.001
-0.001
-0.004
-0.008
-0.014
-0.021
-0.023
-0.028
-0.031
-0.034
-0.033
-0.028
-0.022
-0.014
-0.006
-0.002
0.000
0.002
0.004
0.002
0.003
0.002
0.
0.
0.
0.
0.
0.
0.
0.
0.
0.
0.
0.
0.
0.
0.
0.
0.
0.
0.
-0.002
-0.004
-0.009
-0.019
-0.028
-0.039
-0.046
-0.058
-0.065
-0.069
-0.068
-0.064
-0.056
-0.040
-0.025
-0.012
-0.006
0.001
0.003
0.002
0.005
0.004
0.002
0.001
0.
0.
0.
0.
0.
0.
0.
0.
0.
0.
0.
0.
0.
0.
0.
-0.001
-0.002
-0.004
-0.010
-0.021
-0.033
-0.053
-0.074
-0.094
-0.107
-0.112
-0.112
-0.114
-0.108
-0.091
-0.071
-0.048
-0.029
-0.017
-0.011
-0.006
0.000
0.002
0.003
0.005
0.004
0.001
0.
0.
0.
0.
0.
0.
0.
0.
0.
0.
0.
0.
0.
-0.001
-0.002
-0.005
-0.012
-0.022
-0.034
-0.058
-0.092
-0.129
-0.157
-0.172
-0.171
-0.160
-0.151
-0.141
-0.127
-0.105
-0.084
-0.064
-0.050
-0.040
-0.028
-0.017
-0.004
0.001
0.005
0.005
0.004
0.
0.
0.
0.
0.
0.
0.
0.
0.
0.
0.
0.
0.
-0.004
-0.006
-0.013
-0.022
-0.036
-0.061
-0.100
-0.150
-0.191
-0.222
-0.244
-0.243
-0.218
-0.201
-0.194
-0.183
-0.169
-0.146
-0.119
-0.106
-0.094
-0.076
-0.055
-0.029
-0.007
0.002
0.005
0.005
0.004
0.
0.
0.
0.
0.
0.
0.
0.
0.
0.
0.
-0.004
-0.007
-0.012
-0.023
-0.041
-0.065
-0.103
-0.149
-0.196
-0.221
-0.253
-0.289
-0.310
-0.312
-0.303
-0.288
-0.264
-0.226
-0.157
0.052
0.100
0.005
0.099
-0.041
-0.062
-0.032
-0.006
0.006
0.007
0.004
0.
0.
0.
0.
0.
0.
0.
0.
0.
0.
-0.003
-0.007
-0.013
-0.023
-0.041
-0.070
-0.106
-0.152
-0.199
-0.201
0.011
0.018
-0.146
-0.258
-0.367
-0.393
-0.364
-0.311
-0.093
1.509
12.587
16.210
12.536
37.637
5.382
0.085
-0.054
-0.020
0.
0.006
0.006
0.001
0.
0.
0.
0.
0.
0.
0.
0.
-0.002
-0.005
-0.008
-0.021
-0.041
-0.073
-0.110
-0.158
-0.211
-0.264
-0.249
0.114
0.587
3.410
5.591
0.887
-0.359
-0.396
-0.132
3.219
29.063
402.953
906.690
1128.153
11406.423
605.903
2.823
-0.064
-0.035
-0.006
0.005
0.006
0.004
0.
0.
0.
0.
0.
0.
0.
0.
-0.002
-0.003
-0.015
-0.039
-0.067
-0.087
-0.036
-0.075
-0.254
-0.341
-0.378
-0.220
3.175
74.742
177.641
24.617
3.274
-0.124
0.419
22.609
271.506
766.086
100585.258
102975.844
200345.797
14442.335
6.612
-0.065
-0.047
-0.009
0.002
0.006
0.004
0.
0.
0.
0.
0.
0.
0.
-0.001
-0.002
-0.007
-0.029
-0.064
-0.069
1.184
13.341
15.640
1.744
-0.270
-0.349
0.826
22.244
212.542
802.652
3842.211
537.248
6.801
0.224
14.943
145.753
170.345
28714.492
46921.129
751.807
68.010
0.980
-0.089
-0.048
-0.012
0.002
0.005
0.002
0.
0.
0.
0.
0.
0.
0.001
0.000
-0.003
-0.018
-0.058
-0.109
0.247
32.448
2960.012
4820.965
68.992
1.252
0.801
20.579
2964.670
18398.340
15182.942
100505.367
96400.977
50.942
-0.117
0.803
5.312
7.316
61.644
73.755
7.473
0.644
-0.126
-0.101
-0.042
-0.011
-0.001
0.005
0.003
0.
0.
0.
0.
0.
0.
0.002
-0.001
-0.013
-0.040
-0.103
-0.164
0.734
130.848
96483.898
100153.563
326.062
4.057
1.669
54.172
42400.414
100116.922
3056.969
100122.797
6749.919
22.799
0.684
-0.372
-0.414
-0.324
0.160
0.610
0.273
-0.137
-0.163
-0.101
-0.042
-0.013
-0.004
-0.001
0.
0.
0.
0.
0.
0.
0.001
0.001
-0.008
-0.026
-0.077
-0.158
-0.178
1.670
77.620
9850.389
36436.410
361.453
21.991
0.550
8.331
499.521
1717.891
90.799
83.250
32.323
22.125
14.576
0.845
-0.504
-0.314
0.584
5.874
7.757
1.348
-0.086
-0.093
-0.043
-0.013
-0.004
0.000
0.
0.
0.
0.
0.
0.
0.001
-0.003
-0.016
-0.049
-0.120
-0.151
3.527
52.069
130.102
5323.501
17989.246
546.000
70.120
3.239
1.192
5.434
6.375
2.793
6.297
15.009
47.904
32.206
1.860
0.919
21.721
29.371
81.788
205.365
21.739
0.476
-0.086
-0.047
-0.017
-0.003
-0.004
0.
0.
0.
0.
0.
0.
0.001
-0.008
-0.025
-0.077
-0.168
0.439
142.952
75885.555
11369.693
81.422
122.702
893.298
101691.883
245.607
7.246
13.255
3.604
7.230
20.274
33.452
13.886
14.359
13.808
27.016
4857.091
5998.901
707.466
2015.173
93.504
1.263
-0.084
-0.048
-0.012
-0.006
-0.002
0.
0.
0.
0.
0.
-0.001
-0.002
-0.012
-0.035
-0.105
-0.212
0.839
228.913
100279.367
28443.145
349.886
8058.752
20408.264
134233.234
438.887
11.028
7.096
2.415
13.469
37.780
16.045
15.857
2018.019
5320.835
77.008
9360.522
12613.047
2443.098
240.267
20.345
0.411
-0.095
-0.047
-0.016
-0.004
0.
0.
0.
0.
0.
0.
-0.001
-0.003
-0.013
-0.041
-0.124
-0.208
1.552
46.122
741.932
2310.116
100198.953
161402.297
5005.993
99831.352
27068.352
476.060
4.302
1.656
42.466
123.081
24.238
36.960
13944.149
54315.938
125.278
52.200
184.511
225.722
19.998
0.924
-0.113
-0.095
-0.041
-0.014
-0.002
0.000
0.001
0.
0.
0.
0.
0.
-0.003
-0.012
-0.044
-0.117
0.083
36.612
2185.436
33337.977
113946.719
200217.656
196586.766
102372.422
106327.609
101733.477
6889.308
35.125
14.671
1599.007
12301.371
444.789
49.658
527.694
1399.636
198.423
3.967
7.817
16.005
2.177
-0.135
-0.147
-0.083
-0.034
-0.010
0.001
0.001
0.001
0.
0.
0.
0.
0.001
0.
-0.009
-0.039
-0.105
0.317
87.800
16927.475
6179.337
101626.672
21819.369
5384.675
7157.511
1966.187
112526.609
100907.484
360.374
18.281
1894.269
107158.172
47073.113
82.648
82.337
3147.375
704.664
5.707
-0.131
0.107
-0.167
-0.193
-0.128
-0.063
-0.026
-0.008
0.000
0.002
0.001
0.
0.
0.
0.002
0.002
0.005
-0.006
-0.034
-0.096
-0.093
6.523
116.239
79.222
90.149
68.862
185.208
125.567
325.325
100055.508
96731.516
208.424
7.639
1115.218
100055.461
70387.000
72.986
8.391
64.012
29.189
0.532
-0.418
-0.323
-0.233
-0.166
-0.097
-0.044
-0.021
-0.008
0.000
0.002
0.
0.
0.
0.001
0.002
0.004
0.006
-0.004
-0.027
-0.088
-0.187
-0.197
0.394
1.831
26.019
946.099
882.038
23.778
9.379
129.234
108.676
8.723
1.629
31.157
467.458
185.482
53.566
435.498
93.082
2.355
-0.457
-0.433
-0.309
-0.207
-0.128
-0.069
-0.035
-0.017
-0.003
-0.001
0.003
0.
0.
0.
0.001
0.003
0.006
0.007
0.001
-0.026
-0.078
-0.177
-0.316
-0.151
3.495
53.044
3222.822
2987.706
48.440
8.934
14.458
2.518
0.830
16.929
107.523
61.803
14.223
4449.263
100027.211
19655.813
27.232
-0.363
-0.465
-0.321
-0.200
-0.117
-0.059
-0.028
-0.012
-0.004
0.000
0.001
0.
0.
0.
0.001
0.003
0.006
0.007
0.004
-0.025
-0.070
-0.165
-0.318
-0.354
11.913
6248.286
2643.763
4235.658
558.166
30.503
49.751
22.332
6.297
117.696
6771.159
2345.715
52.489
7351.007
123733.695
21930.740
32.691
-0.208
-0.410
-0.303
-0.212
-0.125
-0.057
-0.023
-0.010
-0.001
0.002
0.
0.
0.
0.
0.001
0.002
0.006
0.006
0.003
-0.020
-0.066
-0.160
-0.329
-0.434
19.231
24209.340
103104.172
115134.102
23761.650
51.307
431.271
2969.138
156.633
89.050
3254.080
1558.941
95.937
87110.961
105878.797
3914.886
30.958
3.573
30.189
10.795
-0.043
-0.137
-0.063
-0.022
-0.007
0.000
0.001
0.
0.
0.
0.
0.001
0.002
0.005
0.007
0.003
-0.014
-0.063
-0.163
-0.323
-0.436
2.706
250.575
11867.686
16704.268
2581.551
83.763
2992.753
63595.691
756.524
36.546
976.865
1288.112
55.952
4655.909
108067.539
4390.214
31.508
558.092
104976.188
8009.499
2.737
-0.139
-0.073
-0.022
-0.007
0.001
0.001
0.
0.
0.
0.
0.001
0.002
0.002
0.004
-0.003
-0.023
-0.071
-0.173
-0.310
0.397
14.741
206.692
1132.941
2450.158
1314.781
230.068
749.403
12612.534
26633.676
820.209
91.693
59.260
10.606
231.124
2748.364
262.055
49.285
57432.012
102887.852
3873.166
5.467
-0.131
-0.076
-0.024
-0.004
0.001
0.001
0.
0.
0.
0.
0.
0.000
-0.001
0.000
-0.016
-0.039
-0.095
-0.201
-0.310
2.521
87.648
146.007
531.792
955.830
308.841
487.336
1767.661
105315.672
114194.148
102530.758
2849.842
17.085
42.519
25.075
11.138
4.942
63.665
2830.472
38594.496
329.988
1.841
-0.152
-0.073
-0.021
-0.005
0.001
0.001
0.
0.
0.
0.
-0.002
-0.004
-0.008
-0.016
-0.033
-0.073
-0.149
-0.271
-0.377
0.527
15.912
32.761
1844.251
131968.250
34779.207
634.322
672.583
3210.868
17789.453
100204.242
5706.868
3564.080
2048.666
963.599
19.979
2.496
74.095
204.267
53.749
4.703
-0.123
-0.160
-0.070
-0.022
-0.006
0.000
0.
0.
0.
0.
0.
-0.004
-0.008
-0.017
-0.034
-0.073
-0.137
-0.232
-0.341
-0.165
1.350
1.415
3.823
352.510
51473.844
12949.656
657.970
381.088
202.835
486.382
250.167
40379.438
105058.273
107337.031
4510.595
44.373
3.045
12.425
15.738
2.890
-0.137
-0.290
-0.168
-0.068
-0.024
-0.007
0.001
0.
0.
0.
0.
-0.002
-0.006
-0.013
-0.030
-0.071
-0.122
-0.172
-0.065
0.648
4.730
17.459
56.652
21.224
13.935
123.801
224.838
80.366
52.967
181.330
106670.359
100850.977
3140.243
124814.086
62542.242
792.762
26.094
93.231
392.762
69.738
75.123
11.073
-0.011
-0.160
-0.072
-0.025
-0.008
-0.002
0.
0.
0.
0.
-0.004
-0.009
-0.019
-0.049
-0.105
-0.140
1.105
16.128
65.898
763.909
2177.095
86805.563
3859.191
303.904
145.287
9.411
32.386
772.337
718.580
22310.160
200219.578
3592.170
18205.412
52206.629
5898.871
647.268
975.952
7952.872
3549.534
54212.020
601.301
2.247
-0.146
-0.074
-0.026
-0.007
-0.002
0.
0.
0.
0.
-0.005
-0.011
-0.025
-0.070
-0.133
0.069
17.033
1187.930
4198.088
146102.672
106393.508
102405.313
115538.141
30108.324
6775.891
52.818
167.653
23719.154
9629.068
5012.617
67053.398
17418.949
169.186
352.260
949.221
188404.813
126230.813
105260.398
109420.297
35841.473
519.335
2.171
-0.131
-0.067
-0.024
-0.007
-0.002
0.
0.
0.
0.
-0.005
-0.011
-0.030
-0.086
-0.138
1.192
55.196
4520.345
17335.445
25693.352
100527.797
15326.381
100710.484
17738.770
1826.216
138.331
57.997
902.019
543.213
53.751
467.867
1163.973
230.090
1775.495
4102.730
200204.672
109916.469
97000.016
2782.466
148.281
10.395
0.046
-0.116
-0.055
-0.019
-0.006
-0.001
0.
0.
0.
0.
-0.006
-0.012
-0.036
-0.090
-0.010
26.532
9427.128
67943.070
100592.914
1805.308
178.114
277.051
3775.656
333.032
192.848
73.896
68.777
184.500
22.115
6.369
97.992
7420.330
15555.174
157474.328
105493.250
103029.789
195858.625
849.415
22.970
2.427
-0.062
-0.160
-0.088
-0.037
-0.014
-0.004
-0.001
0.
0.
0.
0.
-0.004
-0.012
-0.034
-0.091
0.078
63.041
100034.383
104457.414
15299.344
34490.215
374.789
22516.717
107.253
5.295
6.588
11.505
239.842
179.527
24.443
42.273
412.796
100148.070
101502.313
22993.918
22184.947
13709.200
101020.102
4059.761
5.087
-0.244
-0.206
-0.117
-0.051
-0.021
-0.009
-0.002
-0.001
0.
0.
0.
0.
-0.002
-0.013
-0.034
-0.087
-0.119
5.470
307.260
544.360
20650.477
110038.266
2824.774
148495.703
3859.006
13.292
4.247
2.169
9.745
7.417
3.419
34.881
83.674
2546.028
3224.413
109.094
42.555
101.702
891.240
62.970
0.500
-0.225
-0.135
-0.061
-0.026
-0.009
-0.003
-0.001
0.
0.
0.
0.
0.
-0.001
-0.013
-0.035
-0.085
-0.174
-0.201
1.010
32.146
6027.878
113089.984
6494.760
11797.835
1448.035
13.198
7.896
1.703
0.172
-0.196
-0.108
1.568
2.996
9.331
9.302
1.315
0.050
0.439
1.456
0.247
-0.209
-0.158
-0.083
-0.035
-0.011
-0.004
0.000
0.
0.
0.
0.
0.
0.
-0.003
-0.015
-0.039
-0.087
-0.180
-0.311
-0.064
4.719
116.865
463.910
381.633
88.912
13.034
11.174
8.973
0.689
-0.151
-0.245
-0.248
-0.228
-0.223
-0.206
-0.232
-0.278
0.129
0.574
0.110
-0.092
-0.153
-0.110
-0.057
-0.021
-0.006
-0.001
0.001
0.
0.
0.
0.
0.
0.
-0.006
-0.017
-0.042
-0.099
-0.190
0.202
17.552
157.839
106.883
52.036
8.784
1.352
-0.078
1.635
1.463
-0.024
-0.153
-0.153
-0.144
-0.156
-0.172
-0.197
-0.211
-0.126
1.042
2.069
0.394
-0.026
-0.103
-0.080
-0.043
-0.015
0.000
0.001
0.001
0.
0.
0.
0.
0.
0.
-0.007
-0.020
-0.049
-0.114
-0.183
2.829
437.802
38605.344
55339.914
23757.207
78.968
0.102
-0.487
-0.296
-0.177
-0.148
-0.112
-0.077
-0.064
-0.069
-0.082
-0.105
-0.126
-0.109
0.279
0.529
0.019
-0.100
-0.090
-0.059
-0.028
-0.009
0.001
0.002
0.001
0.
0.
0.
0.
0.
0.
-0.008
-0.021
-0.052
-0.124
-0.198
2.754
338.771
24549.527
102625.148
100056.477
293.616
2.541
0.153
-0.268
-0.192
-0.118
-0.064
-0.040
-0.031
-0.035
-0.045
-0.059
-0.079
-0.092
-0.089
-0.084
-0.099
-0.089
-0.067
-0.038
-0.015
-0.002
0.001
0.001
0.
0.
0.
0.
0.
0.
0.
-0.008
-0.021
-0.050
-0.124
-0.206
0.516
17.474
164.084
3812.419
2345.234
129.351
376.112
40.270
0.777
-0.161
-0.093
-0.042
-0.024
-0.017
-0.019
-0.026
-0.032
-0.046
-0.060
-0.068
-0.073
-0.068
-0.054
-0.034
-0.017
-0.004
0.001
0.001
0.001
0.
0.
0.
0.
0.
0.
0.
-0.007
-0.019
-0.044
-0.110
-0.190
0.053
3.189
6.870
12.636
78.448
12116.958
105436.758
1901.662
7.088
-0.106
-0.088
-0.036
-0.020
-0.009
-0.009
-0.012
-0.015
-0.019
-0.025
-0.030
-0.033
-0.028
-0.020
-0.012
-0.004
0.001
0.002
0.001
0.
0.
0.
0.
0.
0.
0.
0.
-0.003
-0.013
-0.033
-0.083
-0.157
-0.162
0.461
1.005
35.819
2913.071
27521.648
127841.375
1474.733
6.725
-0.104
-0.089
-0.035
-0.014
-0.008
-0.007
-0.009
-0.011
-0.011
-0.012
-0.013
-0.013
-0.008
-0.005
0.
0.001
0.002
0.001
0.
0.
0.
0.
0.
0.
0.
0.
0.
-0.002
-0.008
-0.023
-0.054
-0.114
-0.202
-0.273
0.701
231.847
105087.914
147864.266
1106.534
41.091
0.775
-0.140
-0.078
-0.030
-0.011
-0.007
-0.005
-0.004
-0.004
-0.005
-0.005
-0.005
-0.002
-0.001
0.001
0.002
0.002
0.001
0.
0.
0.
0.
0.
0.
0.
0.
0.
0.
-0.001
-0.003
-0.012
-0.033
-0.069
-0.139
-0.224
0.355
251.965
47038.758
8090.215
73.751
1.765
-0.141
-0.131
-0.059
-0.021
-0.010
-0.003
-0.003
-0.004
-0.004
-0.002
-0.002
-0.001
0.001
0.002
0.002
0.
0.
0.
0.
0.
0.
0.
0.
0.
0.
0.
0.
0.
-0.001
0.000
-0.004
-0.016
-0.037
-0.076
-0.142
-0.136
5.435
47.847
16.387
1.549
-0.122
-0.151
-0.088
-0.038
-0.015
-0.006
0.001
-0.002
-0.002
-0.002
-0.001
0.
0.
0.
0.
0.
0.
0.
0.
0.
0.
0.
0.
0.
0.
0.
0.
0.
0.
0.
-0.001
0.000
-0.005
-0.016
-0.037
-0.074
-0.116
-0.120
-0.024
-0.074
-0.149
-0.137
-0.094
-0.048
-0.020
-0.008
-0.002
0.001
0.
0.
0.
0.
0.
0.
0.
0.
0.
0.
0.
0.
0.
0.
0.
0.
0.
0.
0.
0.
0.
0.
0.
0.
0.000
0.001
-0.005
-0.015
-0.030
-0.055
-0.081
-0.097
-0.101
-0.091
-0.066
-0.041
-0.021
-0.010
-0.004
0.002
0.001
0.
0.
0.
0.
0.
0.
0.
0.
0.
0.
0.
0.
0.
0.
0.
0.
0.
0.
0.
0.
0.
0.
0.
0.
0.
0.001
0.001
-0.004
-0.010
-0.019
-0.028
-0.035
-0.037
-0.031
-0.023
-0.015
-0.008
-0.003
0.002
0.001
0.001
0.
0.
0.
0.
0.
0.
0.
0.
0.
0.
0.
0.
0.
0.
0.
0.
0.
0.
0.
0.
0.
0.
0.
0.
0.
0.001
0.001
0.001
0.000
-0.005
-0.008
-0.010
-0.010
-0.008
-0.005
-0.003
0.000
0.003
0.002
0.001
0.
0.
0.
0.
0.
0.
0.
0.
0.
0.
0.
0.
0.
0.
0.
0.
0.
0.
0.
0.
0.
0.
0.
0.
0.
0.
0.
0.001
0.001
0.002
0.001
0.001
-0.001
-0.001
-0.001
0.001
0.003
0.002
0.001
0.001
0.
0.
0.
0.
0.
0.
0.
0.
0.
0.
0.
0.
0.
0.
0.
0.
0.
0.
0.
0.
0.
0.
0.
0.
0.
0.
0.
0.
0.
0.
0.001
0.001
0.001
0.001
0.001
0.002
0.002
0.001
0.001
0.001
0.
0.
0.
0.
0.
0.
0.
0.
0.
0.
0.
0.
0.
0.
0.
0.
0.
0.
0.
0.
0.
0.
0.
0.
0.
0.
0.
0.
0.
0.
0.
0.
0.
0.
0.
0.
0.
0.
0.
0.
0.
0.
0.
0.
0.
0.
0.
0.
0.
0.
0.
0.
0.
0.
0.
0.
0.
0.
0.
0.
0.
0.
0.
0.
0.
0.
0.
0.
0.
0.
0.
0.
0.
0.
0.
0.
0.
0.
0.
0.
0.
0.
0.
0.
0.
0.
0.
0.
0.
0.
0.
0.
0.
0.
0.
0.
0.
0.
0.
0.
0.
0.
0.
0.
0.
0.
0.
0.
0.
0.
0.
0.
0.
0.
0.
0.
0.
0.
0.
0.
0.
0.
0.
0.
0.
0.
0.
0.
0.
0.
0.
0.
0.
0.
0.
0.
0.
0.
0.
0.
0.
0.
0.
0.
0.
0.
0.
0.
0.
0.
0.
0.
0.
0.
0.
0.
0.
0.
0.
0.
0.
0.
0.
0.
0.
0.
0.
0.
0.
0.
0.
0.
0.
0.
0.
0.
0.
0.
0.
0.
0.
0.
0.
0.
0.
0.
0.
0.
0.
0.
0.
0.
0.
0.
0.
0.
0.
0.
0.
0.
0.
0.
0.
0.
0.
0.
0.
0.
0.
0.
0.
0.
0.
0.
0.001
0.
0.
0.
0.
0.
0.
0.
0.
0.
0.
0.
0.
0.
0.
0.
0.
0.
0.
0.
0.
0.
0.
0.
0.
0.
0.
0.
0.
0.
0.
-0.001
-0.001
-0.001
-0.001
-0.001
-0.004
-0.005
-0.003
-0.003
-0.001
0.000
0.001
0.000
0.001
0.
0.
0.
0.
0.
0.
0.
0.
0.
0.
0.
0.
0.
0.
0.
0.
0.
0.
0.
0.
0.
0.
0.
0.
0.
0.
-0.001
-0.001
-0.002
-0.004
-0.008
-0.010
-0.010
-0.010
-0.010
-0.009
-0.007
-0.005
-0.002
0.000
0.001
0.001
0.001
0.
0.
0.
0.
0.
0.
0.
0.
0.
0.
0.
0.
0.
0.
0.
0.
0.
0.
0.
0.
0.
0.
0.
-0.001
-0.001
-0.003
-0.006
-0.012
-0.017
-0.020
-0.023
-0.025
-0.027
-0.027
-0.023
-0.018
-0.011
-0.004
-0.001
0.001
0.003
0.001
0.001
0.
0.
0.
0.
0.
0.
0.
0.
0.
0.
0.
0.
0.
0.
0.
0.
0.
0.
0.
0.
-0.001
-0.001
-0.003
-0.009
-0.018
-0.027
-0.036
-0.044
-0.052
-0.059
-0.065
-0.066
-0.061
-0.048
-0.036
-0.019
-0.006
-0.001
0.000
0.002
0.002
0.002
0.002
0.001
0.
0.
0.
0.
0.
0.
0.
0.
0.
0.
0.
0.
0.
0.
0.
0.
0.
-0.002
-0.004
-0.011
-0.021
-0.037
-0.057
-0.078
-0.099
-0.114
-0.118
-0.117
-0.115
-0.105
-0.093
-0.071
-0.050
-0.024
-0.009
-0.003
0.003
0.003
0.003
0.004
0.002
0.001
0.
0.
0.
0.
0.
0.
0.
0.
0.
0.
0.
0.
0.
0.
-0.001
-0.001
-0.005
-0.011
-0.022
-0.039
-0.068
-0.108
-0.139
-0.167
-0.176
-0.157
-0.047
-0.018
-0.098
-0.082
-0.095
-0.078
-0.051
-0.027
-0.013
-0.008
-0.001
0.002
0.003
0.005
0.004
0.001
0.
0.
0.
0.
0.
0.
0.
0.
0.
0.
0.
0.
0.
-0.002
-0.005
-0.011
-0.024
-0.039
-0.073
-0.123
-0.176
-0.211
-0.220
-0.165
0.031
1.243
1.528
0.365
0.279
-0.028
-0.122
-0.099
-0.068
-0.048
-0.033
-0.019
-0.007
0.001
0.005
0.007
0.005
0.
0.
0.
0.
0.
0.
0.
0.
0.
0.
0.
0.
-0.002
-0.006
-0.011
-0.022
-0.042
-0.073
-0.126
-0.200
-0.249
-0.254
-0.046
0.455
0.550
3.122
3.488
0.630
0.310
-0.078
-0.196
-0.162
-0.135
-0.107
-0.090
-0.065
-0.039
-0.012
-0.001
0.006
0.006
0.006
0.001
0.
0.
0.
0.
0.
0.
0.
0.
0.
-0.001
-0.005
-0.009
-0.019
-0.043
-0.074
-0.115
-0.186
-0.256
-0.038
1.662
1.884
1.724
0.725
0.713
0.741
-0.126
-0.255
-0.244
-0.060
0.747
0.841
0.259
0.550
0.014
-0.073
-0.043
-0.012
-0.001
0.006
0.004
0.002
0.
0.
0.
0.
0.
0.
0.
0.
0.
-0.003
-0.007
-0.016
-0.037
-0.075
-0.117
-0.167
-0.220
-0.246
3.745
59.915
44.356
13.018
2.677
-0.109
-0.308
-0.329
0.083
2.453
11.541
154.555
187.484
63.639
1408.592
17.367
0.146
-0.068
-0.026
-0.004
0.002
0.006
0.003
0.001
0.
0.
0.
0.
0.
0.
0.
-0.002
-0.005
-0.011
-0.030
-0.066
-0.121
-0.168
-0.212
-0.252
-0.278
5.690
110.264
102.672
87.081
92.417
10.185
0.269
0.750
6.952
81.039
769.479
100201.109
100477.766
3232.869
163399.719
765.734
3.237
-0.074
-0.047
-0.009
0.002
0.006
0.004
0.002
0.
0.
0.
0.
0.
0.
0.
-0.001
-0.006
-0.019
-0.052
-0.102
-0.139
-0.053
-0.092
-0.285
-0.414
0.314
8.295
70.548
8829.956
100025.523
506.439
4.672
5.400
33.261
1195.844
100284.266
128865.922
200058.375
112746.258
120003.945
9616.706
8.786
-0.076
-0.061
-0.018
0.000
0.002
0.004
0.001
0.
0.
0.
0.
0.
0.
-0.001
0.
-0.010
-0.037
-0.084
-0.104
1.568
20.587
25.718
2.825
2.473
2.981
2.838
106.502
47362.039
108073.047
2202.180
128.049
7.794
24.488
553.539
100021.195
8416.578
29076.813
47016.762
3824.912
992.805
2.333
-0.117
-0.065
-0.023
-0.004
0.001
0.004
0.001
0.
0.
0.
0.
0.
0.001
0.001
-0.005
-0.022
-0.068
-0.130
0.341
54.451
8739.607
16336.974
123.998
143.283
213.676
35.354
5725.310
70831.086
101896.734
99116.172
3499.914
17.992
3.175
13.400
105.561
49.334
65.206
74.532
9.778
1.748
-0.140
-0.134
-0.063
-0.023
-0.005
0.001
0.002
0.001
0.
0.
0.
0.
0.
0.001
-0.003
-0.013
-0.042
-0.113
-0.174
1.499
252.537
100297.031
100587.266
741.780
406.205
651.729
92.503
100008.242
101718.773
102050.711
7700.980
722.216
33.357
19.251
1.575
0.536
2.009
2.802
12.114
12.100
1.207
-0.173
-0.134
-0.061
-0.024
-0.006
-0.002
0.001
0.
0.
0.
0.
0.
0.001
0.
-0.008
-0.024
-0.076
-0.164
-0.126
16.878
2002.064
104934.875
105642.617
32632.018
851.652
29.298
13.931
763.475
2972.384
149.354
39.846
87.631
5239.746
2531.280
30.409
0.191
0.954
23.236
721.443
840.410
27.140
0.352
-0.120
-0.067
-0.023
-0.009
0.000
-0.001
0.
0.
0.
0.
0.
0.001
-0.003
-0.017
-0.046
-0.123
-0.225
0.376
74.690
100097.398
186759.547
110596.688
101213.867
5789.592
19.252
73.075
166.700
25.448
7.439
3.289
209.674
51795.520
17924.014
72.657
3.178
54.237
129.372
4715.766
22613.643
336.712
2.908
-0.104
-0.072
-0.025
-0.007
-0.004
0.
0.
0.
0.
0.
0.
-0.002
-0.009
-0.026
-0.074
-0.180
-0.214
5.171
97.627
651.996
850.209
3739.513
104018.875
10826.344
114.058
1715.378
8741.693
173.301
13.792
3.643
19.470
407.431
259.770
12.107
67.661
75903.953
91917.445
116497.000
100222.977
3774.799
7.188
-0.082
-0.071
-0.024
-0.008
-0.004
0.
0.
0.
0.
0.
-0.001
-0.003
-0.014
-0.034
-0.108
-0.227
-0.154
8.974
152.920
123.843
67.881
1533.465
178298.938
102470.508
788.281
504.035
1721.182
79.521
7.386
3.929
3.576
5.300
13.789
16.368
89.409
100211.867
200155.125
102558.734
15952.886
258.508
2.208
-0.117
-0.066
-0.024
-0.007
-0.002
0.
0.
0.
0.
0.
-0.001
-0.005
-0.016
-0.046
-0.131
-0.202
3.040
91.217
3594.422
7899.797
2794.986
3732.700
30344.607
105539.867
5119.819
50.079
18.881
10.073
227.922
962.333
418.085
257.279
31.921
32.790
7.042
176.830
10303.938
108751.680
471.315
5.649
-0.038
-0.133
-0.060
-0.020
-0.007
-0.001
0.
0.
0.
0.
0.
-0.001
-0.003
-0.017
-0.052
-0.133
0.448
142.770
61367.473
108418.641
107885.227
2711.354
103447.648
114044.453
100911.305
5185.649
948.083
150.911
59.008
73309.156
100191.500
42125.422
16361.114
78.213
8.191
1.671
5.144
488.149
3115.286
64.837
0.413
-0.189
-0.120
-0.048
-0.015
-0.005
-0.001
0.
0.
0.
0.
0.
0.
-0.003
-0.014
-0.052
-0.126
0.932
478.275
100224.953
170414.047
29183.492
660.381
116376.531
126140.273
647.093
19491.936
108759.328
17964.713
76.625
33165.699
100828.352
6767.090
2965.720
106.265
8.130
2.382
-0.189
2.929
7.052
0.989
-0.189
-0.169
-0.087
-0.034
-0.014
-0.002
0.001
0.
0.
0.
0.
0.
0.002
-0.001
-0.009
-0.045
-0.120
-0.027
20.236
705.171
318.993
56.243
88.771
25471.844
9377.959
105.564
6412.210
102733.352
7382.095
24.854
146.912
1220.158
484.825
788.393
88.172
7.693
6.808
0.701
-0.379
-0.162
-0.184
-0.187
-0.125
-0.063
-0.023
-0.010
-0.001
0.001
0.
0.
0.
0.
0.
0.003
0.005
-0.007
-0.037
-0.113
-0.234
-0.077
5.955
174.301
216.899
14.048
24.012
16.877
18.122
70.304
190.295
48.376
22.580
52.608
36.452
22.784
41.689
112.374
40.945
30.777
3.560
-0.365
-0.320
-0.228
-0.151
-0.086
-0.040
-0.017
-0.006
0.001
0.
0.
0.
0.
0.
0.001
0.006
0.007
-0.003
-0.031
-0.099
-0.224
-0.258
14.825
1568.152
2029.513
39.192
11.575
22.087
852.783
2539.492
80.544
13.291
982.536
6576.584
588.542
16.351
576.002
26073.766
1477.060
16.059
0.687
-0.452
-0.341
-0.213
-0.126
-0.062
-0.031
-0.010
-0.002
-0.001
0.
0.
0.
0.
0.
0.002
0.006
0.008
0.
-0.024
-0.088
-0.213
-0.337
2.449
76.875
1708.530
2105.804
314.522
59.367
8782.700
57649.984
452.412
31.219
2470.262
108797.008
100262.000
157.176
681.494
31783.986
1615.869
11.554
-0.414
-0.477
-0.337
-0.211
-0.114
-0.052
-0.022
-0.008
-0.003
0.
0.
0.
0.
0.
0.
0.002
0.006
0.009
0.003
-0.018
-0.081
-0.203
-0.367
0.099
28.820
6264.755
121832.648
16213.822
141.272
584.930
19388.914
98287.219
900.782
726.262
138523.375
148486.609
290.919
1239.027
32807.820
1192.347
9.390
0.396
4.056
1.618
-0.151
-0.118
-0.050
-0.021
-0.005
0.002
0.001
0.
0.
0.
0.
0.
0.002
0.006
0.010
0.003
-0.016
-0.075
-0.191
-0.335
0.455
24.762
1266.219
109506.836
43311.688
911.136
148.103
98022.016
101517.227
8878.764
337.191
100641.977
100242.258
565.220
17950.492
100099.703
23722.031
24.563
41.329
476.443
106.083
0.512
-0.120
-0.055
-0.016
-0.002
0.001
0.001
0.
0.
0.
0.
0.
0.002
0.002
0.004
0.000
-0.018
-0.073
-0.183
-0.186
11.270
904.049
1525.095
1362.806
14207.319
1791.445
54284.266
23669.150
108288.063
14401.766
144.480
1326.600
1556.384
42.065
575.192
13617.128
660.919
10.838
655.622
4935.574
140.844
1.142
-0.120
-0.054
-0.014
-0.001
0.001
0.001
0.
0.
0.
0.
0.
-0.002
-0.001
0.000
-0.011
-0.034
-0.092
-0.192
0.047
66.915
100068.992
100083.148
1921.088
1115.913
654.889
120207.367
106950.047
102456.328
13357.508
4206.522
134.904
9.752
1.866
4.697
16.098
4.781
3.766
3465.595
39525.473
37.108
0.329
-0.121
-0.051
-0.015
-0.002
0.002
0.001
0.
0.
0.
0.
-0.002
-0.005
-0.008
-0.015
-0.032
-0.070
-0.142
-0.251
-0.210
13.532
1345.356
2223.501
82607.055
108478.008
48663.383
103424.898
107493.242
1886.148
568.454
1257.252
92.505
83.179
39.999
7.232
0.341
1.608
3.125
10.420
20.069
0.955
-0.182
-0.121
-0.050
-0.016
-0.003
0.002
0.
0.
0.
0.
0.
-0.004
-0.010
-0.021
-0.038
-0.073
-0.119
-0.195
-0.315
-0.390
0.054
4.717
7.197
265.745
45419.969
103382.258
70680.672
170416.266
100186.469
485.410
293.548
819.209
4131.737
1270.465
36.596
3.407
18.577
37.758
7.124
-0.002
-0.343
-0.239
-0.120
-0.050
-0.017
-0.004
0.001
0.
0.
0.
0.
-0.002
-0.007
-0.015
-0.035
-0.071
-0.104
0.062
0.733
1.520
3.666
3.376
6.055
3.708
12.762
227.935
3793.597
532.025
2693.208
2922.143
98326.008
107041.227
102198.266
107067.586
120770.930
3484.842
40.628
2224.951
42422.277
619.448
6.132
0.271
-0.210
-0.120
-0.051
-0.019
-0.003
-0.001
0.
0.
0.
0.
-0.004
-0.010
-0.023
-0.054
-0.100
0.177
9.235
89.654
224.164
1894.049
374.777
374.698
190.566
2173.171
824.449
30.851
11.436
15.781
27.837
3318.976
107526.594
100908.586
46322.539
106763.836
100035.680
171.575
71166.234
101574.844
8880.150
48.463
5.995
-0.032
-0.117
-0.054
-0.019
-0.004
-0.001
0.
0.
0.
0.
-0.005
-0.012
-0.030
-0.076
-0.120
1.778
143.012
35849.980
106675.602
102152.281
21756.361
2889.688
27877.971
100993.969
100729.766
841.092
416.392
166.272
65.321
72.800
278.502
480.184
143.842
1471.962
464.470
961.632
10008.719
112515.758
3376.758
49.511
5.900
-0.023
-0.110
-0.052
-0.017
-0.005
-0.001
0.
0.
0.
0.
-0.006
-0.014
-0.036
-0.096
-0.127
2.535
218.919
101648.484
103098.633
101888.781
2310.889
6333.255
100472.867
109281.883
128735.750
37201.176
4350.857
6950.047
195.016
14.825
32.645
60.945
357.509
2186.786
252.072
2588.744
3716.406
21642.402
591.023
8.894
0.407
-0.149
-0.096
-0.042
-0.016
-0.004
-0.001
0.
0.
0.
0.
-0.006
-0.014
-0.037
-0.101
-0.054
15.316
2192.901
104785.391
104611.734
35775.512
22610.859
207.840
2538.844
900.568
100058.625
8844.213
10013.897
102223.094
848.172
102.487
4942.888
13358.327
53140.250
100211.570
5902.026
11692.678
6610.033
225.959
10.255
0.281
-0.210
-0.136
-0.069
-0.029
-0.012
-0.002
-0.001
0.
0.
0.
0.
-0.004
-0.014
-0.038
-0.096
0.000
31.642
16931.996
73790.977
170701.375
102320.227
3774.105
430.645
106.003
16.644
105.626
333.362
109364.352
102334.523
100653.945
25596.025
125669.547
200090.500
106513.969
100353.891
1398.614
1330.701
75953.961
651.161
2.347
-0.239
-0.173
-0.090
-0.038
-0.018
-0.006
-0.002
0.
0.
0.
0.
0.
-0.002
-0.013
-0.035
-0.089
-0.129
3.256
124.780
269.609
29579.236
104850.141
29091.768
101523.016
31426.744
21.531
0.351
9.792
318.042
172.601
117.772
20700.043
21475.012
3227.688
2397.225
135.715
19.388
35.013
214.456
24.402
0.230
-0.174
-0.105
-0.047
-0.022
-0.008
-0.002
-0.001
0.
0.
0.
0.
0.
-0.001
-0.012
-0.033
-0.082
-0.161
-0.215
0.583
24.854
6776.524
114962.016
101288.555
142429.484
7749.452
14.124
-0.272
-0.259
0.228
0.445
2.218
43.189
47.907
15.083
9.288
1.354
-0.056
0.071
0.679
0.054
-0.166
-0.114
-0.058
-0.025
-0.010
-0.003
-0.001
0.
0.
0.
0.
0.
0.
-0.004
-0.012
-0.036
-0.080
-0.170
-0.295
-0.328
1.689
43.756
729.865
23747.012
1151.930
30.082
0.534
-0.253
-0.235
-0.209
-0.194
-0.161
0.042
0.079
-0.073
-0.156
-0.244
-0.256
-0.244
-0.209
-0.172
-0.129
-0.073
-0.033
-0.011
-0.004
0.000
0.
0.
0.
0.
0.
0.
0.
-0.004
-0.015
-0.037
-0.091
-0.170
-0.211
1.184
19.015
119.818
56.500
25.457
7.292
0.164
-0.288
-0.220
-0.157
-0.130
-0.109
-0.103
-0.111
-0.120
-0.136
-0.155
-0.165
-0.160
-0.153
-0.141
-0.121
-0.085
-0.047
-0.018
-0.006
0.001
0.001
0.
0.
0.
0.
0.
0.
0.
-0.005
-0.019
-0.043
-0.102
-0.171
0.417
15.671
587.738
55053.941
5337.025
41.045
0.090
-0.374
-0.281
-0.172
-0.105
-0.064
-0.042
-0.039
-0.045
-0.056
-0.065
-0.080
-0.094
-0.099
-0.098
-0.098
-0.085
-0.057
-0.027
-0.011
-0.001
0.000
0.001
0.
0.
0.
0.
0.
0.
0.
-0.007
-0.020
-0.047
-0.103
-0.131
4.174
234.611
2358.692
108131.703
13691.309
72.489
0.836
-0.196
-0.230
-0.146
-0.070
-0.036
-0.017
-0.013
-0.017
-0.024
-0.027
-0.039
-0.056
-0.065
-0.067
-0.066
-0.051
-0.030
-0.014
-0.004
0.001
0.001
0.001
0.
0.
0.
0.
0.
0.
0.
-0.006
-0.019
-0.045
-0.097
-0.099
7.037
662.384
7394.018
812.259
286.254
52.720
64.731
6.609
0.028
-0.131
-0.065
-0.029
-0.007
-0.007
-0.006
-0.008
-0.013
-0.018
-0.028
-0.033
-0.032
-0.030
-0.021
-0.012
-0.004
0.001
0.002
0.001
0.
0.
0.
0.
0.
0.
0.
0.
-0.005
-0.017
-0.038
-0.084
-0.140
1.306
40.570
153.377
30.123
107.274
30394.408
99107.781
177.808
1.397
-0.123
-0.072
-0.029
-0.009
-0.005
-0.001
-0.002
-0.005
-0.005
-0.011
-0.011
-0.011
-0.009
-0.005
-0.001
0.001
0.002
0.002
0.001
0.
0.
0.
0.
0.
0.
0.
0.
-0.003
-0.011
-0.028
-0.065
-0.125
-0.145
0.517
1.716
46.075
21702.799
200086.578
101080.781
365.864
1.695
-0.120
-0.070
-0.024
-0.010
-0.004
-0.004
-0.003
-0.003
-0.004
-0.003
-0.003
-0.001
0.000
0.001
0.002
0.002
0.003
0.001
0.
0.
0.
0.
0.
0.
0.
0.
0.
-0.002
-0.007
-0.019
-0.043
-0.091
-0.162
-0.246
0.283
87.859
100396.125
100659.547
3027.664
24.285
0.211
-0.121
-0.063
-0.021
-0.010
-0.003
-0.002
-0.004
-0.003
-0.002
-0.001
0.000
0.002
0.002
0.002
0.003
0.001
0.
0.
0.
0.
0.
0.
0.
0.
0.
0.
0.
-0.001
-0.003
-0.008
-0.025
-0.053
-0.106
-0.177
-0.045
12.729
546.465
1788.579
78.626
1.366
-0.134
-0.109
-0.045
-0.017
-0.006
-0.001
-0.001
-0.001
-0.001
0.
0.001
0.001
0.001
0.001
0.
0.
0.
0.
0.
0.
0.
0.
0.
0.
0.
0.
0.
0.
0.
-0.002
-0.003
-0.011
-0.030
-0.058
-0.111
-0.144
0.387
4.292
5.797
1.043
-0.100
-0.127
-0.069
-0.027
-0.011
-0.003
0.
0.
0.
0.
0.
0.
0.
0.
0.
0.
0.
0.
0.
0.
0.
0.
0.
0.
0.
0.
0.
0.
0.
0.
0.
0.000
-0.002
-0.011
-0.026
-0.058
-0.097
-0.114
-0.105
-0.101
-0.129
-0.109
-0.071
-0.034
-0.014
-0.005
-0.001
0.
0.
0.
0.
0.
0.
0.
0.
0.
0.
0.
0.
0.
0.
0.
0.
0.
0.
0.
0.
0.
0.
0.
0.
0.
0.001
0.001
-0.002
-0.010
-0.023
-0.043
-0.066
-0.080
-0.083
-0.072
-0.050
-0.029
-0.014
-0.006
-0.001
0.001
0.
0.
0.
0.
0.
0.
0.
0.
0.
0.
0.
0.
0.
0.
0.
0.
0.
0.
0.
0.
0.
0.
0.
0.
0.
0.
0.001
0.001
-0.001
-0.007
-0.014
-0.021
-0.026
-0.028
-0.024
-0.016
-0.009
-0.005
-0.001
0.001
0.001
0.
0.
0.
0.
0.
0.
0.
0.
0.
0.
0.
0.
0.
0.
0.
0.
0.
0.
0.
0.
0.
[truncated: 476,528 more chars]
