# Supplementary material for: Ferroptosis regulation by traditional chinese medicine for ischemic stroke intervention based on network pharmacology and data mining
Source: PLoS One. 2025 Apr 16;20(4):e0321751. doi: 10.1371/journal.pone.0321751 (PMC12002469; doi:10.1371/journal.pone.0321751)
Supplement: S7 File — (ZIP) [file pone.0321751.s007.zip › 分子对接1/AKT1/AKT1-7154/input/5aar_h_132Results.txt]

Output # 1	Total Volume = 400.00	Total Energy per Vol	EPV = -0.16591490
Output # 2	Total Volume = 397.00	Total Energy per Vol	EPV = -0.16268712
Output # 3	Total Volume = 406.00	Total Energy per Vol	EPV = -0.15589697
Output # 4	Total Volume = 429.00	Total Energy per Vol	EPV = -0.15227536
Output # 5	Total Volume = 426.00	Total Energy per Vol	EPV = -0.14990414
Output # 6	Total Volume = 465.00	Total Energy per Vol	EPV = -0.13680256
Output # 7	Total Volume = 457.00	Total Energy per Vol	EPV = -0.13666078
Output # 8	Total Volume = 438.00	Total Energy per Vol	EPV = -0.13369341
Output # 9	Total Volume = 470.00	Total Energy per Vol	EPV = -0.13231239
Output # 10	Total Volume = 466.00	Total Energy per Vol	EPV = -0.12938212
