# Supplementary material for: Ferroptosis regulation by traditional chinese medicine for ischemic stroke intervention based on network pharmacology and data mining
Source: PLoS One. 2025 Apr 16;20(4):e0321751. doi: 10.1371/journal.pone.0321751 (PMC12002469; doi:10.1371/journal.pone.0321751)
Supplement: S7 File — (ZIP) [file pone.0321751.s007.zip › 分子对接1/AKT1/AKT1-7154/input/FILL_5aar_h_132out03.pdb]

ATOM      1  O   FIL     1      -4.771  17.948   7.664  1.0   0.871     0.001 O
ATOM      2  C   FIL     1     -12.771  10.948   5.664  1.0   0.803     0.001 C
ATOM      3  C   FIL     1     -11.771  11.948   5.664  1.0   0.777     0.001 C
ATOM      4  O   FIL     1     -14.771   8.948   9.664  1.0   0.771     0.001 O
ATOM      5  C   FIL     1     -12.771  10.948   6.664  1.0   0.767     0.001 C
ATOM      6  O   FIL     1      -4.771  17.948   8.664  1.0   0.757     0.001 O
ATOM      7  C   FIL     1     -12.771   9.948   7.664  1.0   0.748     0.001 C
ATOM      8  O   FIL     1     -15.771   7.948   9.664  1.0   0.739     0.001 O
ATOM      9  C   FIL     1     -11.771  11.948   6.664  1.0   0.710     0.001 C
ATOM     10  C   FIL     1     -12.771  11.948   6.664  1.0   0.702     0.001 C
ATOM     11  O   FIL     1     -13.771  20.948   6.664  1.0   0.701     0.001 O
ATOM     12  C   FIL     1     -12.771  10.948   7.664  1.0   0.687     0.001 C
ATOM     13  O   FIL     1      -3.771  19.948   8.664  1.0   0.684     0.001 O
ATOM     14  O   FIL     1     -15.771   8.948   8.664  1.0   0.680     0.001 O
ATOM     15  C   FIL     1      -7.771  16.948   9.664  1.0   0.678     0.001 C
ATOM     16  O   FIL     1     -11.771  12.948   6.664  1.0   0.667     0.001 O
ATOM     17  O   FIL     1     -11.771  10.948   7.664  1.0   0.655     0.001 O
ATOM     18  O   FIL     1     -10.771  17.948   8.664  1.0   0.649     0.001 O
ATOM     19  O   FIL     1     -14.771   8.948   8.664  1.0   0.644     0.001 O
ATOM     20  C   FIL     1     -13.771   9.948   7.664  1.0   0.643     0.001 C
ATOM     21  O   FIL     1     -15.771   8.948   9.664  1.0   0.642     0.001 O
ATOM     22  O   FIL     1      -9.771  17.948   8.664  1.0   0.637     0.001 O
ATOM     23  O   FIL     1     -11.771   9.948   8.664  1.0   0.630     0.001 O
ATOM     24  C   FIL     1     -12.771  12.948   6.664  1.0   0.629     0.001 C
ATOM     25  C   FIL     1      -7.771  16.948   8.664  1.0   0.627     0.001 C
ATOM     26  C   FIL     1     -13.771   9.948   8.664  1.0   0.615     0.001 C
ATOM     27  C   FIL     1     -12.771   9.948   8.664  1.0   0.603     0.001 C
ATOM     28  O   FIL     1      -9.771  16.948   7.664  1.0   0.598     0.001 O
ATOM     29  C   FIL     1     -12.771  11.948   5.664  1.0   0.593     0.001 C
ATOM     30  C   FIL     1      -5.771  17.948   8.664  1.0   0.589     0.001 C
ATOM     31  C   FIL     1     -13.771  10.948   7.664  1.0   0.585     0.001 C
ATOM     32  C   FIL     1      -6.771  17.948   9.664  1.0   0.585     0.001 C
ATOM     33  O   FIL     1      -3.771  18.948   7.664  1.0   0.575     0.001 O
ATOM     34  O   FIL     1     -13.771  21.948   5.664  1.0   0.573     0.001 O
ATOM     35  C   FIL     1      -7.771  17.948   9.664  1.0   0.569     0.001 C
ATOM     36  C   FIL     1     -12.771  13.948   5.664  1.0   0.566     0.001 C
ATOM     37  C   FIL     1     -12.771   9.948   6.664  1.0   0.565     0.001 C
ATOM     38  C   FIL     1     -12.771  11.948   7.664  1.0   0.565     0.001 C
ATOM     39  C   FIL     1     -12.771  13.948   6.664  1.0   0.562     0.001 C
ATOM     40  O   FIL     1     -11.771  10.948   6.664  1.0   0.557     0.001 O
ATOM     41  C   FIL     1      -7.771  16.948   7.664  1.0   0.552     0.001 C
ATOM     42  C   FIL     1      -6.771  17.948   8.664  1.0   0.551     0.001 C
ATOM     43  C   FIL     1     -12.771  12.948   5.664  1.0   0.542     0.001 C
ATOM     44  O   FIL     1     -11.771   9.948   7.664  1.0   0.536     0.001 O
ATOM     45  C   FIL     1      -6.771  16.948   9.664  1.0   0.535     0.001 C
ATOM     46  C   FIL     1     -14.771   9.948   8.664  1.0   0.522     0.001 C
ATOM     47  C   FIL     1      -7.771  17.948   8.664  1.0   0.521     0.001 C
ATOM     48  C   FIL     1     -13.771  13.948   6.664  1.0   0.519     0.001 C
ATOM     49  C   FIL     1     -12.771  14.948   5.664  1.0   0.519     0.001 C
ATOM     50  C   FIL     1     -13.771  10.948   8.664  1.0   0.514     0.001 C
ATOM     51  C   FIL     1     -13.771  12.948   6.664  1.0   0.512     0.001 C
ATOM     52  C   FIL     1     -12.771  10.948   8.664  1.0   0.508     0.001 C
ATOM     53  C   FIL     1     -13.771  11.948   7.664  1.0   0.504     0.001 C
ATOM     54  C   FIL     1     -12.771  14.948   6.664  1.0   0.498     0.001 C
ATOM     55  O   FIL     1     -10.771  17.948   7.664  1.0   0.496     0.001 O
ATOM     56  O   FIL     1      -8.771  16.948   8.664  1.0   0.492     0.001 O
ATOM     57  O   FIL     1     -13.771   8.948   8.664  1.0   0.490     0.001 O
ATOM     58  C   FIL     1     -13.771  14.948   6.664  1.0   0.480     0.001 C
ATOM     59  C   FIL     1      -6.771  17.948   7.664  1.0   0.476     0.001 C
ATOM     60  O   FIL     1      -4.771  18.948   7.664  1.0   0.460     0.001 O
ATOM     61  C   FIL     1      -7.771  17.948   7.664  1.0   0.458     0.001 C
ATOM     62  C   FIL     1      -8.771  16.948   7.664  1.0   0.455     0.001 C
ATOM     63  C   FIL     1     -13.771   9.948   9.664  1.0   0.452     0.001 C
ATOM     64  C   FIL     1     -13.771  12.948   7.664  1.0   0.449     0.001 C
ATOM     65  C   FIL     1     -12.771  15.948   6.664  1.0   0.443     0.001 C
ATOM     66  C   FIL     1     -13.771  10.948   6.664  1.0   0.442     0.001 C
ATOM     67  O   FIL     1     -13.771  19.948   6.664  1.0   0.440     0.001 O
ATOM     68  C   FIL     1      -8.771  17.948   8.664  1.0   0.439     0.001 C
ATOM     69  O   FIL     1     -13.771  21.948   3.664  1.0   0.437     0.001 O
ATOM     70  O   FIL     1     -16.771   7.948   9.664  1.0   0.436     0.001 O
ATOM     71  C   FIL     1      -6.771  16.948   8.664  1.0   0.433     0.001 C
ATOM     72  C   FIL     1     -13.771  11.948   6.664  1.0   0.432     0.001 C
ATOM     73  O   FIL     1     -12.771   9.948   4.664  1.0   0.421     0.001 O
ATOM     74  C   FIL     1     -14.771  13.948   6.664  1.0   0.419     0.001 C
ATOM     75  C   FIL     1     -14.771   9.948   9.664  1.0   0.417     0.001 C
ATOM     76  C   FIL     1     -12.771  12.948   7.664  1.0   0.416     0.001 C
ATOM     77  O   FIL     1     -11.771  12.948   5.664  1.0   0.414     0.001 O
ATOM     78  C   FIL     1     -13.771  11.948   8.664  1.0   0.413     0.001 C
ATOM     79  O   FIL     1      -4.771  18.948   8.664  1.0   0.413     0.001 O
ATOM     80  O   FIL     1     -12.771  20.948   5.664  1.0   0.412     0.001 O
ATOM     81  C   FIL     1     -13.771  10.948   9.664  1.0   0.410     0.001 C
ATOM     82  C   FIL     1      -8.771  17.948   7.664  1.0   0.408     0.001 C
ATOM     83  O   FIL     1      -4.771  16.948   7.664  1.0   0.407     0.001 O
ATOM     84  O   FIL     1     -10.771  16.948   7.664  1.0   0.405     0.001 O
ATOM     85  O   FIL     1     -11.771  11.948   7.664  1.0   0.404     0.001 O
ATOM     86  C   FIL     1     -13.771  13.948   7.664  1.0   0.402     0.001 C
ATOM     87  C   FIL     1     -12.771  15.948   5.664  1.0   0.399     0.001 C
ATOM     88  C   FIL     1      -7.771  18.948   9.664  1.0   0.398     0.001 C
ATOM     89  C   FIL     1     -14.771  10.948   8.664  1.0   0.395     0.001 C
ATOM     90  C   FIL     1      -9.771  17.948   3.664  1.0   0.393     0.001 C
ATOM     91  O   FIL     1     -11.771  17.948   8.664  1.0   0.393     0.001 O
ATOM     92  C   FIL     1     -14.771  13.948   7.664  1.0   0.387     0.001 C
ATOM     93  C   FIL     1     -13.771  15.948   6.664  1.0   0.386     0.001 C
ATOM     94  C   FIL     1     -11.771  16.948   6.664  1.0   0.383     0.001 C
ATOM     95  O   FIL     1     -14.771   7.948  10.664  1.0   0.379     0.001 O
ATOM     96  O   FIL     1     -14.771  20.948   6.664  1.0   0.377     0.001 O
ATOM     97  O   FIL     1      -3.771  18.948   8.664  1.0   0.376     0.001 O
ATOM     98  C   FIL     1      -8.771  17.948   3.664  1.0   0.376     0.001 C
ATOM     99  C   FIL     1      -8.771  17.948   6.664  1.0   0.374     0.001 C
ATOM    100  C   FIL     1      -9.771  17.948   2.664  1.0   0.373     0.001 C
ATOM    101  C   FIL     1      -6.771  18.948   8.664  1.0   0.372     0.001 C
ATOM    102  O   FIL     1      -8.771  16.948   9.664  1.0   0.371     0.001 O
ATOM    103  O   FIL     1      -6.771  16.948  10.664  1.0   0.370     0.001 O
ATOM    104  C   FIL     1     -15.771   7.948  10.664  1.0   0.369     0.001 C
ATOM    105  C   FIL     1     -11.771  13.948   6.664  1.0   0.368     0.001 C
ATOM    106  C   FIL     1      -9.771  17.948   4.664  1.0   0.366     0.001 C
ATOM    107  C   FIL     1     -10.771  16.948   6.664  1.0   0.359     0.001 C
ATOM    108  O   FIL     1     -15.771   6.948  10.664  1.0   0.359     0.001 O
ATOM    109  C   FIL     1     -12.771  22.948   4.664  1.0   0.355     0.001 C
ATOM    110  C   FIL     1      -5.771  17.948   7.664  1.0   0.355     0.001 C
ATOM    111  C   FIL     1     -13.771  14.948   7.664  1.0   0.354     0.001 C
ATOM    112  C   FIL     1     -12.771  22.948   3.664  1.0   0.354     0.001 C
ATOM    113  C   FIL     1      -7.771  17.948   6.664  1.0   0.353     0.001 C
ATOM    114  C   FIL     1      -9.771  17.948   6.664  1.0   0.352     0.001 C
ATOM    115  O   FIL     1     -12.771   8.948   7.664  1.0   0.346     0.001 O
ATOM    116  C   FIL     1     -15.771   9.948   9.664  1.0   0.345     0.001 C
ATOM    117  O   FIL     1     -12.771   9.948   5.664  1.0   0.343     0.001 O
ATOM    118  C   FIL     1      -9.771  17.948   5.664  1.0   0.343     0.001 C
ATOM    119  O   FIL     1     -13.771  22.948   3.664  1.0   0.339     0.001 O
ATOM    120  C   FIL     1     -13.771  15.948   7.664  1.0   0.330     0.001 C
ATOM    121  C   FIL     1     -11.771  15.948   6.664  1.0   0.330     0.001 C
ATOM    122  O   FIL     1     -12.771  21.948   4.664  1.0   0.328     0.001 O
ATOM    123  O   FIL     1     -13.771  21.948   6.664  1.0   0.323     0.001 O
ATOM    124  C   FIL     1     -13.771  16.948   7.664  1.0   0.299     0.001 C
ATOM    125  C   FIL     1     -12.771  21.948   5.664  1.0   0.284     0.001 C
ATOM    126  C   FIL     1     -14.771  16.948   7.664  1.0   0.271     0.001 C
ATOM    127  C   FIL     1     -15.771  18.948   7.664  1.0   0.253     0.001 C
ATOM    128  C   FIL     1     -15.771  17.948   7.664  1.0   0.252     0.001 C
ATOM    129  C   FIL     1     -14.771  17.948   7.664  1.0   0.248     0.001 C
ATOM    130  C   FIL     1     -15.771  19.948   7.664  1.0   0.240     0.001 C
ATOM    131  O   FIL     1     -14.771  19.948   6.664  1.0   0.237     0.001 O
ATOM    132  C   FIL     1     -14.771  19.948   7.664  1.0   0.234     0.001 C
