# Supplementary material for: Ferroptosis regulation by traditional chinese medicine for ischemic stroke intervention based on network pharmacology and data mining
Source: PLoS One. 2025 Apr 16;20(4):e0321751. doi: 10.1371/journal.pone.0321751 (PMC12002469; doi:10.1371/journal.pone.0321751)
Supplement: S7 File — (ZIP) [file pone.0321751.s007.zip › 分子对接1/AKT1/AKT1-7154/input/FILL_5aar_h_132out07.pdb]

ATOM      1  O   FIL     1     -16.771  15.948 -21.336  1.0   1.207     0.001 O
ATOM      2  O   FIL     1     -13.771  24.948 -23.336  1.0   1.012     0.001 O
ATOM      3  O   FIL     1     -16.771  15.948 -22.336  1.0   0.907     0.001 O
ATOM      4  O   FIL     1     -17.771  19.948 -18.336  1.0   0.848     0.001 O
ATOM      5  O   FIL     1     -12.771  17.948 -27.336  1.0   0.841     0.001 O
ATOM      6  O   FIL     1     -13.771  24.948 -24.336  1.0   0.831     0.001 O
ATOM      7  O   FIL     1     -12.771  25.948 -25.336  1.0   0.810     0.001 O
ATOM      8  O   FIL     1     -16.771  14.948 -21.336  1.0   0.805     0.001 O
ATOM      9  C   FIL     1     -13.771  25.948 -26.336  1.0   0.803     0.001 C
ATOM     10  C   FIL     1     -14.771  26.948 -27.336  1.0   0.798     0.001 C
ATOM     11  C   FIL     1     -15.771  26.948 -27.336  1.0   0.766     0.001 C
ATOM     12  O   FIL     1     -16.771  14.948 -22.336  1.0   0.754     0.001 O
ATOM     13  O   FIL     1     -19.771  17.948 -15.336  1.0   0.748     0.001 O
ATOM     14  C   FIL     1     -14.771  25.948 -27.336  1.0   0.733     0.001 C
ATOM     15  O   FIL     1     -11.771  17.948 -27.336  1.0   0.711     0.001 O
ATOM     16  O   FIL     1     -19.771  19.948 -15.336  1.0   0.711     0.001 O
ATOM     17  O   FIL     1     -19.771  18.948 -15.336  1.0   0.690     0.001 O
ATOM     18  O   FIL     1     -19.771  16.948 -15.336  1.0   0.681     0.001 O
ATOM     19  O   FIL     1     -12.771  16.948 -26.336  1.0   0.672     0.001 O
ATOM     20  O   FIL     1     -17.771  14.948 -22.336  1.0   0.672     0.001 O
ATOM     21  C   FIL     1     -12.771  16.948 -27.336  1.0   0.668     0.001 C
ATOM     22  O   FIL     1     -18.771  17.948 -17.336  1.0   0.655     0.001 O
ATOM     23  C   FIL     1     -12.771  17.948 -28.336  1.0   0.650     0.001 C
ATOM     24  O   FIL     1     -18.771  14.948 -24.336  1.0   0.618     0.001 O
ATOM     25  C   FIL     1     -15.771  25.948 -27.336  1.0   0.613     0.001 C
ATOM     26  O   FIL     1     -16.771  16.948 -21.336  1.0   0.611     0.001 O
ATOM     27  O   FIL     1     -20.771  20.948 -20.336  1.0   0.590     0.001 O
ATOM     28  O   FIL     1     -15.771  14.948 -21.336  1.0   0.568     0.001 O
ATOM     29  O   FIL     1     -20.771  21.948 -21.336  1.0   0.559     0.001 O
ATOM     30  C   FIL     1     -18.771  20.948 -18.336  1.0   0.558     0.001 C
ATOM     31  C   FIL     1     -12.771  15.948 -27.336  1.0   0.556     0.001 C
ATOM     32  O   FIL     1     -18.771  14.948 -23.336  1.0   0.553     0.001 O
ATOM     33  C   FIL     1     -18.771  19.948 -18.336  1.0   0.549     0.001 C
ATOM     34  C   FIL     1     -18.771  21.948 -18.336  1.0   0.548     0.001 C
ATOM     35  C   FIL     1     -13.771  17.948 -28.336  1.0   0.542     0.001 C
ATOM     36  O   FIL     1     -18.771  18.948 -17.336  1.0   0.541     0.001 O
ATOM     37  O   FIL     1     -18.771  13.948 -23.336  1.0   0.532     0.001 O
ATOM     38  O   FIL     1     -12.771  18.948 -27.336  1.0   0.529     0.001 O
ATOM     39  C   FIL     1     -18.771  18.948 -18.336  1.0   0.524     0.001 C
ATOM     40  C   FIL     1     -12.771  16.948 -28.336  1.0   0.522     0.001 C
ATOM     41  O   FIL     1     -11.771  16.948 -26.336  1.0   0.519     0.001 O
ATOM     42  O   FIL     1     -17.771  24.948 -28.336  1.0   0.511     0.001 O
ATOM     43  O   FIL     1     -16.771  25.948 -27.336  1.0   0.507     0.001 O
ATOM     44  C   FIL     1     -18.771  16.948 -18.336  1.0   0.504     0.001 C
ATOM     45  C   FIL     1     -13.771  16.948 -28.336  1.0   0.504     0.001 C
ATOM     46  C   FIL     1     -18.771  17.948 -18.336  1.0   0.501     0.001 C
ATOM     47  C   FIL     1     -18.771  19.948 -17.336  1.0   0.499     0.001 C
ATOM     48  C   FIL     1     -17.771  14.948 -21.336  1.0   0.494     0.001 C
ATOM     49  O   FIL     1     -19.771  15.948 -15.336  1.0   0.491     0.001 O
ATOM     50  O   FIL     1     -17.771  23.948 -29.336  1.0   0.489     0.001 O
ATOM     51  O   FIL     1     -17.771  14.948 -23.336  1.0   0.486     0.001 O
ATOM     52  C   FIL     1     -19.771  21.948 -19.336  1.0   0.483     0.001 C
ATOM     53  C   FIL     1     -18.771  21.948 -19.336  1.0   0.483     0.001 C
ATOM     54  C   FIL     1     -12.771  12.948 -26.336  1.0   0.477     0.001 C
ATOM     55  O   FIL     1     -17.771  17.948 -18.336  1.0   0.473     0.001 O
ATOM     56  O   FIL     1     -11.771  16.948 -27.336  1.0   0.471     0.001 O
ATOM     57  C   FIL     1     -12.771  14.948 -27.336  1.0   0.470     0.001 C
ATOM     58  C   FIL     1     -14.771  25.948 -26.336  1.0   0.468     0.001 C
ATOM     59  C   FIL     1     -13.771  15.948 -27.336  1.0   0.461     0.001 C
ATOM     60  C   FIL     1     -18.771  15.948 -19.336  1.0   0.459     0.001 C
ATOM     61  C   FIL     1     -18.771  24.948 -27.336  1.0   0.457     0.001 C
ATOM     62  O   FIL     1     -19.771  13.948 -23.336  1.0   0.454     0.001 O
ATOM     63  C   FIL     1     -18.771  15.948 -18.336  1.0   0.438     0.001 C
ATOM     64  O   FIL     1     -17.771  23.948 -28.336  1.0   0.436     0.001 O
ATOM     65  C   FIL     1     -12.771  15.948 -28.336  1.0   0.434     0.001 C
ATOM     66  C   FIL     1     -19.771  21.948 -18.336  1.0   0.433     0.001 C
ATOM     67  O   FIL     1     -20.771  21.948 -22.336  1.0   0.433     0.001 O
ATOM     68  C   FIL     1     -17.771  13.948 -22.336  1.0   0.429     0.001 C
ATOM     69  C   FIL     1     -12.771  13.948 -27.336  1.0   0.425     0.001 C
ATOM     70  O   FIL     1     -18.771  18.948 -16.336  1.0   0.422     0.001 O
ATOM     71  C   FIL     1     -12.771  18.948 -28.336  1.0   0.422     0.001 C
ATOM     72  C   FIL     1     -19.771  18.948 -16.336  1.0   0.415     0.001 C
ATOM     73  C   FIL     1     -17.771  15.948 -20.336  1.0   0.414     0.001 C
ATOM     74  C   FIL     1     -13.771  14.948 -27.336  1.0   0.406     0.001 C
ATOM     75  C   FIL     1     -19.771  20.948 -18.336  1.0   0.404     0.001 C
ATOM     76  C   FIL     1     -13.771  16.948 -29.336  1.0   0.404     0.001 C
ATOM     77  C   FIL     1     -18.771  23.948 -28.336  1.0   0.403     0.001 C
ATOM     78  O   FIL     1     -18.771  14.948 -22.336  1.0   0.401     0.001 O
ATOM     79  O   FIL     1     -13.771  25.948 -25.336  1.0   0.399     0.001 O
ATOM     80  C   FIL     1     -13.771  16.948 -27.336  1.0   0.396     0.001 C
ATOM     81  C   FIL     1     -13.771  15.948 -28.336  1.0   0.391     0.001 C
ATOM     82  C   FIL     1     -20.771  22.948 -20.336  1.0   0.389     0.001 C
ATOM     83  C   FIL     1     -19.771  20.948 -19.336  1.0   0.389     0.001 C
ATOM     84  C   FIL     1     -19.771  17.948 -16.336  1.0   0.387     0.001 C
ATOM     85  C   FIL     1     -19.771  19.948 -18.336  1.0   0.386     0.001 C
ATOM     86  C   FIL     1     -19.771  19.948 -16.336  1.0   0.384     0.001 C
ATOM     87  O   FIL     1     -17.771  15.948 -21.336  1.0   0.381     0.001 O
ATOM     88  O   FIL     1     -17.771  18.948 -18.336  1.0   0.381     0.001 O
ATOM     89  C   FIL     1     -20.771  21.948 -20.336  1.0   0.379     0.001 C
ATOM     90  C   FIL     1     -13.771  12.948 -26.336  1.0   0.377     0.001 C
ATOM     91  C   FIL     1     -19.771  18.948 -17.336  1.0   0.375     0.001 C
ATOM     92  C   FIL     1     -18.771  16.948 -19.336  1.0   0.374     0.001 C
ATOM     93  C   FIL     1     -19.771  19.948 -17.336  1.0   0.372     0.001 C
ATOM     94  C   FIL     1     -14.771  13.948 -26.336  1.0   0.372     0.001 C
ATOM     95  C   FIL     1     -17.771  13.948 -23.336  1.0   0.369     0.001 C
ATOM     96  C   FIL     1     -16.771  19.948 -30.336  1.0   0.369     0.001 C
ATOM     97  C   FIL     1     -14.771  17.948 -29.336  1.0   0.368     0.001 C
ATOM     98  C   FIL     1     -12.771  12.948 -27.336  1.0   0.368     0.001 C
ATOM     99  O   FIL     1     -19.771  20.948 -20.336  1.0   0.366     0.001 O
ATOM    100  C   FIL     1     -19.771  17.948 -17.336  1.0   0.365     0.001 C
ATOM    101  C   FIL     1     -19.771  18.948 -18.336  1.0   0.364     0.001 C
ATOM    102  C   FIL     1     -19.771  16.948 -17.336  1.0   0.362     0.001 C
ATOM    103  C   FIL     1     -19.771  21.948 -17.336  1.0   0.361     0.001 C
ATOM    104  O   FIL     1     -19.771  13.948 -24.336  1.0   0.358     0.001 O
ATOM    105  C   FIL     1     -13.771  13.948 -26.336  1.0   0.356     0.001 C
ATOM    106  C   FIL     1     -18.771  23.948 -29.336  1.0   0.353     0.001 C
ATOM    107  C   FIL     1     -18.771  14.948 -20.336  1.0   0.345     0.001 C
ATOM    108  C   FIL     1     -19.771  15.948 -19.336  1.0   0.340     0.001 C
ATOM    109  C   FIL     1     -19.771  14.948 -19.336  1.0   0.323     0.001 C
ATOM    110  C   FIL     1     -18.771  22.948 -29.336  1.0   0.323     0.001 C
ATOM    111  C   FIL     1     -14.771  16.948 -29.336  1.0   0.320     0.001 C
ATOM    112  C   FIL     1     -16.771  18.948 -30.336  1.0   0.313     0.001 C
ATOM    113  C   FIL     1     -15.771  13.948 -26.336  1.0   0.306     0.001 C
ATOM    114  C   FIL     1     -15.771  17.948 -29.336  1.0   0.305     0.001 C
ATOM    115  C   FIL     1     -17.771  13.948 -24.336  1.0   0.304     0.001 C
ATOM    116  C   FIL     1     -16.771  18.948 -29.336  1.0   0.300     0.001 C
ATOM    117  C   FIL     1     -16.771  13.948 -25.336  1.0   0.298     0.001 C
ATOM    118  C   FIL     1     -19.771  14.948 -20.336  1.0   0.292     0.001 C
ATOM    119  C   FIL     1     -17.771  20.948 -30.336  1.0   0.291     0.001 C
ATOM    120  C   FIL     1     -15.771  18.948 -29.336  1.0   0.290     0.001 C
ATOM    121  C   FIL     1     -18.771  22.948 -30.336  1.0   0.288     0.001 C
ATOM    122  O   FIL     1     -17.771  24.948 -27.336  1.0   0.286     0.001 O
ATOM    123  O   FIL     1     -13.771  24.948 -25.336  1.0   0.284     0.001 O
ATOM    124  C   FIL     1     -15.771  13.948 -25.336  1.0   0.281     0.001 C
ATOM    125  C   FIL     1     -17.771  19.948 -30.336  1.0   0.271     0.001 C
ATOM    126  C   FIL     1     -16.771  13.948 -24.336  1.0   0.269     0.001 C
ATOM    127  C   FIL     1     -18.771  14.948 -21.336  1.0   0.256     0.001 C
ATOM    128  C   FIL     1     -18.771  21.948 -30.336  1.0   0.224     0.001 C
ATOM    129  C   FIL     1     -17.771  20.948 -31.336  1.0   0.195     0.001 C
ATOM    130  C   FIL     1     -18.771  21.948 -31.336  1.0   0.180     0.001 C
ATOM    131  C   FIL     1     -18.771  20.948 -31.336  1.0   0.146     0.001 C
ATOM    132  O   FIL     1     -16.771  24.948 -27.336  1.0   0.067     0.001 O
