# Supplementary material for: Ferroptosis regulation by traditional chinese medicine for ischemic stroke intervention based on network pharmacology and data mining
Source: PLoS One. 2025 Apr 16;20(4):e0321751. doi: 10.1371/journal.pone.0321751 (PMC12002469; doi:10.1371/journal.pone.0321751)
Supplement: S7 File — (ZIP) [file pone.0321751.s007.zip › 分子对接1/AKT1/AKT1-7154/input/MOL007154.mol2]

@<TRIPOS>MOLECULE
MOL007154
   40    43     1     1     0
SMALL
GASTEIGER


@<TRIPOS>ATOM
      1 C          -3.379937    0.460205   -0.008460 C.ar      1 <1>        -0.037826 
      2 C          -2.493124   -0.717714    0.023293 C.ar      1 <1>        -0.031885 
      3 C          -2.769997    1.813083   -0.091137 C.ar      1 <1>        -0.056910 
      4 C          -1.393104    1.993894   -0.102794 C.ar      1 <1>        -0.044614 
      5 C          -0.480293    0.833319   -0.014460 C.ar      1 <1>         0.090800 
      6 C          -1.015897   -0.523828    0.070635 C.ar      1 <1>         0.045109 
      7 C           1.413576   -1.389059    0.179181 C.2       1 <1>         0.242486 
      8 O           2.262600   -2.263162    0.231786 O.2       1 <1>        -0.282843 
      9 C          -0.034261   -1.672772    0.218430 C.2       1 <1>         0.234378 
     10 O          -0.405402   -2.821845    0.386542 O.2       1 <1>        -0.283148 
     11 C           1.839662    0.051732    0.076302 C.ar      1 <1>         0.140918 
     12 C           0.984755    1.064503   -0.007443 C.ar      1 <1>         0.374625 
     13 C           2.987776    1.979533   -0.050684 C.ar      1 <1>         0.325628 
     14 C           3.190733    0.624386    0.048325 C.ar      1 <1>         0.065464 
     15 O           1.611315    2.333184   -0.089124 O.2       1 <1>        -0.211330 
     16 C           4.514746   -0.136754    0.115322 C.3       1 <1>        -0.030473 
     17 C          -3.073999   -2.138028    0.006664 C.3       1 <1>        -0.026679 
     18 C          -4.555867   -2.176138   -0.433481 C.3       1 <1>        -0.048249 
     19 C          -5.352174   -1.124713    0.369624 C.3       1 <1>        -0.043562 
     20 C          -4.920586    0.334377    0.027010 C.3       1 <1>        -0.009565 
     21 C          -5.526660    1.254291    1.132106 C.3       1 <1>        -0.055782 
     22 C          -5.480720    0.774455   -1.358714 C.3       1 <1>        -0.055782 
     23 H          -3.396477    2.694691   -0.156018 H         1 <1>         0.062077 
     24 H          -0.985183    2.997880   -0.174671 H         1 <1>         0.062669 
     25 H           3.792774    2.708354   -0.095197 H         1 <1>         0.176307 
     26 H           5.368388    0.555523    0.059408 H         1 <1>         0.028051 
     27 H           4.570415   -0.845170   -0.724908 H         1 <1>         0.028051 
     28 H           4.565656   -0.695712    1.061843 H         1 <1>         0.028051 
     29 H          -2.519946   -2.769198   -0.705700 H         1 <1>         0.031346 
     30 H          -2.967456   -2.557167    1.020129 H         1 <1>         0.031346 
     31 H          -4.641493   -1.989929   -1.514477 H         1 <1>         0.026866 
     32 H          -4.962932   -3.183362   -0.238442 H         1 <1>         0.026866 
     33 H          -5.181936   -1.328427    1.439869 H         1 <1>         0.027368 
     34 H          -6.429556   -1.255796    0.176121 H         1 <1>         0.027368 
     35 H          -6.604312    1.056821    1.242865 H         1 <1>         0.023813 
     36 H          -5.037052    1.057683    2.098514 H         1 <1>         0.023813 
     37 H          -5.417102    2.324027    0.907119 H         1 <1>         0.023813 
     38 H          -6.570813    0.628346   -1.402126 H         1 <1>         0.023813 
     39 H          -5.278271    1.839939   -1.542552 H         1 <1>         0.023813 
     40 H          -5.019247    0.208548   -2.179904 H         1 <1>         0.023813 
@<TRIPOS>BOND
     1    2    1 2    
     2    1    3 1    
     3    1   20 1    
     4    6    2 1    
     5    2   17 1    
     6    4    3 2    
     7    3   23 1    
     8    5    4 1    
     9    4   24 1    
    10    6    5 2    
    11    5   12 1    
    12    9    6 1    
    13    7    8 2    
    14    7    9 1    
    15    7   11 1    
    16    9   10 2    
    17   11   12 2    
    18   11   14 1    
    19   12   15 1    
    20   14   13 2    
    21   13   15 1    
    22   13   25 1    
    23   14   16 1    
    24   16   26 1    
    25   16   27 1    
    26   16   28 1    
    27   17   18 1    
    28   17   29 1    
    29   17   30 1    
    30   18   19 1    
    31   18   31 1    
    32   18   32 1    
    33   19   20 1    
    34   19   33 1    
    35   19   34 1    
    36   20   21 1    
    37   20   22 1    
    38   21   35 1    
    39   21   36 1    
    40   21   37 1    
    41   22   38 1    
    42   22   39 1    
    43   22   40 1    
@<TRIPOS>SUBSTRUCTURE
     1 ****        7 TEMP              0 ****  ****    0 ROOT 
@<TRIPOS>NORMAL
@<TRIPOS>FF_PBC
FORCE_FIELD_SETUP_FEATURE Force Field Setup information
v1.0  0 0.000000 0.000000 0.000000 0.000000 0.000000 0.000000 NONE 0 0 0 0 1 0 0 0 0 0 0 0 0
