# Supplementary material for: Ferroptosis regulation by traditional chinese medicine for ischemic stroke intervention based on network pharmacology and data mining
Source: PLoS One. 2025 Apr 16;20(4):e0321751. doi: 10.1371/journal.pone.0321751 (PMC12002469; doi:10.1371/journal.pone.0321751)
Supplement: S7 File — (ZIP) [file pone.0321751.s007.zip › 分子对接1/AKT1/AKT1-7154/input/MOL007154.pdbqt]

REMARK  0 active torsions:
REMARK  status: ('A' for Active; 'I' for Inactive)
ROOT
ATOM      1  C   <1> d   1      -3.380   0.460  -0.008  0.00  0.00    -0.043 A 
ATOM      2  C   <1> d   1      -2.493  -0.718   0.023  0.00  0.00    -0.036 A 
ATOM      3  C   <1> d   1      -2.770   1.813  -0.091  0.00  0.00     0.009 A 
ATOM      4  C   <1> d   1      -1.393   1.994  -0.103  0.00  0.00     0.016 A 
ATOM      5  C   <1> d   1      -0.480   0.833  -0.014  0.00  0.00     0.014 A 
ATOM      6  C   <1> d   1      -1.016  -0.524   0.071  0.00  0.00     0.038 A 
ATOM      7  C   <1> d   1       1.414  -1.389   0.179  0.00  0.00     0.236 A 
ATOM      8  O   <1> d   1       2.263  -2.263   0.232  0.00  0.00    -0.283 OA
ATOM      9  C   <1> d   1      -0.034  -1.673   0.218  0.00  0.00     0.234 A 
ATOM     10  O   <1> d   1      -0.405  -2.822   0.387  0.00  0.00    -0.283 OA
ATOM     11  C   <1> d   1       1.840   0.052   0.076  0.00  0.00     0.061 A 
ATOM     12  C   <1> d   1       0.985   1.065  -0.007  0.00  0.00     0.101 A 
ATOM     13  C   <1> d   1       2.988   1.980  -0.051  0.00  0.00     0.150 A 
ATOM     14  C   <1> d   1       3.191   0.624   0.048  0.00  0.00    -0.022 A 
ATOM     15  O   <1> d   1       1.611   2.333  -0.089  0.00  0.00    -0.320 OA
ATOM     16  C   <1> d   1       4.515  -0.137   0.115  0.00  0.00     0.051 C 
ATOM     17  C   <1> d   1      -3.074  -2.138   0.007  0.00  0.00     0.040 C 
ATOM     18  C   <1> d   1      -4.556  -2.176  -0.433  0.00  0.00     0.006 C 
ATOM     19  C   <1> d   1      -5.352  -1.125   0.370  0.00  0.00     0.014 C 
ATOM     20  C   <1> d   1      -4.921   0.334   0.027  0.00  0.00    -0.020 C 
ATOM     21  C   <1> d   1      -5.527   1.254   1.132  0.00  0.00     0.020 C 
ATOM     22  C   <1> d   1      -5.481   0.774  -1.359  0.00  0.00     0.020 C 
ENDROOT
TORSDOF 0
