# Supplementary material for: Ferroptosis regulation by traditional chinese medicine for ischemic stroke intervention based on network pharmacology and data mining
Source: PLoS One. 2025 Apr 16;20(4):e0321751. doi: 10.1371/journal.pone.0321751 (PMC12002469; doi:10.1371/journal.pone.0321751)
Supplement: S7 File — (ZIP) [file pone.0321751.s007.zip › 分子对接1/AKT1/AKT1-7154/results/all_poses_5aar_h.pdb]

REMARK Generated by AMDock from AutoDock Vina result
REMARK Best docking result from each FILL generated by AutoLigand
MODEL        1
REMARK Best docking result from each FILL generated by AutoLigand
REMARK ENERGY   =   -7.0
HETATM   1  C   <1> d   1     -16.115   9.563  10.550  0.00  0.00           C
HETATM   2  C   <1> d   1     -16.494  10.971  10.326  0.00  0.00           C
HETATM   3  C   <1> d   1     -14.884   9.041   9.901  0.00  0.00           C
HETATM   4  C   <1> d   1     -14.108   9.832   9.064  0.00  0.00           C
HETATM   5  C   <1> d   1     -14.497  11.230   8.775  0.00  0.00           C
HETATM   6  C   <1> d   1     -15.697  11.804   9.381  0.00  0.00           C
HETATM   7  C   <1> d   1     -15.185  13.998   8.119  0.00  0.00           C
HETATM   8  O   <1> d   1     -15.394  15.161   7.819  0.00  0.00           O
HETATM   9  C   <1> d   1     -16.079  13.225   9.004  0.00  0.00           C
HETATM  10  O   <1> d   1     -17.112  13.740   9.395  0.00  0.00           O
HETATM  11  C   <1> d   1     -13.972  13.296   7.569  0.00  0.00           C
HETATM  12  C   <1> d   1     -13.657  12.039   7.859  0.00  0.00           C
HETATM  13  C   <1> d   1     -12.081  12.740   6.488  0.00  0.00           C
HETATM  14  C   <1> d   1     -12.940  13.800   6.655  0.00  0.00           C
HETATM  15  O   <1> d   1     -12.475  11.587   7.222  0.00  0.00           O
HETATM  16  C   <1> d   1     -12.858  15.196   6.038  0.00  0.00           C
HETATM  17  C   <1> d   1     -17.697  11.585  11.053  0.00  0.00           C
HETATM  18  C   <1> d   1     -18.165  10.740  12.261  0.00  0.00           C
HETATM  19  C   <1> d   1     -18.314   9.267  11.824  0.00  0.00           C
HETATM  20  C   <1> d   1     -16.946   8.619  11.450  0.00  0.00           C
HETATM  21  C   <1> d   1     -17.268   7.286  10.706  0.00  0.00           C
HETATM  22  C   <1> d   1     -16.110   8.295  12.725  0.00  0.00           C
ENDMDL
MODEL        2
REMARK Best docking result from each FILL generated by AutoLigand
REMARK ENERGY   =   -7.0
HETATM   1  C   <1> d   1     -16.099   9.539  10.536  0.00  0.00           C
HETATM   2  C   <1> d   1     -16.481  10.947  10.322  0.00  0.00           C
HETATM   3  C   <1> d   1     -14.869   9.023   9.878  0.00  0.00           C
HETATM   4  C   <1> d   1     -14.097   9.822   9.044  0.00  0.00           C
HETATM   5  C   <1> d   1     -14.490  11.221   8.766  0.00  0.00           C
HETATM   6  C   <1> d   1     -15.688  11.788   9.380  0.00  0.00           C
HETATM   7  C   <1> d   1     -15.186  13.991   8.132  0.00  0.00           C
HETATM   8  O   <1> d   1     -15.397  15.156   7.840  0.00  0.00           O
HETATM   9  C   <1> d   1     -16.075  13.210   9.014  0.00  0.00           C
HETATM  10  O   <1> d   1     -17.108  13.722   9.412  0.00  0.00           O
HETATM  11  C   <1> d   1     -13.972  13.296   7.572  0.00  0.00           C
HETATM  12  C   <1> d   1     -13.654  12.038   7.853  0.00  0.00           C
HETATM  13  C   <1> d   1     -12.084  12.751   6.482  0.00  0.00           C
HETATM  14  C   <1> d   1     -12.945  13.808   6.659  0.00  0.00           C
HETATM  15  O   <1> d   1     -12.474  11.592   7.209  0.00  0.00           O
HETATM  16  C   <1> d   1     -12.867  15.209   6.051  0.00  0.00           C
HETATM  17  C   <1> d   1     -17.683  11.554  11.057  0.00  0.00           C
HETATM  18  C   <1> d   1     -18.145  10.700  12.261  0.00  0.00           C
HETATM  19  C   <1> d   1     -18.292   9.230  11.814  0.00  0.00           C
HETATM  20  C   <1> d   1     -16.924   8.586  11.432  0.00  0.00           C
HETATM  21  C   <1> d   1     -17.246   7.258  10.679  0.00  0.00           C
HETATM  22  C   <1> d   1     -16.084   8.256  12.702  0.00  0.00           C
ENDMDL
MODEL        3
REMARK Best docking result from each FILL generated by AutoLigand
REMARK ENERGY   =   -6.9
HETATM   1  C   <1> d   1     -15.946   9.593  10.470  0.00  0.00           C
HETATM   2  C   <1> d   1     -16.312  11.011  10.290  0.00  0.00           C
HETATM   3  C   <1> d   1     -14.746   9.069   9.766  0.00  0.00           C
HETATM   4  C   <1> d   1     -13.988   9.869   8.921  0.00  0.00           C
HETATM   5  C   <1> d   1     -14.366  11.278   8.677  0.00  0.00           C
HETATM   6  C   <1> d   1     -15.536  11.854   9.338  0.00  0.00           C
HETATM   7  C   <1> d   1     -15.037  14.069   8.109  0.00  0.00           C
HETATM   8  O   <1> d   1     -15.239  15.242   7.842  0.00  0.00           O
HETATM   9  C   <1> d   1     -15.911  13.288   9.007  0.00  0.00           C
HETATM  10  O   <1> d   1     -16.922  13.809   9.444  0.00  0.00           O
HETATM  11  C   <1> d   1     -13.853  13.364   7.500  0.00  0.00           C
HETATM  12  C   <1> d   1     -13.547  12.097   7.751  0.00  0.00           C
HETATM  13  C   <1> d   1     -12.010  12.807   6.342  0.00  0.00           C
HETATM  14  C   <1> d   1     -12.846  13.875   6.563  0.00  0.00           C
HETATM  15  O   <1> d   1     -12.394  11.643   7.063  0.00  0.00           O
HETATM  16  C   <1> d   1     -12.765  15.284   5.975  0.00  0.00           C
HETATM  17  C   <1> d   1     -17.481  11.624  11.073  0.00  0.00           C
HETATM  18  C   <1> d   1     -17.918  10.758  12.277  0.00  0.00           C
HETATM  19  C   <1> d   1     -18.103   9.298  11.812  0.00  0.00           C
HETATM  20  C   <1> d   1     -16.759   8.640  11.377  0.00  0.00           C
HETATM  21  C   <1> d   1     -17.126   7.329  10.614  0.00  0.00           C
HETATM  22  C   <1> d   1     -15.885   8.275  12.614  0.00  0.00           C
ENDMDL
MODEL        4
REMARK Best docking result from each FILL generated by AutoLigand
REMARK ENERGY   =   -7.0
HETATM   1  C   <1> d   1     -16.162   9.541  10.547  0.00  0.00           C
HETATM   2  C   <1> d   1     -16.536  10.950  10.326  0.00  0.00           C
HETATM   3  C   <1> d   1     -14.929   9.018   9.903  0.00  0.00           C
HETATM   4  C   <1> d   1     -14.145   9.810   9.074  0.00  0.00           C
HETATM   5  C   <1> d   1     -14.529  11.210   8.788  0.00  0.00           C
HETATM   6  C   <1> d   1     -15.731  11.785   9.389  0.00  0.00           C
HETATM   7  C   <1> d   1     -15.207  13.982   8.139  0.00  0.00           C
HETATM   8  O   <1> d   1     -15.411  15.147   7.842  0.00  0.00           O
HETATM   9  C   <1> d   1     -16.108  13.208   9.015  0.00  0.00           C
HETATM  10  O   <1> d   1     -17.142  13.725   9.402  0.00  0.00           O
HETATM  11  C   <1> d   1     -13.992  13.280   7.593  0.00  0.00           C
HETATM  12  C   <1> d   1     -13.681  12.021   7.880  0.00  0.00           C
HETATM  13  C   <1> d   1     -12.096  12.723   6.521  0.00  0.00           C
HETATM  14  C   <1> d   1     -12.953  13.785   6.687  0.00  0.00           C
HETATM  15  O   <1> d   1     -12.497  11.568   7.248  0.00  0.00           O
HETATM  16  C   <1> d   1     -12.864  15.183   6.076  0.00  0.00           C
HETATM  17  C   <1> d   1     -17.742  11.565  11.048  0.00  0.00           C
HETATM  18  C   <1> d   1     -18.219  10.717  12.250  0.00  0.00           C
HETATM  19  C   <1> d   1     -18.369   9.245  11.807  0.00  0.00           C
HETATM  20  C   <1> d   1     -17.000   8.595  11.439  0.00  0.00           C
HETATM  21  C   <1> d   1     -17.321   7.266  10.687  0.00  0.00           C
HETATM  22  C   <1> d   1     -16.173   8.265  12.717  0.00  0.00           C
ENDMDL
MODEL        5
REMARK Best docking result from each FILL generated by AutoLigand
REMARK ENERGY   =   -6.5
HETATM   1  C   <1> d   1     -15.542  17.285   8.580  0.00  0.00           C
HETATM   2  C   <1> d   1     -16.010  16.055   9.245  0.00  0.00           C
HETATM   3  C   <1> d   1     -14.472  17.182   7.553  0.00  0.00           C
HETATM   4  C   <1> d   1     -13.881  15.966   7.234  0.00  0.00           C
HETATM   5  C   <1> d   1     -14.291  14.725   7.928  0.00  0.00           C
HETATM   6  C   <1> d   1     -15.336  14.759   8.948  0.00  0.00           C
HETATM   7  C   <1> d   1     -15.008  12.216   9.252  0.00  0.00           C
HETATM   8  O   <1> d   1     -15.270  11.130   9.741  0.00  0.00           O
HETATM   9  C   <1> d   1     -15.676  13.465   9.668  0.00  0.00           C
HETATM  10  O   <1> d   1     -16.469  13.430  10.593  0.00  0.00           O
HETATM  11  C   <1> d   1     -13.956  12.311   8.179  0.00  0.00           C
HETATM  12  C   <1> d   1     -13.622  13.448   7.578  0.00  0.00           C
HETATM  13  C   <1> d   1     -12.340  11.903   6.670  0.00  0.00           C
HETATM  14  C   <1> d   1     -13.120  11.254   7.597  0.00  0.00           C
HETATM  15  O   <1> d   1     -12.604  13.299   6.605  0.00  0.00           O
HETATM  16  C   <1> d   1     -13.132   9.768   7.957  0.00  0.00           C
HETATM  17  C   <1> d   1     -17.179  16.095  10.237  0.00  0.00           C
HETATM  18  C   <1> d   1     -18.005  17.399  10.140  0.00  0.00           C
HETATM  19  C   <1> d   1     -17.048  18.610  10.168  0.00  0.00           C
HETATM  20  C   <1> d   1     -16.138  18.676   8.903  0.00  0.00           C
HETATM  21  C   <1> d   1     -15.007  19.704   9.215  0.00  0.00           C
HETATM  22  C   <1> d   1     -16.938  19.168   7.660  0.00  0.00           C
ENDMDL
MODEL        6
REMARK Best docking result from each FILL generated by AutoLigand
REMARK ENERGY   =   -7.0
HETATM   1  C   <1> d   1     -16.107   9.510  10.522  0.00  0.00           C
HETATM   2  C   <1> d   1     -16.493  10.918  10.312  0.00  0.00           C
HETATM   3  C   <1> d   1     -14.872   9.002   9.868  0.00  0.00           C
HETATM   4  C   <1> d   1     -14.100   9.806   9.041  0.00  0.00           C
HETATM   5  C   <1> d   1     -14.496  11.205   8.766  0.00  0.00           C
HETATM   6  C   <1> d   1     -15.700  11.766   9.377  0.00  0.00           C
HETATM   7  C   <1> d   1     -15.199  13.976   8.140  0.00  0.00           C
HETATM   8  O   <1> d   1     -15.413  15.141   7.852  0.00  0.00           O
HETATM   9  C   <1> d   1     -16.089  13.188   9.016  0.00  0.00           C
HETATM  10  O   <1> d   1     -17.126  13.694   9.410  0.00  0.00           O
HETATM  11  C   <1> d   1     -13.981  13.287   7.583  0.00  0.00           C
HETATM  12  C   <1> d   1     -13.659  12.029   7.860  0.00  0.00           C
HETATM  13  C   <1> d   1     -12.086  12.753   6.499  0.00  0.00           C
HETATM  14  C   <1> d   1     -12.951  13.807   6.676  0.00  0.00           C
HETATM  15  O   <1> d   1     -12.474  11.590   7.220  0.00  0.00           O
HETATM  16  C   <1> d   1     -12.875  15.210   6.075  0.00  0.00           C
HETATM  17  C   <1> d   1     -17.701  11.518  11.044  0.00  0.00           C
HETATM  18  C   <1> d   1     -18.165  10.657  12.242  0.00  0.00           C
HETATM  19  C   <1> d   1     -18.305   9.188  11.789  0.00  0.00           C
HETATM  20  C   <1> d   1     -16.933   8.551  11.410  0.00  0.00           C
HETATM  21  C   <1> d   1     -17.247   7.225  10.651  0.00  0.00           C
HETATM  22  C   <1> d   1     -16.098   8.219  12.683  0.00  0.00           C
ENDMDL
MODEL        7
REMARK Best docking result from each FILL generated by AutoLigand
REMARK ENERGY   =   -5.4
HETATM   1  C   <1> d   1     -21.346  12.867 -19.964  0.00  0.00           C
HETATM   2  C   <1> d   1     -20.339  13.931 -20.132  0.00  0.00           C
HETATM   3  C   <1> d   1     -22.331  12.981 -18.856  0.00  0.00           C
HETATM   4  C   <1> d   1     -22.302  14.042 -17.960  0.00  0.00           C
HETATM   5  C   <1> d   1     -21.266  15.093 -18.070  0.00  0.00           C
HETATM   6  C   <1> d   1     -20.268  15.038 -19.136  0.00  0.00           C
HETATM   7  C   <1> d   1     -19.251  17.212 -18.184  0.00  0.00           C
HETATM   8  O   <1> d   1     -18.461  18.140 -18.181  0.00  0.00           O
HETATM   9  C   <1> d   1     -19.195  16.112 -19.167  0.00  0.00           C
HETATM  10  O   <1> d   1     -18.276  16.084 -19.968  0.00  0.00           O
HETATM  11  C   <1> d   1     -20.337  17.161 -17.142  0.00  0.00           C
HETATM  12  C   <1> d   1     -21.252  16.199 -17.082  0.00  0.00           C
HETATM  13  C   <1> d   1     -21.711  17.553 -15.407  0.00  0.00           C
HETATM  14  C   <1> d   1     -20.613  18.087 -16.038  0.00  0.00           C
HETATM  15  O   <1> d   1     -22.170  16.353 -16.015  0.00  0.00           O
HETATM  16  C   <1> d   1     -19.838  19.357 -15.686  0.00  0.00           C
HETATM  17  C   <1> d   1     -19.366  13.911 -21.318  0.00  0.00           C
HETATM  18  C   <1> d   1     -19.812  12.949 -22.444  0.00  0.00           C
HETATM  19  C   <1> d   1     -20.165  11.577 -21.831  0.00  0.00           C
HETATM  20  C   <1> d   1     -21.421  11.645 -20.909  0.00  0.00           C
HETATM  21  C   <1> d   1     -21.455  10.315 -20.095  0.00  0.00           C
HETATM  22  C   <1> d   1     -22.729  11.755 -21.750  0.00  0.00           C
ENDMDL
MODEL        8
REMARK Best docking result from each FILL generated by AutoLigand
REMARK ENERGY   =   -6.0
HETATM   1  C   <1> d   1     -15.887  24.673 -36.256  0.00  0.00           C
HETATM   2  C   <1> d   1     -15.249  26.002 -36.307  0.00  0.00           C
HETATM   3  C   <1> d   1     -15.046  23.467 -36.474  0.00  0.00           C
HETATM   4  C   <1> d   1     -13.690  23.564 -36.760  0.00  0.00           C
HETATM   5  C   <1> d   1     -13.037  24.886 -36.875  0.00  0.00           C
HETATM   6  C   <1> d   1     -13.808  26.111 -36.672  0.00  0.00           C
HETATM   7  C   <1> d   1     -11.652  27.450 -37.146  0.00  0.00           C
HETATM   8  O   <1> d   1     -11.002  28.476 -37.251  0.00  0.00           O
HETATM   9  C   <1> d   1     -13.100  27.442 -36.859  0.00  0.00           C
HETATM  10  O   <1> d   1     -13.695  28.504 -36.799  0.00  0.00           O
HETATM  11  C   <1> d   1     -10.968  26.119 -37.320  0.00  0.00           C
HETATM  12  C   <1> d   1     -11.592  24.953 -37.203  0.00  0.00           C
HETATM  13  C   <1> d   1      -9.500  24.455 -37.678  0.00  0.00           C
HETATM  14  C   <1> d   1      -9.565  25.828 -37.636  0.00  0.00           C
HETATM  15  O   <1> d   1     -10.751  23.833 -37.414  0.00  0.00           O
HETATM  16  C   <1> d   1      -8.442  26.840 -37.864  0.00  0.00           C
HETATM  17  C   <1> d   1     -16.052  27.270 -35.990  0.00  0.00           C
HETATM  18  C   <1> d   1     -17.384  26.972 -35.263  0.00  0.00           C
HETATM  19  C   <1> d   1     -18.140  25.861 -36.023  0.00  0.00           C
HETATM  20  C   <1> d   1     -17.395  24.492 -35.967  0.00  0.00           C
HETATM  21  C   <1> d   1     -18.059  23.575 -37.041  0.00  0.00           C
HETATM  22  C   <1> d   1     -17.551  23.825 -34.568  0.00  0.00           C
ENDMDL
MODEL        9
REMARK Best docking result from each FILL generated by AutoLigand
REMARK ENERGY   =   -5.3
HETATM   1  C   <1> d   1     -21.302  21.717 -17.440  0.00  0.00           C
HETATM   2  C   <1> d   1     -22.312  20.644 -17.508  0.00  0.00           C
HETATM   3  C   <1> d   1     -19.900  21.406 -17.826  0.00  0.00           C
HETATM   4  C   <1> d   1     -19.516  20.128 -18.212  0.00  0.00           C
HETATM   5  C   <1> d   1     -20.497  19.020 -18.233  0.00  0.00           C
HETATM   6  C   <1> d   1     -21.890  19.260 -17.864  0.00  0.00           C
HETATM   7  C   <1> d   1     -22.348  16.755 -18.290  0.00  0.00           C
HETATM   8  O   <1> d   1     -23.064  15.770 -18.361  0.00  0.00           O
HETATM   9  C   <1> d   1     -22.840  18.075 -17.848  0.00  0.00           C
HETATM  10  O   <1> d   1     -23.992  18.176 -17.463  0.00  0.00           O
HETATM  11  C   <1> d   1     -20.892  16.640 -18.658  0.00  0.00           C
HETATM  12  C   <1> d   1     -20.046  17.664 -18.630  0.00  0.00           C
HETATM  13  C   <1> d   1     -18.854  15.933 -19.289  0.00  0.00           C
HETATM  14  C   <1> d   1     -20.132  15.464 -19.096  0.00  0.00           C
HETATM  15  O   <1> d   1     -18.725  17.321 -19.010  0.00  0.00           O
HETATM  16  C   <1> d   1     -20.663  14.044 -19.289  0.00  0.00           C
HETATM  17  C   <1> d   1     -23.789  20.939 -17.216  0.00  0.00           C
HETATM  18  C   <1> d   1     -24.120  22.449 -17.253  0.00  0.00           C
HETATM  19  C   <1> d   1     -23.092  23.215 -16.393  0.00  0.00           C
HETATM  20  C   <1> d   1     -21.654  23.156 -16.995  0.00  0.00           C
HETATM  21  C   <1> d   1     -20.679  23.646 -15.880  0.00  0.00           C
HETATM  22  C   <1> d   1     -21.523  24.097 -18.230  0.00  0.00           C
ENDMDL
MODEL       10
REMARK Best docking result from each FILL generated by AutoLigand
REMARK ENERGY   =   -5.1
HETATM   1  C   <1> d   1       5.005   8.651  -6.269  0.00  0.00           C
HETATM   2  C   <1> d   1       4.572   7.762  -5.175  0.00  0.00           C
HETATM   3  C   <1> d   1       5.771   9.879  -5.932  0.00  0.00           C
HETATM   4  C   <1> d   1       6.055  10.225  -4.617  0.00  0.00           C
HETATM   5  C   <1> d   1       5.583   9.381  -3.497  0.00  0.00           C
HETATM   6  C   <1> d   1       4.823   8.161  -3.761  0.00  0.00           C
HETATM   7  C   <1> d   1       4.678   7.797  -1.209  0.00  0.00           C
HETATM   8  O   <1> d   1       4.357   7.178  -0.209  0.00  0.00           O
HETATM   9  C   <1> d   1       4.314   7.364  -2.573  0.00  0.00           C
HETATM  10  O   <1> d   1       3.597   6.388  -2.709  0.00  0.00           O
HETATM  11  C   <1> d   1       5.476   9.067  -1.070  0.00  0.00           C
HETATM  12  C   <1> d   1       5.885   9.792  -2.105  0.00  0.00           C
HETATM  13  C   <1> d   1       6.615  10.852  -0.317  0.00  0.00           C
HETATM  14  C   <1> d   1       5.947   9.743   0.144  0.00  0.00           C
HETATM  15  O   <1> d   1       6.615  10.949  -1.736  0.00  0.00           O
HETATM  16  C   <1> d   1       5.731   9.295   1.590  0.00  0.00           C
HETATM  17  C   <1> d   1       3.866   6.433  -5.477  0.00  0.00           C
HETATM  18  C   <1> d   1       4.031   5.986  -6.948  0.00  0.00           C
HETATM  19  C   <1> d   1       3.683   7.167  -7.880  0.00  0.00           C
HETATM  20  C   <1> d   1       4.702   8.341  -7.754  0.00  0.00           C
HETATM  21  C   <1> d   1       4.056   9.575  -8.457  0.00  0.00           C
HETATM  22  C   <1> d   1       6.044   8.000  -8.467  0.00  0.00           C
ENDMDL
