# Supplementary material for: Ferroptosis regulation by traditional chinese medicine for ischemic stroke intervention based on network pharmacology and data mining
Source: PLoS One. 2025 Apr 16;20(4):e0321751. doi: 10.1371/journal.pone.0321751 (PMC12002469; doi:10.1371/journal.pone.0321751)
Supplement: S7 File — (ZIP) [file pone.0321751.s007.zip › 分子对接1/AKT1/AKT1-7154/results/MOL007154_5aar_out01.pdbqt]

MODEL 1
REMARK VINA RESULT:      -7.0      0.000      0.000
REMARK  0 active torsions:
REMARK  status: ('A' for Active; 'I' for Inactive)
ROOT
ATOM      1  C   <1> d   1     -16.115   9.563  10.550  0.00  0.00    -0.043 A 
ATOM      2  C   <1> d   1     -16.494  10.971  10.326  0.00  0.00    -0.036 A 
ATOM      3  C   <1> d   1     -14.884   9.041   9.901  0.00  0.00     0.009 A 
ATOM      4  C   <1> d   1     -14.108   9.832   9.064  0.00  0.00     0.016 A 
ATOM      5  C   <1> d   1     -14.497  11.230   8.775  0.00  0.00     0.014 A 
ATOM      6  C   <1> d   1     -15.697  11.804   9.381  0.00  0.00     0.038 A 
ATOM      7  C   <1> d   1     -15.185  13.998   8.119  0.00  0.00     0.236 A 
ATOM      8  O   <1> d   1     -15.394  15.161   7.819  0.00  0.00    -0.283 OA
ATOM      9  C   <1> d   1     -16.079  13.225   9.004  0.00  0.00     0.234 A 
ATOM     10  O   <1> d   1     -17.112  13.740   9.395  0.00  0.00    -0.283 OA
ATOM     11  C   <1> d   1     -13.972  13.296   7.569  0.00  0.00     0.061 A 
ATOM     12  C   <1> d   1     -13.657  12.039   7.859  0.00  0.00     0.101 A 
ATOM     13  C   <1> d   1     -12.081  12.740   6.488  0.00  0.00     0.150 A 
ATOM     14  C   <1> d   1     -12.940  13.800   6.655  0.00  0.00    -0.022 A 
ATOM     15  O   <1> d   1     -12.475  11.587   7.222  0.00  0.00    -0.320 OA
ATOM     16  C   <1> d   1     -12.858  15.196   6.038  0.00  0.00     0.051 C 
ATOM     17  C   <1> d   1     -17.697  11.585  11.053  0.00  0.00     0.040 C 
ATOM     18  C   <1> d   1     -18.165  10.740  12.261  0.00  0.00     0.006 C 
ATOM     19  C   <1> d   1     -18.314   9.267  11.824  0.00  0.00     0.014 C 
ATOM     20  C   <1> d   1     -16.946   8.619  11.450  0.00  0.00    -0.020 C 
ATOM     21  C   <1> d   1     -17.268   7.286  10.706  0.00  0.00     0.020 C 
ATOM     22  C   <1> d   1     -16.110   8.295  12.725  0.00  0.00     0.020 C 
ENDROOT
TORSDOF 0
ENDMDL
