# Supplementary material for: Ferroptosis regulation by traditional chinese medicine for ischemic stroke intervention based on network pharmacology and data mining
Source: PLoS One. 2025 Apr 16;20(4):e0321751. doi: 10.1371/journal.pone.0321751 (PMC12002469; doi:10.1371/journal.pone.0321751)
Supplement: S7 File — (ZIP) [file pone.0321751.s007.zip › 分子对接1/AKT1/AKT1-7154/results/MOL007154_5aar_out02.pdb]

REMARK Generated by AMDock from AutoDock Vina result
MODEL        2
REMARK ENERGY   =   -7.0
HETATM   1  C   <1> d   1     -16.099   9.539  10.536  0.00  0.00           C
HETATM   2  C   <1> d   1     -16.481  10.947  10.322  0.00  0.00           C
HETATM   3  C   <1> d   1     -14.869   9.023   9.878  0.00  0.00           C
HETATM   4  C   <1> d   1     -14.097   9.822   9.044  0.00  0.00           C
HETATM   5  C   <1> d   1     -14.490  11.221   8.766  0.00  0.00           C
HETATM   6  C   <1> d   1     -15.688  11.788   9.380  0.00  0.00           C
HETATM   7  C   <1> d   1     -15.186  13.991   8.132  0.00  0.00           C
HETATM   8  O   <1> d   1     -15.397  15.156   7.840  0.00  0.00           O
HETATM   9  C   <1> d   1     -16.075  13.210   9.014  0.00  0.00           C
HETATM  10  O   <1> d   1     -17.108  13.722   9.412  0.00  0.00           O
HETATM  11  C   <1> d   1     -13.972  13.296   7.572  0.00  0.00           C
HETATM  12  C   <1> d   1     -13.654  12.038   7.853  0.00  0.00           C
HETATM  13  C   <1> d   1     -12.084  12.751   6.482  0.00  0.00           C
HETATM  14  C   <1> d   1     -12.945  13.808   6.659  0.00  0.00           C
HETATM  15  O   <1> d   1     -12.474  11.592   7.209  0.00  0.00           O
HETATM  16  C   <1> d   1     -12.867  15.209   6.051  0.00  0.00           C
HETATM  17  C   <1> d   1     -17.683  11.554  11.057  0.00  0.00           C
HETATM  18  C   <1> d   1     -18.145  10.700  12.261  0.00  0.00           C
HETATM  19  C   <1> d   1     -18.292   9.230  11.814  0.00  0.00           C
HETATM  20  C   <1> d   1     -16.924   8.586  11.432  0.00  0.00           C
HETATM  21  C   <1> d   1     -17.246   7.258  10.679  0.00  0.00           C
HETATM  22  C   <1> d   1     -16.084   8.256  12.702  0.00  0.00           C
ENDMDL
