# Supplementary material for: Ferroptosis regulation by traditional chinese medicine for ischemic stroke intervention based on network pharmacology and data mining
Source: PLoS One. 2025 Apr 16;20(4):e0321751. doi: 10.1371/journal.pone.0321751 (PMC12002469; doi:10.1371/journal.pone.0321751)
Supplement: S7 File — (ZIP) [file pone.0321751.s007.zip › 分子对接1/AKT1/AKT1-7154/results/MOL007154_5aar_out02.pdbqt]

MODEL 1
REMARK VINA RESULT:      -7.0      0.000      0.000
REMARK  0 active torsions:
REMARK  status: ('A' for Active; 'I' for Inactive)
ROOT
ATOM      1  C   <1> d   1     -16.099   9.539  10.536  0.00  0.00    -0.043 A 
ATOM      2  C   <1> d   1     -16.481  10.947  10.322  0.00  0.00    -0.036 A 
ATOM      3  C   <1> d   1     -14.869   9.023   9.878  0.00  0.00     0.009 A 
ATOM      4  C   <1> d   1     -14.097   9.822   9.044  0.00  0.00     0.016 A 
ATOM      5  C   <1> d   1     -14.490  11.221   8.766  0.00  0.00     0.014 A 
ATOM      6  C   <1> d   1     -15.688  11.788   9.380  0.00  0.00     0.038 A 
ATOM      7  C   <1> d   1     -15.186  13.991   8.132  0.00  0.00     0.236 A 
ATOM      8  O   <1> d   1     -15.397  15.156   7.840  0.00  0.00    -0.283 OA
ATOM      9  C   <1> d   1     -16.075  13.210   9.014  0.00  0.00     0.234 A 
ATOM     10  O   <1> d   1     -17.108  13.722   9.412  0.00  0.00    -0.283 OA
ATOM     11  C   <1> d   1     -13.972  13.296   7.572  0.00  0.00     0.061 A 
ATOM     12  C   <1> d   1     -13.654  12.038   7.853  0.00  0.00     0.101 A 
ATOM     13  C   <1> d   1     -12.084  12.751   6.482  0.00  0.00     0.150 A 
ATOM     14  C   <1> d   1     -12.945  13.808   6.659  0.00  0.00    -0.022 A 
ATOM     15  O   <1> d   1     -12.474  11.592   7.209  0.00  0.00    -0.320 OA
ATOM     16  C   <1> d   1     -12.867  15.209   6.051  0.00  0.00     0.051 C 
ATOM     17  C   <1> d   1     -17.683  11.554  11.057  0.00  0.00     0.040 C 
ATOM     18  C   <1> d   1     -18.145  10.700  12.261  0.00  0.00     0.006 C 
ATOM     19  C   <1> d   1     -18.292   9.230  11.814  0.00  0.00     0.014 C 
ATOM     20  C   <1> d   1     -16.924   8.586  11.432  0.00  0.00    -0.020 C 
ATOM     21  C   <1> d   1     -17.246   7.258  10.679  0.00  0.00     0.020 C 
ATOM     22  C   <1> d   1     -16.084   8.256  12.702  0.00  0.00     0.020 C 
ENDROOT
TORSDOF 0
ENDMDL
