# Supplementary material for: Ferroptosis regulation by traditional chinese medicine for ischemic stroke intervention based on network pharmacology and data mining
Source: PLoS One. 2025 Apr 16;20(4):e0321751. doi: 10.1371/journal.pone.0321751 (PMC12002469; doi:10.1371/journal.pone.0321751)
Supplement: S7 File — (ZIP) [file pone.0321751.s007.zip › 分子对接1/AKT1/AKT1-7154/results/MOL007154_5aar_out03.pdbqt]

MODEL 1
REMARK VINA RESULT:      -6.9      0.000      0.000
REMARK  0 active torsions:
REMARK  status: ('A' for Active; 'I' for Inactive)
ROOT
ATOM      1  C   <1> d   1     -15.946   9.593  10.470  0.00  0.00    -0.043 A 
ATOM      2  C   <1> d   1     -16.312  11.011  10.290  0.00  0.00    -0.036 A 
ATOM      3  C   <1> d   1     -14.746   9.069   9.766  0.00  0.00     0.009 A 
ATOM      4  C   <1> d   1     -13.988   9.869   8.921  0.00  0.00     0.016 A 
ATOM      5  C   <1> d   1     -14.366  11.278   8.677  0.00  0.00     0.014 A 
ATOM      6  C   <1> d   1     -15.536  11.854   9.338  0.00  0.00     0.038 A 
ATOM      7  C   <1> d   1     -15.037  14.069   8.109  0.00  0.00     0.236 A 
ATOM      8  O   <1> d   1     -15.239  15.242   7.842  0.00  0.00    -0.283 OA
ATOM      9  C   <1> d   1     -15.911  13.288   9.007  0.00  0.00     0.234 A 
ATOM     10  O   <1> d   1     -16.922  13.809   9.444  0.00  0.00    -0.283 OA
ATOM     11  C   <1> d   1     -13.853  13.364   7.500  0.00  0.00     0.061 A 
ATOM     12  C   <1> d   1     -13.547  12.097   7.751  0.00  0.00     0.101 A 
ATOM     13  C   <1> d   1     -12.010  12.807   6.342  0.00  0.00     0.150 A 
ATOM     14  C   <1> d   1     -12.846  13.875   6.563  0.00  0.00    -0.022 A 
ATOM     15  O   <1> d   1     -12.394  11.643   7.063  0.00  0.00    -0.320 OA
ATOM     16  C   <1> d   1     -12.765  15.284   5.975  0.00  0.00     0.051 C 
ATOM     17  C   <1> d   1     -17.481  11.624  11.073  0.00  0.00     0.040 C 
ATOM     18  C   <1> d   1     -17.918  10.758  12.277  0.00  0.00     0.006 C 
ATOM     19  C   <1> d   1     -18.103   9.298  11.812  0.00  0.00     0.014 C 
ATOM     20  C   <1> d   1     -16.759   8.640  11.377  0.00  0.00    -0.020 C 
ATOM     21  C   <1> d   1     -17.126   7.329  10.614  0.00  0.00     0.020 C 
ATOM     22  C   <1> d   1     -15.885   8.275  12.614  0.00  0.00     0.020 C 
ENDROOT
TORSDOF 0
ENDMDL
