# Supplementary material for: Ferroptosis regulation by traditional chinese medicine for ischemic stroke intervention based on network pharmacology and data mining
Source: PLoS One. 2025 Apr 16;20(4):e0321751. doi: 10.1371/journal.pone.0321751 (PMC12002469; doi:10.1371/journal.pone.0321751)
Supplement: S7 File — (ZIP) [file pone.0321751.s007.zip › 分子对接1/AKT1/AKT1-7154/results/MOL007154_5aar_out04.pdb]

REMARK Generated by AMDock from AutoDock Vina result
MODEL        4
REMARK ENERGY   =   -7.0
HETATM   1  C   <1> d   1     -16.162   9.541  10.547  0.00  0.00           C
HETATM   2  C   <1> d   1     -16.536  10.950  10.326  0.00  0.00           C
HETATM   3  C   <1> d   1     -14.929   9.018   9.903  0.00  0.00           C
HETATM   4  C   <1> d   1     -14.145   9.810   9.074  0.00  0.00           C
HETATM   5  C   <1> d   1     -14.529  11.210   8.788  0.00  0.00           C
HETATM   6  C   <1> d   1     -15.731  11.785   9.389  0.00  0.00           C
HETATM   7  C   <1> d   1     -15.207  13.982   8.139  0.00  0.00           C
HETATM   8  O   <1> d   1     -15.411  15.147   7.842  0.00  0.00           O
HETATM   9  C   <1> d   1     -16.108  13.208   9.015  0.00  0.00           C
HETATM  10  O   <1> d   1     -17.142  13.725   9.402  0.00  0.00           O
HETATM  11  C   <1> d   1     -13.992  13.280   7.593  0.00  0.00           C
HETATM  12  C   <1> d   1     -13.681  12.021   7.880  0.00  0.00           C
HETATM  13  C   <1> d   1     -12.096  12.723   6.521  0.00  0.00           C
HETATM  14  C   <1> d   1     -12.953  13.785   6.687  0.00  0.00           C
HETATM  15  O   <1> d   1     -12.497  11.568   7.248  0.00  0.00           O
HETATM  16  C   <1> d   1     -12.864  15.183   6.076  0.00  0.00           C
HETATM  17  C   <1> d   1     -17.742  11.565  11.048  0.00  0.00           C
HETATM  18  C   <1> d   1     -18.219  10.717  12.250  0.00  0.00           C
HETATM  19  C   <1> d   1     -18.369   9.245  11.807  0.00  0.00           C
HETATM  20  C   <1> d   1     -17.000   8.595  11.439  0.00  0.00           C
HETATM  21  C   <1> d   1     -17.321   7.266  10.687  0.00  0.00           C
HETATM  22  C   <1> d   1     -16.173   8.265  12.717  0.00  0.00           C
ENDMDL
