# Supplementary material for: Ferroptosis regulation by traditional chinese medicine for ischemic stroke intervention based on network pharmacology and data mining
Source: PLoS One. 2025 Apr 16;20(4):e0321751. doi: 10.1371/journal.pone.0321751 (PMC12002469; doi:10.1371/journal.pone.0321751)
Supplement: S7 File — (ZIP) [file pone.0321751.s007.zip › 分子对接1/AKT1/AKT1-7154/results/MOL007154_5aar_out04.pdbqt]

MODEL 1
REMARK VINA RESULT:      -7.0      0.000      0.000
REMARK  0 active torsions:
REMARK  status: ('A' for Active; 'I' for Inactive)
ROOT
ATOM      1  C   <1> d   1     -16.162   9.541  10.547  0.00  0.00    -0.043 A 
ATOM      2  C   <1> d   1     -16.536  10.950  10.326  0.00  0.00    -0.036 A 
ATOM      3  C   <1> d   1     -14.929   9.018   9.903  0.00  0.00     0.009 A 
ATOM      4  C   <1> d   1     -14.145   9.810   9.074  0.00  0.00     0.016 A 
ATOM      5  C   <1> d   1     -14.529  11.210   8.788  0.00  0.00     0.014 A 
ATOM      6  C   <1> d   1     -15.731  11.785   9.389  0.00  0.00     0.038 A 
ATOM      7  C   <1> d   1     -15.207  13.982   8.139  0.00  0.00     0.236 A 
ATOM      8  O   <1> d   1     -15.411  15.147   7.842  0.00  0.00    -0.283 OA
ATOM      9  C   <1> d   1     -16.108  13.208   9.015  0.00  0.00     0.234 A 
ATOM     10  O   <1> d   1     -17.142  13.725   9.402  0.00  0.00    -0.283 OA
ATOM     11  C   <1> d   1     -13.992  13.280   7.593  0.00  0.00     0.061 A 
ATOM     12  C   <1> d   1     -13.681  12.021   7.880  0.00  0.00     0.101 A 
ATOM     13  C   <1> d   1     -12.096  12.723   6.521  0.00  0.00     0.150 A 
ATOM     14  C   <1> d   1     -12.953  13.785   6.687  0.00  0.00    -0.022 A 
ATOM     15  O   <1> d   1     -12.497  11.568   7.248  0.00  0.00    -0.320 OA
ATOM     16  C   <1> d   1     -12.864  15.183   6.076  0.00  0.00     0.051 C 
ATOM     17  C   <1> d   1     -17.742  11.565  11.048  0.00  0.00     0.040 C 
ATOM     18  C   <1> d   1     -18.219  10.717  12.250  0.00  0.00     0.006 C 
ATOM     19  C   <1> d   1     -18.369   9.245  11.807  0.00  0.00     0.014 C 
ATOM     20  C   <1> d   1     -17.000   8.595  11.439  0.00  0.00    -0.020 C 
ATOM     21  C   <1> d   1     -17.321   7.266  10.687  0.00  0.00     0.020 C 
ATOM     22  C   <1> d   1     -16.173   8.265  12.717  0.00  0.00     0.020 C 
ENDROOT
TORSDOF 0
ENDMDL
