# Supplementary material for: Ferroptosis regulation by traditional chinese medicine for ischemic stroke intervention based on network pharmacology and data mining
Source: PLoS One. 2025 Apr 16;20(4):e0321751. doi: 10.1371/journal.pone.0321751 (PMC12002469; doi:10.1371/journal.pone.0321751)
Supplement: S7 File — (ZIP) [file pone.0321751.s007.zip › 分子对接1/AKT1/AKT1-7154/results/MOL007154_5aar_out05.pdb]

REMARK Generated by AMDock from AutoDock Vina result
MODEL        5
REMARK ENERGY   =   -6.5
HETATM   1  C   <1> d   1     -15.542  17.285   8.580  0.00  0.00           C
HETATM   2  C   <1> d   1     -16.010  16.055   9.245  0.00  0.00           C
HETATM   3  C   <1> d   1     -14.472  17.182   7.553  0.00  0.00           C
HETATM   4  C   <1> d   1     -13.881  15.966   7.234  0.00  0.00           C
HETATM   5  C   <1> d   1     -14.291  14.725   7.928  0.00  0.00           C
HETATM   6  C   <1> d   1     -15.336  14.759   8.948  0.00  0.00           C
HETATM   7  C   <1> d   1     -15.008  12.216   9.252  0.00  0.00           C
HETATM   8  O   <1> d   1     -15.270  11.130   9.741  0.00  0.00           O
HETATM   9  C   <1> d   1     -15.676  13.465   9.668  0.00  0.00           C
HETATM  10  O   <1> d   1     -16.469  13.430  10.593  0.00  0.00           O
HETATM  11  C   <1> d   1     -13.956  12.311   8.179  0.00  0.00           C
HETATM  12  C   <1> d   1     -13.622  13.448   7.578  0.00  0.00           C
HETATM  13  C   <1> d   1     -12.340  11.903   6.670  0.00  0.00           C
HETATM  14  C   <1> d   1     -13.120  11.254   7.597  0.00  0.00           C
HETATM  15  O   <1> d   1     -12.604  13.299   6.605  0.00  0.00           O
HETATM  16  C   <1> d   1     -13.132   9.768   7.957  0.00  0.00           C
HETATM  17  C   <1> d   1     -17.179  16.095  10.237  0.00  0.00           C
HETATM  18  C   <1> d   1     -18.005  17.399  10.140  0.00  0.00           C
HETATM  19  C   <1> d   1     -17.048  18.610  10.168  0.00  0.00           C
HETATM  20  C   <1> d   1     -16.138  18.676   8.903  0.00  0.00           C
HETATM  21  C   <1> d   1     -15.007  19.704   9.215  0.00  0.00           C
HETATM  22  C   <1> d   1     -16.938  19.168   7.660  0.00  0.00           C
ENDMDL
