# Supplementary material for: Ferroptosis regulation by traditional chinese medicine for ischemic stroke intervention based on network pharmacology and data mining
Source: PLoS One. 2025 Apr 16;20(4):e0321751. doi: 10.1371/journal.pone.0321751 (PMC12002469; doi:10.1371/journal.pone.0321751)
Supplement: S7 File — (ZIP) [file pone.0321751.s007.zip › 分子对接1/AKT1/AKT1-7154/results/MOL007154_5aar_out06.pdb]

REMARK Generated by AMDock from AutoDock Vina result
MODEL        6
REMARK ENERGY   =   -7.0
HETATM   1  C   <1> d   1     -16.107   9.510  10.522  0.00  0.00           C
HETATM   2  C   <1> d   1     -16.493  10.918  10.312  0.00  0.00           C
HETATM   3  C   <1> d   1     -14.872   9.002   9.868  0.00  0.00           C
HETATM   4  C   <1> d   1     -14.100   9.806   9.041  0.00  0.00           C
HETATM   5  C   <1> d   1     -14.496  11.205   8.766  0.00  0.00           C
HETATM   6  C   <1> d   1     -15.700  11.766   9.377  0.00  0.00           C
HETATM   7  C   <1> d   1     -15.199  13.976   8.140  0.00  0.00           C
HETATM   8  O   <1> d   1     -15.413  15.141   7.852  0.00  0.00           O
HETATM   9  C   <1> d   1     -16.089  13.188   9.016  0.00  0.00           C
HETATM  10  O   <1> d   1     -17.126  13.694   9.410  0.00  0.00           O
HETATM  11  C   <1> d   1     -13.981  13.287   7.583  0.00  0.00           C
HETATM  12  C   <1> d   1     -13.659  12.029   7.860  0.00  0.00           C
HETATM  13  C   <1> d   1     -12.086  12.753   6.499  0.00  0.00           C
HETATM  14  C   <1> d   1     -12.951  13.807   6.676  0.00  0.00           C
HETATM  15  O   <1> d   1     -12.474  11.590   7.220  0.00  0.00           O
HETATM  16  C   <1> d   1     -12.875  15.210   6.075  0.00  0.00           C
HETATM  17  C   <1> d   1     -17.701  11.518  11.044  0.00  0.00           C
HETATM  18  C   <1> d   1     -18.165  10.657  12.242  0.00  0.00           C
HETATM  19  C   <1> d   1     -18.305   9.188  11.789  0.00  0.00           C
HETATM  20  C   <1> d   1     -16.933   8.551  11.410  0.00  0.00           C
HETATM  21  C   <1> d   1     -17.247   7.225  10.651  0.00  0.00           C
HETATM  22  C   <1> d   1     -16.098   8.219  12.683  0.00  0.00           C
ENDMDL
