# Supplementary material for: Ferroptosis regulation by traditional chinese medicine for ischemic stroke intervention based on network pharmacology and data mining
Source: PLoS One. 2025 Apr 16;20(4):e0321751. doi: 10.1371/journal.pone.0321751 (PMC12002469; doi:10.1371/journal.pone.0321751)
Supplement: S7 File — (ZIP) [file pone.0321751.s007.zip › 分子对接1/AKT1/AKT1-7154/results/MOL007154_5aar_out06.pdbqt]

MODEL 1
REMARK VINA RESULT:      -7.0      0.000      0.000
REMARK  0 active torsions:
REMARK  status: ('A' for Active; 'I' for Inactive)
ROOT
ATOM      1  C   <1> d   1     -16.107   9.510  10.522  0.00  0.00    -0.043 A 
ATOM      2  C   <1> d   1     -16.493  10.918  10.312  0.00  0.00    -0.036 A 
ATOM      3  C   <1> d   1     -14.872   9.002   9.868  0.00  0.00     0.009 A 
ATOM      4  C   <1> d   1     -14.100   9.806   9.041  0.00  0.00     0.016 A 
ATOM      5  C   <1> d   1     -14.496  11.205   8.766  0.00  0.00     0.014 A 
ATOM      6  C   <1> d   1     -15.700  11.766   9.377  0.00  0.00     0.038 A 
ATOM      7  C   <1> d   1     -15.199  13.976   8.140  0.00  0.00     0.236 A 
ATOM      8  O   <1> d   1     -15.413  15.141   7.852  0.00  0.00    -0.283 OA
ATOM      9  C   <1> d   1     -16.089  13.188   9.016  0.00  0.00     0.234 A 
ATOM     10  O   <1> d   1     -17.126  13.694   9.410  0.00  0.00    -0.283 OA
ATOM     11  C   <1> d   1     -13.981  13.287   7.583  0.00  0.00     0.061 A 
ATOM     12  C   <1> d   1     -13.659  12.029   7.860  0.00  0.00     0.101 A 
ATOM     13  C   <1> d   1     -12.086  12.753   6.499  0.00  0.00     0.150 A 
ATOM     14  C   <1> d   1     -12.951  13.807   6.676  0.00  0.00    -0.022 A 
ATOM     15  O   <1> d   1     -12.474  11.590   7.220  0.00  0.00    -0.320 OA
ATOM     16  C   <1> d   1     -12.875  15.210   6.075  0.00  0.00     0.051 C 
ATOM     17  C   <1> d   1     -17.701  11.518  11.044  0.00  0.00     0.040 C 
ATOM     18  C   <1> d   1     -18.165  10.657  12.242  0.00  0.00     0.006 C 
ATOM     19  C   <1> d   1     -18.305   9.188  11.789  0.00  0.00     0.014 C 
ATOM     20  C   <1> d   1     -16.933   8.551  11.410  0.00  0.00    -0.020 C 
ATOM     21  C   <1> d   1     -17.247   7.225  10.651  0.00  0.00     0.020 C 
ATOM     22  C   <1> d   1     -16.098   8.219  12.683  0.00  0.00     0.020 C 
ENDROOT
TORSDOF 0
ENDMDL
