# Supplementary material for: Ferroptosis regulation by traditional chinese medicine for ischemic stroke intervention based on network pharmacology and data mining
Source: PLoS One. 2025 Apr 16;20(4):e0321751. doi: 10.1371/journal.pone.0321751 (PMC12002469; doi:10.1371/journal.pone.0321751)
Supplement: S7 File — (ZIP) [file pone.0321751.s007.zip › 分子对接1/AKT1/AKT1-7154/results/MOL007154_5aar_out07.pdb]

REMARK Generated by AMDock from AutoDock Vina result
MODEL        7
REMARK ENERGY   =   -5.4
HETATM   1  C   <1> d   1     -21.346  12.867 -19.964  0.00  0.00           C
HETATM   2  C   <1> d   1     -20.339  13.931 -20.132  0.00  0.00           C
HETATM   3  C   <1> d   1     -22.331  12.981 -18.856  0.00  0.00           C
HETATM   4  C   <1> d   1     -22.302  14.042 -17.960  0.00  0.00           C
HETATM   5  C   <1> d   1     -21.266  15.093 -18.070  0.00  0.00           C
HETATM   6  C   <1> d   1     -20.268  15.038 -19.136  0.00  0.00           C
HETATM   7  C   <1> d   1     -19.251  17.212 -18.184  0.00  0.00           C
HETATM   8  O   <1> d   1     -18.461  18.140 -18.181  0.00  0.00           O
HETATM   9  C   <1> d   1     -19.195  16.112 -19.167  0.00  0.00           C
HETATM  10  O   <1> d   1     -18.276  16.084 -19.968  0.00  0.00           O
HETATM  11  C   <1> d   1     -20.337  17.161 -17.142  0.00  0.00           C
HETATM  12  C   <1> d   1     -21.252  16.199 -17.082  0.00  0.00           C
HETATM  13  C   <1> d   1     -21.711  17.553 -15.407  0.00  0.00           C
HETATM  14  C   <1> d   1     -20.613  18.087 -16.038  0.00  0.00           C
HETATM  15  O   <1> d   1     -22.170  16.353 -16.015  0.00  0.00           O
HETATM  16  C   <1> d   1     -19.838  19.357 -15.686  0.00  0.00           C
HETATM  17  C   <1> d   1     -19.366  13.911 -21.318  0.00  0.00           C
HETATM  18  C   <1> d   1     -19.812  12.949 -22.444  0.00  0.00           C
HETATM  19  C   <1> d   1     -20.165  11.577 -21.831  0.00  0.00           C
HETATM  20  C   <1> d   1     -21.421  11.645 -20.909  0.00  0.00           C
HETATM  21  C   <1> d   1     -21.455  10.315 -20.095  0.00  0.00           C
HETATM  22  C   <1> d   1     -22.729  11.755 -21.750  0.00  0.00           C
ENDMDL
