# Supplementary material for: Ferroptosis regulation by traditional chinese medicine for ischemic stroke intervention based on network pharmacology and data mining
Source: PLoS One. 2025 Apr 16;20(4):e0321751. doi: 10.1371/journal.pone.0321751 (PMC12002469; doi:10.1371/journal.pone.0321751)
Supplement: S7 File — (ZIP) [file pone.0321751.s007.zip › 分子对接1/AKT1/AKT1-7154/results/MOL007154_5aar_out07.pdbqt]

MODEL 1
REMARK VINA RESULT:      -5.4      0.000      0.000
REMARK  0 active torsions:
REMARK  status: ('A' for Active; 'I' for Inactive)
ROOT
ATOM      1  C   <1> d   1     -21.346  12.867 -19.964  0.00  0.00    -0.043 A 
ATOM      2  C   <1> d   1     -20.339  13.931 -20.132  0.00  0.00    -0.036 A 
ATOM      3  C   <1> d   1     -22.331  12.981 -18.856  0.00  0.00     0.009 A 
ATOM      4  C   <1> d   1     -22.302  14.042 -17.960  0.00  0.00     0.016 A 
ATOM      5  C   <1> d   1     -21.266  15.093 -18.070  0.00  0.00     0.014 A 
ATOM      6  C   <1> d   1     -20.268  15.038 -19.136  0.00  0.00     0.038 A 
ATOM      7  C   <1> d   1     -19.251  17.212 -18.184  0.00  0.00     0.236 A 
ATOM      8  O   <1> d   1     -18.461  18.140 -18.181  0.00  0.00    -0.283 OA
ATOM      9  C   <1> d   1     -19.195  16.112 -19.167  0.00  0.00     0.234 A 
ATOM     10  O   <1> d   1     -18.276  16.084 -19.968  0.00  0.00    -0.283 OA
ATOM     11  C   <1> d   1     -20.337  17.161 -17.142  0.00  0.00     0.061 A 
ATOM     12  C   <1> d   1     -21.252  16.199 -17.082  0.00  0.00     0.101 A 
ATOM     13  C   <1> d   1     -21.711  17.553 -15.407  0.00  0.00     0.150 A 
ATOM     14  C   <1> d   1     -20.613  18.087 -16.038  0.00  0.00    -0.022 A 
ATOM     15  O   <1> d   1     -22.170  16.353 -16.015  0.00  0.00    -0.320 OA
ATOM     16  C   <1> d   1     -19.838  19.357 -15.686  0.00  0.00     0.051 C 
ATOM     17  C   <1> d   1     -19.366  13.911 -21.318  0.00  0.00     0.040 C 
ATOM     18  C   <1> d   1     -19.812  12.949 -22.444  0.00  0.00     0.006 C 
ATOM     19  C   <1> d   1     -20.165  11.577 -21.831  0.00  0.00     0.014 C 
ATOM     20  C   <1> d   1     -21.421  11.645 -20.909  0.00  0.00    -0.020 C 
ATOM     21  C   <1> d   1     -21.455  10.315 -20.095  0.00  0.00     0.020 C 
ATOM     22  C   <1> d   1     -22.729  11.755 -21.750  0.00  0.00     0.020 C 
ENDROOT
TORSDOF 0
ENDMDL
