# Supplementary material for: Ferroptosis regulation by traditional chinese medicine for ischemic stroke intervention based on network pharmacology and data mining
Source: PLoS One. 2025 Apr 16;20(4):e0321751. doi: 10.1371/journal.pone.0321751 (PMC12002469; doi:10.1371/journal.pone.0321751)
Supplement: S7 File — (ZIP) [file pone.0321751.s007.zip › 分子对接1/AKT1/AKT1-7154/results/MOL007154_5aar_out08.pdbqt]

MODEL 1
REMARK VINA RESULT:      -6.0      0.000      0.000
REMARK  0 active torsions:
REMARK  status: ('A' for Active; 'I' for Inactive)
ROOT
ATOM      1  C   <1> d   1     -15.887  24.673 -36.256  0.00  0.00    -0.043 A 
ATOM      2  C   <1> d   1     -15.249  26.002 -36.307  0.00  0.00    -0.036 A 
ATOM      3  C   <1> d   1     -15.046  23.467 -36.474  0.00  0.00     0.009 A 
ATOM      4  C   <1> d   1     -13.690  23.564 -36.760  0.00  0.00     0.016 A 
ATOM      5  C   <1> d   1     -13.037  24.886 -36.875  0.00  0.00     0.014 A 
ATOM      6  C   <1> d   1     -13.808  26.111 -36.672  0.00  0.00     0.038 A 
ATOM      7  C   <1> d   1     -11.652  27.450 -37.146  0.00  0.00     0.236 A 
ATOM      8  O   <1> d   1     -11.002  28.476 -37.251  0.00  0.00    -0.283 OA
ATOM      9  C   <1> d   1     -13.100  27.442 -36.859  0.00  0.00     0.234 A 
ATOM     10  O   <1> d   1     -13.695  28.504 -36.799  0.00  0.00    -0.283 OA
ATOM     11  C   <1> d   1     -10.968  26.119 -37.320  0.00  0.00     0.061 A 
ATOM     12  C   <1> d   1     -11.592  24.953 -37.203  0.00  0.00     0.101 A 
ATOM     13  C   <1> d   1      -9.500  24.455 -37.678  0.00  0.00     0.150 A 
ATOM     14  C   <1> d   1      -9.565  25.828 -37.636  0.00  0.00    -0.022 A 
ATOM     15  O   <1> d   1     -10.751  23.833 -37.414  0.00  0.00    -0.320 OA
ATOM     16  C   <1> d   1      -8.442  26.840 -37.864  0.00  0.00     0.051 C 
ATOM     17  C   <1> d   1     -16.052  27.270 -35.990  0.00  0.00     0.040 C 
ATOM     18  C   <1> d   1     -17.384  26.972 -35.263  0.00  0.00     0.006 C 
ATOM     19  C   <1> d   1     -18.140  25.861 -36.023  0.00  0.00     0.014 C 
ATOM     20  C   <1> d   1     -17.395  24.492 -35.967  0.00  0.00    -0.020 C 
ATOM     21  C   <1> d   1     -18.059  23.575 -37.041  0.00  0.00     0.020 C 
ATOM     22  C   <1> d   1     -17.551  23.825 -34.568  0.00  0.00     0.020 C 
ENDROOT
TORSDOF 0
ENDMDL
