# Supplementary material for: Ferroptosis regulation by traditional chinese medicine for ischemic stroke intervention based on network pharmacology and data mining
Source: PLoS One. 2025 Apr 16;20(4):e0321751. doi: 10.1371/journal.pone.0321751 (PMC12002469; doi:10.1371/journal.pone.0321751)
Supplement: S7 File — (ZIP) [file pone.0321751.s007.zip › 分子对接1/AKT1/AKT1-7154/results/MOL007154_5aar_out09.pdb]

REMARK Generated by AMDock from AutoDock Vina result
MODEL        9
REMARK ENERGY   =   -5.3
HETATM   1  C   <1> d   1     -21.302  21.717 -17.440  0.00  0.00           C
HETATM   2  C   <1> d   1     -22.312  20.644 -17.508  0.00  0.00           C
HETATM   3  C   <1> d   1     -19.900  21.406 -17.826  0.00  0.00           C
HETATM   4  C   <1> d   1     -19.516  20.128 -18.212  0.00  0.00           C
HETATM   5  C   <1> d   1     -20.497  19.020 -18.233  0.00  0.00           C
HETATM   6  C   <1> d   1     -21.890  19.260 -17.864  0.00  0.00           C
HETATM   7  C   <1> d   1     -22.348  16.755 -18.290  0.00  0.00           C
HETATM   8  O   <1> d   1     -23.064  15.770 -18.361  0.00  0.00           O
HETATM   9  C   <1> d   1     -22.840  18.075 -17.848  0.00  0.00           C
HETATM  10  O   <1> d   1     -23.992  18.176 -17.463  0.00  0.00           O
HETATM  11  C   <1> d   1     -20.892  16.640 -18.658  0.00  0.00           C
HETATM  12  C   <1> d   1     -20.046  17.664 -18.630  0.00  0.00           C
HETATM  13  C   <1> d   1     -18.854  15.933 -19.289  0.00  0.00           C
HETATM  14  C   <1> d   1     -20.132  15.464 -19.096  0.00  0.00           C
HETATM  15  O   <1> d   1     -18.725  17.321 -19.010  0.00  0.00           O
HETATM  16  C   <1> d   1     -20.663  14.044 -19.289  0.00  0.00           C
HETATM  17  C   <1> d   1     -23.789  20.939 -17.216  0.00  0.00           C
HETATM  18  C   <1> d   1     -24.120  22.449 -17.253  0.00  0.00           C
HETATM  19  C   <1> d   1     -23.092  23.215 -16.393  0.00  0.00           C
HETATM  20  C   <1> d   1     -21.654  23.156 -16.995  0.00  0.00           C
HETATM  21  C   <1> d   1     -20.679  23.646 -15.880  0.00  0.00           C
HETATM  22  C   <1> d   1     -21.523  24.097 -18.230  0.00  0.00           C
ENDMDL
