# Supplementary material for: Ferroptosis regulation by traditional chinese medicine for ischemic stroke intervention based on network pharmacology and data mining
Source: PLoS One. 2025 Apr 16;20(4):e0321751. doi: 10.1371/journal.pone.0321751 (PMC12002469; doi:10.1371/journal.pone.0321751)
Supplement: S7 File — (ZIP) [file pone.0321751.s007.zip › 分子对接1/AKT1/AKT1-7154/results/MOL007154_5aar_out10.pdb]

REMARK Generated by AMDock from AutoDock Vina result
MODEL       10
REMARK ENERGY   =   -5.1
HETATM   1  C   <1> d   1       5.005   8.651  -6.269  0.00  0.00           C
HETATM   2  C   <1> d   1       4.572   7.762  -5.175  0.00  0.00           C
HETATM   3  C   <1> d   1       5.771   9.879  -5.932  0.00  0.00           C
HETATM   4  C   <1> d   1       6.055  10.225  -4.617  0.00  0.00           C
HETATM   5  C   <1> d   1       5.583   9.381  -3.497  0.00  0.00           C
HETATM   6  C   <1> d   1       4.823   8.161  -3.761  0.00  0.00           C
HETATM   7  C   <1> d   1       4.678   7.797  -1.209  0.00  0.00           C
HETATM   8  O   <1> d   1       4.357   7.178  -0.209  0.00  0.00           O
HETATM   9  C   <1> d   1       4.314   7.364  -2.573  0.00  0.00           C
HETATM  10  O   <1> d   1       3.597   6.388  -2.709  0.00  0.00           O
HETATM  11  C   <1> d   1       5.476   9.067  -1.070  0.00  0.00           C
HETATM  12  C   <1> d   1       5.885   9.792  -2.105  0.00  0.00           C
HETATM  13  C   <1> d   1       6.615  10.852  -0.317  0.00  0.00           C
HETATM  14  C   <1> d   1       5.947   9.743   0.144  0.00  0.00           C
HETATM  15  O   <1> d   1       6.615  10.949  -1.736  0.00  0.00           O
HETATM  16  C   <1> d   1       5.731   9.295   1.590  0.00  0.00           C
HETATM  17  C   <1> d   1       3.866   6.433  -5.477  0.00  0.00           C
HETATM  18  C   <1> d   1       4.031   5.986  -6.948  0.00  0.00           C
HETATM  19  C   <1> d   1       3.683   7.167  -7.880  0.00  0.00           C
HETATM  20  C   <1> d   1       4.702   8.341  -7.754  0.00  0.00           C
HETATM  21  C   <1> d   1       4.056   9.575  -8.457  0.00  0.00           C
HETATM  22  C   <1> d   1       6.044   8.000  -8.467  0.00  0.00           C
ENDMDL
