# Supplementary material for: Ferroptosis regulation by traditional chinese medicine for ischemic stroke intervention based on network pharmacology and data mining
Source: PLoS One. 2025 Apr 16;20(4):e0321751. doi: 10.1371/journal.pone.0321751 (PMC12002469; doi:10.1371/journal.pone.0321751)
Supplement: S7 File — (ZIP) [file pone.0321751.s007.zip › 分子对接1/AKT1/AKT1-7154/results/MOL007154_5aar_out9.log]

#################################################################
# If you used AutoDock Vina in your work, please cite:          #
#                                                               #
# O. Trott, A. J. Olson,                                        #
# AutoDock Vina: improving the speed and accuracy of docking    #
# with a new scoring function, efficient optimization and       #
# multithreading, Journal of Computational Chemistry 31 (2010)  #
# 455-461                                                       #
#                                                               #
# DOI 10.1002/jcc.21334                                         #
#                                                               #
# Please see http://vina.scripps.edu for more information.      #
#################################################################

Reading input ... done.
Setting up the scoring function ... done.
Analyzing the binding site ... done.
Using random seed: 871364160
Performing search ... done.
Refining results ... done.

mode |   affinity | dist from best mode
     | (kcal/mol) | rmsd l.b.| rmsd u.b.
-----+------------+----------+----------
   1         -5.3      0.000      0.000
Writing output ... done.
