# Supplementary material for: Ferroptosis regulation by traditional chinese medicine for ischemic stroke intervention based on network pharmacology and data mining
Source: PLoS One. 2025 Apr 16;20(4):e0321751. doi: 10.1371/journal.pone.0321751 (PMC12002469; doi:10.1371/journal.pone.0321751)
Supplement: S7 File — (ZIP) [file pone.0321751.s007.zip › 分子对接1/AKT1/AKT1-8486/input/5aar_h.N.map]

GRID_PARAMETER_FILE 5aar_autolig.gpf
GRID_DATA_FILE 5aar_h.maps.fld
MACROMOLECULE 5aar_h.pdbqt
SPACING 1.000
NELEMENTS 40 60 68
CENTER -8.771 19.948 -12.336
0.
0.
0.
0.
0.
0.
0.
0.
0.
0.
0.
0.
0.
0.
0.
0.
0.
0.
0.
0.
0.
0.
0.
0.
0.
0.
0.
0.
0.
0.
0.
0.
0.
0.
0.
0.
0.
0.
0.
0.
0.
0.
0.
0.
0.
0.
0.
0.
0.
0.
0.
0.
0.
0.
0.
0.
0.
0.
0.
0.
0.
0.
0.
0.
0.
0.
0.
0.
0.
0.
0.
0.
0.
0.
0.
0.
0.
0.
0.
0.
0.
0.
0.
0.
0.
0.
0.
0.
0.
0.
0.
0.
0.
0.
0.
0.
0.
0.
0.
0.
0.
0.
0.
0.
0.
0.
0.
0.
0.
0.
0.
0.
0.
0.
0.
0.
0.
0.
0.
0.
0.
0.
0.
0.
0.
0.
0.
0.
0.
0.
0.
0.
0.
0.
0.
0.
0.
0.
0.
0.
0.
0.
0.
0.
0.
0.
0.
0.
0.
0.
0.
0.
0.
0.
0.
0.
0.
0.
0.
0.
0.
0.
0.
0.
0.
0.
0.
0.
0.
0.
0.
0.
0.
0.
0.
0.
0.
0.
0.
0.
0.
0.
0.
0.
0.
0.
0.
0.
0.
0.
0.
0.
0.
0.
0.
0.
0.
0.
0.
0.
0.
0.
0.
0.
0.
0.
0.
0.
0.
0.
0.
0.
0.
0.
0.
0.
0.
0.
0.
0.
0.
0.
0.
0.
0.
0.
0.
0.
0.
0.
0.
0.
0.
0.
0.
0.
0.
0.
0.
0.
0.
0.
0.
0.
0.
0.
0.
0.
0.
0.
0.
0.
0.
0.
0.
0.
0.
0.
0.
0.
0.
0.
0.
0.
0.
0.
0.
0.
0.
0.
0.
0.
0.
0.
0.
0.
0.
0.
0.
0.
0.
0.
0.
0.
0.
0.
0.
0.
0.
0.
0.
0.
0.
0.
0.
0.
0.
0.
0.
0.
0.
0.
0.
0.
0.
0.
0.
0.
0.
0.
0.
0.
0.
0.
0.
0.
0.
0.
0.
0.
0.
0.
0.
0.
0.
0.
0.
0.
0.
0.
0.
0.
0.
0.
0.
0.
0.
0.
0.
0.
0.
0.
0.
0.
0.
0.
0.
0.
0.
0.
0.
0.
0.
0.
0.
0.
0.
0.
0.
0.
0.
0.
0.
0.
0.
0.
0.
0.
0.
0.
0.
0.
0.
0.
0.
0.
0.
0.
0.
0.
0.
0.
0.
0.
0.
0.
0.
0.
0.
0.
0.
0.
0.
0.
0.
0.
0.
0.
0.
0.
0.
0.
0.
0.
0.
0.
0.
0.
0.
0.
0.
0.
0.
0.
0.
0.
0.
0.
0.
0.
0.
0.
0.
0.
0.
0.
0.
0.
0.
0.
0.
0.
0.
0.
0.
0.
0.
0.
0.
0.
0.
0.
0.
0.
0.
0.
0.
0.
0.
0.
0.
0.
0.
0.
0.
0.
0.
0.
0.
0.
0.
0.
0.
0.
0.
0.
0.
0.
0.
0.
0.
0.
0.
0.
0.
0.
0.
0.
0.
0.
0.
0.
0.
0.
0.
0.
0.
0.
0.
0.
0.
0.
0.
0.
0.
0.
0.
0.
0.
0.
0.
0.
0.
0.
0.
0.
0.
0.
0.
0.
0.
0.
0.
0.
0.
0.
0.
0.
0.
0.
0.
0.
0.
0.
0.
0.
0.
0.
0.
0.
0.
0.
0.
0.
0.
0.
0.
0.
0.
0.
0.
0.
0.
0.
0.
0.
0.
0.
0.
0.
0.
0.
0.
0.
0.
0.
0.
0.
0.
0.
0.
0.
0.
0.
0.
0.
0.
0.
0.
0.
0.
0.
0.
0.
0.
0.
0.
0.
0.
0.
0.
0.
0.
0.
0.
0.
0.
0.
0.
0.
0.
0.
0.
0.
0.
0.
0.
0.
0.
0.
0.
0.
0.
0.
0.
0.
0.
0.
0.
0.
0.
0.
0.
0.
0.
0.
0.
0.
0.
0.
0.
0.
0.
0.
0.
0.
0.
0.
0.
0.
0.
0.
0.
0.
0.
0.
0.
0.
0.
0.
0.
0.
0.
0.
0.
0.
0.
0.
0.
0.
0.
0.
0.
0.
0.
0.
0.
0.
0.
0.
0.
0.
0.
0.
0.
0.
0.
0.
0.
0.
0.
0.
0.
0.
0.
0.
0.
0.
0.
0.
0.
0.
0.
0.
0.
0.
0.
0.
0.
0.
0.
0.
0.
0.
0.
0.
0.
0.
0.
0.
0.
0.
0.
0.
0.
0.
0.
0.
0.
0.
0.
0.
0.
0.
0.
0.
0.
0.
0.
0.
0.
0.
0.
0.
0.
0.
0.
0.
0.
0.
0.
0.
0.
0.
0.
0.
0.
0.
0.
0.
0.
0.
0.
0.
0.
0.
0.
0.
0.
0.
0.
0.
0.
0.
0.
0.
0.
0.
0.
0.
0.
0.
0.
0.
0.
0.
0.
0.
0.
0.
0.
0.
0.
0.
0.
0.
0.
0.
0.
0.
0.
0.
0.
0.
0.
0.
0.
0.
0.
0.
0.
0.
0.
0.
0.
0.
0.
0.
0.
0.
0.
0.
0.
0.
0.
0.
0.
0.
0.
0.
0.
0.
0.
0.
0.
0.
0.
0.
0.
0.
0.
0.
0.
0.
0.
0.
0.
0.
0.
0.
0.
0.
0.
0.
0.
0.
0.
0.
0.
0.
0.
0.
0.
0.
0.
0.
0.
0.
0.
0.
0.
0.
0.
0.
0.
0.
0.
0.
0.
0.
0.
0.
0.
0.
0.
0.
0.
0.
0.
0.
0.
0.
0.
0.
0.
0.
0.
0.
0.
0.
0.
0.
0.
0.
0.
0.
0.
0.
0.
0.
0.
0.
0.
0.
0.
0.
0.
0.
0.
0.
0.
0.
0.
0.
0.
0.
0.
0.
0.
0.
0.
0.
0.
0.
0.
0.
0.
0.
0.
0.
0.
0.
0.
0.
0.
0.
0.
0.
0.
0.
0.
0.
0.
0.
0.
0.
0.
0.
0.
0.
0.
0.
0.
0.
0.
0.
0.
0.
0.
0.
0.
0.
0.
0.
0.
0.
0.
0.
0.
0.
0.
0.
0.
0.
0.
0.
0.
0.
0.
0.
0.
0.
0.
0.
0.
0.
0.
0.
0.
0.
0.
0.
0.
0.
0.
0.
0.
0.
0.
0.
0.
0.
0.
0.
0.
0.
0.
0.
0.
0.
0.
0.
0.
0.
0.
0.
0.
0.
0.
0.
0.
0.
0.
0.
0.
0.
0.
0.
0.
0.
0.
0.
0.
0.
0.
0.
0.
0.
0.
0.
0.
0.
0.
0.
0.
0.
0.
0.
0.
0.
0.
0.
0.
0.
0.
0.
0.
0.
0.
0.
0.
0.
0.
0.
0.
0.
0.
0.
0.
0.
0.
0.
0.
0.
0.
0.
0.
0.
0.
0.
0.
0.
0.
0.
0.
0.
0.
0.
0.
0.
0.
0.
0.
0.
0.
0.
0.
0.
0.
0.
0.
0.
0.
0.
0.
0.
0.
0.
0.
0.
0.
0.
0.
0.
0.
0.
0.
0.
0.
0.
0.
0.
0.
0.
0.
0.
0.
0.
0.
0.
0.
0.
0.
0.
0.
0.
0.
0.
0.
0.
0.
0.
0.
0.
0.
0.
0.
0.
0.
0.
0.
0.
0.
0.
0.
0.
0.
0.
0.
0.
0.
0.
0.
0.
0.
0.
0.
0.
0.
0.
0.
0.
0.
0.
0.
0.
0.
0.
0.
0.
0.
0.
0.
0.
0.
0.
0.
0.
0.
0.
0.
0.
0.
0.
0.
0.
0.
0.
0.
0.
0.
0.
0.
0.
0.
0.
0.
0.
0.
0.
0.
0.
0.
0.
0.
0.
0.
0.
0.
0.
0.
0.
0.
0.
0.
0.
0.
0.
0.
0.
0.
0.
0.
0.
0.
0.
0.
0.
0.
0.
0.
0.
0.
0.
0.
0.
0.
0.
0.
0.
0.
0.
0.
0.
0.
0.
0.
0.
0.
0.
0.
0.
0.
0.
0.
0.
0.
0.
0.
0.
0.
0.
0.
0.
0.
0.
0.
0.
0.
0.
0.
0.
0.
0.
0.
0.
0.
0.
0.
0.
0.
0.
0.
0.
0.
0.
0.
0.
0.
0.
0.
0.
0.
0.
0.
0.
0.
0.
0.
0.
0.
0.
0.
0.
0.
0.
0.
0.
0.
0.
0.
0.
0.
0.
0.
0.
0.
0.
0.
0.
0.
0.
0.
0.
0.
0.
0.
0.
0.
0.
0.
0.
0.001
0.001
0.001
0.001
0.001
0.001
0.
0.
0.
0.
0.
0.
0.
0.
0.
0.
0.
0.
0.
0.
0.
0.
0.
0.
0.
0.
0.
0.
0.
0.
0.
0.
0.
0.
0.
0.
0.
0.000
-0.002
-0.003
-0.002
-0.002
-0.003
-0.003
-0.002
-0.001
0.001
0.001
0.000
0.
0.
0.
0.
0.
0.
0.
0.
0.
0.
0.
0.
0.
0.
0.
0.
0.
0.
0.
0.
0.
0.
0.
0.
0.
0.
0.
0.001
0.000
-0.004
-0.005
-0.006
-0.009
-0.009
-0.010
-0.008
-0.006
-0.003
-0.001
-0.001
0.001
0.000
0.
0.
0.
0.
0.
0.
0.
0.
0.
0.
0.
0.
0.
0.
0.
0.
0.
0.
0.
0.
0.
0.
0.
0.
0.000
0.001
-0.002
-0.005
-0.007
-0.009
-0.014
-0.016
-0.017
-0.017
-0.016
-0.013
-0.009
-0.006
-0.001
0.000
0.001
0.
0.
0.
0.
0.
0.
0.
0.
0.
0.
0.
0.
0.
0.
0.
0.
0.
0.
0.
0.
0.
0.
0.
0.
0.001
-0.001
-0.005
-0.008
-0.014
-0.021
-0.026
-0.030
-0.031
-0.030
-0.029
-0.025
-0.017
-0.010
-0.005
-0.001
0.
0.000
0.
0.
0.
0.
0.
0.
0.
0.
0.
0.
0.
0.
0.
0.
0.
0.
0.
0.
0.
0.
0.
0.
0.000
-0.001
-0.003
-0.009
-0.015
-0.023
-0.034
-0.042
-0.049
-0.052
-0.051
-0.046
-0.038
-0.027
-0.016
-0.008
-0.002
0.000
0.001
0.
0.
0.
0.
0.
0.
0.
0.
0.
0.
0.
0.
0.
0.
0.
0.
0.
0.
0.
0.
0.
0.
0.001
-0.002
-0.005
-0.012
-0.020
-0.033
-0.050
-0.064
-0.073
-0.076
-0.071
-0.064
-0.051
-0.035
-0.021
-0.010
-0.004
-0.001
0.001
0.
0.
0.
0.
0.
0.
0.
0.
0.
0.
0.
0.
0.
0.
0.
0.
0.
0.
0.
0.
0.
0.
0.000
-0.002
-0.007
-0.015
-0.028
-0.046
-0.066
-0.082
-0.091
-0.092
-0.086
-0.074
-0.057
-0.039
-0.023
-0.011
-0.004
-0.001
0.001
0.
0.
0.
0.
0.
0.
0.
0.
0.
0.
0.
0.
0.
0.
0.
0.
0.
0.
0.
0.
0.
0.
0.000
-0.004
-0.009
-0.018
-0.035
-0.054
-0.077
-0.094
-0.102
-0.099
-0.090
-0.073
-0.057
-0.035
-0.022
-0.011
-0.004
-0.001
0.001
0.
0.
0.
0.
0.
0.
0.
0.
0.
0.
0.
0.
0.
0.
0.
0.
0.
0.
0.
0.
0.
0.
0.000
-0.002
-0.010
-0.021
-0.037
-0.059
-0.082
-0.097
-0.100
-0.094
-0.082
-0.066
-0.051
-0.033
-0.020
-0.011
-0.003
0.000
0.001
0.
0.
0.
0.
0.
0.
0.
0.
0.
0.
0.
0.
0.
0.
0.
0.
0.
0.
0.
0.
0.
0.
-0.001
-0.003
-0.011
-0.021
-0.038
-0.059
-0.079
-0.092
-0.093
-0.085
-0.072
-0.060
-0.046
-0.030
-0.018
-0.009
-0.003
0.000
0.001
0.
0.
0.
0.
0.
0.
0.
0.
0.
0.
0.
0.
0.
0.
0.
0.
0.
0.
0.
0.
0.
0.
-0.001
-0.002
-0.009
-0.019
-0.036
-0.053
-0.070
-0.085
-0.085
-0.077
-0.067
-0.053
-0.039
-0.028
-0.017
-0.008
-0.003
-0.001
0.
0.
0.
0.
0.
0.
0.
0.
0.
0.
0.
0.
0.
0.
0.
0.
0.
0.
0.
0.
0.
0.
0.
-0.001
-0.002
-0.007
-0.018
-0.029
-0.045
-0.062
-0.075
-0.080
-0.076
-0.066
-0.050
-0.037
-0.023
-0.013
-0.009
-0.002
-0.002
0.
0.
0.
0.
0.
0.
0.
0.
0.
0.
0.
0.
0.
0.
0.
0.
0.
0.
0.
0.
0.
0.
0.
-0.001
-0.001
-0.008
-0.015
-0.023
-0.036
-0.051
-0.066
-0.075
-0.075
-0.066
-0.051
-0.036
-0.021
-0.014
-0.006
-0.002
-0.002
-0.002
0.
0.
0.
0.
0.
0.
0.
0.
0.
0.
0.
0.
0.
0.
0.
0.
0.
0.
0.
0.
0.
0.
0.
-0.001
-0.004
-0.012
-0.020
-0.029
-0.043
-0.057
-0.066
-0.067
-0.061
-0.045
-0.030
-0.020
-0.014
-0.007
-0.002
-0.002
0.
0.
0.
0.
0.
0.
0.
0.
0.
0.
0.
0.
0.
0.
0.
0.
0.
0.
0.
0.
0.
0.
0.
0.
0.
-0.002
-0.008
-0.016
-0.023
-0.034
-0.047
-0.057
-0.058
-0.054
-0.043
-0.029
-0.017
-0.008
-0.005
-0.002
-0.002
0.
0.
0.
0.
0.
0.
0.
0.
0.
0.
0.
0.
0.
0.
0.
0.
0.
0.
0.
0.
0.
0.
0.
0.
0.
0.001
-0.005
-0.011
-0.016
-0.025
-0.036
-0.044
-0.046
-0.043
-0.034
-0.023
-0.014
-0.006
-0.003
-0.001
0.
0.
0.
0.
0.
0.
0.
0.
0.
0.
0.
0.
0.
0.
0.
0.
0.
0.
0.
0.
0.
0.
0.
0.
0.
0.
0.001
-0.002
-0.006
-0.010
-0.015
-0.024
-0.029
-0.032
-0.030
-0.022
-0.016
-0.008
-0.003
-0.003
0.001
0.000
0.
0.
0.
0.
0.
0.
0.
0.
0.
0.
0.
0.
0.
0.
0.
0.
0.
0.
0.
0.
0.
0.
0.
0.
0.
0.001
0.001
-0.003
-0.005
-0.010
-0.014
-0.018
-0.020
-0.019
-0.013
-0.008
-0.003
0.000
0.001
0.001
0.000
0.
0.
0.
0.
0.
0.
0.
0.
0.
0.
0.
0.
0.
0.
0.
0.
0.
0.
0.
0.
0.
0.
0.
0.
0.
0.
0.001
0.000
-0.002
-0.005
-0.007
-0.009
-0.010
-0.009
-0.007
-0.003
-0.001
0.002
0.001
0.001
0.000
0.
0.
0.
0.
0.
0.
0.
0.
0.
0.
0.
0.
0.
0.
0.
0.
0.
0.
0.
0.
0.
0.
0.
0.
0.
0.
0.001
0.001
0.000
0.000
-0.002
-0.003
-0.003
-0.003
-0.002
0.000
0.001
0.002
0.001
0.001
0.
0.
0.
0.
0.
0.
0.
0.
0.
0.
0.
0.
0.
0.
0.
0.
0.
0.
0.
0.
0.
0.
0.
0.
0.
0.
0.
0.
0.001
0.001
0.001
0.001
0.000
-0.001
-0.001
0.000
0.001
0.001
0.002
0.000
0.
0.
0.
0.
0.
0.
0.
0.
0.
0.
0.
0.
0.
0.
0.
0.
0.
0.
0.
0.
0.
0.
0.
0.
0.
0.
0.
0.
0.
0.
0.001
0.001
0.001
0.001
0.001
0.002
0.002
0.001
0.001
0.
0.
0.
0.
0.
0.
0.
0.
0.
0.
0.
0.
0.
0.
0.
0.
0.
0.
0.
0.
0.
0.
0.
0.
0.
0.
0.
0.
0.
0.
0.
0.
0.
0.
0.001
0.001
0.001
0.001
0.001
0.001
0.
0.
0.
0.
0.
0.
0.
0.
0.
0.
0.
0.
0.
0.
0.
0.
0.
0.
0.
0.
0.
0.
0.
0.
0.
0.
0.
0.
0.
0.
0.
0.
0.
0.
0.
0.
0.
0.
0.
0.
0.
0.
0.
0.
0.
0.
0.
0.
0.
0.
0.
0.
0.
0.
0.
0.
0.
0.
0.
0.
0.
0.
0.
0.
0.
0.
0.
0.
0.
0.
0.
0.
0.
0.
0.
0.
0.
0.
0.
0.
0.
0.
0.
0.
0.
0.
0.
0.
0.
0.
0.
0.
0.
0.
0.
0.
0.
0.
0.
0.
0.
0.
0.
0.
0.
0.
0.
0.
0.
0.
0.
0.
0.
0.
0.
0.
0.
0.
0.
0.
0.
0.
0.
0.
0.
0.
0.
0.
0.
0.
0.
0.
0.
0.
0.
0.
0.
0.
0.
0.
0.
0.
0.
0.
0.
0.
0.
0.
0.
0.
0.
0.
0.
0.
0.
0.
0.
0.
0.
0.
0.
0.
0.
0.
0.
0.
0.
0.
0.
0.
0.
0.
0.
0.
0.
0.
0.
0.
0.
0.
0.
0.
0.
0.
0.
0.
0.
0.
0.
0.
0.
0.
0.
0.
0.
0.
0.
0.
0.
0.
0.
0.
0.
0.
0.
0.
0.
0.
0.
0.
0.
0.
0.
0.
0.
0.
0.
0.
0.
0.
0.
0.
0.
0.
0.
0.
0.
0.
0.
0.
0.
0.
0.
0.
0.
0.
0.
0.
0.
0.
0.
0.
0.
0.
0.
0.
0.
0.
0.
0.
0.
0.
0.
0.
0.
0.
0.
0.
0.
0.
0.
0.
0.
0.
0.
0.
0.
0.
0.
0.
0.
0.
0.
0.
0.
0.
0.
0.
0.
0.
0.
0.
0.
0.
0.
0.
0.
0.
0.
0.
0.
0.
0.
0.
0.
0.
0.
0.
0.
0.
0.
0.
0.
0.
0.
0.
0.
0.
0.
0.
0.
0.
0.
0.
0.
0.
0.
0.
0.
0.
0.
0.
0.
0.
0.
0.
0.
0.
0.
0.
0.
0.
0.
0.
0.
0.
0.
0.
0.
0.
0.
0.
0.
0.
0.
0.
0.
0.
0.
0.
0.
0.
0.
0.
0.
0.
0.
0.
0.
0.
0.
0.
0.
0.
0.
0.
0.
0.
0.
0.
0.
0.
0.
0.
0.
0.
0.
0.
0.
0.
0.
0.
0.
0.
0.
0.
0.
0.
0.
0.
0.
0.
0.
0.
0.
0.
0.
0.
0.
0.
0.
0.
0.
0.
0.
0.
0.
0.
0.
0.
0.
0.
0.
0.
0.
0.
0.
0.
0.
0.
0.
0.
0.
0.
0.
0.
0.
0.
0.
0.
0.
0.
0.
0.
0.
0.
0.
0.
0.
0.
0.
0.
0.
0.
0.
0.
0.
0.
0.
0.
0.
0.
0.
0.
0.
0.
0.
0.
0.
0.
0.
0.
0.
0.
0.
0.
0.
0.
0.
0.
0.
0.
0.
0.
0.
0.
0.
0.
0.
0.
0.
0.
0.
0.
0.
0.
0.
0.
0.
0.
0.
0.
0.
0.
0.
0.
0.
0.
0.
0.
0.
0.
0.
0.
0.
0.
0.
0.
0.
0.
0.
0.
0.
0.
0.
0.
0.
0.
0.
0.
0.
0.
0.
0.
0.
0.
0.
0.
0.
0.
0.
0.
0.
0.
0.
0.
0.
0.
0.
0.
0.
0.
0.
0.
0.
0.
0.
0.
0.
0.
0.
0.
0.
0.
0.
0.
0.
0.
0.
0.
0.
0.
0.
0.
0.
0.
0.
0.
0.
0.
0.
0.
0.
0.
0.
0.
0.
0.
0.
0.
0.
0.
0.
0.
0.
0.
0.
0.
0.
0.
0.
0.
0.
0.
0.
0.
0.
0.
0.
0.
0.
0.
0.
0.
0.
0.
0.
0.
0.
0.
0.
0.
0.
0.
0.
0.
0.
0.
0.
0.
0.
0.
0.
0.
0.
0.
0.
0.
0.
0.
0.
0.
0.
0.
0.
0.
0.
0.
0.
0.
0.
0.
0.
0.
0.
0.
0.
0.
0.
0.
0.
0.
0.
0.
0.
0.
0.
0.
0.
0.
0.
0.
0.
0.
0.
0.
0.
0.
0.
0.
0.
0.
0.
0.
0.
0.
0.
0.
0.
0.
0.
0.
0.
0.
0.
0.
0.
0.
0.
0.
0.
0.
0.
0.
0.
0.
0.
0.
0.
0.
0.
0.
0.
0.
0.
0.
0.
0.
0.
0.
0.
0.
0.
0.
0.
0.
0.
0.
0.
0.
0.
0.
0.
0.
0.
0.
0.
0.
0.
0.
0.
0.
0.
0.
0.
0.
0.
0.
0.
0.
0.
0.
0.
0.
0.
0.
0.
0.
0.
0.
0.
0.
0.
0.
0.
0.
0.
0.
0.
0.
0.
0.
0.
0.
0.
0.
0.
0.
0.
0.
0.
0.
0.
0.
0.
0.
0.
0.
0.
0.
0.
0.
0.
0.
0.
0.
0.
0.
0.
0.
0.
0.
0.
0.
0.
0.
0.
0.
0.
0.
0.
0.
0.
0.
0.
0.
0.
0.
0.
0.
0.
0.
0.
0.
0.
0.
0.
0.
0.
0.
0.
0.
0.
0.
0.
0.
0.
0.
0.
0.
0.
0.
0.
0.
0.
0.
0.
0.
0.
0.
0.
0.
0.
0.
0.
0.
0.
0.
0.
0.
0.
0.
0.
0.
0.
0.
0.
0.
0.
0.
0.
0.
0.
0.
0.
0.
0.
0.
0.
0.
0.
0.
0.
0.
0.
0.
0.
0.
0.
0.
0.
0.
0.
0.
0.
0.
0.
0.
0.
0.
0.
0.
0.
0.
0.
0.
0.
0.
0.
0.
0.
0.
0.
0.
0.
0.
0.
0.
0.
0.
0.
0.
0.
0.
0.
0.
0.
0.
0.
0.
0.
0.
0.
0.
0.
0.
0.
0.
0.
0.
0.
0.
0.
0.
0.
0.
0.
0.
0.
0.
0.
0.
0.
0.
0.
0.
0.
0.
0.
0.
0.
0.
0.
0.
0.
0.
0.
0.
0.
0.
0.
0.
0.
0.
0.
0.
0.
0.
0.
0.
0.
0.
0.
0.
0.
0.
0.
0.
0.
0.
0.
0.
0.
0.
0.
0.
0.
0.
0.
0.
0.
0.
0.
0.
0.
0.
0.
0.
0.
0.
0.
0.
0.
0.
0.
0.
0.
0.
0.
0.
0.
0.
0.
0.
0.
0.
0.
0.
0.
0.
0.
0.
0.
0.
0.
0.
0.
0.
0.
0.
0.
0.
0.
0.
0.
0.
0.
0.
0.
0.
0.
0.
0.
0.
0.
0.
0.
0.
0.
0.
0.
0.
0.
0.
0.
0.
0.
0.
0.
0.
0.
0.
0.
0.
0.
0.
0.
0.
0.
0.
0.
0.
0.
0.
0.
0.
0.
0.
0.
0.
0.
0.
0.
0.
0.
0.
0.
0.
0.
0.
0.
0.
0.
0.
0.
0.
0.
0.
0.
0.
0.
0.
0.
0.
0.
0.
0.
0.
0.
0.
0.
0.
0.
0.
0.
0.
0.
0.
0.
0.
0.
0.
0.
0.
0.
0.
0.
0.
0.
0.
0.
0.
0.
0.
0.
0.
0.
0.
0.
0.
0.
0.
0.
0.
0.
0.
0.
0.
0.
0.
0.
0.
0.
0.
0.
0.
0.
0.
0.
0.
0.
0.
0.
0.
0.
0.
0.
0.
0.
0.
0.
0.
0.
0.
0.
0.
0.
0.
0.
0.
0.
0.
0.
0.
0.
0.
0.
0.
0.
0.
0.
0.
0.
0.
0.
0.
0.
0.
0.
0.
0.
0.
0.
0.
0.
0.
0.
0.
0.
0.
0.
0.
0.
0.
0.
0.
0.
0.
0.
0.
0.
0.
0.
0.
0.
0.
0.
0.
0.
0.
0.
0.
0.
0.
0.
0.
0.
0.
0.
0.
0.
0.
0.
0.
0.
0.
0.
0.
0.
0.
0.
0.
0.
0.
0.
0.
0.
0.
0.
0.
0.
0.
0.
0.
0.
0.
0.
0.
0.
0.
0.
0.
0.
0.
0.
0.
0.
0.
0.
0.
0.
0.
0.
0.
0.
0.
0.
0.
0.
0.
0.
0.
0.
0.
0.
0.
0.
0.
0.
0.
0.
0.
0.
0.
0.
0.
0.
0.
0.
0.
0.
0.
0.
0.
0.
0.
0.
0.
0.
0.
0.
0.
0.
0.
0.
0.
0.
0.
0.
0.
0.
0.
0.
0.
0.
0.
0.
0.
0.
0.
0.
0.
0.
0.
0.
0.
0.
0.
0.
0.
0.
0.
0.
0.
0.
0.
0.
0.
0.
0.
0.
0.
0.
0.
0.
0.
0.
0.
0.
0.
0.
0.
0.
0.
0.
0.
0.
0.
0.
0.
0.
0.
0.
0.
0.
0.
0.
0.
0.
0.
0.
0.
0.
0.
0.
0.
0.
0.
0.
0.
0.
0.
0.
0.
0.
0.
0.
0.
0.
0.
0.
0.
0.
0.
0.
0.
0.
0.
0.
0.
0.
0.
0.
0.
0.
0.
0.
0.
0.
0.
0.
0.
0.
0.
0.
0.
0.
0.
0.
0.
0.
0.
0.
0.
0.
0.
0.
0.
0.
0.
0.
0.
0.
0.
0.
0.
0.
0.
0.
0.
0.
0.
0.
0.
0.
0.
0.
0.
0.
0.
0.
0.
0.
0.
0.
0.
0.
0.
0.
0.
0.
0.
0.
0.
0.
0.
0.
0.
0.
0.
0.
0.
0.
0.
0.
0.
0.
0.
0.
0.
0.
0.
0.
0.
0.
0.
0.
0.
0.
0.
0.
0.
0.
0.
0.000
0.001
0.001
0.000
0.
0.
0.
0.
0.
0.
0.
0.
0.
0.
0.
0.
0.
0.
0.
0.
0.
0.
0.
0.
0.
0.
0.
0.
0.
0.
0.
0.
0.
0.
0.
0.
0.
0.000
0.000
-0.001
-0.001
-0.001
-0.001
0.001
0.001
0.001
0.001
0.
0.
0.
0.
0.
0.
0.
0.
0.
0.
0.
0.
0.
0.
0.
0.
0.
0.
0.
0.
0.
0.
0.
0.
0.
0.
0.
0.
0.001
0.000
-0.002
-0.004
-0.004
-0.006
-0.008
-0.008
-0.006
-0.005
-0.003
-0.001
-0.001
0.001
0.
0.
0.
0.
0.
0.
0.
0.
0.
0.
0.
0.
0.
0.
0.
0.
0.
0.
0.
0.
0.
0.
0.
0.
0.
0.000
-0.001
0.000
-0.004
-0.006
-0.008
-0.013
-0.015
-0.016
-0.016
-0.015
-0.013
-0.009
-0.006
-0.001
0.000
0.001
0.
0.
0.
0.
0.
0.
0.
0.
0.
0.
0.
0.
0.
0.
0.
0.
0.
0.
0.
0.
0.
0.
0.
0.000
0.001
-0.001
-0.005
-0.009
-0.014
-0.022
-0.028
-0.031
-0.033
-0.034
-0.034
-0.029
-0.021
-0.012
-0.006
-0.001
0.000
0.001
0.
0.
0.
0.
0.
0.
0.
0.
0.
0.
0.
0.
0.
0.
0.
0.
0.
0.
0.
0.
0.
0.
0.001
-0.001
-0.004
-0.009
-0.018
-0.029
-0.043
-0.054
-0.063
-0.068
-0.071
-0.067
-0.058
-0.042
-0.024
-0.012
-0.003
-0.001
0.001
0.
0.
0.
0.
0.
0.
0.
0.
0.
0.
0.
0.
0.
0.
0.
0.
0.
0.
0.
0.
0.
0.000
0.001
-0.003
-0.008
-0.017
-0.032
-0.053
-0.078
-0.097
-0.106
-0.109
-0.115
-0.106
-0.086
-0.067
-0.041
-0.019
-0.008
-0.001
0.000
0.
0.
0.
0.
0.
0.
0.
0.
0.
0.
0.
0.
0.
0.
0.
0.
0.
0.
0.
0.
0.
0.000
-0.001
-0.004
-0.012
-0.024
-0.049
-0.085
-0.119
-0.135
-0.141
-0.148
-0.153
-0.135
-0.111
-0.087
-0.055
-0.025
-0.010
-0.002
0.000
0.000
0.
0.
0.
0.
0.
0.
0.
0.
0.
0.
0.
0.
0.
0.
0.
0.
0.
0.
0.
0.
0.001
-0.002
-0.006
-0.016
-0.033
-0.068
-0.113
-0.151
-0.169
-0.169
-0.161
-0.175
-0.158
-0.134
-0.102
-0.063
-0.028
-0.012
-0.002
0.000
0.001
0.
0.
0.
0.
0.
0.
0.
0.
0.
0.
0.
0.
0.
0.
0.
0.
0.
0.
0.
0.
0.000
-0.001
-0.008
-0.019
-0.042
-0.081
-0.135
-0.178
-0.199
-0.197
-0.192
-0.188
-0.172
-0.140
-0.102
-0.058
-0.029
-0.013
-0.002
0.000
0.001
0.
0.
0.
0.
0.
0.
0.
0.
0.
0.
0.
0.
0.
0.
0.
0.
0.
0.
0.
0.
0.000
-0.002
-0.009
-0.023
-0.046
-0.089
-0.139
-0.183
-0.212
-0.216
-0.204
-0.187
-0.158
-0.124
-0.086
-0.051
-0.026
-0.013
-0.003
0.000
0.001
0.
0.
0.
0.
0.
0.
0.
0.
0.
0.
0.
0.
0.
0.
0.
0.
0.
0.
0.
0.
-0.001
-0.002
-0.009
-0.021
-0.045
-0.087
-0.130
-0.174
-0.208
-0.217
-0.202
-0.167
-0.130
-0.098
-0.067
-0.042
-0.021
-0.012
-0.004
-0.001
0.000
0.
0.
0.
0.
0.
0.
0.
0.
0.
0.
0.
0.
0.
0.
0.
0.
0.
0.
0.
0.
-0.001
-0.002
-0.006
-0.021
-0.042
-0.075
-0.119
-0.163
-0.191
-0.195
-0.180
-0.149
-0.112
-0.081
-0.057
-0.035
-0.020
-0.011
-0.005
-0.002
0.
0.
0.
0.
0.
0.
0.
0.
0.
0.
0.
0.
0.
0.
0.
0.
0.
0.
0.
0.
0.
-0.001
-0.001
-0.006
-0.016
-0.034
-0.061
-0.100
-0.141
-0.167
-0.173
-0.164
-0.142
-0.107
-0.076
-0.051
-0.033
-0.019
-0.010
-0.005
-0.003
-0.001
0.
0.
0.
0.
0.
0.
0.
0.
0.
0.
0.
0.
0.
0.
0.
0.
0.
0.
0.
0.
0.
-0.001
-0.006
-0.014
-0.026
-0.047
-0.078
-0.118
-0.147
-0.153
-0.152
-0.135
-0.108
-0.075
-0.048
-0.030
-0.019
-0.010
-0.004
-0.002
-0.001
0.
0.
0.
0.
0.
0.
0.
0.
0.
0.
0.
0.
0.
0.
0.
0.
0.
0.
0.
0.
0.
-0.001
-0.001
-0.011
-0.019
-0.036
-0.059
-0.095
-0.123
-0.137
-0.139
-0.128
-0.108
-0.074
-0.042
-0.026
-0.015
-0.010
-0.004
-0.003
-0.002
0.
0.
0.
0.
0.
0.
0.
0.
0.
0.
0.
0.
0.
0.
0.
0.
0.
0.
0.
0.
0.
0.
-0.001
-0.008
-0.015
-0.026
-0.043
-0.072
-0.098
-0.117
-0.122
-0.118
-0.100
-0.069
-0.041
-0.024
-0.012
-0.006
-0.001
-0.002
0.
0.
0.
0.
0.
0.
0.
0.
0.
0.
0.
0.
0.
0.
0.
0.
0.
0.
0.
0.
0.
0.
0.
0.
-0.003
-0.010
-0.019
-0.031
-0.053
-0.079
-0.096
-0.110
-0.107
-0.091
-0.060
-0.036
-0.019
-0.009
-0.006
-0.001
-0.001
0.
0.
0.
0.
0.
0.
0.
0.
0.
0.
0.
0.
0.
0.
0.
0.
0.
0.
0.
0.
0.
0.
0.
0.
-0.001
-0.006
-0.012
-0.019
-0.034
-0.055
-0.076
-0.089
-0.087
-0.068
-0.046
-0.026
-0.012
-0.007
-0.003
-0.002
0.001
0.
0.
0.
0.
0.
0.
0.
0.
0.
0.
0.
0.
0.
0.
0.
0.
0.
0.
0.
0.
0.
0.
0.
0.
0.001
-0.002
-0.007
-0.012
-0.020
-0.033
-0.047
-0.056
-0.053
-0.042
-0.030
-0.017
-0.008
-0.005
-0.003
-0.002
0.001
0.
0.
0.
0.
0.
0.
0.
0.
0.
0.
0.
0.
0.
0.
0.
0.
0.
0.
0.
0.
0.
0.
0.
0.
0.001
0.001
-0.003
-0.005
-0.011
-0.017
-0.025
-0.030
-0.027
-0.021
-0.014
-0.006
-0.004
-0.002
-0.002
-0.002
0.001
0.
0.
0.
0.
0.
0.
0.
0.
0.
0.
0.
0.
0.
0.
0.
0.
0.
0.
0.
0.
0.
0.
0.
0.
0.001
0.001
0.001
-0.001
-0.004
-0.008
-0.010
-0.012
-0.011
-0.008
-0.005
-0.003
-0.001
-0.002
-0.002
-0.002
0.001
0.
0.
0.
0.
0.
0.
0.
0.
0.
0.
0.
0.
0.
0.
0.
0.
0.
0.
0.
0.
0.
0.
0.
0.
0.
0.001
0.001
0.001
0.000
-0.002
-0.003
-0.003
-0.002
-0.001
-0.002
0.000
0.001
-0.001
-0.002
-0.001
0.000
0.
0.
0.
0.
0.
0.
0.
0.
0.
0.
0.
0.
0.
0.
0.
0.
0.
0.
0.
0.
0.
0.
0.
0.
0.
0.
0.001
0.001
0.001
0.001
0.002
0.001
0.001
0.001
0.001
0.001
0.000
0.000
-0.001
0.000
0.
0.
0.
0.
0.
0.
0.
0.
0.
0.
0.
0.
0.
0.
0.
0.
0.
0.
0.
0.
0.
0.
0.
0.
0.
0.
0.
0.
0.001
0.001
0.001
0.001
0.001
0.002
0.002
0.001
0.002
0.000
0.000
0.
0.
0.
0.
0.
0.
0.
0.
0.
0.
0.
0.
0.
0.
0.
0.
0.
0.
0.
0.
0.
0.
0.
0.
0.
0.
0.
0.
0.
0.
0.
0.
0.001
0.001
0.001
0.001
0.001
0.001
0.
0.
0.
0.
0.
0.
0.
0.
0.
0.
0.
0.
0.
0.
0.
0.
0.
0.
0.
0.
0.
0.
0.
0.
0.
0.
0.
0.
0.
0.
0.
0.
0.
0.
0.
0.
0.
0.
0.
0.
0.
0.
0.
0.
0.
0.
0.
0.
0.
0.
0.
0.
0.
0.
0.
0.
0.
0.
0.
0.
0.
0.
0.
0.
0.
0.
0.
0.
0.
0.
0.
0.
0.
0.
0.
0.
0.
0.
0.
0.
0.
0.
0.
0.
0.
0.
0.
0.
0.
0.
0.
0.
0.
0.
0.
0.
0.
0.
0.
0.
0.
0.
0.
0.
0.
0.
0.
0.
0.
0.
0.
0.
0.
0.
0.
0.
0.
0.
0.
0.
0.
0.
0.
0.
0.
0.
0.
0.
0.
0.
0.
0.
0.
0.
0.
0.
0.
0.
0.
0.
0.
0.
0.
0.
0.
0.
0.
0.
0.
0.
0.
0.
0.
0.
0.
0.
0.
0.
0.
0.
0.
0.
0.
0.
0.
0.
0.
0.
0.
0.
0.
0.
0.
0.
0.
0.
0.
0.
0.
0.
0.
0.
0.
0.
0.
0.
0.
0.
0.
0.
0.
0.
0.
0.
0.
0.
0.
0.
0.
0.
0.
0.
0.
0.
0.
0.
0.
0.
0.
0.
0.
0.
0.
0.
0.
0.
0.
0.
0.
0.
0.
0.
0.
0.
0.
0.
0.
0.
0.
0.
0.
0.
0.
0.
0.
0.
0.
0.
0.
0.
0.
0.
0.
0.
0.
0.
0.
0.
0.
0.
0.
0.
0.
0.
0.
0.
0.
0.
0.
0.
0.
0.
0.
0.
0.
0.
0.
0.
0.
0.
0.
0.
0.
0.
0.
0.
0.
0.
0.
0.
0.
0.
0.
0.
0.
0.
0.
0.
0.
0.
0.
0.
0.
0.
0.
0.
0.
0.
0.
0.
0.
0.
0.
0.
0.
0.
0.
0.
0.
0.
0.
0.
0.
0.
0.
0.
0.
0.
0.
0.
0.
0.
0.
0.
0.
0.
0.
0.
0.
0.
0.
0.
0.
0.
0.
0.
0.
0.
0.
0.
0.
0.
0.
0.
0.
0.
0.
0.
0.
0.
0.
0.
0.
0.
0.
0.
0.
0.
0.
0.
0.
0.
0.
0.
0.
0.
0.
0.
0.
0.
0.
0.
0.
0.
0.
0.
0.
0.
0.
0.
0.
0.
0.
0.
0.
0.
0.
0.
0.
0.
0.
0.
0.
0.
0.
0.
0.
0.
0.
0.
0.
0.
0.
0.
0.
0.
0.
0.
0.
0.
0.
0.
0.
0.
0.
0.
0.
0.
0.
0.
0.
0.
0.
0.
0.
0.
0.
0.
0.
0.
0.
0.
0.
0.
0.
0.
0.
0.
0.
0.
0.
0.
0.
0.
0.
0.
0.
0.
0.
0.
0.
0.
0.
0.
0.
0.
0.
0.
0.
0.
0.
0.
0.
0.
0.
0.
0.
0.
0.
0.
0.
0.
0.
0.
0.
0.
0.
0.
0.
0.
0.
0.
0.
0.
0.
0.
0.
0.
0.
0.
0.
0.
0.
0.
0.
0.
0.
0.
0.
0.
0.
0.
0.
0.
0.
0.
0.
0.
0.
0.
0.
0.
0.
0.
0.
0.
0.
0.
0.
0.
0.
0.
0.
0.
0.
0.
0.
0.
0.
0.
0.
0.
0.
0.
0.
0.
0.
0.
0.
0.
0.
0.
0.
0.
0.
0.
0.
0.
0.
0.
0.
0.
0.
0.
0.
0.
0.
0.
0.
0.
0.
0.
0.
0.
0.
0.
0.
0.
0.
0.
0.
0.
0.
0.
0.
0.
0.
0.
0.
0.
0.
0.
0.
0.
0.
0.
0.
0.
0.
0.
0.
0.
0.
0.
0.
0.
0.
0.
0.
0.
0.
0.
0.
0.
0.
0.
0.
0.
0.
0.
0.
0.
0.
0.
0.
0.
0.
0.
0.
0.
0.
0.
0.
0.
0.
0.
0.
0.
0.
0.
0.
0.
0.
0.
0.
0.
0.
0.
0.
0.
0.
0.
0.
0.
0.
0.
0.
0.
0.
0.
0.
0.
0.
0.
0.
0.
0.
0.
0.
0.
0.
0.
0.
0.
0.
0.
0.
0.
0.
0.
0.
0.
0.
0.
0.
0.
0.
0.
0.
0.
0.
0.
0.
0.
0.
0.
0.
0.
0.
0.
0.
0.
0.
0.
0.
0.
0.
0.
0.
0.
0.
0.
0.
0.
0.
0.
0.
0.
0.
0.
0.
0.
0.
0.
0.
0.
0.
0.
0.
0.
0.
0.
0.
0.
0.
0.
0.
0.
0.
0.
0.
0.
0.
0.
0.
0.
0.
0.
0.
0.
0.
0.
0.
0.
0.
0.
0.
0.
0.
0.
0.
0.
0.
0.
0.
0.
0.
0.
0.
0.
0.
0.
0.
0.
0.
0.
0.
0.
0.
0.
0.
0.
0.
0.
0.
0.
0.
0.
0.
0.
0.
0.
0.
0.
0.
0.
0.
0.
0.
0.
0.
0.
0.
0.
0.
0.
0.
0.
0.
0.
0.
0.
0.
0.
0.
0.
0.
0.
0.
0.
0.
0.
0.
0.
0.
0.
0.
0.
0.
0.
0.
0.
0.
0.
0.
0.
0.
0.
0.
0.
0.
0.
0.
0.
0.
0.
0.
0.
0.
0.
0.
0.
0.
0.
0.
0.
0.
0.
0.
0.
0.
0.
0.
0.
0.
0.
0.
0.
0.
0.
0.
0.
0.
0.
0.
0.
0.
0.
0.
0.
0.
0.
0.
0.
0.
0.
0.
0.
0.
0.
0.
0.
0.
0.
0.
0.
0.
0.
0.
0.
0.
0.
0.
0.
0.
0.
0.
0.
0.
0.
0.
0.
0.
0.
0.
0.
0.
0.
0.
0.
0.
0.
0.
0.
0.
0.
0.
0.
0.
0.
0.
0.
0.
0.
0.
0.
0.
0.
0.
0.
0.
0.
0.
0.
0.
0.
0.
0.
0.
0.
0.
0.
0.
0.
0.
0.
0.
0.
0.
0.
0.
0.
0.
0.
0.
0.
0.
0.
0.
0.
0.
0.
0.
0.
0.
0.
0.
0.
0.
0.
0.
0.
0.
0.
0.
0.
0.
0.
0.
0.
0.
0.
0.
0.
0.
0.
0.
0.
0.
0.
0.
0.
0.
0.
0.
0.
0.
0.
0.
0.
0.
0.
0.
0.
0.
0.
0.
0.
0.
0.
0.
0.
0.
0.
0.
0.
0.
0.
0.
0.
0.
0.
0.
0.
0.
0.
0.
0.
0.
0.
0.
0.
0.
0.
0.
0.
0.
0.
0.
0.
0.
0.
0.
0.
0.
0.
0.
0.
0.
0.
0.
0.
0.
0.
0.
0.
0.
0.
0.
0.
0.
0.
0.
0.
0.
0.
0.
0.
0.
0.
0.
0.
0.
0.
0.
0.
0.
0.
0.
0.
0.
0.
0.
0.
0.
0.
0.
0.
0.
0.
0.
0.
0.
0.
0.
0.
0.
0.
0.
0.
0.
0.
0.
0.
0.
0.
0.
0.
0.
0.
0.
0.
0.
0.
0.
0.
0.
0.
0.
0.
0.
0.
0.
0.
0.
0.
0.
0.
0.
0.
0.
0.
0.
0.
0.
0.
0.
0.
0.
0.
0.
0.
0.
0.
0.
0.
0.
0.
0.
0.
0.
0.
0.
0.
0.
0.
0.
0.
0.
0.
0.
0.
0.
0.
0.
0.
0.
0.
0.
0.
0.
0.
0.
0.
0.
0.
0.
0.
0.
0.
0.
0.
0.
0.
0.
0.
0.
0.
0.
0.
0.
0.
0.
0.
0.
0.
0.
0.
0.
0.
0.
0.
0.
0.
0.
0.
0.
0.
0.
0.
0.
0.
0.
0.
0.
0.
0.
0.
0.
0.
0.
0.
0.
0.
0.
0.
0.
0.
0.
0.
0.
0.
0.
0.
0.
0.
0.
0.
0.
0.
0.
0.
0.
0.
0.
0.
0.
0.
0.
0.
0.
0.
0.
0.
0.
0.
0.
0.
0.
0.
0.
0.
0.
0.
0.
0.
0.
0.
0.
0.
0.
0.
0.
0.
0.
0.
0.
0.
0.
0.
0.
0.
0.
0.
0.
0.
0.
0.
0.
0.
0.
0.
0.
0.
0.
0.
0.
0.
0.
0.
0.
0.
0.
0.
0.
0.
0.
0.
0.
0.
0.
0.
0.
0.
0.
0.
0.
0.
0.
0.
0.
0.
0.
0.
0.
0.
0.
0.
0.
0.
0.
0.
0.
0.
0.
0.
0.
0.
0.
0.
0.
0.
0.
0.
0.
0.
0.
0.
0.
0.
0.
0.
0.
0.
0.
0.
0.
0.
0.
0.
0.
0.
0.
0.
0.
0.
0.
0.
0.
0.
0.
0.
0.
0.
0.
0.
0.
0.
0.
0.
0.
0.
0.
0.
0.
0.
0.
0.
0.
0.
0.
0.
0.
0.
0.
0.
0.
0.
0.
0.
0.
0.
0.
0.
0.
0.
0.
0.
0.
0.
0.
0.
0.
0.
0.
0.
0.
0.
0.
0.
0.
0.
0.
0.
0.
0.
0.
0.
0.
0.
0.
0.
0.
0.
0.
0.
0.
0.
0.
0.
0.
0.
0.
0.
0.
0.
0.
0.
0.
0.
0.
0.
0.
0.
0.
0.
0.
0.
0.
0.
0.
0.
0.
0.
0.
0.
0.
0.
0.
0.
0.
0.
0.001
0.001
0.001
0.001
0.001
0.001
0.
0.
0.
0.
0.
0.
0.
0.
0.
0.
0.
0.
0.
0.
0.
0.
0.
0.
0.
0.
0.
0.
0.
0.
0.
0.
0.
0.
0.
0.
0.001
0.000
-0.002
-0.002
-0.002
-0.002
-0.002
-0.003
-0.003
-0.001
0.001
0.001
0.001
0.
0.
0.
0.
0.
0.
0.
0.
0.
0.
0.
0.
0.
0.
0.
0.
0.
0.
0.
0.
0.
0.
0.
0.
0.
0.
0.001
0.000
-0.001
-0.005
-0.006
-0.008
-0.011
-0.011
-0.011
-0.011
-0.008
-0.006
-0.001
-0.001
0.001
0.001
0.
0.
0.
0.
0.
0.
0.
0.
0.
0.
0.
0.
0.
0.
0.
0.
0.
0.
0.
0.
0.
0.
0.
0.
0.001
0.000
-0.003
-0.007
-0.011
-0.017
-0.021
-0.024
-0.026
-0.027
-0.027
-0.023
-0.016
-0.010
-0.003
-0.001
0.001
0.000
0.
0.
0.
0.
0.
0.
0.
0.
0.
0.
0.
0.
0.
0.
0.
0.
0.
0.
0.
0.
0.
0.
0.001
0.000
-0.003
-0.009
-0.016
-0.028
-0.040
-0.050
-0.057
-0.062
-0.065
-0.064
-0.056
-0.041
-0.023
-0.011
-0.003
-0.001
0.001
0.
0.
0.
0.
0.
0.
0.
0.
0.
0.
0.
0.
0.
0.
0.
0.
0.
0.
0.
0.
0.
0.000
0.001
-0.002
-0.008
-0.019
-0.036
-0.061
-0.087
-0.108
-0.117
-0.123
-0.122
-0.110
-0.091
-0.072
-0.052
-0.025
-0.011
-0.002
0.000
0.000
0.
0.
0.
0.
0.
0.
0.
0.
0.
0.
0.
0.
0.
0.
0.
0.
0.
0.
0.
0.
0.001
-0.001
-0.005
-0.015
-0.033
-0.069
-0.112
-0.149
-0.163
-0.162
-0.143
-0.155
-0.040
0.021
-0.088
-0.078
-0.042
-0.017
-0.003
-0.001
0.001
0.
0.
0.
0.
0.
0.
0.
0.
0.
0.
0.
0.
0.
0.
0.
0.
0.
0.
0.
0.
0.001
-0.002
-0.008
-0.022
-0.054
-0.103
-0.151
-0.185
-0.145
0.209
0.927
0.240
0.231
0.379
-0.076
-0.104
-0.061
-0.023
-0.008
-0.001
0.001
0.
0.
0.
0.
0.
0.
0.
0.
0.
0.
0.
0.
0.
0.
0.
0.
0.
0.
0.
0.
0.000
-0.003
-0.011
-0.030
-0.073
-0.137
-0.192
-0.173
0.417
1.801
3.937
1.194
0.080
0.081
-0.129
-0.116
-0.074
-0.030
-0.009
-0.001
0.001
0.
0.
0.
0.
0.
0.
0.
0.
0.
0.
0.
0.
0.
0.
0.
0.
0.
0.
0.
0.
0.000
-0.004
-0.014
-0.037
-0.087
-0.158
-0.215
-0.157
0.819
1.817
1.421
0.294
-0.157
-0.145
-0.158
-0.124
-0.074
-0.032
-0.011
-0.001
0.001
0.
0.
0.
0.
0.
0.
0.
0.
0.
0.
0.
0.
0.
0.
0.
0.
0.
0.
0.
0.
0.000
-0.004
-0.015
-0.040
-0.093
-0.158
-0.162
-0.119
-0.018
0.067
-0.178
-0.273
-0.268
-0.217
-0.163
-0.113
-0.062
-0.031
-0.012
-0.002
0.001
0.000
0.
0.
0.
0.
0.
0.
0.
0.
0.
0.
0.
0.
0.
0.
0.
0.
0.
0.
0.
-0.001
-0.003
-0.016
-0.041
-0.087
-0.142
-0.104
-0.011
-0.190
-0.296
-0.331
-0.316
-0.266
-0.204
-0.147
-0.096
-0.054
-0.028
-0.011
-0.003
-0.001
0.001
0.001
0.
0.
0.
0.
0.
0.
0.
0.
0.
0.
0.
0.
0.
0.
0.
0.
0.
0.
-0.001
-0.004
-0.015
-0.035
-0.078
-0.132
-0.182
-0.212
-0.246
-0.258
-0.303
-0.288
-0.230
-0.172
-0.119
-0.079
-0.044
-0.021
-0.010
-0.004
-0.001
0.001
0.001
0.001
0.
0.
0.
0.
0.
0.
0.
0.
0.
0.
0.
0.
0.
0.
0.
0.
0.
-0.001
-0.003
-0.012
-0.030
-0.059
-0.116
-0.182
-0.226
-0.168
-0.038
-0.187
-0.249
-0.214
-0.158
-0.107
-0.072
-0.042
-0.022
-0.011
-0.005
-0.002
-0.001
0.001
0.001
0.
0.
0.
0.
0.
0.
0.
0.
0.
0.
0.
0.
0.
0.
0.
0.
0.
-0.001
-0.001
-0.010
-0.021
-0.045
-0.085
-0.150
-0.200
-0.164
0.
0.026
-0.158
-0.204
-0.158
-0.104
-0.065
-0.040
-0.022
-0.010
-0.006
-0.002
-0.001
0.001
0.001
0.
0.
0.
0.
0.
0.
0.
0.
0.
0.
0.
0.
0.
0.
0.
0.
0.
0.
-0.001
-0.008
-0.016
-0.034
-0.061
-0.113
-0.153
-0.136
0.504
1.527
0.289
-0.175
-0.157
-0.103
-0.061
-0.036
-0.021
-0.011
-0.004
-0.002
-0.001
0.001
0.001
0.
0.
0.
0.
0.
0.
0.
0.
0.
0.
0.
0.
0.
0.
0.
0.
0.
0.
0.
-0.003
-0.012
-0.023
-0.044
-0.082
-0.126
-0.124
0.524
1.531
0.330
-0.156
-0.146
-0.096
-0.058
-0.034
-0.022
-0.012
-0.004
-0.001
0.001
0.001
0.000
0.
0.
0.
0.
0.
0.
0.
0.
0.
0.
0.
0.
0.
0.
0.
0.
0.
0.
0.
-0.001
-0.008
-0.016
-0.029
-0.056
-0.100
-0.141
-0.079
0.045
-0.104
-0.162
-0.138
-0.089
-0.052
-0.028
-0.018
-0.012
-0.007
-0.002
0.001
0.000
0.
0.
0.
0.
0.
0.
0.
0.
0.
0.
0.
0.
0.
0.
0.
0.
0.
0.
0.
0.
0.001
-0.003
-0.010
-0.018
-0.037
-0.071
-0.114
-0.141
-0.153
-0.153
-0.144
-0.114
-0.072
-0.041
-0.023
-0.017
-0.009
-0.007
-0.003
0.
0.
0.
0.
0.
0.
0.
0.
0.
0.
0.
0.
0.
0.
0.
0.
0.
0.
0.
0.
0.
0.
0.001
-0.001
-0.004
-0.010
-0.021
-0.042
-0.077
-0.102
-0.117
-0.118
-0.106
-0.077
-0.048
-0.028
-0.019
-0.012
-0.008
-0.005
-0.004
0.
0.
0.
0.
0.
0.
0.
0.
0.
0.
0.
0.
0.
0.
0.
0.
0.
0.
0.
0.
0.
0.
0.
0.001
-0.002
-0.005
-0.012
-0.022
-0.041
-0.060
-0.071
-0.072
-0.059
-0.042
-0.029
-0.018
-0.014
-0.010
-0.007
-0.006
-0.004
0.
0.
0.
0.
0.
0.
0.
0.
0.
0.
0.
0.
0.
0.
0.
0.
0.
0.
0.
0.
0.
0.
0.
0.001
0.001
0.000
-0.005
-0.010
-0.017
-0.025
-0.031
-0.031
-0.025
-0.017
-0.011
-0.010
-0.008
-0.007
-0.006
-0.005
-0.002
0.
0.
0.
0.
0.
0.
0.
0.
0.
0.
0.
0.
0.
0.
0.
0.
0.
0.
0.
0.
0.
0.
0.
0.
0.001
0.001
0.
-0.002
-0.005
-0.008
-0.007
-0.008
-0.006
-0.006
-0.005
-0.004
-0.006
-0.006
-0.005
-0.003
-0.002
0.
0.
0.
0.
0.
0.
0.
0.
0.
0.
0.
0.
0.
0.
0.
0.
0.
0.
0.
0.
0.
0.
0.
0.
0.001
0.001
0.001
0.001
0.001
-0.001
-0.001
-0.001
0.001
0.001
0.000
-0.002
-0.003
-0.003
-0.003
-0.002
0.
0.
0.
0.
0.
0.
0.
0.
0.
0.
0.
0.
0.
0.
0.
0.
0.
0.
0.
0.
0.
0.
0.
0.
0.
0.
0.001
0.001
0.001
0.001
0.002
0.002
0.003
0.002
0.002
0.001
-0.001
-0.002
-0.002
-0.002
0.
0.
0.
0.
0.
0.
0.
0.
0.
0.
0.
0.
0.
0.
0.
0.
0.
0.
0.
0.
0.
0.
0.
0.
0.
0.
0.
0.
0.
0.001
0.001
0.001
0.001
0.002
0.002
0.003
0.000
0.000
0.000
0.
0.
0.
0.
0.
0.
0.
0.
0.
0.
0.
0.
0.
0.
0.
0.
0.
0.
0.
0.
0.
0.
0.
0.
0.
0.
0.
0.
0.
0.
0.
0.
0.
0.001
0.001
0.001
0.001
0.
0.
0.
0.
0.
0.
0.
0.
0.
0.
0.
0.
0.
0.
0.
0.
0.
0.
0.
0.
0.
0.
0.
0.
0.
0.
0.
0.
0.
0.
0.
0.
0.
0.
0.
0.
0.
0.
0.
0.
0.
0.
0.
0.
0.
0.
0.
0.
0.
0.
0.
0.
0.
0.
0.
0.
0.
0.
0.
0.
0.
0.
0.
0.
0.
0.
0.
0.
0.
0.
0.
0.
0.
0.
0.
0.
0.
0.
0.
0.
0.
0.
0.
0.
0.
0.
0.
0.
0.
0.
0.
0.
0.
0.
0.
0.
0.
0.
0.
0.
0.
0.
0.
0.
0.
0.
0.
0.
0.
0.
0.
0.
0.
0.
0.
0.
0.
0.
0.
0.
0.
0.
0.
0.
0.
0.
0.
0.
0.
0.
0.
0.
0.
0.
0.
0.
0.
0.
0.
0.
0.
0.
0.
0.
0.
0.
0.
0.
0.
0.
0.
0.
0.
0.
0.
0.
0.
0.
0.
0.
0.
0.
0.
0.
0.
0.
0.
0.
0.
0.
0.
0.
0.
0.
0.
0.
0.
0.
0.
0.
0.
0.
0.
0.
0.
0.
0.
0.
0.
0.
0.
0.
0.
0.
0.
0.
0.
0.
0.
0.
0.
0.
0.
0.
0.
0.
0.
0.
0.
0.
0.
0.
0.
0.
0.
0.
0.
0.
0.
0.
0.
0.
0.
0.
0.
0.
0.
0.
0.
0.
0.
0.
0.
0.
0.
0.
0.
0.
0.
0.
0.
0.
0.
0.
0.
0.
0.
0.
0.
0.
0.
0.
0.
0.
0.
0.
0.
0.
0.
0.
0.
0.
0.
0.
0.
0.
0.
0.
0.
0.
0.
0.
0.
0.
0.
0.
0.
0.
0.
0.
0.
0.
0.
0.
0.
0.
0.
0.
0.
0.
0.
0.
0.
0.
0.
0.
0.
0.
0.
0.
0.
0.
0.
0.
0.
0.
0.
0.
0.
0.
0.
0.
0.
0.
0.
0.
0.
0.
0.
0.
0.
0.
0.
0.
0.
0.
0.
0.
0.
0.
0.
0.
0.
0.
0.
0.
0.
0.
0.
0.
0.
0.
0.
0.
0.
0.
0.
0.
0.
0.
0.
0.
0.
0.
0.
0.
0.
0.
0.
0.
0.
0.
0.
0.
0.
0.
0.
0.
0.
0.
0.
0.
0.
0.
0.
0.
0.
0.
0.
0.
0.
0.
0.
0.
0.
0.
0.
0.
0.
0.
0.
0.
0.
0.
0.
0.
0.
0.
0.
0.
0.
0.
0.
0.
0.
0.
0.
0.
0.
0.
0.
0.
0.
0.
0.
0.
0.
0.
0.
0.
0.
0.
0.
0.
0.
0.
0.
0.
0.
0.
0.
0.
0.
0.
0.
0.
0.
0.
0.
0.
0.
0.
0.
0.
0.
0.
0.
0.
0.
0.
0.
0.
0.
0.
0.
0.
0.
0.
0.
0.
0.
0.
0.
0.
0.
0.
0.
0.
0.
0.
0.
0.
0.
0.
0.
0.
0.
0.
0.
0.
0.
0.
0.
0.
0.
0.
0.
0.
0.
0.
0.
0.
0.
0.
0.
0.
0.
0.
0.
0.
0.
0.
0.
0.
0.
0.
0.
0.
0.
0.
0.
0.
0.
0.
0.
0.
0.
0.
0.
0.
0.
0.
0.
0.
0.
0.
0.
0.
0.
0.
0.
0.
0.
0.
0.
0.
0.
0.
0.
0.
0.
0.
0.
0.
0.
0.
0.
0.
0.
0.
0.
0.
0.
0.
0.
0.
0.
0.
0.
0.
0.
0.
0.
0.
0.
0.
0.
0.
0.
0.
0.
0.
0.
0.
0.
0.
0.
0.
0.
0.
0.
0.
0.
0.
0.
0.
0.
0.
0.
0.
0.
0.
0.
0.
0.
0.
0.
0.
0.
0.
0.
0.
0.
0.
0.
0.
0.
0.
0.
0.
0.
0.
0.
0.
0.
0.
0.
0.
0.
0.
0.
0.
0.
0.
0.
0.
0.
0.
0.
0.
0.
0.
0.
0.
0.
0.
0.
0.
0.
0.
0.
0.
0.
0.
0.
0.
0.
0.
0.
0.
0.
0.
0.
0.
0.
0.
0.
0.
0.
0.
0.
0.
0.
0.
0.
0.
0.
0.
0.
0.
0.
0.
0.
0.
0.
0.
0.
0.
0.
0.
0.
0.
0.
0.
0.
0.
0.
0.
0.
0.
0.
0.
0.
0.
0.
0.
0.
0.
0.
0.
0.
0.
0.
0.
0.
0.
0.
0.
0.
0.
0.
0.
0.
0.
0.
0.
0.
0.
0.
0.
0.
0.
0.
0.
0.
0.
0.
0.
0.
0.
0.
0.
0.
0.
0.
0.
0.
0.
0.
0.
0.
0.
0.
0.
0.
0.
0.
0.
0.
0.
0.
0.
0.
0.
0.
0.
0.
0.
0.
0.
0.
0.
0.
0.
0.
0.
0.
0.
0.
0.
0.
0.
0.
0.
0.
0.
0.
0.
0.
0.
0.
0.
0.
0.
0.
0.
0.
0.
0.
0.
0.
0.
0.
0.
0.
0.
0.
0.
0.
0.
0.
0.
0.
0.
0.
0.
0.
0.
0.
0.
0.
0.
0.
0.
0.
0.
0.
0.
0.
0.
0.
0.
0.
0.
0.
0.
0.
0.
0.
0.
0.
0.
0.
0.
0.
0.
0.
0.
0.
0.
0.
0.
0.
0.
0.
0.
0.
0.
0.
0.
0.
0.
0.
0.
0.
0.
0.
0.
0.
0.
0.
0.
0.
0.
0.
0.
0.
0.
0.
0.
0.
0.
0.
0.
0.
0.
0.
0.
0.
0.
0.
0.
0.
0.
0.
0.
0.
0.
0.
0.
0.
0.
0.
0.
0.
0.
0.
0.
0.
0.
0.
0.
0.
0.
0.
0.
0.
0.
0.
0.
0.
0.
0.
0.
0.
0.
0.
0.
0.
0.
0.
0.
0.
0.
0.
0.
0.
0.
0.
0.
0.
0.
0.
0.
0.
0.
0.
0.
0.
0.
0.
0.
0.
0.
0.
0.
0.
0.
0.
0.
0.
0.
0.
0.
0.
0.
0.
0.
0.
0.
0.
0.
0.
0.
0.
0.
0.
0.
0.
0.
0.
0.
0.
0.
0.
0.
0.
0.
0.
0.
0.
0.
0.
0.
0.
0.
0.
0.
0.
0.
0.
0.
0.
0.
0.
0.
0.
0.
0.
0.
0.
0.
0.
0.
0.
0.
0.
0.
0.
0.
0.
0.
0.
0.
0.
0.
0.
0.
0.
0.
0.
0.
0.
0.
0.
0.
0.
0.
0.
0.
0.
0.
0.
0.
0.
0.
0.
0.
0.
0.
0.
0.
0.
0.
0.
0.
0.
0.
0.
0.
0.
0.
0.
0.
0.
0.
0.
0.
0.
0.
0.
0.
0.
0.
0.
0.
0.
0.
0.
0.
0.
0.
0.
0.
0.
0.
0.
0.
0.
0.
0.
0.
0.
0.
0.
0.
0.
0.
0.
0.
0.
0.
0.
0.
0.
0.
0.
0.
0.
0.
0.
0.
0.
0.
0.
0.
0.
0.
0.
0.
0.
0.
0.
0.
0.
0.
0.
0.
0.
0.
0.
0.
0.
0.
0.
0.
0.
0.
0.
0.
0.
0.
0.
0.
0.
0.
0.
0.
0.
0.
0.
0.
0.
0.
0.
0.
0.
0.
0.
0.
0.
0.
0.
0.
0.
0.
0.
0.
0.
0.
0.
0.
0.
0.
0.
0.
0.
0.
0.
0.
0.
0.
0.
0.
0.
0.
0.
0.
0.
0.
0.
0.
0.
0.
0.
0.
0.
0.
0.
0.
0.
0.
0.
0.
0.
0.
0.
0.
0.
0.
0.
0.
0.
0.
0.
0.
0.
0.
0.
0.
0.
0.
0.
0.
0.
0.
0.
0.
0.
0.
0.
0.
0.
0.
0.
0.
0.
0.
0.
0.
0.
0.
0.
0.
0.
0.
0.
0.
0.
0.
0.
0.
0.
0.
0.
0.
0.
0.
0.
0.
0.
0.
0.
0.
0.
0.
0.
0.
0.
0.
0.
0.
0.
0.
0.
0.
0.
0.
0.
0.
0.
0.
0.
0.
0.
0.
0.
0.
0.
0.
0.
0.
0.
0.
0.
0.
0.
0.
0.
0.
0.
0.
0.
0.
0.
0.
0.
0.
0.
0.
0.
0.
0.
0.
0.
0.
0.
0.
0.
0.
0.
0.
0.
0.
0.
0.
0.
0.
0.
0.
0.
0.
0.
0.
0.
0.
0.
0.
0.
0.
0.
0.
0.
0.
0.
0.
0.
0.
0.
0.
0.
0.
0.
0.
0.
0.
0.
0.
0.
0.
0.
-0.001
-0.001
-0.002
-0.001
0.001
0.000
0.
0.
0.
0.
0.
0.
0.
0.
0.
0.
0.
0.
0.
0.
0.
0.
0.
0.
0.
0.
0.
0.
0.
0.
0.
0.
0.
0.
0.
0.
0.
0.
0.
0.
-0.001
-0.001
-0.003
-0.002
-0.002
-0.001
0.001
0.000
0.
0.
0.
0.
0.
0.
0.
0.
0.
0.
0.
0.
0.
0.
0.
0.
0.
0.
0.
0.
0.
0.
0.
0.
0.
0.
0.
0.
0.
0.000
0.001
0.001
0.001
-0.001
-0.001
-0.002
-0.002
-0.002
0.000
0.001
0.001
0.
0.
0.
0.
0.
0.
0.
0.
0.
0.
0.
0.
0.
0.
0.
0.
0.
0.
0.
0.
0.
0.
0.
0.
0.
0.
0.
0.001
0.000
0.000
-0.002
-0.004
-0.004
-0.008
-0.007
-0.007
-0.006
-0.004
-0.001
0.001
0.001
0.000
0.
0.
0.
0.
0.
0.
0.
0.
0.
0.
0.
0.
0.
0.
0.
0.
0.
0.
0.
0.
0.
0.
0.
0.
0.000
0.
-0.001
-0.004
-0.006
-0.008
-0.013
-0.014
-0.016
-0.016
-0.017
-0.013
-0.010
-0.005
0.000
0.000
0.001
0.
0.
0.
0.
0.
0.
0.
0.
0.
0.
0.
0.
0.
0.
0.
0.
0.
0.
0.
0.
0.
0.
0.
0.000
0.
-0.001
-0.006
-0.010
-0.018
-0.027
-0.033
-0.035
-0.038
-0.039
-0.041
-0.035
-0.026
-0.016
-0.009
-0.001
0.000
0.001
0.
0.
0.
0.
0.
0.
0.
0.
0.
0.
0.
0.
0.
0.
0.
0.
0.
0.
0.
0.
0.
0.000
0.001
-0.001
-0.005
-0.014
-0.030
-0.049
-0.070
-0.085
-0.094
-0.099
-0.101
-0.089
-0.075
-0.061
-0.040
-0.020
-0.008
-0.003
0.
0.
0.
0.
0.
0.
0.
0.
0.
0.
0.
0.
0.
0.
0.
0.
0.
0.
0.
0.
0.
0.
0.001
0.000
-0.004
-0.014
-0.032
-0.065
-0.106
-0.142
-0.162
-0.175
-0.181
-0.155
0.106
0.215
-0.063
-0.074
-0.043
-0.017
-0.005
0.000
0.001
0.
0.
0.
0.
0.
0.
0.
0.
0.
0.
0.
0.
0.
0.
0.
0.
0.
0.
0.
0.
0.001
-0.002
-0.008
-0.025
-0.062
-0.105
-0.151
-0.127
-0.077
0.280
1.248
0.932
15.966
26.761
1.501
-0.099
-0.076
-0.031
-0.010
-0.003
0.
0.
0.
0.
0.
0.
0.
0.
0.
0.
0.
0.
0.
0.
0.
0.
0.
0.
0.
0.
0.000
0.
-0.003
-0.013
-0.040
-0.087
-0.126
0.145
1.159
3.846
23.401
137.749
27.973
127.719
263.554
7.056
-0.079
-0.105
-0.045
-0.015
-0.004
0.000
0.
0.
0.
0.
0.
0.
0.
0.
0.
0.
0.
0.
0.
0.
0.
0.
0.
0.
0.
0.000
0.000
-0.006
-0.018
-0.053
-0.114
-0.096
1.098
5.569
81.980
315.243
2717.226
211.572
41.228
45.207
3.521
-0.070
-0.117
-0.058
-0.020
-0.006
-0.002
0.000
0.
0.
0.
0.
0.
0.
0.
0.
0.
0.
0.
0.
0.
0.
0.
0.
0.
0.
0.000
-0.001
-0.007
-0.021
-0.063
-0.136
-0.167
0.570
6.011
222.868
588.486
244.188
41.146
10.179
9.729
2.197
-0.039
-0.117
-0.063
-0.024
-0.008
0.000
0.001
0.000
0.
0.
0.
0.
0.
0.
0.
0.
0.
0.
0.
0.
0.
0.
0.
0.
0.
-0.001
-0.001
-0.009
-0.025
-0.067
-0.138
0.118
12.267
37.556
25.010
36.211
6.688
1.134
0.295
0.417
0.126
-0.149
-0.112
-0.058
-0.026
-0.010
-0.002
0.001
0.001
0.001
0.
0.
0.
0.
0.
0.
0.
0.
0.
0.
0.
0.
0.
0.
0.
0.
-0.001
-0.001
-0.008
-0.025
-0.064
-0.127
0.397
28.612
97.612
23.168
5.787
0.295
-0.432
-0.402
-0.313
-0.242
-0.172
-0.106
-0.055
-0.027
-0.014
-0.003
-0.002
0.001
0.001
0.001
0.
0.
0.
0.
0.
0.
0.
0.
0.
0.
0.
0.
0.
0.
0.
-0.001
-0.001
-0.006
-0.024
-0.055
-0.114
-0.103
2.017
6.298
6.726
7.337
1.532
-0.366
-0.401
-0.315
-0.242
-0.165
-0.100
-0.051
-0.027
-0.014
-0.006
-0.003
-0.001
0.001
0.001
0.000
0.
0.
0.
0.
0.
0.
0.
0.
0.
0.
0.
0.
0.
0.
0.
-0.001
-0.005
-0.019
-0.044
-0.097
-0.174
-0.214
0.297
11.589
55.990
10.584
-0.009
-0.362
-0.304
-0.218
-0.146
-0.094
-0.055
-0.031
-0.017
-0.007
-0.003
-0.001
-0.001
0.001
0.000
0.
0.
0.
0.
0.
0.
0.
0.
0.
0.
0.
0.
0.
0.
0.
-0.001
-0.004
-0.013
-0.032
-0.069
-0.143
-0.214
0.036
6.458
27.054
16.999
2.551
-0.227
-0.295
-0.213
-0.136
-0.088
-0.055
-0.033
-0.019
-0.010
-0.005
-0.001
-0.001
0.001
0.001
0.
0.
0.
0.
0.
0.
0.
0.
0.
0.
0.
0.
0.
0.
0.
0.
-0.001
-0.011
-0.024
-0.047
-0.098
-0.167
-0.091
3.369
87.365
520.276
46.896
0.734
-0.264
-0.214
-0.132
-0.087
-0.055
-0.033
-0.017
-0.010
-0.004
-0.001
-0.001
0.001
0.000
0.
0.
0.
0.
0.
0.
0.
0.
0.
0.
0.
0.
0.
0.
0.
0.
-0.001
-0.007
-0.016
-0.033
-0.065
-0.124
-0.152
1.665
82.125
559.224
51.988
1.408
-0.213
-0.202
-0.129
-0.080
-0.049
-0.031
-0.019
-0.012
-0.004
-0.001
0.001
0.001
0.
0.
0.
0.
0.
0.
0.
0.
0.
0.
0.
0.
0.
0.
0.
0.
0.
0.
-0.001
-0.011
-0.022
-0.044
-0.091
-0.148
0.016
4.211
14.013
4.336
0.486
-0.191
-0.179
-0.117
-0.069
-0.042
-0.026
-0.019
-0.011
-0.005
0.001
0.001
0.000
0.
0.
0.
0.
0.
0.
0.
0.
0.
0.
0.
0.
0.
0.
0.
0.
0.
0.
0.000
-0.005
-0.013
-0.028
-0.058
-0.118
-0.142
0.528
1.636
0.890
0.036
-0.178
-0.152
-0.100
-0.061
-0.038
-0.025
-0.017
-0.011
-0.004
-0.001
0.000
0.
0.
0.
0.
0.
0.
0.
0.
0.
0.
0.
0.
0.
0.
0.
0.
0.
0.
0.
0.001
-0.002
-0.006
-0.015
-0.034
-0.076
-0.113
0.022
0.480
0.152
-0.145
-0.153
-0.123
-0.078
-0.052
-0.037
-0.025
-0.017
-0.008
-0.005
-0.003
0.
0.
0.
0.
0.
0.
0.
0.
0.
0.
0.
0.
0.
0.
0.
0.
0.
0.
0.
0.
0.001
0.002
-0.001
-0.006
-0.018
-0.040
-0.070
-0.091
-0.084
-0.114
-0.120
-0.106
-0.078
-0.058
-0.043
-0.032
-0.022
-0.013
-0.008
-0.005
-0.003
0.
0.
0.
0.
0.
0.
0.
0.
0.
0.
0.
0.
0.
0.
0.
0.
0.
0.
0.
0.
0.
0.002
0.002
-0.003
-0.008
-0.015
-0.034
-0.054
-0.063
-0.068
-0.063
-0.050
-0.042
-0.036
-0.027
-0.021
-0.016
-0.010
-0.007
-0.005
-0.001
0.
0.
0.
0.
0.
0.
0.
0.
0.
0.
0.
0.
0.
0.
0.
0.
0.
0.
0.
0.
0.
0.001
0.001
0.001
0.000
-0.005
-0.009
-0.018
-0.024
-0.025
-0.021
-0.018
-0.020
-0.017
-0.016
-0.013
-0.011
-0.008
-0.006
-0.004
0.
0.
0.
0.
0.
0.
0.
0.
0.
0.
0.
0.
0.
0.
0.
0.
0.
0.
0.
0.
0.
0.
0.
0.001
0.001
0.001
0.003
-0.001
-0.002
-0.004
-0.004
-0.005
-0.005
-0.006
-0.009
-0.009
-0.010
-0.008
-0.006
-0.003
-0.001
0.
0.
0.
0.
0.
0.
0.
0.
0.
0.
0.
0.
0.
0.
0.
0.
0.
0.
0.
0.
0.
0.
0.
0.
0.001
0.001
0.001
0.003
0.003
0.003
0.002
0.003
0.
-0.002
-0.003
-0.003
-0.005
-0.004
-0.003
-0.002
0.
0.
0.
0.
0.
0.
0.
0.
0.
0.
0.
0.
0.
0.
0.
0.
0.
0.
0.
0.
0.
0.
0.
0.
0.
0.
0.001
0.001
0.002
0.003
0.003
0.004
0.002
0.002
0.001
0.000
-0.003
-0.002
-0.002
-0.001
0.
0.
0.
0.
0.
0.
0.
0.
0.
0.
0.
0.
0.
0.
0.
0.
0.
0.
0.
0.
0.
0.
0.
0.
0.
0.
0.
0.
0.
0.001
0.001
0.002
0.002
0.002
0.002
0.000
-0.001
-0.001
0.000
0.
0.
0.
0.
0.
0.
0.
0.
0.
0.
0.
0.
0.
0.
0.
0.
0.
0.
0.
0.
0.
0.
0.
0.
0.
0.
0.
0.
0.
0.
0.
0.
0.
0.
0.
0.
0.
0.
0.
0.
0.
0.
0.
0.
0.
0.
0.
0.
0.
0.
0.
0.
0.
0.
0.
0.
0.
0.
0.
0.
0.
0.
0.
0.
0.
0.
0.
0.
0.
0.
0.
0.
0.
0.
0.
0.
0.
0.
0.
0.
0.
0.
0.
0.
0.
0.
0.
0.
0.
0.
0.
0.
0.
0.
0.
0.
0.
0.
0.
0.
0.
0.
0.
0.
0.
0.
0.
0.
0.
0.
0.
0.
0.
0.
0.
0.
0.
0.
0.
0.
0.
0.
0.
0.
0.
0.
0.
0.
0.
0.
0.
0.
0.
0.
0.
0.
0.
0.
0.
0.
0.
0.
0.
0.
0.
0.
0.
0.
0.
0.
0.
0.
0.
0.
0.
0.
0.
0.
0.
0.
0.
0.
0.
0.
0.
0.
0.
0.
0.
0.
0.
0.
0.
0.
0.
0.
0.
0.
0.
0.
0.
0.
0.
0.
0.
0.
0.
0.
0.
0.
0.
0.
0.
0.
0.
0.
0.
0.
0.
0.
0.
0.
0.
0.
0.
0.
0.
0.
0.
0.
0.
0.
0.
0.
0.
0.
0.
0.
0.
0.
0.
0.
0.
0.
0.
0.
0.
0.
0.
0.
0.
0.
0.
0.
0.
0.
0.
0.
0.
0.
0.
0.
0.
0.
0.
0.
0.
0.
0.
0.
0.
0.
0.
0.
0.
0.
0.
0.
0.
0.
0.
0.
0.
0.
0.
0.
0.
0.
0.
0.
0.
0.
0.
0.
0.
0.
0.
0.
0.
0.
0.
0.
0.
0.
0.
0.
0.
0.
0.
0.
0.
0.
0.
0.
0.
0.
0.
0.
0.
0.
0.
0.
0.
0.
0.
0.
0.
0.
0.
0.
0.
0.
0.
0.
0.
0.
0.
0.
0.
0.
0.
0.
0.
0.
0.
0.
0.
0.
0.
0.
0.
0.
0.
0.
0.
0.
0.
0.
0.
0.
0.
0.
0.
0.
0.
0.
0.
0.
0.
0.
0.
0.
0.
0.
0.
0.
0.
0.
0.
0.
0.
0.
0.
0.
0.
0.
0.
0.
0.
0.
0.
0.
0.
0.
0.
0.
0.
0.
0.
0.
0.
0.
0.
0.
0.
0.
0.
0.
0.
0.
0.
0.
0.
0.
0.
0.
0.
0.
0.
0.
0.
0.
0.
0.
0.
0.
0.
0.
0.
0.
0.
0.
0.
0.
0.
0.
0.
0.
0.
0.
0.
0.
0.
0.
0.
0.
0.
0.
0.
0.
0.
0.
0.
0.
0.
0.
0.
0.
0.
0.
0.
0.
0.
0.
0.
0.
0.
0.
0.
0.
0.
0.
0.
0.
0.
0.
0.
0.
0.
0.
0.
0.
0.
0.
0.
0.
0.
0.
0.
0.
0.
0.
0.
0.
0.
0.
0.
0.
0.
0.
0.
0.
0.
0.
0.
0.
0.
0.
0.
0.
0.
0.
0.
0.
0.
0.
0.
0.
0.
0.
0.
0.
0.
0.
0.
0.
0.
0.
0.
0.
0.
0.
0.
0.
0.
0.
0.
0.
0.
0.
0.
0.
0.
0.
0.
0.
0.
0.
0.
0.
0.
0.
0.
0.
0.
0.
0.
0.
0.
0.
0.
0.
0.
0.
0.
0.
0.
0.
0.
0.
0.
0.
0.
0.
0.
0.
0.
0.
0.
0.
0.
0.
0.
0.
0.
0.
0.
0.
0.
0.
0.
0.
0.
0.
0.
0.
0.
0.
0.
0.
0.
0.
0.
0.
0.
0.
0.
0.
0.
0.
0.
0.
0.
0.
0.
0.
0.
0.
0.
0.
0.
0.
0.
0.
0.
0.
0.
0.
0.
0.
0.
0.
0.
0.
0.
0.
0.
0.
0.
0.
0.
0.
0.
0.
0.
0.
0.
0.
0.
0.
0.
0.
0.
0.
0.
0.
0.
0.
0.
0.
0.
0.
0.
0.
0.
0.
0.
0.
0.
0.
0.
0.
0.
0.
0.
0.
0.
0.
0.
0.
0.
0.
0.
0.
0.
0.
0.
0.
0.
0.
0.
0.
0.
0.
0.
0.
0.
0.
0.
0.
0.
0.
0.
0.
0.
0.
0.
0.
0.
0.
0.
0.
0.
0.
0.
0.
0.
0.
0.
0.
0.
0.
0.
0.
0.
0.
0.
0.
0.
0.
0.
0.
0.
0.
0.
0.
0.
0.
0.
0.
0.
0.
0.
0.
0.
0.
0.
0.
0.
0.
0.
0.
0.
0.
0.
0.
0.
0.
0.
0.
0.
0.
0.
0.
0.
0.
0.
0.
0.
0.
0.
0.
0.
0.
0.
0.
0.
0.
0.
0.
0.
0.
0.
0.
0.
0.
0.
0.
0.
0.
0.
0.
0.
0.
0.
0.
0.
0.
0.
0.
0.
0.
0.
0.
0.
0.
0.
0.
0.
0.
0.
0.
0.
0.
0.
0.
0.
0.
0.
0.
0.
0.
0.
0.
0.
0.
0.
0.
0.
0.
0.
0.
0.
0.
0.
0.
0.
0.
0.
0.
0.
0.
0.
0.
0.
0.
0.
0.
0.
0.
0.
0.
0.
0.
0.
0.
0.
0.
0.
0.
0.
0.
0.
0.
0.
0.
0.
0.
0.
0.
0.
0.
0.
0.
0.
0.
0.
0.
0.
0.
0.
0.
0.
0.
0.
0.
0.
0.
0.
0.
0.
0.
0.
0.
0.
0.
0.
0.
0.
0.
0.
0.
0.
0.
0.
0.
0.
0.
0.
0.
0.
0.
0.
0.
0.
0.
0.
0.
0.
0.
0.
0.
0.
0.
0.
0.
0.
0.
0.
0.
0.
0.
0.
0.
0.
0.
0.
0.
0.
0.
0.
0.
0.
0.
0.
0.
0.
0.
0.
0.
0.
0.
0.
0.
0.
0.
0.
0.
0.
0.
0.
0.
0.
0.
0.
0.
0.
0.
0.
0.
0.
0.
0.
0.
0.
0.
0.
0.
0.
0.
0.
0.
0.
0.
0.
0.
0.
0.
0.
0.
0.
0.
0.
0.
0.
0.
0.
0.
0.
0.
0.
0.
0.
0.
0.
0.
0.
0.
0.
0.
0.
0.
0.
0.
0.
0.
0.
0.
0.
0.
0.
0.
0.
0.
0.
0.
0.
0.
0.
0.
0.
0.
0.
0.
0.
0.
0.
0.
0.
0.
0.
0.
0.
0.
0.
0.
0.
0.
0.
0.
0.
0.
0.
0.
0.
0.
0.
0.
0.
0.
0.
0.
0.
0.
0.
0.
0.
0.
0.
0.
0.
0.
0.
0.
0.
0.
0.
0.
0.
0.
0.
0.
0.
0.
0.
0.
0.
0.
0.
0.
0.
0.
0.
0.
0.
0.
0.
0.
0.
0.
0.
0.
0.
0.
0.
0.
0.
0.
0.
0.
0.
0.
0.
0.
0.
0.
0.
0.
0.
0.
0.
0.
0.
0.
0.
0.
0.
0.
0.
0.
0.
0.
0.
0.
0.
0.
0.
0.
0.
0.
0.
0.
0.
0.
0.
0.
0.
0.
0.
0.
0.
0.
0.
0.
0.
0.
0.
0.
0.
0.
0.
0.
0.
0.
0.
0.
0.
0.
0.
0.
0.
0.
0.
0.
0.
0.
0.
0.
0.
0.
0.
0.
0.
0.
0.
0.
0.
0.
0.
0.
0.
0.
0.
0.
0.
0.
0.
0.
0.
0.
0.
0.
0.
0.
0.
0.
0.
0.
0.
0.
0.
0.
0.
0.
0.
0.
0.
0.
0.
0.
0.
0.
0.
0.
0.
0.
0.
0.
0.
0.
0.
0.
0.
0.
0.
0.
0.
0.
0.
0.
0.
0.
0.
0.
0.
0.
0.
0.
0.
0.
0.
0.
0.
0.
0.
0.
0.
0.
0.
0.
0.
0.
0.
0.
0.
0.
0.
0.
0.
0.
0.
0.
0.
0.
0.
0.
0.
0.
0.
0.
0.
0.
0.
-0.001
-0.002
-0.003
-0.002
-0.002
-0.001
0.
0.
0.
0.
0.
0.
0.
0.
0.
0.
0.
0.
0.
0.
0.
0.
0.
0.
0.
0.
0.
0.
0.
0.
0.
0.
0.
0.
0.
0.
0.
0.
0.
0.
-0.002
-0.002
-0.003
-0.003
-0.003
-0.003
-0.002
-0.001
0.001
0.
0.
0.
0.
0.
0.
0.
0.
0.
0.
0.
0.
0.
0.
0.
0.
0.
0.
0.
0.
0.
0.
0.
0.
0.
0.
0.
0.
0.
0.
0.
-0.002
-0.002
-0.003
-0.006
-0.006
-0.004
-0.004
-0.003
-0.002
-0.001
0.001
0.
0.
0.
0.
0.
0.
0.
0.
0.
0.
0.
0.
0.
0.
0.
0.
0.
0.
0.
0.
0.
0.
0.
0.
0.
0.
0.
0.
0.
0.
-0.002
-0.004
-0.007
-0.007
-0.006
-0.006
-0.005
-0.004
-0.003
-0.001
0.001
0.000
0.
0.
0.
0.
0.
0.
0.
0.
0.
0.
0.
0.
0.
0.
0.
0.
0.
0.
0.
0.
0.
0.
0.
0.
0.
0.
0.000
0.001
0.001
-0.003
-0.002
-0.006
-0.007
-0.007
-0.007
-0.005
-0.004
-0.002
-0.001
0.001
0.001
0.
0.
0.
0.
0.
0.
0.
0.
0.
0.
0.
0.
0.
0.
0.
0.
0.
0.
0.
0.
0.
0.
0.
0.
0.000
0.
0.000
-0.001
-0.004
-0.007
-0.010
-0.014
-0.015
-0.012
-0.010
-0.006
-0.005
-0.003
0.000
0.001
0.001
0.
0.
0.
0.
0.
0.
0.
0.
0.
0.
0.
0.
0.
0.
0.
0.
0.
0.
0.
0.
0.
0.
0.
0.001
0.000
-0.001
-0.005
-0.008
-0.012
-0.018
-0.021
-0.023
-0.022
-0.023
-0.019
-0.016
-0.012
-0.006
-0.001
0.001
0.001
0.
0.
0.
0.
0.
0.
0.
0.
0.
0.
0.
0.
0.
0.
0.
0.
0.
0.
0.
0.
0.
0.
0.001
0.000
-0.001
-0.007
-0.015
-0.026
-0.038
-0.045
-0.050
-0.051
-0.054
-0.056
-0.051
-0.038
-0.026
-0.015
-0.005
-0.002
0.001
0.
0.
0.
0.
0.
0.
0.
0.
0.
0.
0.
0.
0.
0.
0.
0.
0.
0.
0.
0.
0.
0.001
0.
-0.001
-0.007
-0.019
-0.043
-0.073
-0.100
-0.116
-0.128
-0.135
-0.129
-0.113
-0.095
-0.079
-0.058
-0.030
-0.013
-0.005
-0.002
0.000
0.
0.
0.
0.
0.
0.
0.
0.
0.
0.
0.
0.
0.
0.
0.
0.
0.
0.
0.
0.
0.001
-0.001
-0.006
-0.019
-0.047
-0.091
-0.127
-0.146
-0.148
-0.195
-0.191
-0.089
1.663
2.601
0.159
-0.098
-0.063
-0.029
-0.013
-0.005
-0.001
0.
0.
0.
0.
0.
0.
0.
0.
0.
0.
0.
0.
0.
0.
0.
0.
0.
0.
0.
0.000
0.001
-0.002
-0.011
-0.036
-0.081
-0.108
0.264
2.009
3.775
2.706
7.538
7.334
804.708
2310.701
19.451
-0.030
-0.108
-0.052
-0.020
-0.008
-0.002
0.
0.
0.
0.
0.
0.
0.
0.
0.
0.
0.
0.
0.
0.
0.
0.
0.
0.
0.
0.001
-0.001
-0.006
-0.018
-0.057
-0.106
1.064
34.690
123.362
277.070
302.263
7095.597
436.075
100368.641
100361.813
162.938
0.363
-0.131
-0.077
-0.030
-0.010
-0.003
0.000
0.
0.
0.
0.
0.
0.
0.
0.
0.
0.
0.
0.
0.
0.
0.
0.
0.
-0.001
0.000
-0.002
-0.008
-0.027
-0.076
-0.117
5.775
581.138
1218.580
9594.637
54447.270
100252.406
19640.525
27931.182
26007.787
176.560
2.475
-0.140
-0.094
-0.042
-0.013
-0.004
0.001
0.000
0.
0.
0.
0.
0.
0.
0.
0.
0.
0.
0.
0.
0.
0.
0.
-0.001
-0.001
-0.001
-0.003
-0.010
-0.032
-0.089
-0.162
1.556
58.564
166.212
100151.617
100645.281
20925.111
2659.947
1344.843
2458.447
968.051
6.674
-0.128
-0.097
-0.044
-0.019
-0.007
0.
0.001
0.001
0.000
0.
0.
0.
0.
0.
0.
0.
0.
0.
0.
0.
0.
0.
-0.001
-0.001
-0.001
-0.003
-0.011
-0.034
-0.094
-0.169
3.935
1348.625
17079.297
1848.917
14618.153
201.842
34.220
15.810
45.729
32.930
0.841
-0.160
-0.098
-0.050
-0.025
-0.011
-0.002
-0.001
-0.001
0.001
0.000
0.
0.
0.
0.
0.
0.
0.
0.
0.
0.
0.
-0.001
-0.001
-0.001
-0.001
-0.003
-0.010
-0.034
-0.087
-0.153
7.822
9978.241
101407.484
27599.111
818.482
31.341
0.244
0.030
0.033
-0.094
-0.256
-0.178
-0.100
-0.055
-0.030
-0.015
-0.007
-0.001
-0.001
-0.001
0.001
0.
0.
0.
0.
0.
0.
0.
0.
0.
0.
0.
0.
-0.001
0.000
-0.001
-0.003
-0.009
-0.031
-0.075
-0.151
0.630
54.365
303.379
685.619
545.848
57.236
0.711
0.806
0.108
-0.320
-0.259
-0.171
-0.104
-0.061
-0.037
-0.019
-0.011
-0.005
-0.001
0.000
0.001
0.000
0.
0.
0.
0.
0.
0.
0.
0.
0.
0.
0.
-0.001
0.000
0.
-0.001
-0.008
-0.026
-0.060
-0.133
-0.213
0.257
14.420
1705.232
100025.000
1525.321
4.836
-0.083
-0.245
-0.221
-0.121
-0.143
-0.102
-0.069
-0.038
-0.025
-0.014
-0.008
-0.002
-0.001
0.001
0.000
0.
0.
0.
0.
0.
0.
0.
0.
0.
0.
0.
0.
0.001
0.
-0.001
-0.006
-0.019
-0.043
-0.099
-0.192
-0.214
4.661
458.695
8150.703
547.527
26.553
0.424
-0.352
-0.099
0.065
-0.101
-0.101
-0.070
-0.041
-0.027
-0.018
-0.009
-0.002
-0.001
0.
0.000
0.
0.
0.
0.
0.
0.
0.
0.
0.
0.
0.
0.
0.
0.001
-0.001
-0.003
-0.016
-0.031
-0.067
-0.139
-0.190
2.611
267.500
9425.254
100174.016
2049.573
23.499
0.085
-0.248
-0.128
-0.132
-0.099
-0.069
-0.045
-0.029
-0.017
-0.010
-0.002
-0.001
0.001
0.000
0.
0.
0.
0.
0.
0.
0.
0.
0.
0.
0.
0.
0.
0.
-0.001
-0.002
-0.012
-0.024
-0.044
-0.094
-0.160
0.280
23.979
6530.542
100117.602
4784.160
150.377
1.128
-0.295
-0.226
-0.149
-0.101
-0.065
-0.042
-0.029
-0.017
-0.006
-0.001
0.000
0.001
0.
0.
0.
0.
0.
0.
0.
0.
0.
0.
0.
0.
0.
0.
0.
0.001
-0.001
-0.007
-0.015
-0.030
-0.060
-0.121
-0.175
1.406
71.124
298.311
354.763
62.751
1.460
-0.267
-0.227
-0.149
-0.097
-0.062
-0.040
-0.025
-0.017
-0.005
-0.002
0.
0.001
0.
0.
0.
0.
0.
0.
0.
0.
0.
0.
0.
0.
0.
0.
0.
0.001
-0.001
-0.003
-0.009
-0.017
-0.035
-0.084
-0.145
1.655
1258.923
1010.615
199.561
23.934
0.935
-0.226
-0.201
-0.141
-0.096
-0.060
-0.037
-0.023
-0.015
-0.004
-0.002
0.001
0.
0.
0.
0.
0.
0.
0.
0.
0.
0.
0.
0.
0.
0.
0.
0.
0.001
0.001
0.001
-0.003
-0.008
-0.018
-0.047
-0.095
0.122
15.110
134.737
32.514
1.623
-0.094
-0.209
-0.169
-0.125
-0.092
-0.060
-0.036
-0.022
-0.011
-0.004
-0.001
0.
0.
0.
0.
0.
0.
0.
0.
0.
0.
0.
0.
0.
0.
0.
0.
0.001
0.
0.001
0.002
0.003
-0.001
-0.009
-0.023
-0.059
-0.088
0.216
1.649
0.621
-0.136
-0.184
-0.169
-0.132
-0.108
-0.082
-0.053
-0.033
-0.018
-0.010
-0.006
-0.003
0.
0.
0.
0.
0.
0.
0.
0.
0.
0.
0.
0.
0.
0.
0.
0.
0.
0.001
0.001
0.001
0.003
0.003
-0.003
-0.008
-0.024
-0.052
-0.073
-0.089
-0.105
-0.125
-0.122
-0.111
-0.099
-0.086
-0.064
-0.041
-0.026
-0.015
-0.008
-0.005
0.
0.
0.
0.
0.
0.
0.
0.
0.
0.
0.
0.
0.
0.
0.
0.
0.
0.
0.
0.001
0.000
0.002
0.002
0.003
-0.002
-0.008
-0.017
-0.032
-0.044
-0.052
-0.051
-0.053
-0.057
-0.058
-0.052
-0.038
-0.027
-0.018
-0.011
-0.007
-0.004
0.
0.
0.
0.
0.
0.
0.
0.
0.
0.
0.
0.
0.
0.
0.
0.
0.
0.
0.
0.
0.001
0.001
0.002
0.002
0.002
0.002
-0.004
-0.006
-0.009
-0.012
-0.015
-0.019
-0.024
-0.027
-0.027
-0.022
-0.016
-0.011
-0.007
-0.005
-0.002
0.
0.
0.
0.
0.
0.
0.
0.
0.
0.
0.
0.
0.
0.
0.
0.
0.
0.
0.
0.
0.
0.
0.
0.001
0.001
0.004
0.003
0.003
0.002
0.001
-0.002
-0.004
-0.009
-0.011
-0.012
-0.010
-0.010
-0.007
-0.005
-0.002
0.
0.
0.
0.
0.
0.
0.
0.
0.
0.
0.
0.
0.
0.
0.
0.
0.
0.
0.
0.
0.
0.
0.
0.
0.
0.001
0.002
0.003
0.003
0.005
0.004
0.003
0.000
-0.002
-0.003
-0.004
-0.005
-0.004
-0.003
-0.002
0.
0.
0.
0.
0.
0.
0.
0.
0.
0.
0.
0.
0.
0.
0.
0.
0.
0.
0.
0.
0.
0.
0.
0.
0.
0.
0.
0.001
0.002
0.003
0.002
0.003
0.003
0.002
0.001
-0.001
-0.002
-0.002
-0.002
-0.001
0.
0.
0.
0.
0.
0.
0.
0.
0.
0.
0.
0.
0.
0.
0.
0.
0.
0.
0.
0.
0.
0.
0.
0.
0.
0.
0.
0.
0.
0.
0.
0.001
0.001
0.002
0.002
0.002
0.001
0.001
0.000
0.
0.
0.
0.
0.
0.
0.
0.
0.
0.
0.
0.
0.
0.
0.
0.
0.
0.
0.
0.
0.
0.
0.
0.
0.
0.
0.
0.
0.
0.
0.
0.
0.
0.
0.
0.
0.
0.
0.
0.
0.
0.
0.
0.
0.
0.
0.
0.
0.
0.
0.
0.
0.
0.
0.
0.
0.
0.
0.
0.
0.
0.
0.
0.
0.
0.
0.
0.
0.
0.
0.
0.
0.
0.
0.
0.
0.
0.
0.
0.
0.
0.
0.
0.
0.
0.
0.
0.
0.
0.
0.
0.
0.
0.
0.
0.
0.
0.
0.
0.
0.
0.
0.
0.
0.
0.
0.
0.
0.
0.
0.
0.
0.
0.
0.
0.
0.
0.
0.
0.
0.
0.
0.
0.
0.
0.
0.
0.
0.
0.
0.
0.
0.
0.
0.
0.
0.
0.
0.
0.
0.
0.
0.
0.
0.
0.
0.
0.
0.
0.
0.
0.
0.
0.
0.
0.
0.
0.
0.
0.
0.
0.
0.
0.
0.
0.
0.
0.
0.
0.
0.
0.
0.
0.
0.
0.
0.
0.
0.
0.
0.
0.
0.
0.
0.
0.
0.
0.
0.
0.
0.
0.
0.
0.
0.
0.
0.
0.
0.
0.
0.
0.
0.
0.
0.
0.
0.
0.
0.
0.
0.
0.
0.
0.
0.
0.
0.
0.
0.
0.
0.
0.
0.
0.
0.
0.
0.
0.
0.
0.
0.
0.
0.
0.
0.
0.
0.
0.
0.
0.
0.
0.
0.
0.
0.
0.
0.
0.
0.
0.
0.
0.
0.
0.
0.
0.
0.
0.
0.
0.
0.
0.
0.
0.
0.
0.
0.
0.
0.
0.
0.
0.
0.
0.
0.
0.
0.
0.
0.
0.
0.
0.
0.
0.
0.
0.
0.
0.
0.
0.
0.
0.
0.
0.
0.
0.
0.
0.
0.
0.
0.
0.
0.
0.
0.
0.
0.
0.
0.
0.
0.
0.
0.
0.
0.
0.
0.
0.
0.
0.
0.
0.
0.
0.
0.
0.
0.
0.
0.
0.
0.
0.
0.
0.
0.
0.
0.
0.
0.
0.
0.
0.
0.
0.
0.
0.
0.
0.
0.
0.
0.
0.
0.
0.
0.
0.
0.
0.
0.
0.
0.
0.
0.
0.
0.
0.
0.
0.
0.
0.
0.
0.
0.
0.
0.
0.
0.
0.
0.
0.
0.
0.
0.
0.
0.
0.
0.
0.
0.
0.
0.
0.
0.
0.
0.
0.
0.
0.
0.
0.
0.
0.
0.
0.
0.
0.
0.
0.
0.
0.
0.
0.
0.
0.
0.
0.
0.
0.
0.
0.
0.
0.
0.
0.
0.
0.
0.
0.
0.
0.
0.
0.
0.
0.
0.
0.
0.
0.
0.
0.
0.
0.
0.
0.
0.
0.
0.
0.
0.
0.
0.
0.
0.
0.
0.
0.
0.
0.
0.
0.
0.
0.
0.
0.
0.
0.
0.
0.
0.
0.
0.
0.
0.
0.
0.
0.
0.
0.
0.
0.
0.
0.
0.
0.
0.
0.
0.
0.
0.
0.
0.
0.
0.
0.
0.
0.
0.
0.
0.
0.
0.
0.
0.
0.
0.
0.
0.
0.
0.
0.
0.
0.
0.
0.
0.
0.
0.
0.
0.
0.
0.
0.
0.
0.
0.
0.
0.
0.
0.
0.
0.
0.
0.
0.
0.
0.
0.
0.
0.
0.
0.
0.
0.
0.
0.
0.
0.
0.
0.
0.
0.
0.
0.
0.
0.
0.
0.
0.
0.
0.
0.
0.
0.
0.
0.
0.
0.
0.
0.
0.
0.
0.
0.
0.
0.
0.
0.
0.
0.
0.
0.
0.
0.
0.
0.
0.
0.
0.
0.
0.
0.
0.
0.
0.
0.
0.
0.
0.
0.
0.
0.
0.
0.
0.
0.
0.
0.
0.
0.
0.
0.
0.
0.
0.
0.
0.
0.
0.
0.
0.
0.
0.
0.
0.
0.
0.
0.
0.
0.
0.
0.
0.
0.
0.
0.
0.
0.
0.
0.
0.
0.
0.
0.
0.
0.
0.
0.
0.
0.
0.
0.
0.
0.
0.
0.
0.
0.
0.
0.
0.
0.
0.
0.
0.
0.
0.
0.
0.
0.
0.
0.
0.
0.
0.
0.
0.
0.
0.
0.
0.
0.
0.
0.
0.
0.
0.
0.
0.
0.
0.
0.
0.
0.
0.
0.
0.
0.
0.
0.
0.
0.
0.
0.
0.
0.
0.
0.
0.
0.
0.
0.
0.
0.
0.
0.
0.
0.
0.
0.
0.
0.
0.
0.
0.
0.
0.
0.
0.
0.
0.
0.
0.
0.
0.
0.
0.
0.
0.
0.
0.
0.
0.
0.
0.
0.
0.
0.
0.
0.
0.
0.
0.
0.
0.
0.
0.
0.
0.
0.
0.
0.
0.
0.
0.
0.
0.
0.
0.
0.
0.
0.
0.
0.
0.
0.
0.
0.
0.
0.
0.
0.
0.
0.
0.
0.
0.
0.
0.
0.
0.
0.
0.
0.
0.
0.
0.
0.
0.
0.
0.
0.
0.
0.
0.
0.
0.
0.
0.
0.
0.
0.
0.
0.
0.
0.
0.
0.
0.
0.
0.
0.
0.
0.
0.
0.
0.
0.
0.
0.
0.
0.
0.
0.
0.
0.
0.
0.
0.
0.
0.
0.
0.
0.
0.
0.
0.
0.
0.
0.
0.
0.
0.
0.
0.
0.
0.
0.
0.
0.
0.
0.
0.
0.
0.
0.
0.
0.
0.
0.
0.
0.
0.
0.
0.
0.
0.
0.
0.
0.
0.
0.
0.
0.
0.
0.
0.
0.
0.
0.
0.
0.
0.
0.
0.
0.
0.
0.
0.
0.
0.
0.
0.
0.
0.
0.
0.
0.
0.
0.
0.
0.
0.
0.
0.
0.
0.
0.
0.
0.
0.
0.
0.
0.
0.
0.
0.
0.
0.
0.
0.
0.
0.
0.
0.
0.
0.
0.
0.
0.
0.
0.
0.
0.
0.
0.
0.
0.
0.
0.
0.
0.
0.
0.
0.
0.
0.
0.
0.
0.
0.
0.
0.
0.
0.
0.
0.
0.
0.
0.
0.
0.
0.
0.
0.
0.
0.
0.
0.
0.
0.
0.
0.
0.
0.
0.
0.
0.
0.
0.
0.
0.
0.
0.
0.
0.
0.
0.
0.
0.
0.
0.
0.
0.
0.
0.
0.
0.
0.
0.
0.
0.
0.
0.
0.
0.
0.
0.
0.
0.
0.
0.
0.
0.
0.
0.
0.
0.
0.
0.
0.
0.
0.
0.
0.
0.
0.
0.
0.
0.
0.
0.
0.
0.
0.
0.
0.
0.
0.
0.
0.
0.
0.
0.
0.
0.
0.
0.
0.
0.
0.
0.
0.
0.
0.
0.
0.
0.
0.
0.
0.
0.
0.
0.
0.
0.
0.
0.
0.
0.
0.
0.
0.
0.
0.
0.
0.
0.
0.
0.
0.
0.
0.
0.
0.
0.
0.
0.
0.
0.
0.
0.
0.
0.
0.
0.
0.
0.
0.
0.
0.
0.
0.
0.
0.
0.
0.
0.
0.
0.
0.
0.
0.
0.
0.
0.
0.
0.
0.
0.
0.
0.
0.
0.
0.
0.
0.
0.
0.
0.
0.
0.
0.
0.
0.
0.
0.
0.
0.
0.
0.
0.
0.
0.
0.
0.
0.
0.
0.
0.
0.
0.
0.
0.
0.
0.
0.
0.
0.
0.
0.
0.
0.
0.
0.
0.
0.
0.
0.
-0.001
-0.001
-0.001
-0.002
-0.002
-0.003
-0.002
-0.002
0.000
0.000
0.
0.
0.
0.
0.
0.
0.
0.
0.
0.
0.
0.
0.
0.
0.
0.
0.
0.
0.
0.
0.
0.
0.
0.
0.
0.
0.
0.
0.
0.
-0.001
-0.001
-0.002
-0.003
-0.006
-0.006
-0.006
-0.005
-0.003
-0.003
-0.002
0.000
0.
0.
0.
0.
0.
0.
0.
0.
0.
0.
0.
0.
0.
0.
0.
0.
0.
0.
0.
0.
0.
0.
0.
0.
0.
0.
0.
0.
-0.001
-0.001
-0.001
-0.007
-0.010
-0.009
-0.010
-0.010
-0.009
-0.008
-0.005
-0.003
-0.001
0.000
0.
0.
0.
0.
0.
0.
0.
0.
0.
0.
0.
0.
0.
0.
0.
0.
0.
0.
0.
0.
0.
0.
0.
0.
0.
0.
0.
-0.001
-0.001
-0.005
-0.009
-0.012
-0.013
-0.015
-0.015
-0.014
-0.011
-0.009
-0.005
-0.003
0.000
0.001
0.
0.
0.
0.
0.
0.
0.
0.
0.
0.
0.
0.
0.
0.
0.
0.
0.
0.
0.
0.
0.
0.
0.
0.
0.
0.
-0.001
-0.003
-0.008
-0.012
-0.015
-0.016
-0.019
-0.019
-0.019
-0.015
-0.012
-0.007
-0.004
-0.001
-0.001
0.000
0.
0.
0.
0.
0.
0.
0.
0.
0.
0.
0.
0.
0.
0.
0.
0.
0.
0.
0.
0.
0.
0.
0.
0.
0.
-0.001
-0.002
-0.009
-0.014
-0.016
-0.018
-0.020
-0.021
-0.021
-0.017
-0.013
-0.007
-0.004
-0.001
-0.001
0.001
0.
0.
0.
0.
0.
0.
0.
0.
0.
0.
0.
0.
0.
0.
0.
0.
0.
0.
0.
0.
0.
0.
0.
0.001
-0.001
-0.001
-0.004
-0.013
-0.018
-0.023
-0.026
-0.027
-0.025
-0.025
-0.019
-0.015
-0.010
-0.004
-0.001
-0.001
0.001
0.
0.
0.
0.
0.
0.
0.
0.
0.
0.
0.
0.
0.
0.
0.
0.
0.
0.
0.
0.
0.
0.
0.001
0.000
-0.002
-0.007
-0.012
-0.020
-0.030
-0.035
-0.036
-0.036
-0.036
-0.035
-0.029
-0.023
-0.014
-0.008
-0.003
-0.001
0.001
0.
0.
0.
0.
0.
0.
0.
0.
0.
0.
0.
0.
0.
0.
0.
0.
0.
0.
0.
0.
0.
0.001
0.000
-0.002
-0.009
-0.018
-0.032
-0.052
-0.063
-0.067
-0.070
-0.069
-0.067
-0.063
-0.053
-0.039
-0.026
-0.016
-0.008
-0.003
0.000
0.
0.
0.
0.
0.
0.
0.
0.
0.
0.
0.
0.
0.
0.
0.
0.
0.
0.
0.
0.
0.001
0.000
-0.001
-0.008
-0.024
-0.052
-0.088
-0.109
-0.129
-0.145
-0.161
-0.156
-0.136
-0.114
-0.100
-0.078
-0.046
-0.026
-0.013
-0.006
-0.003
0.
0.
0.
0.
0.
0.
0.
0.
0.
0.
0.
0.
0.
0.
0.
0.
0.
0.
0.
0.
0.001
-0.001
-0.006
-0.022
-0.056
-0.103
-0.125
0.103
0.646
0.006
-0.228
-0.173
0.842
1.283
0.008
-0.128
-0.087
-0.047
-0.023
-0.011
-0.005
0.
0.
0.
0.
0.
0.
0.
0.
0.
0.
0.
0.
0.
0.
0.
0.
0.
0.
0.
0.000
-0.001
-0.004
-0.016
-0.044
-0.093
-0.027
1.969
25.440
158.634
19.200
3.610
4.379
195.533
419.673
8.839
-0.106
-0.138
-0.072
-0.035
-0.017
-0.009
-0.003
0.
0.
0.
0.
0.
0.
0.
0.
0.
0.
0.
0.
0.
0.
0.
0.
-0.001
-0.001
0.000
-0.004
-0.010
-0.024
-0.067
-0.094
7.033
815.787
3810.638
27742.611
406.998
835.422
274.168
7978.568
34957.023
78.640
0.443
-0.169
-0.108
-0.050
-0.020
-0.011
-0.002
0.
0.
0.
0.
0.
0.
0.
0.
0.
0.
0.
0.
0.
0.
0.
-0.001
-0.001
-0.001
-0.002
-0.005
-0.012
-0.033
-0.086
-0.024
56.057
100043.711
200029.547
102184.086
10074.424
100595.563
101627.977
107244.930
105220.094
3264.359
12.182
-0.152
-0.130
-0.060
-0.031
-0.013
-0.003
0.001
0.001
0.
0.
0.
0.
0.
0.
0.
0.
0.
0.
0.
0.
-0.001
-0.001
-0.001
-0.002
-0.004
-0.007
-0.016
-0.037
-0.104
-0.151
10.203
1934.660
3388.849
19442.877
102626.094
4696.155
100194.695
21845.686
108531.766
100043.461
48.906
-0.105
-0.143
-0.073
-0.041
-0.018
-0.006
-0.001
-0.001
0.001
0.000
0.
0.
0.
0.
0.
0.
0.
0.
0.
0.
-0.001
-0.001
-0.002
-0.003
-0.005
-0.008
-0.019
-0.042
-0.112
-0.206
3.180
746.909
7761.682
41492.766
100910.711
16000.223
371.041
88.166
638.319
451.074
4.607
-0.227
-0.152
-0.081
-0.046
-0.024
-0.013
-0.004
-0.001
0.000
0.001
0.
0.
0.
0.
0.
0.
0.
0.
0.
0.
-0.001
-0.001
-0.002
-0.003
-0.006
-0.008
-0.019
-0.043
-0.106
-0.199
6.091
4495.565
156872.938
101199.836
17630.258
3007.642
10.200
64.668
16.011
0.893
-0.308
-0.268
-0.162
-0.092
-0.056
-0.036
-0.021
-0.009
-0.004
-0.001
0.000
0.001
0.
0.
0.
0.
0.
0.
0.
0.
0.
-0.001
-0.001
-0.002
-0.003
-0.004
-0.008
-0.018
-0.039
-0.093
-0.193
0.426
45.433
1902.957
109494.891
6933.987
143.334
36.127
1131.796
134.680
1.619
0.160
-0.171
-0.165
-0.111
-0.073
-0.050
-0.029
-0.017
-0.008
-0.002
0.000
0.001
0.
0.
0.
0.
0.
0.
0.
0.
0.
-0.001
0.000
-0.002
-0.002
-0.004
-0.006
-0.015
-0.036
-0.077
-0.167
-0.262
2.219
374.329
38748.492
101480.711
7786.235
14.741
66.664
20.543
11.070
14.842
1.484
-0.133
-0.123
-0.087
-0.063
-0.040
-0.023
-0.011
-0.003
-0.001
0.001
0.
0.
0.
0.
0.
0.
0.
0.
0.
0.
-0.001
0.000
-0.001
-0.003
-0.005
-0.012
-0.027
-0.057
-0.121
-0.230
-0.064
17.693
4268.188
170737.109
2548.172
24.904
5.426
7.821
38.785
63.132
4.741
-0.076
-0.132
-0.097
-0.069
-0.046
-0.027
-0.012
-0.004
-0.001
0.
0.
0.
0.
0.
0.
0.
0.
0.
0.
0.
0.
0.
0.000
-0.002
-0.002
-0.011
-0.023
-0.042
-0.083
-0.165
-0.182
12.767
13658.772
101330.484
56604.047
5428.499
16618.605
9.230
7.653
11.064
1.159
-0.150
-0.130
-0.093
-0.067
-0.045
-0.025
-0.010
-0.003
-0.001
0.001
0.
0.
0.
0.
0.
0.
0.
0.
0.
0.
0.
0.001
0.001
0.
-0.001
-0.005
-0.017
-0.030
-0.058
-0.112
-0.185
1.413
111.513
2288.236
61570.754
101211.125
10565.584
11.555
-0.045
-0.035
-0.209
-0.186
-0.132
-0.086
-0.059
-0.039
-0.022
-0.009
-0.002
0.000
0.001
0.
0.
0.
0.
0.
0.
0.
0.
0.
0.
0.
0.
0.001
0.
-0.001
-0.002
-0.011
-0.023
-0.039
-0.077
-0.145
-0.180
2.169
197.374
2857.195
108412.492
8226.201
54.338
0.584
-0.345
-0.276
-0.206
-0.133
-0.082
-0.053
-0.031
-0.016
-0.004
-0.001
0.000
0.000
0.
0.
0.
0.
0.
0.
0.
0.
0.
0.
0.
0.001
0.001
0.001
-0.001
-0.002
-0.006
-0.015
-0.026
-0.049
-0.106
-0.173
5.807
77959.938
102987.711
71754.414
2200.713
93.224
0.968
-0.158
-0.221
-0.197
-0.138
-0.083
-0.047
-0.028
-0.015
-0.004
0.000
0.001
0.
0.
0.
0.
0.
0.
0.
0.
0.
0.
0.
0.
0.001
0.001
0.001
-0.001
-0.001
-0.001
-0.007
-0.016
-0.029
-0.062
-0.115
0.841
183.620
39456.891
1334.497
30.903
5.389
0.127
0.428
-0.035
-0.170
-0.137
-0.082
-0.045
-0.023
-0.012
-0.005
0.001
0.
0.
0.
0.
0.
0.
0.
0.
0.
0.
0.
0.
0.
0.001
0.001
0.001
0.001
0.001
0.000
-0.003
-0.006
-0.016
-0.032
-0.072
-0.076
2.439
92.050
15.750
0.212
-0.178
-0.141
0.101
-0.098
-0.146
-0.116
-0.073
-0.038
-0.018
-0.008
-0.004
0.
0.
0.
0.
0.
0.
0.
0.
0.
0.
0.
0.
0.
0.
0.001
0.
0.001
0.002
0.002
0.001
0.001
0.001
-0.005
-0.015
-0.033
-0.067
-0.088
-0.022
-0.112
-0.187
-0.210
-0.179
-0.146
-0.140
-0.126
-0.093
-0.056
-0.031
-0.016
-0.008
-0.004
0.
0.
0.
0.
0.
0.
0.
0.
0.
0.
0.
0.
0.
0.
0.
0.001
0.001
0.000
0.001
0.002
0.002
0.002
0.001
-0.006
-0.012
-0.024
-0.050
-0.068
-0.087
-0.105
-0.120
-0.124
-0.121
-0.115
-0.096
-0.062
-0.038
-0.021
-0.011
-0.006
-0.003
0.
0.
0.
0.
0.
0.
0.
0.
0.
0.
0.
0.
0.
0.
0.
0.
0.001
0.001
0.001
0.002
0.002
0.002
0.002
0.003
0.
-0.005
-0.010
-0.018
-0.027
-0.038
-0.052
-0.066
-0.072
-0.066
-0.050
-0.034
-0.023
-0.013
-0.008
-0.004
-0.001
0.
0.
0.
0.
0.
0.
0.
0.
0.
0.
0.
0.
0.
0.
0.
0.
0.
0.
0.001
0.001
0.001
0.002
0.002
0.003
0.004
0.003
0.002
0.000
-0.006
-0.011
-0.019
-0.026
-0.029
-0.028
-0.023
-0.017
-0.012
-0.008
-0.006
-0.002
0.
0.
0.
0.
0.
0.
0.
0.
0.
0.
0.
0.
0.
0.
0.
0.
0.
0.
0.
0.
0.
0.
0.
0.001
0.002
0.002
0.004
0.004
0.003
0.002
-0.001
-0.004
-0.007
-0.009
-0.010
-0.009
-0.009
-0.006
-0.004
-0.002
0.
0.
0.
0.
0.
0.
0.
0.
0.
0.
0.
0.
0.
0.
0.
0.
0.
0.
0.
0.
0.
0.
0.
0.
0.
0.
0.003
0.002
0.003
0.004
0.003
0.004
0.002
0.000
-0.003
-0.002
-0.003
-0.003
-0.003
-0.001
0.
0.
0.
0.
0.
0.
0.
0.
0.
0.
0.
0.
0.
0.
0.
0.
0.
0.
0.
0.
0.
0.
0.
0.
0.
0.
0.
0.
0.001
0.003
0.002
0.003
0.003
0.002
0.000
0.000
-0.002
-0.002
0.000
0.
0.
0.
0.
0.
0.
0.
0.
0.
0.
0.
0.
0.
0.
0.
0.
0.
0.
0.
0.
0.
0.
0.
0.
0.
0.
0.
0.
0.
0.
0.
0.
0.001
0.001
0.001
0.001
0.001
0.000
0.
0.
0.
0.
0.
0.
0.
0.
0.
0.
0.
0.
0.
0.
0.
0.
0.
0.
0.
0.
0.
0.
0.
0.
0.
0.
0.
0.
0.
0.
0.
0.
0.
0.
0.
0.
0.
0.
0.
0.
0.
0.
0.
0.
0.
0.
0.
0.
0.
0.
0.
0.
0.
0.
0.
0.
0.
0.
0.
0.
0.
0.
0.
0.
0.
0.
0.
0.
0.
0.
0.
0.
0.
0.
0.
0.
0.
0.
0.
0.
0.
0.
0.
0.
0.
0.
0.
0.
0.
0.
0.
0.
0.
0.
0.
0.
0.
0.
0.
0.
0.
0.
0.
0.
0.
0.
0.
0.
0.
0.
0.
0.
0.
0.
0.
0.
0.
0.
0.
0.
0.
0.
0.
0.
0.
0.
0.
0.
0.
0.
0.
0.
0.
0.
0.
0.
0.
0.
0.
0.
0.
0.
0.
0.
0.
0.
0.
0.
0.
0.
0.
0.
0.
0.
0.
0.
0.
0.
0.
0.
0.
0.
0.
0.
0.
0.
0.
0.
0.
0.
0.
0.
0.
0.
0.
0.
0.
0.
0.
0.
0.
0.
0.
0.
0.
0.
0.
0.
0.
0.
0.
0.
0.
0.
0.
0.
0.
0.
0.
0.
0.
0.
0.
0.
0.
0.
0.
0.
0.
0.
0.
0.
0.
0.
0.
0.
0.
0.
0.
0.
0.
0.
0.
0.
0.
0.
0.
0.
0.
0.
0.
0.
0.
0.
0.
0.
0.
0.
0.
0.
0.
0.
0.
0.
0.
0.
0.
0.
0.
0.
0.
0.
0.
0.
0.
0.
0.
0.
0.
0.
0.
0.
0.
0.
0.
0.
0.
0.
0.
0.
0.
0.
0.
0.
0.
0.
0.
0.
0.
0.
0.
0.
0.
0.
0.
0.
0.
0.
0.
0.
0.
0.
0.
0.
0.
0.
0.
0.
0.
0.
0.
0.
0.
0.
0.
0.
0.
0.
0.
0.
0.
0.
0.
0.
0.
0.
0.
0.
0.
0.
0.
0.
0.
0.
0.
0.
0.
0.
0.
0.
0.
0.
0.
0.
0.
0.
0.
0.
0.
0.
0.
0.
0.
0.
0.
0.
0.
0.
0.
0.
0.
0.
0.
0.
0.
0.
0.
0.
0.
0.
0.
0.
0.
0.
0.
0.
0.
0.
0.
0.
0.
0.
0.
0.
0.
0.
0.
0.
0.
0.
0.
0.
0.
0.
0.
0.
0.
0.
0.
0.
0.
0.
0.
0.
0.
0.
0.
0.
0.
0.
0.
0.
0.
0.
0.
0.
0.
0.
0.
0.
0.
0.
0.
0.
0.
0.
0.
0.
0.
0.
0.
0.
0.
0.
0.
0.
0.
0.
0.
0.
0.
0.
0.
0.
0.
0.
0.
0.
0.
0.
0.
0.
0.
0.
0.
0.
0.
0.
0.
0.
0.
0.
0.
0.
0.
0.
0.
0.
0.
0.
0.
0.
0.
0.
0.
0.
0.
0.
0.
0.
0.
0.
0.
0.
0.
0.
0.
0.
0.
0.
0.
0.
0.
0.
0.
0.
0.
0.
0.
0.
0.
0.
0.
0.
0.
0.
0.
0.
0.
0.
0.
0.
0.
0.
0.
0.
0.
0.
0.
0.
0.
0.
0.
0.
0.
0.
0.
0.
0.
0.
0.
0.
0.
0.
0.
0.
0.
0.
0.
0.
0.
0.
0.
0.
0.
0.
0.
0.
0.
0.
0.
0.
0.
0.
0.
0.
0.
0.
0.
0.
0.
0.
0.
0.
0.
0.
0.
0.
0.
0.
0.
0.
0.
0.
0.
0.
0.
0.
0.
0.
0.
0.
0.
0.
0.
0.
0.
0.
0.
0.
0.
0.
0.
0.
0.
0.
0.
0.
0.
0.
0.
0.
0.
0.
0.
0.
0.
0.
0.
0.
0.
0.
0.
0.
0.
0.
0.
0.
0.
0.
0.
0.
0.
0.
0.
0.
0.
0.
0.
0.
0.
0.
0.
0.
0.
0.
0.
0.
0.
0.
0.
0.
0.
0.
0.
0.
0.
0.
0.
0.
0.
0.
0.
0.
0.
0.
0.
0.
0.
0.
0.
0.
0.
0.
0.
0.
0.
0.
0.
0.
0.
0.
0.
0.
0.
0.
0.
0.
0.
0.
0.
0.
0.
0.
0.
0.
0.
0.
0.
0.
0.
0.
0.
0.
0.
0.
0.
0.
0.
0.
0.
0.
0.
0.
0.
0.
0.
0.
0.
0.
0.
0.
0.
0.
0.
0.
0.
0.
0.
0.
0.
0.
0.
0.
0.
0.
0.
0.
0.
0.
0.
0.
0.
0.
0.
0.
0.
0.
0.
0.
0.
0.
0.
0.
0.
0.
0.
0.
0.
0.
0.
0.
0.
0.
0.
0.
0.
0.
0.
0.
0.
0.
0.
0.
0.
0.
0.
0.
0.
0.
0.
0.
0.
0.
0.
0.
0.
0.
0.
0.
0.
0.
0.
0.
0.
0.
0.
0.
0.
0.
0.
0.
0.
0.
0.
0.
0.
0.
0.
0.
0.
0.
0.
0.
0.
0.
0.
0.
0.
0.
0.
0.
0.
0.
0.
0.
0.
0.
0.
0.
0.
0.
0.
0.
0.
0.
0.
0.
0.
0.
0.
0.
0.
0.
0.
0.
0.
0.
0.
0.
0.
0.
0.
0.
0.
0.
0.
0.
0.
0.
0.
0.
0.
0.
0.
0.
0.
0.
0.
0.
0.
0.
0.
0.
0.
0.
0.
0.
0.
0.
0.
0.
0.
0.
0.
0.
0.
0.
0.
0.
0.
0.
0.
0.
0.
0.
0.
0.
0.
0.
0.
0.
0.
0.
0.
0.
0.
0.
0.
0.
0.
0.
0.
0.
0.
0.
0.
0.
0.
0.
0.
0.
0.
0.
0.
0.
0.
0.
0.
0.
0.
0.
0.
0.
0.
0.
0.
0.
0.
0.
0.
0.
0.
0.
0.
0.
0.
0.
0.
0.
0.
0.
0.
0.
0.
0.
0.
0.
0.
0.
0.
0.
0.
0.
0.
0.
0.
0.
0.
0.
0.
0.
0.
0.
0.
0.
0.
0.
0.
0.
0.
0.
0.
0.
0.
0.
0.
0.
0.
0.
0.
0.
0.
0.
0.
0.
0.
0.
0.
0.
0.
0.
0.
0.
0.
0.
0.
0.
0.
0.
0.
0.
0.
0.
0.
0.
0.
0.
0.
0.
0.
0.
0.
0.
0.
0.
0.
0.
0.
0.
0.
0.
0.
0.
0.
0.
0.
0.
0.
0.
0.
0.
0.
0.
0.
0.
0.
0.
0.
0.
0.
0.
0.
0.
0.
0.
0.
0.
0.
0.
0.
0.
0.
0.
0.
0.
0.
0.
0.
0.
0.
0.
0.
0.
0.
0.
0.
0.
0.
0.
0.
0.
0.
0.
0.
0.
0.
0.
0.
0.
0.
0.
0.
0.
0.
0.
0.
0.
0.
0.
0.
0.
0.
0.
0.
0.
0.
0.
0.
0.
0.
0.
0.
0.
0.
0.
0.
-0.001
-0.001
-0.001
-0.001
-0.002
-0.002
-0.002
-0.002
-0.002
-0.001
0.000
0.
0.
0.
0.
0.
0.
0.
0.
0.
0.
0.
0.
0.
0.
0.
0.
0.
0.
0.
0.
0.
0.
0.
0.
0.
0.
0.
0.
0.
-0.001
-0.001
-0.001
-0.004
-0.007
-0.009
-0.008
-0.007
-0.006
-0.005
-0.003
-0.002
0.000
0.000
0.
0.
0.
0.
0.
0.
0.
0.
0.
0.
0.
0.
0.
0.
0.
0.
0.
0.
0.
0.
0.
0.
0.
0.
0.
0.
-0.001
-0.001
-0.002
-0.006
-0.009
-0.012
-0.013
-0.014
-0.013
-0.012
-0.009
-0.007
-0.004
-0.002
0.000
0.
0.
0.
0.
0.
0.
0.
0.
0.
0.
0.
0.
0.
0.
0.
0.
0.
0.
0.
0.
0.
0.
0.
0.
0.
0.
-0.001
-0.002
-0.005
-0.011
-0.015
-0.017
-0.020
-0.023
-0.024
-0.022
-0.018
-0.013
-0.007
-0.004
-0.001
0.000
0.
0.
0.
0.
0.
0.
0.
0.
0.
0.
0.
0.
0.
0.
0.
0.
0.
0.
0.
0.
0.
0.
0.
0.
-0.001
-0.001
-0.004
-0.009
-0.013
-0.020
-0.025
-0.030
-0.033
-0.037
-0.037
-0.031
-0.022
-0.014
-0.007
-0.003
0.000
0.001
0.
0.
0.
0.
0.
0.
0.
0.
0.
0.
0.
0.
0.
0.
0.
0.
0.
0.
0.
0.
0.
0.
0.
-0.002
-0.002
-0.006
-0.013
-0.017
-0.024
-0.030
-0.039
-0.046
-0.051
-0.052
-0.045
-0.034
-0.021
-0.010
-0.004
-0.001
0.001
0.
0.
0.
0.
0.
0.
0.
0.
0.
0.
0.
0.
0.
0.
0.
0.
0.
0.
0.
0.
0.
0.
-0.001
-0.002
-0.003
-0.007
-0.014
-0.021
-0.027
-0.035
-0.044
-0.052
-0.061
-0.062
-0.057
-0.045
-0.028
-0.015
-0.005
-0.001
0.001
0.000
0.
0.
0.
0.
0.
0.
0.
0.
0.
0.
0.
0.
0.
0.
0.
0.
0.
0.
0.
0.
0.
-0.001
-0.001
-0.003
-0.009
-0.015
-0.026
-0.033
-0.043
-0.051
-0.060
-0.069
-0.074
-0.065
-0.053
-0.034
-0.018
-0.011
-0.003
0.001
0.000
0.
0.
0.
0.
0.
0.
0.
0.
0.
0.
0.
0.
0.
0.
0.
0.
0.
0.
0.
0.
0.
0.
-0.002
-0.004
-0.012
-0.024
-0.034
-0.044
-0.055
-0.062
-0.068
-0.075
-0.075
-0.067
-0.056
-0.038
-0.024
-0.015
-0.008
-0.001
0.000
0.
0.
0.
0.
0.
0.
0.
0.
0.
0.
0.
0.
0.
0.
0.
0.
0.
0.
0.
0.
0.001
0.000
-0.003
-0.010
-0.022
-0.045
-0.068
-0.082
-0.087
-0.091
-0.096
-0.099
-0.096
-0.082
-0.064
-0.044
-0.031
-0.018
-0.012
-0.007
-0.002
0.
0.
0.
0.
0.
0.
0.
0.
0.
0.
0.
0.
0.
0.
0.
0.
0.
0.
0.
0.001
0.
-0.001
-0.010
-0.023
-0.057
-0.098
-0.120
-0.137
-0.159
-0.172
-0.173
-0.161
-0.147
-0.130
-0.096
-0.068
-0.046
-0.028
-0.017
-0.009
-0.003
0.
0.
0.
0.
0.
0.
0.
0.
0.
0.
0.
0.
0.
0.
0.
0.
0.
-0.001
-0.001
-0.002
-0.003
-0.008
-0.023
-0.061
-0.114
-0.128
0.575
2.736
0.485
-0.256
-0.266
-0.195
-0.148
-0.185
-0.162
-0.111
-0.069
-0.040
-0.025
-0.012
-0.006
0.
0.
0.
0.
0.
0.
0.
0.
0.
0.
0.
0.
0.
0.
0.
-0.001
-0.001
-0.001
-0.002
-0.003
-0.006
-0.016
-0.047
-0.100
-0.107
1.300
126.307
4065.843
132.572
0.748
0.220
2.618
3.519
0.155
-0.211
-0.168
-0.102
-0.057
-0.035
-0.019
-0.007
-0.001
0.
0.
0.
0.
0.
0.
0.
0.
0.
0.
0.
0.
0.
-0.001
-0.001
-0.001
-0.004
-0.005
-0.006
-0.013
-0.029
-0.072
-0.121
1.904
87.453
4538.516
101525.125
4520.386
16.176
41.827
81.867
73.144
4.945
-0.115
-0.211
-0.140
-0.078
-0.040
-0.022
-0.011
-0.002
0.000
0.
0.
0.
0.
0.
0.
0.
0.
0.
0.
0.
0.
-0.001
-0.001
-0.003
-0.005
-0.007
-0.010
-0.018
-0.041
-0.092
-0.123
11.498
2795.025
8353.544
55537.137
410.580
273.227
10286.335
1555.483
1119.351
147.571
2.498
-0.229
-0.174
-0.100
-0.055
-0.027
-0.015
-0.003
-0.001
0.001
0.
0.
0.
0.
0.
0.
0.
0.
0.
0.
-0.001
-0.001
-0.003
-0.004
-0.008
-0.010
-0.014
-0.026
-0.048
-0.112
-0.203
2.618
144.895
325.210
577.540
170.650
358.562
20178.232
1098.855
2056.981
1350.772
7.750
-0.256
-0.202
-0.115
-0.065
-0.037
-0.018
-0.008
-0.001
0.000
0.001
0.
0.
0.
0.
0.
0.
0.
0.
0.
-0.001
-0.002
-0.003
-0.006
-0.011
-0.012
-0.018
-0.030
-0.054
-0.125
-0.242
-0.076
8.359
91.546
578.793
2527.216
853.821
79.919
27.215
52.866
39.724
0.754
-0.344
-0.230
-0.131
-0.080
-0.050
-0.030
-0.011
-0.005
-0.001
0.000
0.001
0.
0.
0.
0.
0.
0.
0.
0.
-0.001
-0.003
-0.004
-0.007
-0.011
-0.013
-0.018
-0.031
-0.057
-0.127
-0.247
0.058
19.311
644.008
7167.530
571.287
316.044
62.744
3700.151
277.732
3.547
-0.383
-0.385
-0.252
-0.160
-0.103
-0.075
-0.048
-0.026
-0.012
-0.005
-0.001
0.
0.
0.
0.
0.
0.
0.
0.
0.
-0.001
-0.002
-0.003
-0.006
-0.009
-0.014
-0.017
-0.030
-0.056
-0.116
-0.232
-0.246
7.361
2011.510
101478.594
20711.648
102.014
1044.007
100482.320
18135.031
42.736
6.542
0.542
-0.250
-0.195
-0.139
-0.096
-0.071
-0.044
-0.020
-0.008
-0.002
0.000
0.000
0.
0.
0.
0.
0.
0.
0.
-0.001
-0.002
-0.003
-0.003
-0.007
-0.011
-0.016
-0.025
-0.051
-0.098
-0.200
-0.303
2.370
606.509
100268.867
4421.353
130.808
68.920
3857.586
1803.176
931.821
2109.803
40.679
0.127
-0.229
-0.165
-0.115
-0.084
-0.059
-0.028
-0.012
-0.003
-0.001
0.001
0.
0.
0.
0.
0.
0.
0.
0.
0.000
-0.002
-0.002
-0.005
-0.006
-0.013
-0.023
-0.044
-0.077
-0.146
-0.266
-0.110
11.099
400.764
5189.799
227.844
6.692
121.110
4591.508
27919.881
100005.445
236.031
0.765
-0.250
-0.185
-0.125
-0.092
-0.066
-0.031
-0.013
-0.003
-0.001
0.001
0.
0.
0.
0.
0.
0.
0.
0.
-0.001
-0.001
-0.002
-0.004
-0.005
-0.010
-0.019
-0.039
-0.064
-0.105
-0.191
-0.260
4.229
814.815
24654.887
514.032
342.172
1139.776
190.659
534.002
1199.917
28.220
0.011
-0.267
-0.192
-0.129
-0.093
-0.065
-0.029
-0.011
-0.002
0.000
0.001
0.
0.
0.
0.
0.
0.
0.
0.
0.
0.001
0.001
-0.002
-0.004
-0.011
-0.018
-0.035
-0.053
-0.080
-0.134
-0.217
0.405
25.470
141.151
391.160
17350.217
809.535
47.689
4.292
3.584
0.225
-0.332
-0.269
-0.186
-0.124
-0.082
-0.049
-0.021
-0.008
-0.002
0.000
0.001
0.
0.
0.
0.
0.
0.
0.
0.
0.
0.001
0.002
0.000
-0.003
-0.009
-0.016
-0.028
-0.046
-0.064
-0.095
-0.161
-0.229
0.311
19.929
1760.572
100729.258
108689.938
49563.008
19.948
-0.259
-0.369
-0.338
-0.258
-0.165
-0.105
-0.063
-0.035
-0.016
-0.005
-0.001
0.
0.
0.
0.
0.
0.
0.
0.
0.
0.
0.
0.001
0.001
0.
-0.002
-0.006
-0.014
-0.023
-0.035
-0.048
-0.066
-0.116
-0.195
0.737
208.390
40334.078
59162.246
102296.430
12387.417
14.463
20.308
2.766
-0.222
-0.226
-0.153
-0.093
-0.050
-0.026
-0.013
-0.002
0.000
0.001
0.
0.
0.
0.
0.
0.
0.
0.
0.
0.
0.001
0.002
0.001
-0.002
-0.005
-0.012
-0.016
-0.025
-0.033
-0.042
-0.077
-0.133
0.222
50.397
27011.326
575.875
4035.421
184.778
46.875
451.908
27.520
0.179
-0.179
-0.141
-0.086
-0.042
-0.021
-0.007
-0.004
0.001
0.
0.
0.
0.
0.
0.
0.
0.
0.
0.
0.
0.001
0.002
0.001
0.001
-0.002
-0.006
-0.010
-0.014
-0.020
-0.029
-0.048
-0.089
-0.113
1.541
93.534
14.799
2.780
0.886
12.091
71.149
10.316
0.301
-0.136
-0.121
-0.072
-0.035
-0.016
-0.006
-0.003
0.
0.
0.
0.
0.
0.
0.
0.
0.
0.
0.
0.
0.001
0.001
0.001
0.001
0.001
-0.002
-0.004
-0.006
-0.008
-0.016
-0.023
-0.044
-0.083
-0.116
-0.082
-0.193
-0.268
-0.226
0.749
2.949
1.211
-0.006
-0.134
-0.096
-0.056
-0.026
-0.012
-0.005
-0.003
0.
0.
0.
0.
0.
0.
0.
0.
0.
0.
0.
0.
0.
0.000
0.001
0.001
0.002
0.002
0.
-0.001
-0.003
-0.004
-0.010
-0.017
-0.037
-0.067
-0.103
-0.148
-0.182
-0.177
-0.084
-0.003
-0.085
-0.138
-0.107
-0.068
-0.038
-0.018
-0.009
-0.004
0.
0.
0.
0.
0.
0.
0.
0.
0.
0.
0.
0.
0.
0.
0.001
0.001
0.001
0.001
0.002
0.001
0.001
0.000
0.001
-0.003
-0.004
-0.011
-0.024
-0.042
-0.060
-0.087
-0.105
-0.112
-0.113
-0.113
-0.096
-0.066
-0.039
-0.022
-0.011
-0.007
-0.003
0.
0.
0.
0.
0.
0.
0.
0.
0.
0.
0.
0.
0.
0.
0.
0.
0.001
0.002
0.001
0.002
0.001
0.002
0.002
0.001
0.
-0.001
-0.006
-0.009
-0.018
-0.030
-0.045
-0.058
-0.063
-0.058
-0.045
-0.030
-0.020
-0.012
-0.007
-0.004
0.
0.
0.
0.
0.
0.
0.
0.
0.
0.
0.
0.
0.
0.
0.
0.
0.
0.
0.
0.001
0.001
0.001
0.002
0.001
0.003
0.003
0.003
0.003
0.002
-0.004
-0.008
-0.013
-0.020
-0.020
-0.019
-0.016
-0.012
-0.010
-0.006
-0.004
-0.001
0.
0.
0.
0.
0.
0.
0.
0.
0.
0.
0.
0.
0.
0.
0.
0.
0.
0.
0.
0.
0.
0.
0.
0.
0.002
0.002
0.003
0.003
0.004
0.002
0.001
-0.001
-0.003
-0.004
-0.005
-0.005
-0.005
-0.004
-0.003
-0.001
0.
0.
0.
0.
0.
0.
0.
0.
0.
0.
0.
0.
0.
0.
0.
0.
0.
0.
0.
0.
0.
0.
0.
0.
0.
0.
0.002
0.001
0.003
0.004
0.004
0.002
0.002
0.
-0.001
-0.001
-0.003
-0.003
-0.001
0.
0.
0.
0.
0.
0.
0.
0.
0.
0.
0.
0.
0.
0.
0.
0.
0.
0.
0.
0.
0.
0.
0.
0.
0.
0.
0.
0.
0.
0.
0.002
0.002
0.001
0.003
0.003
0.002
0.001
0.001
0.000
0.
0.
0.
0.
0.
0.
0.
0.
0.
0.
0.
0.
0.
0.
0.
0.
0.
0.
0.
0.
0.
0.
0.
0.
0.
0.
0.
0.
0.
0.
0.
0.
0.
0.
0.
0.
0.
0.
0.
0.
0.
0.
0.
0.
0.
0.
0.
0.
0.
0.
0.
0.
0.
0.
0.
0.
0.
0.
0.
0.
0.
0.
0.
0.
0.
0.
0.
0.
0.
0.
0.
0.
0.
0.
0.
0.
0.
0.
0.
0.
0.
0.
0.
0.
0.
0.
0.
0.
0.
0.
0.
0.
0.
0.
0.
0.
0.
0.
0.
0.
0.
0.
0.
0.
0.
0.
0.
0.
0.
0.
0.
0.
0.
0.
0.
0.
0.
0.
0.
0.
0.
0.
0.
0.
0.
0.
0.
0.
0.
0.
0.
0.
0.
0.
0.
0.
0.
0.
0.
0.
0.
0.
0.
0.
0.
0.
0.
0.
0.
0.
0.
0.
0.
0.
0.
0.
0.
0.
0.
0.
0.
0.
0.
0.
0.
0.
0.
0.
0.
0.
0.
0.
0.
0.
0.
0.
0.
0.
0.
0.
0.
0.
0.
0.
0.
0.
0.
0.
0.
0.
0.
0.
0.
0.
0.
0.
0.
0.
0.
0.
0.
0.
0.
0.
0.
0.
0.
0.
0.
0.
0.
0.
0.
0.
0.
0.
0.
0.
0.
0.
0.
0.
0.
0.
0.
0.
0.
0.
0.
0.
0.
0.
0.
0.
0.
0.
0.
0.
0.
0.
0.
0.
0.
0.
0.
0.
0.
0.
0.
0.
0.
0.
0.
0.
0.
0.
0.
0.
0.
0.
0.
0.
0.
0.
0.
0.
0.
0.
0.
0.
0.
0.
0.
0.
0.
0.
0.
0.
0.
0.
0.
0.
0.
0.
0.
0.
0.
0.
0.
0.
0.
0.
0.
0.
0.
0.
0.
0.
0.
0.
0.
0.
0.
0.
0.
0.
0.
0.
0.
0.
0.
0.
0.
0.
0.
0.
0.
0.
0.
0.
0.
0.
0.
0.
0.
0.
0.
0.
0.
0.
0.
0.
0.
0.
0.
0.
0.
0.
0.
0.
0.
0.
0.
0.
0.
0.
0.
0.
0.
0.
0.
0.
0.
0.
0.
0.
0.
0.
0.
0.
0.
0.
0.
0.
0.
0.
0.
0.
0.
0.
0.
0.
0.
0.
0.
0.
0.
0.
0.
0.
0.
0.
0.
0.
0.
0.
0.
0.
0.
0.
0.
0.
0.
0.
0.
0.
0.
0.
0.
0.
0.
0.
0.
0.
0.
0.
0.
0.
0.
0.
0.
0.
0.
0.
0.
0.
0.
0.
0.
0.
0.
0.
0.
0.
0.
0.
0.
0.
0.
0.
0.
0.
0.
0.
0.
0.
0.
0.
0.
0.
0.
0.
0.
0.
0.
0.
0.
0.
0.
0.
0.
0.
0.
0.
0.
0.
0.
0.
0.
0.
0.
0.
0.
0.
0.
0.
0.
0.
0.
0.
0.
0.
0.
0.
0.
0.
0.
0.
0.
0.
0.
0.
0.
0.
0.
0.
0.
0.
0.
0.
0.
0.
0.
0.
0.
0.
0.
0.
0.
0.
0.
0.
0.
0.
0.
0.
0.
0.
0.
0.
0.
0.
0.
0.
0.
0.
0.
0.
0.
0.
0.
0.
0.
0.
0.
0.
0.
0.
0.
0.
0.
0.
0.
0.
0.
0.
0.
0.
0.
0.
0.
0.
0.
0.
0.
0.
0.
0.
0.
0.
0.
0.
0.
0.
0.
0.
0.
0.
0.
0.
0.
0.
0.
0.
0.
0.
0.
0.
0.
0.
0.
0.
0.
0.
0.
0.
0.
0.
0.
0.
0.
0.
0.
0.
0.
0.
0.
0.
0.
0.
0.
0.
0.
0.
0.
0.
0.
0.
0.
0.
0.
0.
0.
0.
0.
0.
0.
0.
0.
0.
0.
0.
0.
0.
0.
0.
0.
0.
0.
0.
0.
0.
0.
0.
0.
0.
0.
0.
0.
0.
0.
0.
0.
0.
0.
0.
0.
0.
0.
0.
0.
0.
0.
0.
0.
0.
0.
0.
0.
0.
0.
0.
0.
0.
0.
0.
0.
0.
0.
0.
0.
0.
0.
0.
0.
0.
0.
0.
0.
0.
0.
0.
0.
0.
0.
0.
0.
0.
0.
0.
0.
0.
0.
0.
0.
0.
0.
0.
0.
0.
0.
0.
0.
0.
0.
0.
0.
0.
0.
0.
0.
0.
0.
0.
0.
0.
0.
0.
0.
0.
0.
0.
0.
0.
0.
0.
0.
0.
0.
0.
0.
0.
0.
0.
0.
0.
0.
0.
0.
0.
0.
0.
0.
0.
0.
0.
0.
0.
0.
0.
0.
0.
0.
0.
0.
0.
0.
0.
0.
0.
0.
0.
0.
0.
0.
0.
0.
0.
0.
0.
0.
0.
0.
0.
0.
0.
0.
0.
0.
0.
0.
0.
0.
0.
0.
0.
0.
0.
0.
0.
0.
0.
0.
0.
0.
0.
0.
0.
0.
0.
0.
0.
0.
0.
0.
0.
0.
0.
0.
0.
0.
0.
0.
0.
0.
0.
0.
0.
0.
0.
0.
0.
0.
0.
0.
0.
0.
0.
0.
0.
0.
0.
0.
0.
0.
0.
0.
0.
0.
0.
0.
0.
0.
0.
0.
0.
0.
0.
0.
0.
0.
0.
0.
0.
0.
0.
0.
0.
0.
0.
0.
0.
0.
0.
0.
0.
0.
0.
0.
0.
0.
0.
0.
0.
0.
0.
0.
0.
0.
0.
0.
0.
0.
0.
0.
0.
0.
0.
0.
0.
0.
0.
0.
0.
0.
0.
0.
0.
0.
0.
0.
0.
0.
0.
0.
0.
0.
0.
0.
0.
0.
0.
0.
0.
0.
0.
0.
0.
0.
0.
0.
0.
0.
0.
0.
0.
0.
0.
0.
0.
0.
0.
0.
0.
0.
0.
0.
0.
0.
0.
0.
0.
0.
0.
0.
0.
0.
0.
0.
0.
0.
0.
0.
0.
0.
0.
0.
0.
0.
0.
0.
0.
0.
0.
0.
0.
0.
0.
0.
0.
0.
0.
0.
0.
0.
0.
0.
0.
0.
0.
0.
0.
0.
0.
0.
0.
0.
0.
0.
0.
0.
0.
0.
0.
0.
0.
0.
0.
0.
0.
0.
0.
0.
0.
0.
0.
0.
0.
0.
0.
0.
0.
0.
0.
0.
0.
0.
0.
0.
0.
0.
0.
0.
0.
0.
0.
0.
0.
0.
0.
0.
0.
0.
0.
0.
0.
0.
0.
0.
0.
0.
0.
0.
0.
0.
0.
0.
0.
0.
0.
0.
0.
0.
0.
0.
0.
0.
0.
0.
0.
0.
0.
0.
0.
-0.001
-0.001
-0.001
-0.001
-0.001
-0.001
-0.001
0.001
0.001
0.001
0.000
0.
0.
0.
0.
0.
0.
0.
0.
0.
0.
0.
0.
0.
0.
0.
0.
0.
0.
0.
0.
0.
0.
0.
0.
0.
0.
0.
0.
-0.001
-0.001
-0.001
-0.002
-0.003
-0.006
-0.008
-0.007
-0.006
-0.005
-0.003
-0.002
0.000
-0.001
0.000
0.
0.
0.
0.
0.
0.
0.
0.
0.
0.
0.
0.
0.
0.
0.
0.
0.
0.
0.
0.
0.
0.
0.
0.
0.
0.
-0.001
-0.001
-0.003
-0.008
-0.010
-0.013
-0.014
-0.015
-0.014
-0.012
-0.009
-0.007
-0.004
-0.001
0.000
0.000
0.
0.
0.
0.
0.
0.
0.
0.
0.
0.
0.
0.
0.
0.
0.
0.
0.
0.
0.
0.
0.
0.
0.
0.
-0.001
-0.001
-0.003
-0.007
-0.013
-0.019
-0.022
-0.025
-0.026
-0.027
-0.026
-0.021
-0.015
-0.010
-0.004
-0.001
0.000
0.
0.
0.
0.
0.
0.
0.
0.
0.
0.
0.
0.
0.
0.
0.
0.
0.
0.
0.
0.
0.
0.
0.
-0.001
-0.002
-0.004
-0.009
-0.016
-0.025
-0.031
-0.037
-0.042
-0.048
-0.051
-0.051
-0.043
-0.031
-0.019
-0.008
-0.004
-0.001
0.001
0.
0.
0.
0.
0.
0.
0.
0.
0.
0.
0.
0.
0.
0.
0.
0.
0.
0.
0.
0.
0.
-0.001
-0.001
-0.003
-0.008
-0.014
-0.024
-0.034
-0.044
-0.054
-0.066
-0.078
-0.087
-0.087
-0.078
-0.057
-0.034
-0.017
-0.006
-0.001
0.000
0.
0.
0.
0.
0.
0.
0.
0.
0.
0.
0.
0.
0.
0.
0.
0.
0.
0.
0.
0.
0.
-0.001
-0.002
-0.004
-0.011
-0.019
-0.029
-0.041
-0.058
-0.074
-0.092
-0.101
-0.112
-0.116
-0.108
-0.086
-0.056
-0.028
-0.010
-0.003
0.000
0.001
0.
0.
0.
0.
0.
0.
0.
0.
0.
0.
0.
0.
0.
0.
0.
0.
0.
0.
0.
0.
-0.001
-0.003
-0.006
-0.013
-0.022
-0.034
-0.048
-0.065
-0.085
-0.103
-0.116
-0.131
-0.126
-0.116
-0.098
-0.076
-0.040
-0.018
-0.009
-0.001
0.001
0.
0.
0.
0.
0.
0.
0.
0.
0.
0.
0.
0.
0.
0.
0.
0.
0.
0.
0.
-0.001
-0.002
-0.004
-0.007
-0.013
-0.025
-0.035
-0.050
-0.073
-0.091
-0.113
-0.129
-0.141
-0.133
-0.122
-0.104
-0.080
-0.050
-0.023
-0.013
-0.006
0.001
0.
0.
0.
0.
0.
0.
0.
0.
0.
0.
0.
0.
0.
0.
0.
0.
0.
0.
0.
0.
-0.002
-0.003
-0.007
-0.015
-0.026
-0.044
-0.064
-0.082
-0.100
-0.118
-0.133
-0.148
-0.144
-0.127
-0.105
-0.081
-0.054
-0.030
-0.016
-0.009
-0.003
0.
0.
0.
0.
0.
0.
0.
0.
0.
0.
0.
0.
0.
0.
0.
0.
0.
0.
0.
0.
-0.001
-0.004
-0.008
-0.021
-0.036
-0.062
-0.085
-0.104
-0.118
-0.131
-0.142
-0.151
-0.154
-0.138
-0.117
-0.090
-0.059
-0.039
-0.021
-0.013
-0.006
-0.002
0.
0.
0.
0.
0.
0.
0.
0.
0.
0.
0.
0.
0.
0.
0.
0.
0.
0.
-0.001
0.000
-0.005
-0.016
-0.033
-0.065
-0.105
-0.132
-0.153
-0.172
-0.188
-0.185
-0.187
-0.180
-0.165
-0.140
-0.109
-0.078
-0.050
-0.032
-0.018
-0.010
-0.003
0.
0.
0.
0.
0.
0.
0.
0.
0.
0.
0.
0.
0.
0.
-0.001
-0.001
-0.001
-0.002
-0.002
-0.004
-0.012
-0.027
-0.064
-0.116
-0.150
0.016
0.465
-0.056
-0.283
-0.296
-0.273
-0.251
-0.229
-0.188
-0.148
-0.110
-0.073
-0.042
-0.027
-0.014
-0.004
0.
0.
0.
0.
0.
0.
0.
0.
0.
0.
0.
0.
0.
-0.001
-0.001
-0.001
-0.005
-0.005
-0.006
-0.014
-0.023
-0.047
-0.103
-0.150
0.034
13.200
113.830
12.938
-0.193
-0.389
-0.347
-0.303
-0.244
-0.177
-0.188
-0.146
-0.098
-0.055
-0.031
-0.020
-0.008
-0.001
0.
0.
0.
0.
0.
0.
0.
0.
0.
0.
0.
-0.001
-0.001
-0.003
-0.004
-0.008
-0.009
-0.013
-0.020
-0.037
-0.075
-0.141
-0.143
1.521
118.499
3361.435
114.692
0.667
0.691
0.721
0.476
1.304
2.048
0.146
-0.177
-0.126
-0.072
-0.039
-0.023
-0.009
-0.002
0.
0.
0.
0.
0.
0.
0.
0.
0.
0.
0.
-0.001
-0.003
-0.006
-0.010
-0.013
-0.016
-0.024
-0.033
-0.055
-0.101
-0.182
-0.037
4.165
29.538
147.645
17.834
7.624
17.089
7.319
3.723
7.674
11.129
1.185
-0.185
-0.150
-0.088
-0.048
-0.027
-0.013
-0.004
0.000
0.000
0.
0.
0.
0.
0.
0.
0.
0.
-0.001
-0.001
-0.004
-0.007
-0.014
-0.018
-0.024
-0.033
-0.047
-0.068
-0.125
-0.230
-0.271
1.015
4.194
6.202
7.995
128.105
61.858
14.894
7.952
5.619
4.695
0.423
-0.243
-0.175
-0.104
-0.063
-0.038
-0.019
-0.006
-0.001
0.000
0.000
0.
0.
0.
0.
0.
0.
0.
-0.001
-0.003
-0.006
-0.009
-0.017
-0.025
-0.034
-0.045
-0.056
-0.080
-0.145
-0.260
-0.019
24.891
197.654
48.888
18.068
83.171
111.815
169.243
84.344
4.156
0.632
-0.274
-0.306
-0.211
-0.132
-0.090
-0.059
-0.033
-0.013
-0.005
-0.001
0.000
0.
0.
0.
0.
0.
0.
0.
-0.001
-0.003
-0.006
-0.010
-0.018
-0.028
-0.041
-0.047
-0.064
-0.088
-0.149
-0.261
1.346
576.717
37245.480
6469.669
1519.410
51.833
80.398
508.887
373.320
19.512
-0.095
-0.473
-0.376
-0.267
-0.181
-0.130
-0.090
-0.056
-0.026
-0.011
-0.004
0.000
0.001
0.
0.
0.
0.
0.
0.
-0.001
-0.003
-0.006
-0.009
-0.015
-0.027
-0.038
-0.047
-0.063
-0.090
-0.144
-0.251
0.256
66.930
1171.113
112827.523
101296.844
16976.840
173.044
86016.914
101103.438
423.365
11.458
0.811
-0.397
-0.324
-0.198
-0.061
-0.090
-0.082
-0.047
-0.018
-0.006
-0.001
0.
0.
0.
0.
0.
0.
0.
-0.001
-0.002
-0.005
-0.007
-0.011
-0.021
-0.030
-0.044
-0.058
-0.086
-0.131
-0.226
-0.329
1.009
38.482
2459.203
21189.703
8232.557
70.144
79452.602
122368.195
4330.614
7777.279
71.319
0.121
-0.344
0.386
1.991
0.347
-0.088
-0.064
-0.026
-0.008
-0.002
0.000
0.
0.
0.
0.
0.
0.
0.
-0.001
-0.003
-0.004
-0.009
-0.014
-0.024
-0.036
-0.055
-0.082
-0.120
-0.191
-0.304
-0.365
1.080
12.742
24.443
27.047
83.150
2604.963
100344.648
198880.438
100032.156
558.048
1.101
-0.345
0.865
3.721
0.670
-0.091
-0.072
-0.028
-0.009
-0.002
0.000
0.000
0.
0.
0.
0.
0.
0.
-0.001
-0.001
-0.002
-0.006
-0.010
-0.019
-0.035
-0.055
-0.084
-0.117
-0.155
-0.239
-0.337
-0.204
4.791
17.882
21.365
63.889
152.790
6618.470
2071.443
3499.899
52.570
0.036
-0.398
-0.153
0.240
-0.038
-0.105
-0.066
-0.025
-0.008
-0.001
0.000
0.
0.
0.
0.
0.
0.
0.
0.
0.001
-0.001
-0.003
-0.006
-0.017
-0.033
-0.056
-0.089
-0.117
-0.139
-0.178
-0.247
-0.319
0.330
1.833
5.572
24.685
25.126
48.886
9.467
7.882
1.951
-0.262
-0.401
-0.312
-0.212
-0.142
-0.096
-0.049
-0.019
-0.006
-0.001
0.001
0.
0.
0.
0.
0.
0.
0.
0.
0.000
0.002
-0.002
-0.005
-0.016
-0.033
-0.061
-0.087
-0.112
-0.130
-0.149
-0.191
-0.276
-0.343
0.514
24.088
288.731
4789.149
40842.355
16.375
1.143
0.339
-0.009
-0.237
-0.288
-0.197
-0.119
-0.065
-0.031
-0.012
-0.002
0.000
0.001
0.
0.
0.
0.
0.
0.
0.
0.
0.001
0.001
0.001
-0.004
-0.013
-0.029
-0.054
-0.079
-0.096
-0.111
-0.121
-0.151
-0.214
-0.247
2.150
27.612
294.816
36518.961
1423.571
79.457
952.785
44.560
4.144
1.130
-0.160
-0.155
-0.088
-0.042
-0.020
-0.007
-0.001
0.
0.
0.
0.
0.
0.
0.
0.
0.
0.
0.001
0.002
0.000
-0.003
-0.009
-0.024
-0.041
-0.060
-0.076
-0.089
-0.097
-0.115
-0.157
-0.198
0.725
7.361
18.069
8229.810
202.996
5455.873
100236.805
1832.004
16.410
2.731
-0.067
-0.126
-0.070
-0.032
-0.016
-0.004
0.000
0.000
0.
0.
0.
0.
0.
0.
0.
0.
0.
0.001
0.001
0.001
0.
-0.005
-0.013
-0.026
-0.040
-0.050
-0.060
-0.066
-0.079
-0.112
-0.158
-0.160
0.244
0.089
2.554
4.043
439.832
16992.797
937.253
46.186
3.124
-0.089
-0.104
-0.058
-0.024
-0.010
-0.004
0.000
0.
0.
0.
0.
0.
0.
0.
0.
0.
0.
0.001
0.001
0.001
0.001
0.
-0.005
-0.011
-0.020
-0.027
-0.034
-0.042
-0.052
-0.069
-0.107
-0.163
-0.221
-0.280
-0.274
4.028
129.770
398.345
97.228
12.031
0.928
-0.110
-0.086
-0.041
-0.017
-0.007
-0.004
0.
0.
0.
0.
0.
0.
0.
0.
0.
0.
0.
0.
0.001
0.001
0.001
0.001
0.001
-0.002
-0.007
-0.010
-0.017
-0.021
-0.023
-0.036
-0.057
-0.099
-0.147
-0.191
-0.204
0.546
10.106
9.090
1.914
0.318
-0.080
-0.098
-0.059
-0.028
-0.012
-0.006
-0.003
0.
0.
0.
0.
0.
0.
0.
0.
0.
0.
0.
0.
0.001
0.000
0.002
0.001
0.002
0.001
0.000
-0.003
-0.006
-0.009
-0.010
-0.016
-0.026
-0.046
-0.080
-0.110
-0.140
-0.143
-0.033
-0.041
-0.129
-0.125
-0.097
-0.061
-0.033
-0.017
-0.008
-0.004
0.
0.
0.
0.
0.
0.
0.
0.
0.
0.
0.
0.
0.
0.
0.001
0.001
0.001
0.001
0.002
0.001
0.000
-0.002
-0.003
-0.005
-0.005
-0.010
-0.018
-0.033
-0.052
-0.073
-0.089
-0.092
-0.094
-0.093
-0.074
-0.048
-0.029
-0.018
-0.009
-0.006
-0.002
0.
0.
0.
0.
0.
0.
0.
0.
0.
0.
0.
0.
0.
0.
0.
0.
0.001
0.001
0.002
0.002
0.001
0.000
0.000
-0.002
-0.002
-0.001
-0.003
-0.009
-0.013
-0.020
-0.029
-0.035
-0.038
-0.034
-0.025
-0.019
-0.013
-0.008
-0.006
-0.002
0.
0.
0.
0.
0.
0.
0.
0.
0.
0.
0.
0.
0.
0.
0.
0.
0.
0.
0.
0.
0.001
0.001
0.001
0.000
0.002
0.002
0.002
0.003
0.003
0.002
-0.003
-0.005
-0.006
-0.009
-0.009
-0.009
-0.006
-0.006
-0.003
-0.002
0.
0.
0.
0.
0.
0.
0.
0.
0.
0.
0.
0.
0.
0.
0.
0.
0.
0.
0.
0.
0.
0.
0.
0.
0.
0.
0.002
0.002
0.003
0.004
0.003
0.002
0.001
0.000
-0.001
-0.002
-0.002
-0.003
-0.001
-0.001
0.
0.
0.
0.
0.
0.
0.
0.
0.
0.
0.
0.
0.
0.
0.
0.
0.
0.
0.
0.
0.
0.
0.
0.
0.
0.
0.
0.
0.002
0.001
0.002
0.003
0.003
0.003
0.003
0.003
0.001
0.001
0.
0.
0.
0.
0.
0.
0.
0.
0.
0.
0.
0.
0.
0.
0.
0.
0.
0.
0.
0.
0.
0.
0.
0.
0.
0.
0.
0.
0.
0.
0.
0.
0.
0.
0.001
0.001
0.001
0.
0.
0.
0.
0.
0.
0.
0.
0.
0.
0.
0.
0.
0.
0.
0.
0.
0.
0.
0.
0.
0.
0.
0.
0.
0.
0.
0.
0.
0.
0.
0.
0.
0.
0.
0.
0.
0.
0.
0.
0.
0.
0.
0.
0.
0.
0.
0.
0.
0.
0.
0.
0.
0.
0.
0.
0.
0.
0.
0.
0.
0.
0.
0.
0.
0.
0.
0.
0.
0.
0.
0.
0.
0.
0.
0.
0.
0.
0.
0.
0.
0.
0.
0.
0.
0.
0.
0.
0.
0.
0.
0.
0.
0.
0.
0.
0.
0.
0.
0.
0.
0.
0.
0.
0.
0.
0.
0.
0.
0.
0.
0.
0.
0.
0.
0.
0.
0.
0.
0.
0.
0.
0.
0.
0.
0.
0.
0.
0.
0.
0.
0.
0.
0.
0.
0.
0.
0.
0.
0.
0.
0.
0.
0.
0.
0.
0.
0.
0.
0.
0.
0.
0.
0.
0.
0.
0.
0.
0.
0.
0.
0.
0.
0.
0.
0.
0.
0.
0.
0.
0.
0.
0.
0.
0.
0.
0.
0.
0.
0.
0.
0.
0.
0.
0.
0.
0.
0.
0.
0.
0.
0.
0.
0.
0.
0.
0.
0.
0.
0.
0.
0.
0.
0.
0.
0.
0.
0.
0.
0.
0.
0.
0.
0.
0.
0.
0.
0.
0.
0.
0.
0.
0.
0.
0.
0.
0.
0.
0.
0.
0.
0.
0.
0.
0.
0.
0.
0.
0.
0.
0.
0.
0.
0.
0.
0.
0.
0.
0.
0.
0.
0.
0.
0.
0.
0.
0.
0.
0.
0.
0.
0.
0.
0.
0.
0.
0.
0.
0.
0.
0.
0.
0.
0.
0.
0.
0.
0.
0.
0.
0.
0.
0.
0.
0.
0.
0.
0.
0.
0.
0.
0.
0.
0.
0.
0.
0.
0.
0.
0.
0.
0.
0.
0.
0.
0.
0.
0.
0.
0.
0.
0.
0.
0.
0.
0.
0.
0.
0.
0.
0.
0.
0.
0.
0.
0.
0.
0.
0.
0.
0.
0.
0.
0.
0.
0.
0.
0.
0.
0.
0.
0.
0.
0.
0.
0.
0.
0.
0.
0.
0.
0.
0.
0.
0.
0.
0.
0.
0.
0.
0.
0.
0.
0.
0.
0.
0.
0.
0.
0.
0.
0.
0.
0.
0.
0.
0.
0.
0.
0.
0.
0.
0.
0.
0.
0.
0.
0.
0.
0.
0.
0.
0.
0.
0.
0.
0.
0.
0.
0.
0.
0.
0.
0.
0.
0.
0.
0.
0.
0.
0.
0.
0.
0.
0.
0.
0.
0.
0.
0.
0.
0.
0.
0.
0.
0.
0.
0.
0.
0.
0.
0.
0.
0.
0.
0.
0.
0.
0.
0.
0.
0.
0.
0.
0.
0.
0.
0.
0.
0.
0.
0.
0.
0.
0.
0.
0.
0.
0.
0.
0.
0.
0.
0.
0.
0.
0.
0.
0.
0.
0.
0.
0.
0.
0.
0.
0.
0.
0.
0.
0.
0.
0.
0.
0.
0.
0.
0.
0.
0.
0.
0.
0.
0.
0.
0.
0.
0.
0.
0.
0.
0.
0.
0.
0.
0.
0.
0.
0.
0.
0.
0.
0.
0.
0.
0.
0.
0.
0.
0.
0.
0.
0.
0.
0.
0.
0.
0.
0.
0.
0.
0.
0.
0.
0.
0.
0.
0.
0.
0.
0.
0.
0.
0.
0.
0.
0.
0.
0.
0.
0.
0.
0.
0.
0.
0.
0.
0.
0.
0.
0.
0.
0.
0.
0.
0.
0.
0.
0.
0.
0.
0.
0.
0.
0.
0.
0.
0.
0.
0.
0.
0.
0.
0.
0.
0.
0.
0.
0.
0.
0.
0.
0.
0.
0.
0.
0.
0.
0.
0.
0.
0.
0.
0.
0.
0.
0.
0.
0.
0.
0.
0.
0.
0.
0.
0.
0.
0.
0.
0.
0.
0.
0.
0.
0.
0.
0.
0.
0.
0.
0.
0.
0.
0.
0.
0.
0.
0.
0.
0.
0.
0.
0.
0.
0.
0.
0.
0.
0.
0.
0.
0.
0.
0.
0.
0.
0.
0.
0.
0.
0.
0.
0.
0.
0.
0.
0.
0.
0.
0.
0.
0.
0.
0.
0.
0.
0.
0.
0.
0.
0.
0.
0.
0.
0.
0.
0.
0.
0.
0.
0.
0.
0.
0.
0.
0.
0.
0.
0.
0.
0.
0.
0.
0.
0.
0.
0.
0.
0.
0.
0.
0.
0.
0.
0.
0.
0.
0.
0.
0.
0.
0.
0.
0.
0.
0.
0.
0.
0.
0.
0.
0.
0.
0.
0.
0.
0.
0.
0.
0.
0.
0.
0.
0.
0.
0.
0.
0.
0.
0.
0.
0.
0.
0.
0.
0.
0.
0.
0.
0.
0.
0.
0.
0.
0.
0.
0.
0.
0.
0.
0.
0.
0.
0.
0.
0.
0.
0.
0.
0.
0.
0.
0.
0.
0.
0.
0.
0.
0.
0.
0.
0.
0.
0.
0.
0.
0.
0.
0.
0.
0.
0.
0.
0.
0.
0.
0.
0.
0.
0.
0.
0.
0.
0.
0.
0.
0.
0.
0.
0.
0.
0.
0.
0.
0.
0.
0.
0.
0.
0.
0.
0.
0.
0.
0.
0.
0.
0.
0.
0.
0.
0.
0.
0.
0.
0.
0.
0.
0.
0.
0.
0.
0.
0.
0.
0.
0.
0.
0.
0.
0.
0.
0.
0.
0.
0.
0.
0.
0.
0.
0.
0.
0.
0.
0.
0.
0.
0.
0.
0.
0.
0.
0.
0.
0.
0.
0.
0.
0.
0.
0.
0.
0.
0.
0.
0.
0.
0.
0.
0.
0.
0.
0.
0.
0.
0.
0.
0.
0.
0.
0.
0.
0.
0.
0.
0.
0.
0.
0.
0.
0.
0.
0.
0.
0.
0.
0.
0.
0.
0.
0.
0.
0.
0.
0.
0.
0.
0.
0.
0.
0.
0.
0.
0.
0.
0.
0.
0.
0.
0.
0.
0.
0.
0.
0.
0.
0.
0.
0.
0.
0.
0.
0.
0.
0.
0.
0.
0.
0.
0.
0.
0.
0.
0.
0.
0.
-0.001
-0.001
-0.001
0.000
0.
0.001
0.001
0.
0.
0.
0.
0.
0.
0.
0.
0.
0.
0.
0.
0.
0.
0.
0.
0.
0.
0.
0.
0.
0.
0.
0.
0.
0.
0.
0.
0.
0.
0.
0.
0.
-0.001
-0.001
-0.001
-0.002
-0.002
-0.004
-0.003
-0.004
-0.004
-0.002
-0.001
0.001
0.001
0.
0.
0.
0.
0.
0.
0.
0.
0.
0.
0.
0.
0.
0.
0.
0.
0.
0.
0.
0.
0.
0.
0.
0.
0.
0.
-0.001
-0.001
-0.001
-0.003
-0.005
-0.009
-0.010
-0.011
-0.011
-0.011
-0.007
-0.007
-0.005
-0.002
0.000
0.001
0.
0.
0.
0.
0.
0.
0.
0.
0.
0.
0.
0.
0.
0.
0.
0.
0.
0.
0.
0.
0.
0.
0.
0.
0.
-0.001
-0.002
-0.005
-0.011
-0.016
-0.019
-0.022
-0.022
-0.023
-0.023
-0.021
-0.016
-0.012
-0.008
-0.003
-0.001
0.001
0.
0.
0.
0.
0.
0.
0.
0.
0.
0.
0.
0.
0.
0.
0.
0.
0.
0.
0.
0.
0.
0.
0.
-0.002
-0.003
-0.007
-0.014
-0.023
-0.030
-0.038
-0.043
-0.046
-0.049
-0.050
-0.048
-0.041
-0.029
-0.017
-0.009
-0.004
-0.001
0.001
0.
0.
0.
0.
0.
0.
0.
0.
0.
0.
0.
0.
0.
0.
0.
0.
0.
0.
0.
0.
0.
-0.001
-0.003
-0.007
-0.014
-0.023
-0.036
-0.051
-0.065
-0.077
-0.090
-0.097
-0.101
-0.100
-0.089
-0.065
-0.038
-0.019
-0.007
-0.001
0.000
0.
0.
0.
0.
0.
0.
0.
0.
0.
0.
0.
0.
0.
0.
0.
0.
0.
0.
0.
0.
-0.001
-0.002
-0.007
-0.012
-0.021
-0.034
-0.050
-0.074
-0.099
-0.126
-0.139
-0.144
-0.143
-0.147
-0.133
-0.113
-0.076
-0.037
-0.014
-0.004
-0.001
0.001
0.
0.
0.
0.
0.
0.
0.
0.
0.
0.
0.
0.
0.
0.
0.
0.
0.
0.
0.
-0.002
-0.005
-0.009
-0.017
-0.026
-0.043
-0.067
-0.097
-0.133
-0.166
-0.175
-0.087
0.061
-0.007
-0.062
-0.125
-0.105
-0.063
-0.027
-0.008
-0.001
0.001
0.
0.
0.
0.
0.
0.
0.
0.
0.
0.
0.
0.
0.
0.
0.
0.
0.
0.
-0.001
-0.004
-0.006
-0.011
-0.019
-0.032
-0.051
-0.077
-0.111
-0.155
-0.184
-0.183
0.160
0.772
0.551
0.894
0.189
-0.108
-0.081
-0.037
-0.015
-0.007
0.
0.
0.
0.
0.
0.
0.
0.
0.
0.
0.
0.
0.
0.
0.
0.
0.
0.
0.
-0.002
-0.004
-0.006
-0.011
-0.021
-0.035
-0.056
-0.087
-0.125
-0.168
-0.200
-0.211
-0.034
0.284
0.583
2.709
0.944
-0.088
-0.089
-0.050
-0.021
-0.011
-0.005
0.
0.
0.
0.
0.
0.
0.
0.
0.
0.
0.
0.
0.
0.
0.
0.
0.
0.
-0.002
-0.004
-0.007
-0.009
-0.020
-0.037
-0.060
-0.090
-0.129
-0.170
-0.207
-0.229
-0.230
-0.192
-0.055
0.498
0.120
-0.128
-0.097
-0.058
-0.032
-0.016
-0.010
-0.003
0.
0.
0.
0.
0.
0.
0.
0.
0.
0.
0.
0.
0.
0.
0.
0.
0.
0.
-0.003
-0.008
-0.010
-0.024
-0.041
-0.066
-0.099
-0.138
-0.177
-0.204
-0.228
-0.237
-0.241
-0.229
-0.203
-0.188
-0.157
-0.113
-0.075
-0.043
-0.027
-0.013
-0.006
0.
0.
0.
0.
0.
0.
0.
0.
0.
0.
0.
0.
0.
0.
0.
-0.001
0.000
-0.002
-0.006
-0.010
-0.020
-0.030
-0.050
-0.080
-0.124
-0.170
-0.211
-0.238
-0.244
-0.245
-0.247
-0.252
-0.246
-0.225
-0.186
-0.141
-0.101
-0.061
-0.034
-0.021
-0.009
-0.003
0.
0.
0.
0.
0.
0.
0.
0.
0.
0.
0.
0.
-0.001
-0.001
-0.001
-0.003
-0.004
-0.009
-0.017
-0.028
-0.046
-0.072
-0.114
-0.165
-0.213
-0.248
-0.293
-0.317
-0.314
-0.307
-0.295
-0.278
-0.246
-0.214
-0.174
-0.130
-0.084
-0.046
-0.023
-0.011
-0.005
0.
0.
0.
0.
0.
0.
0.
0.
0.
0.
0.
-0.001
-0.001
-0.003
-0.006
-0.007
-0.012
-0.020
-0.026
-0.041
-0.064
-0.105
-0.168
-0.216
-0.082
0.303
-0.213
-0.430
-0.447
-0.431
-0.298
0.783
1.339
0.056
-0.198
-0.162
-0.104
-0.057
-0.031
-0.016
-0.006
-0.002
0.
0.
0.
0.
0.
0.
0.
0.
0.
0.
-0.001
-0.003
-0.006
-0.009
-0.014
-0.023
-0.034
-0.043
-0.063
-0.094
-0.154
-0.222
-0.271
0.345
2.180
0.221
-0.196
-0.383
-0.493
2.602
105.189
220.282
11.722
-0.047
-0.195
-0.130
-0.070
-0.038
-0.019
-0.007
-0.002
0.
0.
0.
0.
0.
0.
0.
0.
0.
-0.001
-0.002
-0.006
-0.009
-0.016
-0.028
-0.043
-0.055
-0.068
-0.092
-0.126
-0.204
-0.295
-0.378
-0.226
0.273
6.715
141.515
40.308
1.453
16.476
2711.321
11280.323
92.871
0.446
-0.224
-0.147
-0.083
-0.047
-0.027
-0.010
-0.003
0.001
0.
0.
0.
0.
0.
0.
0.
0.
-0.001
-0.005
-0.008
-0.016
-0.028
-0.048
-0.066
-0.080
-0.095
-0.117
-0.156
-0.249
-0.354
0.001
1.033
0.832
241.042
100052.016
10185.371
169.007
110.291
457.004
891.151
30.371
0.085
-0.247
-0.168
-0.102
-0.059
-0.037
-0.017
-0.006
-0.001
0.001
0.
0.
0.
0.
0.
0.
0.
-0.002
-0.006
-0.010
-0.022
-0.041
-0.062
-0.082
-0.099
-0.122
-0.140
-0.183
-0.275
0.320
91.594
1250.559
192.134
159.842
47013.469
102383.742
100626.148
27376.100
265.574
198.140
7.077
-0.262
-0.306
-0.216
-0.146
-0.096
-0.057
-0.027
-0.010
-0.003
0.000
0.000
0.
0.
0.
0.
0.
0.
-0.002
-0.006
-0.011
-0.023
-0.046
-0.072
-0.091
-0.113
-0.138
-0.153
-0.199
-0.283
3.514
6007.767
102110.984
101936.422
6156.474
3570.695
51517.637
101397.117
37439.133
164.347
8.748
0.409
-0.448
-0.390
-0.274
-0.177
-0.133
-0.097
-0.052
-0.020
-0.006
-0.001
0.
0.
0.
0.
0.
0.
0.
-0.002
-0.006
-0.010
-0.021
-0.044
-0.073
-0.097
-0.121
-0.142
-0.160
-0.202
-0.284
0.907
308.579
13785.712
100727.469
14018.765
1314.750
319.290
28053.100
108619.086
893.399
5.356
3.331
-0.118
-0.366
0.943
4.010
0.722
-0.107
-0.083
-0.033
-0.010
-0.002
0.000
0.000
0.
0.
0.
0.
0.
-0.002
-0.005
-0.008
-0.016
-0.034
-0.056
-0.088
-0.111
-0.134
-0.159
-0.196
-0.275
-0.349
1.829
48.278
533.360
334.921
126.030
95.273
2546.799
10728.979
370.548
84.906
13.018
1.131
0.858
69.499
952.607
43.033
0.248
-0.098
-0.048
-0.016
-0.004
0.000
0.001
0.
0.
0.
0.
0.
-0.001
-0.004
-0.005
-0.010
-0.021
-0.040
-0.066
-0.095
-0.131
-0.160
-0.190
-0.251
-0.356
-0.436
-0.001
2.370
8.044
4474.568
100257.367
2974.606
133608.953
3789.821
616.291
22.392
4.439
4.397
207.737
5441.950
114.892
0.531
-0.100
-0.055
-0.017
-0.005
-0.001
0.001
0.
0.
0.
0.
0.
0.
-0.002
-0.003
-0.005
-0.013
-0.027
-0.052
-0.088
-0.132
-0.165
-0.177
-0.211
-0.294
-0.401
-0.497
-0.550
4.067
2537.344
86452.172
14947.231
100699.820
2343.099
224.605
92.820
6.164
2.481
7.504
38.295
5.175
-0.038
-0.102
-0.049
-0.015
-0.003
0.000
0.001
0.
0.
0.
0.
0.
0.
0.001
0.000
-0.002
-0.008
-0.021
-0.046
-0.091
-0.135
-0.166
-0.181
-0.208
-0.259
-0.311
-0.396
-0.521
-0.345
10.800
67.824
156.734
139.228
39.489
1612.484
717.077
22.296
1.038
-0.278
-0.062
-0.145
-0.133
-0.090
-0.035
-0.010
-0.002
0.000
0.001
0.
0.
0.
0.
0.
0.
0.001
0.002
0.
-0.005
-0.018
-0.046
-0.094
-0.135
-0.157
-0.182
-0.212
-0.239
-0.268
-0.312
-0.421
-0.515
-0.172
3.635
12.888
5.517
1.994
44.606
59.510
26.054
4.183
-0.205
-0.296
-0.190
-0.110
-0.054
-0.021
-0.005
-0.001
0.
0.
0.
0.
0.
0.
0.
0.
0.001
0.002
0.001
-0.002
-0.015
-0.042
-0.086
-0.121
-0.148
-0.148
-0.178
-0.218
-0.231
-0.261
-0.341
-0.434
-0.248
2.888
17.377
5.895
26.251
202.971
114.890
1206.744
147.141
1.704
-0.222
-0.137
-0.068
-0.030
-0.012
-0.001
0.000
0.001
0.
0.
0.
0.
0.
0.
0.
0.001
0.001
0.001
0.000
-0.011
-0.032
-0.068
-0.103
-0.128
-0.143
-0.160
-0.184
-0.193
-0.218
-0.280
-0.356
-0.242
1.600
4.873
4.218
764.527
61159.789
1858.260
4810.105
329.518
3.035
-0.153
-0.103
-0.047
-0.021
-0.005
0.000
0.001
0.
0.
0.
0.
0.
0.
0.
0.
0.001
0.001
0.002
0.000
-0.006
-0.018
-0.044
-0.076
-0.101
-0.123
-0.141
-0.148
-0.153
-0.176
-0.226
-0.283
-0.071
2.860
4.702
24.168
4876.828
101984.977
127329.922
63458.313
134.471
0.942
-0.131
-0.081
-0.035
-0.013
-0.004
0.001
0.
0.
0.
0.
0.
0.
0.
0.
0.
0.
0.001
0.001
0.001
-0.001
-0.006
-0.019
-0.038
-0.059
-0.080
-0.098
-0.108
-0.120
-0.135
-0.166
-0.208
-0.102
4.923
29.371
124.742
100193.000
75889.383
2491.900
1413.942
25.486
0.117
-0.105
-0.058
-0.023
-0.010
-0.004
0.
0.
0.
0.
0.
0.
0.
0.
0.
0.
0.
0.001
0.001
0.001
0.001
0.000
-0.004
-0.012
-0.022
-0.038
-0.050
-0.066
-0.075
-0.083
-0.105
-0.147
-0.114
3.602
24.710
11.739
680.553
293.060
13.409
6.002
0.550
-0.111
-0.076
-0.036
-0.015
-0.006
-0.003
0.
0.
0.
0.
0.
0.
0.
0.
0.
0.
0.
0.
0.001
0.002
0.001
0.002
0.000
-0.002
-0.007
-0.014
-0.021
-0.031
-0.036
-0.042
-0.058
-0.088
-0.114
-0.054
0.074
-0.038
1.095
0.734
-0.057
-0.115
-0.117
-0.078
-0.043
-0.021
-0.010
-0.005
0.
0.
0.
0.
0.
0.
0.
0.
0.
0.
0.
0.
0.
0.001
0.001
0.002
0.001
0.003
0.002
0.000
-0.005
-0.009
-0.012
-0.016
-0.019
-0.026
-0.044
-0.069
-0.086
-0.112
-0.126
-0.126
-0.120
-0.113
-0.095
-0.066
-0.039
-0.022
-0.011
-0.006
-0.002
0.
0.
0.
0.
0.
0.
0.
0.
0.
0.
0.
0.
0.
0.
0.
0.001
0.002
0.001
0.002
0.000
0.000
-0.004
-0.004
-0.006
-0.008
-0.010
-0.017
-0.024
-0.037
-0.044
-0.050
-0.054
-0.052
-0.047
-0.038
-0.027
-0.016
-0.010
-0.007
-0.002
0.
0.
0.
0.
0.
0.
0.
0.
0.
0.
0.
0.
0.
0.
0.
0.
0.
0.001
0.001
0.001
0.002
0.001
0.000
-0.002
-0.002
-0.002
-0.003
-0.003
-0.005
-0.006
-0.009
-0.012
-0.014
-0.017
-0.015
-0.011
-0.008
-0.008
-0.005
-0.002
0.
0.
0.
0.
0.
0.
0.
0.
0.
0.
0.
0.
0.
0.
0.
0.
0.
0.
0.
0.
0.
0.
0.000
0.001
0.001
0.000
0.002
0.003
0.003
0.002
0.002
0.001
-0.001
-0.001
-0.001
-0.002
-0.003
-0.003
-0.003
-0.002
0.
0.
0.
0.
0.
0.
0.
0.
0.
0.
0.
0.
0.
0.
0.
0.
0.
0.
0.
0.
0.
0.
0.
0.
0.
0.
0.
0.001
0.001
0.002
0.003
0.003
0.004
0.003
0.003
0.002
0.001
-0.001
0.000
0.
0.
0.
0.
0.
0.
0.
0.
0.
0.
0.
0.
0.
0.
0.
0.
0.
0.
0.
0.
0.
0.
0.
0.
0.
0.
0.
0.
0.
0.
0.
0.001
0.002
0.002
0.003
0.003
0.002
0.
0.
0.
0.
0.
0.
0.
0.
0.
0.
0.
0.
0.
0.
0.
0.
0.
0.
0.
0.
0.
0.
0.
0.
0.
0.
0.
0.
0.
0.
0.
0.
0.
0.
0.
0.
0.
0.
0.
0.
0.
0.
0.
0.
0.
0.
0.
0.
0.
0.
0.
0.
0.
0.
0.
0.
0.
0.
0.
0.
0.
0.
0.
0.
0.
0.
0.
0.
0.
0.
0.
0.
0.
0.
0.
0.
0.
0.
0.
0.
0.
0.
0.
0.
0.
0.
0.
0.
0.
0.
0.
0.
0.
0.
0.
0.
0.
0.
0.
0.
0.
0.
0.
0.
0.
0.
0.
0.
0.
0.
0.
0.
0.
0.
0.
0.
0.
0.
0.
0.
0.
0.
0.
0.
0.
0.
0.
0.
0.
0.
0.
0.
0.
0.
0.
0.
0.
0.
0.
0.
0.
0.
0.
0.
0.
0.
0.
0.
0.
0.
0.
0.
0.
0.
0.
0.
0.
0.
0.
0.
0.
0.
0.
0.
0.
0.
0.
0.
0.
0.
0.
0.
0.
0.
0.
0.
0.
0.
0.
0.
0.
0.
0.
0.
0.
0.
0.
0.
0.
0.
0.
0.
0.
0.
0.
0.
0.
0.
0.
0.
0.
0.
0.
0.
0.
0.
0.
0.
0.
0.
0.
0.
0.
0.
0.
0.
0.
0.
0.
0.
0.
0.
0.
0.
0.
0.
0.
0.
0.
0.
0.
0.
0.
0.
0.
0.
0.
0.
0.
0.
0.
0.
0.
0.
0.
0.
0.
0.
0.
0.
0.
0.
0.
0.
0.
0.
0.
0.
0.
0.
0.
0.
0.
0.
0.
0.
0.
0.
0.
0.
0.
0.
0.
0.
0.
0.
0.
0.
0.
0.
0.
0.
0.
0.
0.
0.
0.
0.
0.
0.
0.
0.
0.
0.
0.
0.
0.
0.
0.
0.
0.
0.
0.
0.
0.
0.
0.
0.
0.
0.
0.
0.
0.
0.
0.
0.
0.
0.
0.
0.
0.
0.
0.
0.
0.
0.
0.
0.
0.
0.
0.
0.
0.
0.
0.
0.
0.
0.
0.
0.
0.
0.
0.
0.
0.
0.
0.
0.
0.
0.
0.
0.
0.
0.
0.
0.
0.
0.
0.
0.
0.
0.
0.
0.
0.
0.
0.
0.
0.
0.
0.
0.
0.
0.
0.
0.
0.
0.
0.
0.
0.
0.
0.
0.
0.
0.
0.
0.
0.
0.
0.
0.
0.
0.
0.
0.
0.
0.
0.
0.
0.
0.
0.
0.
0.
0.
0.
0.
0.
0.
0.
0.
0.
0.
0.
0.
0.
0.
0.
0.
0.
0.
0.
0.
0.
0.
0.
0.
0.
0.
0.
0.
0.
0.
0.
0.
0.
0.
0.
0.
0.
0.
0.
0.
0.
0.
0.
0.
0.
0.
0.
0.
0.
0.
0.
0.
0.
0.
0.
0.
0.
0.
0.
0.
0.
0.
0.
0.
0.
0.
0.
0.
0.
0.
0.
0.
0.
0.
0.
0.
0.
0.
0.
0.
0.
0.
0.
0.
0.
0.
0.
0.
0.
0.
0.
0.
0.
0.
0.
0.
0.
0.
0.
0.
0.
0.
0.
0.
0.
0.
0.
0.
0.
0.
0.
0.
0.
0.
0.
0.
0.
0.
0.
0.
0.
0.
0.
0.
0.
0.
0.
0.
0.
0.
0.
0.
0.
0.
0.
0.
0.
0.
0.
0.
0.
0.
0.
0.
0.
0.
0.
0.
0.
0.
0.
0.
0.
0.
0.
0.
0.
0.
0.
0.
0.
0.
0.
0.
0.
0.
0.
0.
0.
0.
0.
0.
0.
0.
0.
0.
0.
0.
0.
0.
0.
0.
0.
0.
0.
0.
0.
0.
0.
0.
0.
0.
0.
0.
0.
0.
0.
0.
0.
0.
0.
0.
0.
0.
0.
0.
0.
0.
0.
0.
0.
0.
0.
0.
0.
0.
0.
0.
0.
0.
0.
0.
0.
0.
0.
0.
0.
0.
0.
0.
0.
0.
0.
0.
0.
0.
0.
0.
0.
0.
0.
0.
0.
0.
0.
0.
0.
0.
0.
0.
0.
0.
0.
0.
0.
0.
0.
0.
0.
0.
0.
0.
0.
0.
0.
0.
0.
0.
0.
0.
0.
0.
0.
0.
0.
0.
0.
0.
0.
0.
0.
0.
0.
0.
0.
0.
0.
0.
0.
0.
0.
0.
0.
0.
0.
0.
0.
0.
0.
0.
0.
0.
0.
0.
0.
0.
0.
0.
0.
0.
0.
0.
0.
0.
0.
0.
0.
0.
0.
0.
0.
0.
0.
0.
0.
0.
0.
0.
0.
0.
0.
0.
0.
0.
0.
0.
0.
0.
0.
0.
0.
0.
0.
0.
0.
0.
0.
0.
0.
0.
0.
0.
0.
0.
0.
0.
0.
0.
0.
0.
0.
0.
0.
0.
0.
0.
0.
0.
0.
0.
0.
0.
0.
0.
0.
0.
0.
0.
0.
0.
0.
0.
0.
0.
0.
0.
0.
0.
0.
0.
0.
0.
0.
0.
0.
0.
0.
0.
0.
0.
0.
0.
0.
0.
0.
0.
0.
0.
0.
0.
0.
0.
0.
0.
0.
0.
0.
0.
0.
0.
0.
0.
0.
0.
0.
0.
0.
0.
0.
0.
0.
0.
0.
0.
0.
0.
0.
0.
0.
0.
0.
0.
0.
0.
0.
0.
0.
0.
0.
0.
0.
0.
0.
0.
0.
0.
0.
0.
0.
0.
0.
0.
0.
0.
0.
0.
0.
0.
0.
0.
0.
0.
0.
0.
0.
0.
0.
0.
0.
0.
0.
0.
0.
0.
0.
0.
0.
0.
0.
0.
0.
0.
0.
0.
0.
0.
0.
0.
0.
0.
0.
0.
0.
0.
0.
0.
0.
0.
0.
0.
0.
0.
0.
0.
0.
0.
0.
0.
0.
0.
0.
0.
0.
0.
0.
0.
0.
0.
0.
0.
0.
0.
0.001
0.001
0.001
0.001
0.001
0.001
0.
0.
0.
0.
0.
0.
0.
0.
0.
0.
0.
0.
0.
0.
0.
0.
0.
0.
0.
0.
0.
0.
0.
0.
0.
0.
0.
0.
0.
0.
0.
0.
-0.001
-0.001
0.000
-0.001
0.000
0.000
0.001
0.002
0.002
0.001
0.001
0.000
0.
0.
0.
0.
0.
0.
0.
0.
0.
0.
0.
0.
0.
0.
0.
0.
0.
0.
0.
0.
0.
0.
0.
0.
0.
0.
0.
0.
-0.001
-0.001
-0.002
-0.003
-0.004
-0.007
-0.007
-0.007
-0.005
-0.005
-0.003
-0.002
-0.001
0.001
0.000
0.
0.
0.
0.
0.
0.
0.
0.
0.
0.
0.
0.
0.
0.
0.
0.
0.
0.
0.
0.
0.
0.
0.
0.
0.
-0.001
-0.002
-0.007
-0.010
-0.014
-0.018
-0.020
-0.020
-0.018
-0.015
-0.013
-0.009
-0.006
-0.004
-0.001
-0.001
0.001
0.
0.
0.
0.
0.
0.
0.
0.
0.
0.
0.
0.
0.
0.
0.
0.
0.
0.
0.
0.
0.
0.
0.
-0.002
-0.005
-0.009
-0.014
-0.021
-0.031
-0.038
-0.041
-0.041
-0.040
-0.037
-0.032
-0.027
-0.017
-0.011
-0.004
0.000
0.001
0.001
0.
0.
0.
0.
0.
0.
0.
0.
0.
0.
0.
0.
0.
0.
0.
0.
0.
0.
0.
0.
0.
-0.001
-0.005
-0.010
-0.017
-0.027
-0.045
-0.065
-0.081
-0.091
-0.094
-0.091
-0.090
-0.085
-0.071
-0.052
-0.029
-0.014
-0.004
0.
0.001
0.
0.
0.
0.
0.
0.
0.
0.
0.
0.
0.
0.
0.
0.
0.
0.
0.
0.
0.
0.
-0.001
-0.006
-0.009
-0.017
-0.029
-0.048
-0.074
-0.104
-0.128
-0.156
-0.173
-0.169
-0.163
-0.149
-0.131
-0.105
-0.072
-0.031
-0.012
-0.003
0.000
0.001
0.
0.
0.
0.
0.
0.
0.
0.
0.
0.
0.
0.
0.
0.
0.
0.
0.
0.
-0.001
-0.004
-0.008
-0.015
-0.027
-0.043
-0.070
-0.111
-0.148
-0.183
-0.210
-0.219
-0.048
0.223
0.175
0.075
-0.113
-0.112
-0.068
-0.024
-0.006
0.000
0.002
0.000
0.
0.
0.
0.
0.
0.
0.
0.
0.
0.
0.
0.
0.
0.
0.
0.
0.
-0.002
-0.006
-0.012
-0.021
-0.036
-0.058
-0.094
-0.147
-0.197
-0.233
-0.241
0.051
6.051
23.267
12.893
8.347
0.910
-0.117
-0.103
-0.046
-0.017
-0.007
-0.002
-0.001
0.000
0.
0.
0.
0.
0.
0.
0.
0.
0.
0.
0.
0.
0.
0.
0.
-0.001
-0.004
-0.007
-0.014
-0.026
-0.044
-0.074
-0.115
-0.181
-0.240
-0.287
-0.212
0.920
46.395
295.064
100.605
184.791
29.413
0.342
-0.118
-0.066
-0.028
-0.013
-0.008
-0.002
-0.001
0.
0.
0.
0.
0.
0.
0.
0.
0.
0.
0.
0.
0.
0.
0.
-0.002
-0.004
-0.008
-0.016
-0.031
-0.052
-0.083
-0.129
-0.192
-0.256
-0.305
-0.262
0.345
16.685
78.205
90.846
3705.392
281.180
1.462
-0.135
-0.085
-0.042
-0.021
-0.012
-0.004
-0.002
-0.001
0.
0.
0.
0.
0.
0.
0.
0.
0.
0.
0.
0.
0.
0.
-0.001
-0.004
-0.010
-0.016
-0.030
-0.057
-0.084
-0.132
-0.188
-0.244
-0.302
-0.341
-0.324
0.315
1.672
9.001
114.206
23.320
0.213
-0.164
-0.106
-0.057
-0.033
-0.019
-0.010
-0.002
-0.001
0.
0.
0.
0.
0.
0.
0.
0.
0.
0.
0.
0.
0.
0.
0.000
-0.006
-0.013
-0.019
-0.034
-0.059
-0.089
-0.131
-0.184
-0.243
-0.305
-0.349
-0.374
-0.395
-0.366
-0.219
0.358
-0.012
-0.244
-0.199
-0.139
-0.083
-0.047
-0.027
-0.018
-0.007
-0.001
0.
0.
0.
0.
0.
0.
0.
0.
0.
0.
0.
0.
-0.001
0.000
-0.004
-0.010
-0.017
-0.029
-0.043
-0.059
-0.090
-0.130
-0.192
-0.263
-0.320
-0.355
-0.375
-0.381
-0.391
-0.391
-0.367
-0.309
-0.219
-0.197
-0.168
-0.116
-0.070
-0.034
-0.021
-0.010
0.000
0.
0.
0.
0.
0.
0.
0.
0.
0.
0.
0.
-0.001
-0.001
-0.004
-0.009
-0.017
-0.030
-0.039
-0.055
-0.076
-0.102
-0.149
-0.218
-0.297
-0.348
-0.367
-0.375
-0.386
-0.402
-0.402
-0.367
-0.045
0.502
0.055
-0.181
-0.145
-0.088
-0.049
-0.028
-0.010
-0.002
0.
0.
0.
0.
0.
0.
0.
0.
0.
0.
-0.001
-0.002
-0.005
-0.009
-0.016
-0.032
-0.045
-0.061
-0.078
-0.107
-0.138
-0.195
-0.266
-0.337
-0.390
-0.410
-0.409
-0.458
-0.477
-0.195
2.843
5.079
1.957
0.351
-0.182
-0.163
-0.105
-0.060
-0.030
-0.013
-0.004
-0.002
0.
0.
0.
0.
0.
0.
0.
0.
-0.001
-0.002
-0.005
-0.010
-0.019
-0.036
-0.052
-0.070
-0.091
-0.109
-0.147
-0.191
-0.257
-0.336
-0.420
-0.478
-0.414
-0.142
-0.379
-0.429
9.754
1025.069
3206.507
52.751
0.707
-0.191
-0.194
-0.126
-0.071
-0.037
-0.016
-0.006
-0.002
0.
0.
0.
0.
0.
0.
0.
0.
-0.001
-0.005
-0.009
-0.019
-0.035
-0.064
-0.090
-0.113
-0.128
-0.139
-0.163
-0.233
-0.323
-0.431
-0.536
-0.550
3.830
69.096
24.290
4.914
89.682
100075.492
100063.703
881.624
1.820
-0.263
-0.221
-0.138
-0.082
-0.046
-0.019
-0.008
-0.002
0.
0.
0.
0.
0.
0.
0.
-0.001
-0.004
-0.007
-0.014
-0.031
-0.063
-0.087
-0.111
-0.144
-0.165
-0.127
-0.054
-0.231
-0.381
-0.423
-0.315
0.294
115.672
52711.547
2876.991
456.179
7952.429
84273.617
84133.195
223.577
1.426
-0.325
-0.255
-0.160
-0.098
-0.061
-0.029
-0.013
-0.003
0.000
0.
0.
0.
0.
0.
0.
-0.001
-0.005
-0.009
-0.018
-0.045
-0.078
-0.078
0.087
-0.027
-0.192
-0.164
-0.089
-0.269
-0.305
5.206
31.593
80.082
261.897
22485.123
100982.969
103494.680
116709.586
102541.031
100117.844
143.677
1.417
-0.395
-0.317
-0.216
-0.145
-0.090
-0.047
-0.022
-0.006
-0.001
0.001
0.
0.
0.
0.
0.
-0.001
-0.005
-0.009
-0.022
-0.052
-0.085
-0.049
0.393
0.160
-0.200
-0.247
-0.266
-0.351
0.120
56.956
752.992
20100.996
100593.328
106238.109
115307.203
79948.383
16406.672
332.004
174.456
16.276
0.403
-0.452
-0.342
-0.203
-0.175
-0.132
-0.082
-0.035
-0.010
-0.002
0.000
0.000
0.
0.
0.
0.
-0.001
-0.005
-0.009
-0.021
-0.048
-0.089
-0.110
-0.042
-0.105
-0.221
-0.266
-0.301
-0.376
-0.256
13.022
254.010
24154.617
100911.656
101111.820
113715.359
3058.396
180386.594
917.223
417.933
1349.363
18.617
0.509
5.182
20.709
3.518
-0.064
-0.110
-0.058
-0.017
-0.005
-0.001
0.001
0.
0.
0.
0.
-0.001
-0.004
-0.007
-0.015
-0.036
-0.077
-0.118
-0.146
-0.181
-0.228
-0.264
-0.288
-0.352
-0.455
0.250
36.171
1301.246
858.093
164.055
1837.439
137.948
5788.096
227.803
2320.068
11160.027
112.061
40.194
924.474
97083.734
414.919
1.811
-0.111
-0.078
-0.024
-0.006
-0.001
0.001
0.
0.
0.
0.
0.
-0.003
-0.005
-0.009
-0.023
-0.051
-0.094
-0.144
-0.193
-0.227
-0.182
0.366
0.388
-0.306
-0.445
2.324
30.489
25.937
1936.133
56790.664
100515.680
40474.105
882.938
53.228
217.659
1830.858
1216.470
4753.052
103210.172
1773.474
5.271
-0.076
-0.080
-0.027
-0.007
-0.001
0.001
0.
0.
0.
0.
0.
-0.001
-0.003
-0.005
-0.013
-0.027
-0.061
-0.118
-0.184
-0.208
0.266
4.275
4.967
0.287
-0.441
-0.487
-0.275
3.356
1258.075
69491.563
101101.094
103537.570
101067.648
8164.095
2689.075
771.438
461.783
75.561
475.662
46.307
1.595
-0.097
-0.073
-0.024
-0.007
-0.001
0.001
0.
0.
0.
0.
0.
0.
-0.001
-0.002
-0.008
-0.018
-0.045
-0.106
-0.166
-0.104
0.758
3.550
3.606
0.181
-0.394
-0.457
-0.547
-0.369
13.049
373.106
1950.239
188.150
236.738
100273.594
163384.516
4998.903
142.205
2.967
1.822
0.533
-0.099
-0.106
-0.055
-0.017
-0.005
-0.001
0.001
0.
0.
0.
0.
0.
0.
0.001
0.000
-0.003
-0.013
-0.042
-0.098
-0.140
0.152
1.885
2.881
1.760
-0.014
-0.351
-0.398
-0.470
-0.517
3.891
316.130
1530.953
54.463
12.100
901.409
21184.865
2324.504
38.823
0.557
-0.352
-0.243
-0.145
-0.080
-0.032
-0.008
-0.002
0.000
0.001
0.
0.
0.
0.
0.
0.
0.001
0.001
0.001
-0.009
-0.037
-0.086
-0.107
0.279
2.437
11.634
8.761
0.652
-0.212
-0.327
-0.399
-0.483
0.922
34.095
93.914
11.218
2.858
220.530
12731.765
100837.070
3814.549
8.254
-0.264
-0.189
-0.097
-0.044
-0.018
-0.005
-0.001
0.001
0.
0.
0.
0.
0.
0.
0.
0.001
0.002
0.000
-0.006
-0.026
-0.068
-0.100
-0.033
0.513
4.287
3.483
0.814
0.559
-0.209
-0.334
-0.368
4.558
221.226
487.661
26.622
35.500
542.951
6681.306
102999.891
16599.313
14.257
-0.154
-0.131
-0.059
-0.027
-0.008
-0.002
-0.001
0.000
0.
0.
0.
0.
0.
0.
0.
0.001
0.001
0.001
-0.002
-0.016
-0.049
-0.084
-0.117
-0.132
0.055
0.018
0.285
0.313
-0.171
-0.278
-0.256
10.292
830.613
2158.159
60.256
1259.260
25190.113
102006.766
100823.539
441.187
2.512
-0.155
-0.099
-0.044
-0.017
-0.004
-0.001
0.000
0.
0.
0.
0.
0.
0.
0.
0.
0.001
0.001
0.002
0.000
-0.005
-0.021
-0.051
-0.087
-0.122
-0.158
-0.171
-0.154
-0.141
-0.194
-0.248
-0.241
5.083
639.704
50573.152
142.681
100036.703
15982.964
4715.325
7771.872
56.356
0.275
-0.124
-0.071
-0.028
-0.011
-0.003
0.
0.
0.
0.
0.
0.
0.
0.
0.
0.
0.
0.001
0.001
0.001
0.
-0.005
-0.016
-0.032
-0.058
-0.087
-0.119
-0.132
-0.144
-0.161
-0.189
-0.198
2.029
268.662
35141.520
38.026
355.211
169.055
13.127
10.642
0.944
-0.118
-0.087
-0.043
-0.017
-0.006
-0.003
0.
0.
0.
0.
0.
0.
0.
0.
0.
0.
0.
0.001
0.001
0.002
0.001
0.001
-0.002
-0.007
-0.018
-0.033
-0.054
-0.074
-0.088
-0.099
-0.118
-0.139
-0.047
2.055
5.210
0.592
0.728
0.473
-0.107
-0.117
-0.131
-0.090
-0.053
-0.024
-0.012
-0.005
-0.001
0.
0.
0.
0.
0.
0.
0.
0.
0.
0.
0.
0.
0.001
0.001
0.002
0.001
0.002
0.000
-0.003
-0.012
-0.020
-0.032
-0.040
-0.046
-0.053
-0.078
-0.099
-0.111
-0.128
-0.154
-0.162
-0.146
-0.132
-0.106
-0.076
-0.045
-0.026
-0.013
-0.007
-0.003
0.
0.
0.
0.
0.
0.
0.
0.
0.
0.
0.
0.
0.
0.
0.001
0.000
0.002
0.002
0.001
0.000
-0.005
-0.007
-0.011
-0.017
-0.020
-0.024
-0.032
-0.043
-0.061
-0.068
-0.073
-0.068
-0.062
-0.054
-0.044
-0.029
-0.020
-0.012
-0.007
-0.002
0.
0.
0.
0.
0.
0.
0.
0.
0.
0.
0.
0.
0.
0.
0.
0.
0.001
0.001
0.001
0.002
0.002
0.001
-0.003
-0.004
-0.005
-0.009
-0.010
-0.010
-0.015
-0.018
-0.019
-0.020
-0.021
-0.021
-0.018
-0.014
-0.012
-0.007
-0.006
-0.003
0.
0.
0.
0.
0.
0.
0.
0.
0.
0.
0.
0.
0.
0.
0.
0.
0.
0.
0.
0.
0.
0.000
0.001
-0.001
-0.001
-0.002
-0.002
-0.002
-0.002
-0.001
0.001
-0.001
-0.003
-0.004
-0.004
-0.004
-0.005
-0.003
-0.003
-0.002
0.
0.
0.
0.
0.
0.
0.
0.
0.
0.
0.
0.
0.
0.
0.
0.
0.
0.
0.
0.
0.
0.
0.
0.
0.
0.000
0.000
0.001
0.001
0.002
0.002
0.003
0.003
0.004
0.003
0.003
0.001
0.
0.000
0.
0.
0.
0.
0.
0.
0.
0.
0.
0.
0.
0.
0.
0.
0.
0.
0.
0.
0.
0.
0.
0.
0.
0.
0.
0.
0.
0.
0.
0.
0.
0.001
0.002
0.002
0.002
0.002
0.002
0.001
0.
0.
0.
0.
0.
0.
0.
0.
0.
0.
0.
0.
0.
0.
0.
0.
0.
0.
0.
0.
0.
0.
0.
0.
0.
0.
0.
0.
0.
0.
0.
0.
0.
0.
0.
0.
0.
0.
0.
0.
0.
0.
0.
0.
0.
0.
0.
0.
0.
0.
0.
0.
0.
0.
0.
0.
0.
0.
0.
0.
0.
0.
0.
0.
0.
0.
0.
0.
0.
0.
0.
0.
0.
0.
0.
0.
0.
0.
0.
0.
0.
0.
0.
0.
0.
0.
0.
0.
0.
0.
0.
0.
0.
0.
0.
0.
0.
0.
0.
0.
0.
0.
0.
0.
0.
0.
0.
0.
0.
0.
0.
0.
0.
0.
0.
0.
0.
0.
0.
0.
0.
0.
0.
0.
0.
0.
0.
0.
0.
0.
0.
0.
0.
0.
0.
0.
0.
0.
0.
0.
0.
0.
0.
0.
0.
0.
0.
0.
0.
0.
0.
0.
0.
0.
0.
0.
0.
0.
0.
0.
0.
0.
0.
0.
0.
0.
0.
0.
0.
0.
0.
0.
0.
0.
0.
0.
0.
0.
0.
0.
0.
0.
0.
0.
0.
0.
0.
0.
0.
0.
0.
0.
0.
0.
0.
0.
0.
0.
0.
0.
0.
0.
0.
0.
0.
0.
0.
0.
0.
0.
0.
0.
0.
0.
0.
0.
0.
0.
0.
0.
0.
0.
0.
0.
0.
0.
0.
0.
0.
0.
0.
0.
0.
0.
0.
0.
0.
0.
0.
0.
0.
0.
0.
0.
0.
0.
0.
0.
0.
0.
0.
0.
0.
0.
0.
0.
0.
0.
0.
0.
0.
0.
0.
0.
0.
0.
0.
0.
0.
0.
0.
0.
0.
0.
0.
0.
0.
0.
0.
0.
0.
0.
0.
0.
0.
0.
0.
0.
0.
0.
0.
0.
0.
0.
0.
0.
0.
0.
0.
0.
0.
0.
0.
0.
0.
0.
0.
0.
0.
0.
0.
0.
0.
0.
0.
0.
0.
0.
0.
0.
0.
0.
0.
0.
0.
0.
0.
0.
0.
0.
0.
0.
0.
0.
0.
0.
0.
0.
0.
0.
0.
0.
0.
0.
0.
0.
0.
0.
0.
0.
0.
0.
0.
0.
0.
0.
0.
0.
0.
0.
0.
0.
0.
0.
0.
0.
0.
0.
0.
0.
0.
0.
0.
0.
0.
0.
0.
0.
0.
0.
0.
0.
0.
0.
0.
0.
0.
0.
0.
0.
0.
0.
0.
0.
0.
0.
0.
0.
0.
0.
0.
0.
0.
0.
0.
0.
0.
0.
0.
0.
0.
0.
0.
0.
0.
0.
0.
0.
0.
0.
0.
0.
0.
0.
0.
0.
0.
0.
0.
0.
0.
0.
0.
0.
0.
0.
0.
0.
0.
0.
0.
0.
0.
0.
0.
0.
0.
0.
0.
0.
0.
0.
0.
0.
0.
0.
0.
0.
0.
0.
0.
0.
0.
0.
0.
0.
0.
0.
0.
0.
0.
0.
0.
0.
0.
0.
0.
0.
0.
0.
0.
0.
0.
0.
0.
0.
0.
0.
0.
0.
0.
0.
0.
0.
0.
0.
0.
0.
0.
0.
0.
0.
0.
0.
0.
0.
0.
0.
0.
0.
0.
0.
0.
0.
0.
0.
0.
0.
0.
0.
0.
0.
0.
0.
0.
0.
0.
0.
0.
0.
0.
0.
0.
0.
0.
0.
0.
0.
0.
0.
0.
0.
0.
0.
0.
0.
0.
0.
0.
0.
0.
0.
0.
0.
0.
0.
0.
0.
0.
0.
0.
0.
0.
0.
0.
0.
0.
0.
0.
0.
0.
0.
0.
0.
0.
0.
0.
0.
0.
0.
0.
0.
0.
0.
0.
0.
0.
0.
0.
0.
0.
0.
0.
0.
0.
0.
0.
0.
0.
0.
0.
0.
0.
0.
0.
0.
0.
0.
0.
0.
0.
0.
0.
0.
0.
0.
0.
0.
0.
0.
0.
0.
0.
0.
0.
0.
0.
0.
0.
0.
0.
0.
0.
0.
0.
0.
0.
0.
0.
0.
0.
0.
0.
0.
0.
0.
0.
0.
0.
0.
0.
0.
0.
0.
0.
0.
0.
0.
0.
0.
0.
0.
0.
0.
0.
0.
0.
0.
0.
0.
0.
0.
0.
0.
0.
0.
0.
0.
0.
0.
0.
0.
0.
0.
0.
0.
0.
0.
0.
0.
0.
0.
0.
0.
0.
0.
0.
0.
0.
0.
0.
0.
0.
0.
0.
0.
0.
0.
0.
0.
0.
0.
0.
0.
0.
0.
0.
0.
0.
0.
0.
0.
0.
0.
0.
0.
0.
0.
0.
0.
0.
0.
0.
0.
0.
0.
0.
0.
0.
0.
0.
0.
0.
0.
0.
0.
0.
0.
0.
0.
0.
0.
0.
0.
0.
0.
0.
0.
0.
0.
0.
0.
0.
0.
0.
0.
0.
0.
0.
0.
0.
0.
0.
0.
0.
0.
0.
0.
0.
0.
0.
0.
0.
0.
0.
0.
0.
0.
0.
0.
0.
0.
0.
0.
0.
0.
0.
0.
0.
0.
0.
0.
0.
0.
0.
0.
0.
0.
0.
0.
0.
0.
0.
0.
0.
0.
0.
0.
0.
0.
0.
0.
0.
0.
0.
0.
0.
0.
0.
0.
0.
0.
0.
0.
0.
0.
0.
0.
0.
0.
0.
0.
0.
0.
0.
0.
0.
0.
0.
0.
0.
0.
0.
0.
0.
0.
0.
0.
0.
0.
0.
0.
0.
0.
0.
0.
0.
0.
0.
0.
0.
0.
0.
0.
0.
0.
0.
0.
0.
0.
0.
0.
0.
0.
0.
0.
0.
0.
0.
0.
0.
0.
0.
0.
0.001
0.001
0.001
0.001
0.001
0.001
0.
0.
0.
0.
0.
0.
0.
0.
0.
0.
0.
0.
0.
0.
0.
0.
0.
0.
0.
0.
0.
0.
0.
0.
0.
0.
0.
0.
0.
0.
0.
0.
0.
0.001
0.000
0.
0.001
0.001
0.001
0.001
0.001
0.001
0.
0.
0.
0.
0.
0.
0.
0.
0.
0.
0.
0.
0.
0.
0.
0.
0.
0.
0.
0.
0.
0.
0.
0.
0.
0.
0.
0.
0.
0.
0.
-0.001
0.000
-0.001
-0.003
-0.003
-0.002
-0.002
0.001
0.002
0.002
0.002
0.001
0.
0.
0.
0.
0.
0.
0.
0.
0.
0.
0.
0.
0.
0.
0.
0.
0.
0.
0.
0.
0.
0.
0.
0.
0.
0.
0.
-0.001
-0.002
-0.005
-0.008
-0.009
-0.013
-0.014
-0.014
-0.012
-0.010
-0.005
-0.003
-0.003
0.001
0.002
0.002
0.001
0.001
0.001
0.
0.
0.
0.
0.
0.
0.
0.
0.
0.
0.
0.
0.
0.
0.
0.
0.
0.
0.
0.
0.
-0.001
-0.005
-0.009
-0.012
-0.019
-0.026
-0.032
-0.035
-0.033
-0.031
-0.026
-0.022
-0.017
-0.010
-0.004
-0.001
0.001
0.002
0.001
0.001
0.001
0.
0.
0.
0.
0.
0.
0.
0.
0.
0.
0.
0.
0.
0.
0.
0.
0.
0.
0.
-0.002
-0.005
-0.010
-0.015
-0.027
-0.043
-0.058
-0.073
-0.077
-0.076
-0.069
-0.062
-0.053
-0.043
-0.029
-0.017
-0.008
-0.002
0.001
0.002
0.002
0.001
0.
0.
0.
0.
0.
0.
0.
0.
0.
0.
0.
0.
0.
0.
0.
0.
0.
0.
-0.002
-0.006
-0.011
-0.019
-0.032
-0.053
-0.084
-0.108
-0.126
-0.143
-0.159
-0.155
-0.146
-0.130
-0.106
-0.077
-0.046
-0.020
-0.006
0.
0.001
0.002
0.001
0.
0.
0.
0.
0.
0.
0.
0.
0.
0.
0.
0.
0.
0.
0.
0.
0.
-0.002
-0.005
-0.010
-0.019
-0.032
-0.055
-0.093
-0.132
-0.142
-0.020
-0.123
-0.231
-0.241
-0.204
-0.166
-0.113
-0.119
-0.093
-0.051
-0.019
-0.003
0.001
0.003
0.003
0.001
0.
0.
0.
0.
0.
0.
0.
0.
0.
0.
0.
0.
0.
0.
0.
-0.001
-0.004
-0.009
-0.015
-0.029
-0.051
-0.087
-0.145
-0.197
0.080
2.213
1.118
0.085
1.675
3.705
4.268
6.947
1.159
-0.115
-0.097
-0.041
-0.014
-0.003
-0.001
0.001
-0.001
0.001
0.
0.
0.
0.
0.
0.
0.
0.
0.
0.
0.
0.
0.
0.
-0.002
-0.005
-0.011
-0.021
-0.043
-0.077
-0.122
-0.199
-0.269
0.037
2.627
3.120
7.471
165.079
1425.304
628.003
534.636
22.304
0.148
-0.127
-0.070
-0.024
-0.011
-0.003
-0.001
-0.002
0.000
0.000
0.
0.
0.
0.
0.
0.
0.
0.
0.
0.
0.
0.
-0.001
-0.004
-0.007
-0.014
-0.030
-0.060
-0.094
-0.148
-0.234
-0.320
-0.329
0.745
13.873
45.613
7817.615
100136.555
103278.836
67884.227
409.772
2.034
-0.152
-0.101
-0.044
-0.021
-0.012
-0.003
-0.003
-0.002
0.000
0.
0.
0.
0.
0.
0.
0.
0.
0.
0.
0.
0.
-0.001
-0.004
-0.008
-0.019
-0.036
-0.070
-0.110
-0.167
-0.243
-0.320
-0.075
0.588
10.146
25.726
822.005
24678.869
4977.686
102491.922
21089.156
7.524
-0.186
-0.126
-0.065
-0.036
-0.022
-0.014
-0.006
-0.003
0.000
0.
0.
0.
0.
0.
0.
0.
0.
0.
0.
0.
0.
-0.001
-0.005
-0.013
-0.022
-0.042
-0.077
-0.122
-0.174
-0.245
-0.238
0.864
1.556
1.364
1.740
6.215
22.276
71.110
3363.011
259.713
1.239
-0.238
-0.167
-0.096
-0.055
-0.035
-0.021
-0.009
-0.003
0.000
0.000
0.
0.
0.
0.
0.
0.
0.
0.
0.
0.
0.000
-0.001
-0.007
-0.016
-0.027
-0.047
-0.081
-0.126
-0.177
-0.243
-0.287
0.049
0.448
0.283
-0.233
-0.489
-0.427
0.043
2.217
0.762
-0.198
-0.250
-0.198
-0.137
-0.079
-0.047
-0.028
-0.016
-0.005
-0.002
0.001
0.
0.
0.
0.
0.
0.
0.
0.
0.
0.000
-0.001
-0.004
-0.012
-0.021
-0.039
-0.057
-0.086
-0.127
-0.172
-0.237
-0.311
-0.360
-0.200
0.708
0.583
-0.417
-0.573
-0.531
-0.360
0.880
3.073
0.871
-0.162
-0.173
-0.113
-0.062
-0.036
-0.019
-0.007
-0.001
0.000
0.
0.
0.
0.
0.
0.
0.
0.
0.000
-0.001
-0.005
-0.011
-0.021
-0.038
-0.057
-0.076
-0.107
-0.144
-0.182
-0.240
-0.318
-0.367
-0.102
1.798
1.818
-0.213
-0.550
-0.552
0.085
22.380
147.202
25.718
0.474
-0.198
-0.144
-0.082
-0.040
-0.022
-0.009
-0.001
0.
0.
0.
0.
0.
0.
0.
0.
0.
0.
-0.005
-0.010
-0.021
-0.038
-0.059
-0.083
-0.112
-0.147
-0.185
-0.230
-0.275
-0.334
-0.297
-0.049
1.991
4.911
0.948
-0.518
-0.496
1.425
57.474
526.795
75.742
2.407
-0.191
-0.171
-0.098
-0.054
-0.028
-0.011
-0.002
0.
0.
0.
0.
0.
0.
0.
0.
-0.001
-0.004
-0.008
-0.019
-0.039
-0.067
-0.099
-0.131
-0.158
-0.179
-0.197
-0.256
-0.312
-0.376
-0.334
0.089
9.316
40.641
7.562
-0.290
2.152
81.558
175.657
86.116
93.264
6.097
-0.150
-0.189
-0.117
-0.067
-0.032
-0.010
-0.003
-0.002
0.
0.
0.
0.
0.
0.
-0.001
-0.004
-0.006
-0.016
-0.034
-0.072
-0.107
-0.147
-0.183
-0.175
0.549
1.874
0.369
-0.252
-0.409
-0.535
-0.364
4.582
18.741
4.682
5.363
37.699
1702.727
6527.271
92.229
22.003
1.880
-0.246
-0.200
-0.129
-0.077
-0.038
-0.016
-0.005
-0.002
0.
0.
0.
0.
0.
0.
-0.001
-0.005
-0.010
-0.025
-0.058
-0.101
-0.055
0.463
0.204
0.063
7.842
30.087
5.961
0.048
-0.406
-0.622
-0.433
2.132
24.931
24.647
654.861
33556.398
21225.611
19358.248
823.292
7.705
-0.245
-0.330
-0.226
-0.146
-0.090
-0.045
-0.022
-0.008
-0.002
0.
0.
0.
0.
0.
0.
-0.002
-0.006
-0.014
-0.034
-0.079
-0.092
2.604
48.860
23.438
0.683
7.801
30.055
6.267
-0.136
-0.443
0.714
25.621
72.255
117.221
361.973
6581.011
100135.391
49553.703
133498.766
16631.664
23.794
-0.369
-0.400
-0.289
-0.202
-0.123
-0.063
-0.030
-0.014
-0.003
0.001
0.
0.
0.
0.
0.
-0.003
-0.007
-0.016
-0.039
-0.089
-0.069
8.050
281.404
107.503
1.607
0.449
1.732
0.248
-0.481
0.035
17.590
2557.871
30297.469
3210.598
642.083
247.667
2164.913
311.515
1505.633
351.416
5.313
-0.443
-0.365
-0.250
-0.211
-0.167
-0.105
-0.046
-0.019
-0.003
0.000
0.001
0.
0.
0.
0.
-0.003
-0.006
-0.015
-0.036
-0.087
-0.122
1.175
15.834
10.947
2.910
-0.171
-0.395
-0.491
-0.555
0.836
197.466
102547.570
63780.555
2747.514
1098.149
101.187
133.142
27.195
4073.827
23616.797
83.116
7.427
12.699
18.565
4.117
0.045
-0.125
-0.072
-0.027
-0.006
-0.001
0.001
0.
0.
0.
0.
-0.002
-0.006
-0.013
-0.028
-0.071
-0.121
-0.118
0.386
3.127
10.988
0.168
-0.071
-0.092
-0.475
0.784
390.948
100056.023
100097.875
118.419
94.990
439.508
308.220
62.671
67405.992
200020.359
4539.222
962.095
2060.251
22678.994
519.704
12.389
0.025
-0.089
-0.034
-0.008
-0.001
0.001
0.
0.
0.
0.
0.
-0.005
-0.007
-0.020
-0.045
-0.096
-0.151
-0.180
0.015
0.228
1.644
31.998
38.507
2.860
-0.205
15.560
482.787
272.825
18.897
298.666
1640.987
446.338
90.492
823.889
100598.398
107134.945
104570.055
36150.438
101940.992
33460.961
267.188
0.863
-0.088
-0.037
-0.009
-0.001
0.001
0.
0.
0.
0.
0.
-0.003
-0.003
-0.010
-0.026
-0.056
-0.117
-0.202
-0.248
0.822
26.660
1529.422
2292.452
33.952
0.415
-0.343
0.809
0.742
28.581
14320.442
107199.859
3337.115
203.817
251.210
895.915
130908.438
44041.336
668.492
7224.829
2346.228
81.330
0.419
-0.082
-0.032
-0.008
-0.001
0.001
0.
0.
0.
0.
0.
0.001
-0.002
-0.004
-0.016
-0.035
-0.091
-0.169
-0.131
6.830
182.444
804.773
1031.674
24.805
0.484
-0.535
-0.616
-0.504
22.799
6923.302
120289.680
982.504
41.142
3414.844
101400.891
133559.000
45104.320
28.265
9.110
6.938
1.046
-0.098
-0.064
-0.022
-0.006
-0.001
0.001
0.
0.
0.
0.
0.
0.001
0.002
-0.001
-0.007
-0.026
-0.079
-0.128
0.706
22.653
467.262
359.833
351.884
28.827
-0.159
-0.485
-0.549
-0.431
34.611
88346.852
100195.602
1860.409
11.695
929.056
137213.609
14578.027
272.281
4.058
-0.370
-0.264
-0.161
-0.093
-0.042
-0.011
-0.002
0.000
0.001
0.
0.
0.
0.
0.
0.001
0.001
0.002
-0.002
-0.021
-0.066
-0.059
3.809
65.029
579.754
12574.518
12699.440
202.390
9.641
0.249
-0.379
-0.479
7.049
685.375
4514.571
391.910
20.679
4169.089
100378.813
55307.805
339.348
2.795
-0.350
-0.223
-0.118
-0.056
-0.023
-0.004
-0.001
0.001
0.000
0.
0.
0.
0.
0.
0.001
0.001
0.002
0.000
-0.013
-0.051
-0.066
1.634
17.712
35.699
1537.445
723.014
335.956
357.512
7.137
1.030
-0.079
32.085
13661.272
72133.820
7266.443
95.765
148.317
5395.787
18842.826
762.875
4.451
-0.243
-0.152
-0.074
-0.033
-0.010
-0.002
-0.001
0.001
0.
0.
0.
0.
0.
0.
0.
0.001
0.001
0.000
-0.006
-0.032
-0.069
-0.012
0.656
1.067
34.199
18.908
116.942
128.035
9.664
2.811
0.297
78.043
100154.320
100837.695
1225.556
33.858
31.051
548.218
929.327
43.147
0.639
-0.197
-0.111
-0.049
-0.020
-0.004
0.
0.001
0.
0.
0.
0.
0.
0.
0.
0.
0.001
0.001
0.002
-0.001
-0.014
-0.042
-0.074
-0.117
-0.162
-0.131
-0.007
2.466
5.688
2.104
0.468
-0.090
39.074
51679.164
101395.883
1273.902
30.474
23.455
79.116
99.446
5.558
-0.135
-0.147
-0.079
-0.032
-0.010
-0.002
0.000
0.
0.
0.
0.
0.
0.
0.
0.
0.
0.001
0.001
0.002
0.002
-0.002
-0.013
-0.032
-0.065
-0.105
-0.155
-0.168
-0.098
0.027
-0.103
-0.243
-0.214
58.293
37565.453
56463.094
1136.205
5.101
2.379
1.275
1.338
0.006
-0.167
-0.099
-0.045
-0.020
-0.006
-0.003
0.
0.
0.
0.
0.
0.
0.
0.
0.
0.
0.
0.001
0.001
0.002
0.001
-0.001
-0.007
-0.017
-0.036
-0.068
-0.104
-0.122
-0.144
-0.165
-0.191
-0.212
0.552
11.420
19.026
2.732
-0.190
-0.254
-0.252
-0.210
-0.159
-0.101
-0.055
-0.027
-0.013
-0.005
0.
0.
0.
0.
0.
0.
0.
0.
0.
0.
0.
0.
0.
0.001
0.001
0.002
0.002
0.001
-0.001
-0.011
-0.023
-0.041
-0.064
-0.079
-0.091
-0.102
-0.126
-0.142
-0.126
-0.112
-0.180
-0.188
-0.178
-0.151
-0.119
-0.082
-0.050
-0.027
-0.015
-0.006
-0.002
0.
0.
0.
0.
0.
0.
0.
0.
0.
0.
0.
0.
0.
0.001
0.001
0.002
0.002
0.002
0.001
-0.002
-0.008
-0.014
-0.025
-0.032
-0.037
-0.043
-0.051
-0.069
-0.083
-0.089
-0.088
-0.081
-0.072
-0.061
-0.049
-0.033
-0.022
-0.014
-0.007
-0.002
0.
0.
0.
0.
0.
0.
0.
0.
0.
0.
0.
0.
0.
0.
0.
0.
0.001
0.001
0.002
0.002
0.001
-0.003
-0.006
-0.007
-0.012
-0.015
-0.018
-0.022
-0.025
-0.030
-0.031
-0.029
-0.024
-0.023
-0.022
-0.016
-0.013
-0.010
-0.006
-0.003
0.
0.
0.
0.
0.
0.
0.
0.
0.
0.
0.
0.
0.
0.
0.
0.
0.
0.
0.
0.
0.001
0.002
0.
0.
-0.004
-0.004
-0.005
-0.007
-0.008
-0.006
-0.006
-0.007
-0.009
-0.007
-0.008
-0.006
-0.007
-0.006
-0.002
-0.002
0.
0.
0.
0.
0.
0.
0.
0.
0.
0.
0.
0.
0.
0.
0.
0.
0.
0.
0.
0.
0.
0.
0.
0.000
0.001
0.001
0.001
0.000
0.000
0.000
0.002
0.002
0.003
0.002
0.002
0.001
0.000
0.001
-0.001
0.
0.
0.
0.
0.
0.
0.
0.
0.
0.
0.
0.
0.
0.
0.
0.
0.
0.
0.
0.
0.
0.
0.
0.
0.
0.
0.
0.
0.
0.
0.001
0.001
0.001
0.002
0.002
0.002
0.003
0.001
0.
0.
0.
0.
0.
0.
0.
0.
0.
0.
0.
0.
0.
0.
0.
0.
0.
0.
0.
0.
0.
0.
0.
0.
0.
0.
0.
0.
0.
0.
0.
0.
0.
0.
0.
0.
0.
0.
0.
0.
0.
0.
0.
0.
0.
0.
0.
0.
0.
0.
0.
0.
0.
0.
0.
0.
0.
0.
0.
0.
0.
0.
0.
0.
0.
0.
0.
0.
0.
0.
0.
0.
0.
0.
0.
0.
0.
0.
0.
0.
0.
0.
0.
0.
0.
0.
0.
0.
0.
0.
0.
0.
0.
0.
0.
0.
0.
0.
0.
0.
0.
0.
0.
0.
0.
0.
0.
0.
0.
0.
0.
0.
0.
0.
0.
0.
0.
0.
0.
0.
0.
0.
0.
0.
0.
0.
0.
0.
0.
0.
0.
0.
0.
0.
0.
0.
0.
0.
0.
0.
0.
0.
0.
0.
0.
0.
0.
0.
0.
0.
0.
0.
0.
0.
0.
0.
0.
0.
0.
0.
0.
0.
0.
0.
0.
0.
0.
0.
0.
0.
0.
0.
0.
0.
0.
0.
0.
0.
0.
0.
0.
0.
0.
0.
0.
0.
0.
0.
0.
0.
0.
0.
0.
0.
0.
0.
0.
0.
0.
0.
0.
0.
0.
0.
0.
0.
0.
0.
0.
0.
0.
0.
0.
0.
0.
0.
0.
0.
0.
0.
0.
0.
0.
0.
0.
0.
0.
0.
0.
0.
0.
0.
0.
0.
0.
0.
0.
0.
0.
0.
0.
0.
0.
0.
0.
0.
0.
0.
0.
0.
0.
0.
0.
0.
0.
0.
0.
0.
0.
0.
0.
0.
0.
0.
0.
0.
0.
0.
0.
0.
0.
0.
0.
0.
0.
0.
0.
0.
0.
0.
0.
0.
0.
0.
0.
0.
0.
0.
0.
0.
0.
0.
0.
0.
0.
0.
0.
0.
0.
0.
0.
0.
0.
0.
0.
0.
0.
0.
0.
0.
0.
0.
0.
0.
0.
0.
0.
0.
0.
0.
0.
0.
0.
0.
0.
0.
0.
0.
0.
0.
0.
0.
0.
0.
0.
0.
0.
0.
0.
0.
0.
0.
0.
0.
0.
0.
0.
0.
0.
0.
0.
0.
0.
0.
0.
0.
0.
0.
0.
0.
0.
0.
0.
0.
0.
0.
0.
0.
0.
0.
0.
0.
0.
0.
0.
0.
0.
0.
0.
0.
0.
0.
0.
0.
0.
0.
0.
0.
0.
0.
0.
0.
0.
0.
0.
0.
0.
0.
0.
0.
0.
0.
0.
0.
0.
0.
0.
0.
0.
0.
0.
0.
0.
0.
0.
0.
0.
0.
0.
0.
0.
0.
0.
0.
0.
0.
0.
0.
0.
0.
0.
0.
0.
0.
0.
0.
0.
0.
0.
0.
0.
0.
0.
0.
0.
0.
0.
0.
0.
0.
0.
0.
0.
0.
0.
0.
0.
0.
0.
0.
0.
0.
0.
0.
0.
0.
0.
0.
0.
0.
0.
0.
0.
0.
0.
0.
0.
0.
0.
0.
0.
0.
0.
0.
0.
0.
0.
0.
0.
0.
0.
0.
0.
0.
0.
0.
0.
0.
0.
0.
0.
0.
0.
0.
0.
0.
0.
0.
0.
0.
0.
0.
0.
0.
0.
0.
0.
0.
0.
0.
0.
0.
0.
0.
0.
0.
0.
0.
0.
0.
0.
0.
0.
0.
0.
0.
0.
0.
0.
0.
0.
0.
0.
0.
0.
0.
0.
0.
0.
0.
0.
0.
0.
0.
0.
0.
0.
0.
0.
0.
0.
0.
0.
0.
0.
0.
0.
0.
0.
0.
0.
0.
0.
0.
0.
0.
0.
0.
0.
0.
0.
0.
0.
0.
0.
0.
0.
0.
0.
0.
0.
0.
0.
0.
0.
0.
0.
0.
0.
0.
0.
0.
0.
0.
0.
0.
0.
0.
0.
0.
0.
0.
0.
0.
0.
0.
0.
0.
0.
0.
0.
0.
0.
0.
0.
0.
0.
0.
0.
0.
0.
0.
0.
0.
0.
0.
0.
0.
0.
0.
0.
0.
0.
0.
0.
0.
0.
0.
0.
0.
0.
0.
0.
0.
0.
0.
0.
0.
0.
0.
0.
0.
0.
0.
0.
0.
0.
0.
0.
0.
0.
0.
0.
0.
0.
0.
0.
0.
0.
0.
0.
0.
0.
0.
0.
0.
0.
0.
0.
0.
0.
0.
0.
0.
0.
0.
0.
0.
0.
0.
0.
0.
0.
0.
0.
0.
0.
0.
0.
0.
0.
0.
0.
0.
0.
0.
0.
0.
0.
0.
0.
0.
0.
0.
0.
0.
0.
0.
0.
0.
0.
0.
0.
0.
0.
0.
0.
0.
0.
0.
0.
0.
0.
0.
0.
0.
0.
0.
0.
0.
0.
0.
0.
0.
0.
0.
0.
0.
0.
0.
0.
0.
0.
0.
0.
0.
0.
0.
0.
0.
0.
0.
0.
0.
0.
0.
0.
0.
0.
0.
0.
0.
0.
0.
0.
0.
0.
0.
0.
0.
0.
0.
0.
0.
0.
0.
0.
0.
0.
0.
0.
0.
0.
0.
0.
0.
0.
0.
0.
0.
0.
0.
0.
0.
0.
0.
0.
0.
0.
0.
0.
0.
0.
0.
0.
0.
0.
0.
0.
0.
0.
0.
0.
0.
0.
0.
0.
0.
0.
0.
0.
0.
0.
0.
0.
0.
0.
0.
0.
0.
0.
0.
0.
0.001
0.001
0.001
0.001
0.001
0.001
0.
0.
0.
0.
0.
0.
0.
0.
0.
0.
0.
0.
0.
0.
0.
0.
0.
0.
0.
0.
0.
0.
0.
0.
0.
0.
0.
0.
0.
0.
0.
0.
0.
0.001
0.001
0.001
0.001
0.001
0.001
0.001
0.001
0.001
0.
0.
0.
0.
0.
0.
0.
0.
0.
0.
0.
0.
0.
0.
0.
0.
0.
0.
0.
0.
0.
0.
0.
0.
0.
0.
0.
0.
0.
0.
0.
0.001
0.000
-0.001
-0.001
-0.001
-0.001
0.000
0.002
0.001
0.001
0.001
0.
0.
0.001
0.001
0.
0.
0.
0.
0.
0.
0.
0.
0.
0.
0.
0.
0.
0.
0.
0.
0.
0.
0.
0.
0.
0.
0.
0.
0.
-0.001
-0.001
-0.004
-0.005
-0.006
-0.006
-0.006
-0.005
-0.004
0.000
0.001
0.002
0.002
0.002
0.001
0.001
0.001
0.001
0.
0.
0.
0.
0.
0.
0.
0.
0.
0.
0.
0.
0.
0.
0.
0.
0.
0.
0.
0.
0.
-0.001
-0.003
-0.005
-0.010
-0.012
-0.019
-0.023
-0.026
-0.025
-0.023
-0.019
-0.014
-0.009
-0.005
-0.001
0.000
0.002
0.001
0.000
0.001
0.001
0.
0.
0.
0.
0.
0.
0.
0.
0.
0.
0.
0.
0.
0.
0.
0.
0.
0.
0.
-0.001
-0.004
-0.008
-0.014
-0.022
-0.032
-0.043
-0.050
-0.058
-0.058
-0.054
-0.043
-0.034
-0.023
-0.014
-0.009
-0.004
0.001
0.003
0.003
0.002
0.002
0.001
0.
0.
0.
0.
0.
0.
0.
0.
0.
0.
0.
0.
0.
0.
0.
0.
0.
-0.002
-0.004
-0.009
-0.017
-0.030
-0.046
-0.069
-0.094
-0.113
-0.126
-0.124
-0.114
-0.096
-0.081
-0.063
-0.045
-0.024
-0.011
-0.005
0.001
0.003
0.003
0.002
0.001
0.
0.
0.
0.
0.
0.
0.
0.
0.
0.
0.
0.
0.
0.
0.
0.
-0.001
-0.005
-0.010
-0.018
-0.033
-0.055
-0.091
-0.133
-0.160
-0.148
-0.192
-0.228
-0.226
-0.201
-0.169
-0.132
-0.098
-0.061
-0.031
-0.012
-0.001
0.002
0.004
0.003
0.002
0.001
0.
0.
0.
0.
0.
0.
0.
0.
0.
0.
0.
0.
0.
0.
0.
-0.004
-0.009
-0.017
-0.032
-0.059
-0.104
-0.167
-0.209
0.711
9.439
4.181
-0.112
-0.231
-0.233
-0.084
0.241
-0.041
-0.108
-0.066
-0.031
-0.008
-0.002
0.001
0.002
0.001
0.001
0.000
0.
0.
0.
0.
0.
0.
0.
0.
0.
0.
0.
0.
0.
-0.002
-0.007
-0.013
-0.027
-0.054
-0.099
-0.165
-0.244
-0.165
23.325
1472.639
308.483
6.293
15.150
9.163
27.647
193.737
17.151
0.067
-0.112
-0.058
-0.021
-0.006
-0.002
-0.001
-0.001
0.000
-0.001
0.
0.
0.
0.
0.
0.
0.
0.
0.
0.
0.
0.
-0.001
-0.004
-0.009
-0.019
-0.045
-0.086
-0.135
-0.197
-0.285
-0.219
25.922
1646.722
494.977
256.409
5540.161
1732.385
3118.583
100879.984
1050.843
1.681
-0.152
-0.093
-0.044
-0.019
-0.012
-0.006
-0.003
-0.003
-0.001
0.001
0.
0.
0.
0.
0.
0.
0.
0.
0.
0.
0.
-0.001
-0.005
-0.012
-0.030
-0.064
-0.108
-0.141
0.029
0.028
-0.261
2.222
59.471
3914.711
37694.289
105616.875
104755.977
102959.805
129604.547
445.784
1.745
-0.193
-0.130
-0.070
-0.038
-0.026
-0.016
-0.009
-0.005
-0.002
0.000
0.
0.
0.
0.
0.
0.
0.
0.
0.
0.
-0.001
-0.001
-0.009
-0.019
-0.039
-0.081
-0.132
-0.133
0.343
0.443
0.937
37.392
63.335
1826.280
12505.275
1230.077
16726.459
11701.523
11842.199
341.239
1.702
-0.257
-0.177
-0.101
-0.063
-0.043
-0.028
-0.016
-0.008
-0.003
0.000
0.000
0.
0.
0.
0.
0.
0.
0.
0.
0.000
-0.001
-0.005
-0.012
-0.023
-0.046
-0.090
-0.153
-0.198
-0.124
-0.131
5.526
626.740
956.477
233.204
259.041
22.969
22.165
28.706
136.496
26.280
0.381
-0.284
-0.223
-0.150
-0.093
-0.063
-0.041
-0.022
-0.010
-0.005
-0.001
0.001
0.
0.
0.
0.
0.
0.
0.
0.000
0.000
-0.003
-0.006
-0.016
-0.031
-0.053
-0.102
-0.170
-0.230
-0.309
-0.388
1.076
54.408
132.956
123.687
20.000
1.781
2.182
1.163
3.574
17.059
8.131
0.530
-0.228
-0.204
-0.132
-0.081
-0.053
-0.028
-0.012
-0.006
-0.001
0.001
0.
0.
0.
0.
0.
0.
0.
0.000
-0.001
-0.005
-0.011
-0.027
-0.047
-0.074
-0.117
-0.178
-0.253
-0.320
-0.410
-0.429
0.550
11.985
176.336
158.047
5.323
-0.070
1.612
10.956
78.127
81.762
19.520
0.592
-0.238
-0.177
-0.103
-0.060
-0.034
-0.016
-0.005
-0.001
0.001
0.
0.
0.
0.
0.
0.
0.001
-0.001
-0.005
-0.010
-0.024
-0.044
-0.073
-0.103
-0.150
-0.213
-0.272
-0.325
-0.393
-0.375
0.754
17.976
761.107
703.337
13.541
-0.429
0.807
8.054
898.443
63484.105
1072.290
6.448
-0.232
-0.214
-0.127
-0.070
-0.037
-0.018
-0.007
-0.001
0.000
0.
0.
0.
0.
0.
0.
0.
-0.004
-0.008
-0.021
-0.041
-0.070
-0.109
-0.157
-0.214
-0.270
-0.325
-0.364
-0.395
0.169
12.438
37.559
150.765
397.183
41.504
0.081
-0.557
7.588
4960.726
100498.820
8204.889
37.784
0.074
-0.239
-0.153
-0.085
-0.043
-0.024
-0.008
-0.001
0.
0.
0.
0.
0.
0.
0.
-0.001
-0.006
-0.017
-0.035
-0.068
-0.117
-0.174
-0.237
-0.281
-0.154
0.071
-0.160
-0.080
0.411
13.895
42.626
1551.809
100012.820
1025.233
3.283
-0.612
2.236
140.404
42381.020
100107.008
272.918
0.852
-0.239
-0.165
-0.100
-0.052
-0.024
-0.007
-0.002
0.
0.
0.
0.
0.
0.
-0.001
-0.004
-0.012
-0.023
-0.058
-0.114
-0.172
-0.229
-0.299
0.128
15.597
71.648
14.477
10.232
4.322
1.084
5.047
361.676
7088.784
252.772
2.186
2.350
9.456
40.416
1229.514
3497.485
49.260
0.842
0.007
-0.168
-0.110
-0.059
-0.028
-0.011
-0.002
0.
0.
0.
0.
0.
0.
-0.002
-0.006
-0.017
-0.037
-0.091
-0.140
0.384
5.399
3.037
4.465
948.344
37157.297
572.473
54.070
19.630
0.196
-0.448
4.278
17.289
4.217
20.836
131.596
191.104
11317.008
1533.958
18.327
1.206
1.013
0.201
-0.182
-0.127
-0.070
-0.032
-0.015
-0.004
0.
0.
0.
0.
0.
0.
-0.004
-0.009
-0.021
-0.052
-0.112
0.024
37.733
7342.256
1478.519
10.883
948.462
37160.559
624.196
18.008
4.814
1.225
2.485
2.743
1.140
1.797
67.278
653.272
1228.813
100047.047
63366.590
33.663
-0.290
-0.141
-0.227
-0.249
-0.165
-0.085
-0.040
-0.018
-0.008
0.001
0.
0.
0.
0.
0.
-0.004
-0.011
-0.023
-0.060
-0.118
0.327
212.892
100292.109
67338.711
35.338
16.963
77.226
15.665
1.229
6.324
86.799
274.766
217.324
35.360
5.504
15.611
43.828
84.195
3210.476
649.643
6.177
-0.480
-0.383
-0.341
-0.289
-0.208
-0.121
-0.056
-0.023
-0.009
0.000
0.001
0.
0.
0.
0.
-0.004
-0.010
-0.023
-0.055
-0.119
0.018
20.248
999.489
1170.374
666.559
6.666
-0.062
-0.356
-0.260
24.365
763.773
75479.406
39384.641
602.858
59.940
11071.100
2360.125
54.451
87.305
198.073
32.707
17.924
26.987
8.179
1.927
0.016
-0.136
-0.080
-0.032
-0.009
-0.001
0.001
0.
0.
0.
0.
-0.004
-0.007
-0.019
-0.045
-0.107
-0.141
0.999
25.425
941.454
100366.305
26.033
0.611
1.117
0.344
5.777
207.476
27648.658
12491.661
250.094
189.597
100389.563
167560.125
3991.901
1662.796
101317.711
5098.673
10347.715
41413.781
1569.072
447.853
27.773
0.138
-0.090
-0.040
-0.010
-0.001
0.001
0.
0.
0.
0.
-0.002
-0.006
-0.013
-0.032
-0.073
-0.138
-0.164
0.889
14.725
27.109
9.055
272.894
399.334
31.661
2.531
8.927
136.807
93.937
8.872
64.664
1827.191
109297.570
12928.241
11141.905
163026.203
19800.039
105434.508
101436.773
74621.805
100700.500
1926.650
2.037
-0.089
-0.042
-0.010
-0.001
0.001
0.
0.
0.
0.
0.
-0.004
-0.008
-0.019
-0.043
-0.090
-0.165
-0.254
0.000
34.776
557.333
100240.125
100524.492
1680.014
35.204
-0.097
0.151
0.008
11.097
4164.305
105125.117
101135.563
7974.136
211.500
691.917
5044.501
2822.347
1758.972
1260.890
52689.688
355.145
1.010
-0.082
-0.037
-0.009
-0.001
0.001
0.
0.
0.
0.
0.
-0.001
-0.003
-0.010
-0.024
-0.057
-0.132
-0.212
0.829
363.415
100690.906
170790.750
100796.156
2436.755
43.829
-0.192
-0.735
-0.662
12.466
2362.581
39442.176
4418.723
4944.066
128.096
801.437
44895.074
103516.414
43.245
6.457
14.684
2.423
-0.073
-0.069
-0.025
-0.007
-0.001
0.001
0.
0.
0.
0.
0.
0.001
-0.001
-0.003
-0.014
-0.043
-0.103
0.136
30.036
595.674
109198.141
55092.578
825.468
74.274
3.258
-0.489
-0.650
-0.615
15.896
5582.745
145921.594
8919.667
44.885
285.047
1734.774
647.206
4825.519
12.459
-0.441
-0.274
-0.166
-0.099
-0.045
-0.014
-0.002
-0.001
0.001
0.
0.
0.
0.
0.
0.001
0.001
0.000
-0.008
-0.033
-0.084
0.885
284.310
100367.852
109265.039
188349.781
114295.648
434.474
144.513
6.437
2.556
-0.202
4.558
582.529
101578.859
73949.602
116.667
411.860
113894.406
101004.938
50.529
-0.115
-0.419
-0.239
-0.126
-0.059
-0.023
-0.005
-0.001
0.001
0.000
0.
0.
0.
0.
0.
0.001
0.001
0.001
-0.002
-0.024
-0.064
0.243
56.477
15358.740
1175.723
70691.508
9897.789
100056.133
100421.617
284.458
207.089
8.206
10.330
1023.612
102774.414
100261.578
1204.166
66.074
8531.038
7597.105
52.845
-0.091
-0.306
-0.160
-0.077
-0.035
-0.012
0.000
-0.001
0.001
0.
0.
0.
0.
0.
0.
0.001
0.001
0.002
0.000
-0.011
-0.044
-0.069
1.947
138.589
21.283
304.659
123.610
15543.485
35389.820
1786.033
1205.424
23.123
23.216
5447.568
24761.701
33596.430
179.966
2.571
17.026
29.415
2.744
-0.298
-0.231
-0.112
-0.053
-0.023
-0.005
0.
0.001
0.
0.
0.
0.
0.
0.
0.
0.
0.001
0.001
0.002
-0.004
-0.021
-0.055
-0.085
-0.011
-0.149
-0.038
2.274
88.989
794.278
151.524
60.565
4.748
15.310
1126.360
5045.316
779.631
3.675
0.299
5.180
4.151
0.008
-0.272
-0.169
-0.079
-0.034
-0.011
-0.002
0.000
0.
0.
0.
0.
0.
0.
0.
0.
0.
0.001
0.001
0.002
0.001
-0.004
-0.020
-0.050
-0.087
-0.147
-0.188
0.109
5.108
8.532
2.558
1.209
0.135
29.151
4921.103
1100.643
1248.340
0.995
-0.356
0.185
0.142
-0.243
-0.190
-0.105
-0.049
-0.020
-0.005
-0.002
0.
0.
0.
0.
0.
0.
0.
0.
0.
0.
0.
0.001
0.001
0.002
0.001
-0.003
-0.010
-0.029
-0.057
-0.099
-0.127
-0.081
-0.077
-0.191
-0.232
-0.288
0.126
4.352
4.694
1.275
-0.322
-0.336
-0.285
-0.233
-0.175
-0.113
-0.056
-0.028
-0.012
-0.004
0.
0.
0.
0.
0.
0.
0.
0.
0.
0.
0.
0.
0.001
0.001
0.002
0.002
0.002
0.000
-0.006
-0.018
-0.040
-0.070
-0.095
-0.122
-0.149
-0.164
-0.191
-0.208
-0.207
-0.204
-0.220
-0.217
-0.201
-0.173
-0.135
-0.091
-0.055
-0.030
-0.016
-0.006
-0.002
0.
0.
0.
0.
0.
0.
0.
0.
0.
0.
0.
0.
0.
0.001
0.001
0.002
0.002
0.002
0.002
-0.004
-0.011
-0.025
-0.041
-0.053
-0.063
-0.074
-0.087
-0.105
-0.113
-0.113
-0.108
-0.100
-0.087
-0.071
-0.057
-0.040
-0.026
-0.014
-0.008
-0.002
0.
0.
0.
0.
0.
0.
0.
0.
0.
0.
0.
0.
0.
0.
0.
0.
0.001
0.001
0.002
0.001
0.000
-0.004
-0.008
-0.014
-0.020
-0.026
-0.029
-0.036
-0.039
-0.043
-0.044
-0.041
-0.034
-0.031
-0.027
-0.021
-0.016
-0.010
-0.006
-0.003
-0.001
0.
0.
0.
0.
0.
0.
0.
0.
0.
0.
0.
0.
0.
0.
0.
0.
0.
0.
0.001
0.001
0.002
0.000
-0.002
-0.005
-0.008
-0.009
-0.012
-0.014
-0.013
-0.012
-0.014
-0.010
-0.011
-0.008
-0.008
-0.008
-0.005
-0.005
-0.001
-0.001
0.
0.
0.
0.
0.
0.
0.
0.
0.
0.
0.
0.
0.
0.
0.
0.
0.
0.
0.
0.
0.
0.
0.001
0.001
0.001
-0.001
-0.001
-0.002
-0.002
-0.002
-0.001
0.000
0.001
0.000
-0.001
-0.001
-0.001
-0.002
-0.001
0.
0.
0.
0.
0.
0.
0.
0.
0.
0.
0.
0.
0.
0.
0.
0.
0.
0.
0.
0.
0.
0.
0.
0.
0.
0.
0.
0.
0.
0.000
0.000
0.002
0.001
0.001
0.001
0.002
0.001
0.
0.
0.
0.
0.
0.
0.
0.
0.
0.
0.
0.
0.
0.
0.
0.
0.
0.
0.
0.
0.
0.
0.
0.
0.
0.
0.
0.
0.
0.
0.
0.
0.
0.
0.
0.
0.
0.
0.
0.
0.
0.
0.
0.
0.
0.
0.
0.
0.
0.
0.
0.
0.
0.
0.
0.
0.
0.
0.
0.
0.
0.
0.
0.
0.
0.
0.
0.
0.
0.
0.
0.
0.
0.
0.
0.
0.
0.
0.
0.
0.
0.
0.
0.
0.
0.
0.
0.
0.
0.
0.
0.
0.
0.
0.
0.
0.
0.
0.
0.
0.
0.
0.
0.
0.
0.
0.
0.
0.
0.
0.
0.
0.
0.
0.
0.
0.
0.
0.
0.
0.
0.
0.
0.
0.
0.
0.
0.
0.
0.
0.
0.
0.
0.
0.
0.
0.
0.
0.
0.
0.
0.
0.
0.
0.
0.
0.
0.
0.
0.
0.
0.
0.
0.
0.
0.
0.
0.
0.
0.
0.
0.
0.
0.
0.
0.
0.
0.
0.
0.
0.
0.
0.
0.
0.
0.
0.
0.
0.
0.
0.
0.
0.
0.
0.
0.
0.
0.
0.
0.
0.
0.
0.
0.
0.
0.
0.
0.
0.
0.
0.
0.
0.
0.
0.
0.
0.
0.
0.
0.
0.
0.
0.
0.
0.
0.
0.
0.
0.
0.
0.
0.
0.
0.
0.
0.
0.
0.
0.
0.
0.
0.
0.
0.
0.
0.
0.
0.
0.
0.
0.
0.
0.
0.
0.
0.
0.
0.
0.
0.
0.
0.
0.
0.
0.
0.
0.
0.
0.
0.
0.
0.
0.
0.
0.
0.
0.
0.
0.
0.
0.
0.
0.
0.
0.
0.
0.
0.
0.
0.
0.
0.
0.
0.
0.
0.
0.
0.
0.
0.
0.
0.
0.
0.
0.
0.
0.
0.
0.
0.
0.
0.
0.
0.
0.
0.
0.
0.
0.
0.
0.
0.
0.
0.
0.
0.
0.
0.
0.
0.
0.
0.
0.
0.
0.
0.
0.
0.
0.
0.
0.
0.
0.
0.
0.
0.
0.
0.
0.
0.
0.
0.
0.
0.
0.
0.
0.
0.
0.
0.
0.
0.
0.
0.
0.
0.
0.
0.
0.
0.
0.
0.
0.
0.
0.
0.
0.
0.
0.
0.
0.
0.
0.
0.
0.
0.
0.
0.
0.
0.
0.
0.
0.
0.
0.
0.
0.
0.
0.
0.
0.
0.
0.
0.
0.
0.
0.
0.
0.
0.
0.
0.
0.
0.
0.
0.
0.
0.
0.
0.
0.
0.
0.
0.
0.
0.
0.
0.
0.
0.
0.
0.
0.
0.
0.
0.
0.
0.
0.
0.
0.
0.
0.
0.
0.
0.
0.
0.
0.
0.
0.
0.
0.
0.
0.
0.
0.
0.
0.
0.
0.
0.
0.
0.
0.
0.
0.
0.
0.
0.
0.
0.
0.
0.
0.
0.
0.
0.
0.
0.
0.
0.
0.
0.
0.
0.
0.
0.
0.
0.
0.
0.
0.
0.
0.
0.
0.
0.
0.
0.
0.
0.
0.
0.
0.
0.
0.
0.
0.
0.
0.
0.
0.
0.
0.
0.
0.
0.
0.
0.
0.
0.
0.
0.
0.
0.
0.
0.
0.
0.
0.
0.
0.
0.
0.
0.
0.
0.
0.
0.
0.
0.
0.
0.
0.
0.
0.
0.
0.
0.
0.
0.
0.
0.
0.
0.
0.
0.
0.
0.
0.
0.
0.
0.
0.
0.
0.
0.
0.
0.
0.
0.
0.
0.
0.
0.
0.
0.
0.
0.
0.
0.
0.
0.
0.
0.
0.
0.
0.
0.
0.
0.
0.
0.
0.
0.
0.
0.
0.
0.
0.
0.
0.
0.
0.
0.
0.
0.
0.
0.
0.
0.
0.
0.
0.
0.
0.
0.
0.
0.
0.
0.
0.
0.
0.
0.
0.
0.
0.
0.
0.
0.
0.
0.
0.
0.
0.
0.
0.
0.
0.
0.
0.
0.
0.
0.
0.
0.
0.
0.
0.
0.
0.
0.
0.
0.
0.
0.
0.
0.
0.
0.
0.
0.
0.
0.
0.
0.
0.
0.
0.
0.
0.
0.
0.
0.
0.
0.
0.
0.
0.
0.
0.
0.
0.
0.
0.
0.
0.
0.
0.
0.
0.
0.
0.
0.
0.
0.
0.
0.
0.
0.
0.
0.
0.
0.
0.
0.
0.
0.
0.
0.
0.
0.
0.
0.
0.
0.
0.
0.
0.
0.
0.
0.
0.
0.
0.
0.
0.
0.
0.
0.
0.
0.
0.
0.
0.
0.
0.
0.
0.
0.
0.
0.
0.
0.
0.
0.
0.
0.
0.
0.
0.
0.
0.
0.
0.
0.
0.
0.
0.
0.
0.
0.
0.
0.
0.
0.
0.
0.
0.
0.
0.
0.
0.
0.
0.
0.
0.
0.
0.
0.
0.
0.
0.
0.
0.
0.
0.
0.
0.
0.
0.
0.
0.
0.
0.
0.
0.
0.
0.
0.
0.
0.
0.
0.
0.
0.
0.
0.
0.
0.
0.
0.
0.
0.
0.
0.
0.
0.
0.
0.
0.
0.001
0.001
0.001
0.
0.
0.
0.
0.
0.
0.
0.
0.
0.
0.
0.
0.
0.
0.
0.
0.
0.
0.
0.
0.
0.
0.
0.
0.
0.
0.
0.
0.
0.
0.
0.
0.
0.
0.
0.
0.001
0.001
0.001
0.001
0.001
0.001
0.001
0.001
0.
0.
0.
0.
0.
0.
0.
0.
0.
0.
0.
0.
0.
0.
0.
0.
0.
0.
0.
0.
0.
0.
0.
0.
0.
0.
0.
0.
0.
0.
0.
0.
0.001
0.
0.
-0.002
-0.002
0.002
0.001
0.001
0.001
0.001
0.
0.
0.
0.
0.
0.
0.
0.
0.
0.
0.
0.
0.
0.
0.
0.
0.
0.
0.
0.
0.
0.
0.
0.
0.
0.
0.
0.
0.
0.
0.
-0.002
-0.004
-0.005
-0.005
-0.005
-0.004
-0.004
-0.001
0.000
0.001
0.002
0.001
0.001
0.001
0.001
0.001
0.
0.
0.
0.
0.
0.
0.
0.
0.
0.
0.
0.
0.
0.
0.
0.
0.
0.
0.
0.
0.
0.
-0.001
-0.002
-0.006
-0.008
-0.012
-0.016
-0.016
-0.019
-0.015
-0.011
-0.005
-0.002
0.000
0.001
0.001
0.002
0.002
0.001
0.000
0.001
0.001
0.
0.
0.
0.
0.
0.
0.
0.
0.
0.
0.
0.
0.
0.
0.
0.
0.
0.
-0.001
-0.001
-0.005
-0.008
-0.015
-0.022
-0.032
-0.039
-0.047
-0.050
-0.046
-0.036
-0.026
-0.015
-0.012
-0.005
-0.002
0.000
0.002
0.002
0.003
0.002
0.001
0.
0.
0.
0.
0.
0.
0.
0.
0.
0.
0.
0.
0.
0.
0.
0.
0.
-0.001
-0.003
-0.007
-0.012
-0.021
-0.033
-0.047
-0.065
-0.087
-0.103
-0.104
-0.094
-0.074
-0.054
-0.042
-0.025
-0.017
-0.007
-0.006
0.
0.002
0.002
0.003
0.002
0.001
0.
0.
0.
0.
0.
0.
0.
0.
0.
0.
0.
0.
0.
0.
0.
0.
-0.002
-0.007
-0.014
-0.027
-0.045
-0.070
-0.102
-0.144
-0.179
-0.198
-0.196
-0.178
-0.149
-0.116
-0.091
-0.062
-0.038
-0.024
-0.008
-0.005
0.001
0.003
0.004
0.003
0.002
0.
0.
0.
0.
0.
0.
0.
0.
0.
0.
0.
0.
0.
0.
0.
-0.003
-0.008
-0.015
-0.029
-0.053
-0.091
-0.146
-0.202
-0.230
-0.160
-0.244
-0.322
-0.308
-0.268
-0.219
-0.168
-0.125
-0.084
-0.044
-0.023
-0.011
-0.004
0.001
0.001
0.002
0.003
0.000
0.
0.
0.
0.
0.
0.
0.
0.
0.
0.
0.
0.
0.
-0.002
-0.006
-0.012
-0.027
-0.053
-0.102
-0.171
-0.250
-0.268
3.152
56.091
20.907
0.290
-0.284
-0.312
-0.201
0.088
-0.095
-0.138
-0.087
-0.042
-0.024
-0.009
-0.003
-0.002
0.000
0.002
-0.001
0.000
0.
0.
0.
0.
0.
0.
0.
0.
0.
0.
0.
-0.001
-0.004
-0.010
-0.020
-0.047
-0.093
-0.163
-0.229
-0.281
0.216
192.240
100049.273
12447.110
28.321
28.797
10.923
16.680
122.505
12.204
-0.020
-0.133
-0.075
-0.041
-0.025
-0.011
-0.007
-0.003
-0.001
-0.001
0.000
0.
0.
0.
0.
0.
0.
0.
0.
0.
0.
0.
-0.002
-0.006
-0.015
-0.034
-0.078
-0.135
-0.125
0.658
1.455
2.548
222.847
107774.070
113796.828
1316.472
56867.309
2726.265
993.088
100023.797
531.120
1.058
-0.184
-0.115
-0.072
-0.046
-0.032
-0.018
-0.011
-0.005
-0.003
0.000
0.001
0.
0.
0.
0.
0.
0.
0.
0.
0.
-0.001
-0.004
-0.007
-0.024
-0.055
-0.111
-0.153
1.323
30.180
53.608
26.398
26.527
5523.666
151082.547
102574.422
100913.844
41456.855
646.851
9307.399
172.414
0.528
-0.251
-0.161
-0.107
-0.081
-0.060
-0.041
-0.022
-0.012
-0.005
-0.001
0.000
0.
0.
0.
0.
0.
0.
0.
0.
0.000
-0.001
-0.008
-0.014
-0.032
-0.073
-0.137
-0.142
3.651
120.456
223.812
33.690
890.618
1383.516
17530.436
131977.828
2416.703
348.927
97.269
80.037
5.758
-0.295
-0.335
-0.236
-0.162
-0.125
-0.092
-0.067
-0.037
-0.018
-0.009
-0.003
0.000
0.000
0.
0.
0.
0.
0.
0.
0.001
-0.001
-0.003
-0.009
-0.019
-0.041
-0.089
-0.155
-0.194
0.900
14.779
21.626
55.059
100043.797
133502.797
120824.016
100523.664
1153.566
310.208
48.895
8.508
9.333
3.796
-0.118
-0.299
-0.230
-0.165
-0.127
-0.091
-0.050
-0.024
-0.011
-0.004
0.000
0.001
0.
0.
0.
0.
0.
0.000
-0.001
-0.002
-0.007
-0.014
-0.030
-0.055
-0.112
-0.189
-0.265
-0.220
0.220
0.099
8.220
1506.389
20702.555
100543.609
588.837
135.483
3067.622
283.798
146.308
3499.580
566.768
9.623
-0.028
-0.294
-0.221
-0.153
-0.107
-0.062
-0.027
-0.012
-0.005
0.000
0.001
0.
0.
0.
0.
0.
0.001
-0.001
-0.004
-0.011
-0.026
-0.051
-0.087
-0.143
-0.233
-0.321
-0.383
-0.420
-0.536
-0.400
9.803
593.486
20843.088
16638.717
58.932
55.125
320.163
2359.005
100153.375
13176.065
777.130
6.821
-0.299
-0.274
-0.179
-0.110
-0.064
-0.031
-0.013
-0.005
-0.001
0.001
0.
0.
0.
0.
0.000
0.000
-0.002
-0.009
-0.023
-0.047
-0.089
-0.139
-0.204
-0.285
-0.372
-0.403
-0.162
-0.310
0.346
22.876
322.751
100419.344
100130.828
183.027
3.354
181.184
997.964
2080.846
116788.281
20696.723
29.101
-0.240
-0.327
-0.205
-0.117
-0.067
-0.030
-0.014
-0.004
0.001
0.
0.
0.
0.
0.
0.001
-0.001
-0.006
-0.018
-0.039
-0.080
-0.138
-0.205
-0.286
-0.369
-0.425
-0.437
-0.227
-0.234
10.814
2290.820
24972.617
101359.914
12616.078
136.787
1.207
4.590
19.938
2179.384
102676.727
5413.895
52.362
0.073
-0.344
-0.224
-0.127
-0.068
-0.032
-0.013
-0.004
0.001
0.
0.
0.
0.
0.
0.001
-0.003
-0.011
-0.026
-0.059
-0.120
-0.199
-0.285
-0.387
-0.417
0.312
0.643
0.756
4.568
14.646
3206.995
41387.504
21793.230
101653.281
6484.162
7.012
-0.685
6.876
607.079
104068.531
100168.156
484.357
3.567
0.518
-0.190
-0.137
-0.076
-0.035
-0.017
-0.004
0.
0.
0.
0.
0.
0.
-0.001
-0.006
-0.017
-0.038
-0.089
-0.177
-0.261
-0.361
-0.468
0.371
35.435
210.701
85.621
1407.413
292.194
37.952
100.438
1551.845
100010.250
1025.068
3.566
-0.531
4.880
1125.291
73804.516
8914.313
99.988
137.478
22.243
0.343
-0.149
-0.087
-0.041
-0.015
-0.005
0.
0.
0.
0.
0.
0.
-0.003
-0.011
-0.022
-0.055
-0.127
-0.200
0.113
2.989
1.721
8.749
4953.146
100209.453
5413.445
100125.734
7768.225
16.601
0.337
9.104
40.326
7.412
0.131
0.379
7.673
248.958
12553.627
36.928
60.678
518.429
59.161
0.839
-0.168
-0.100
-0.044
-0.017
-0.008
0.
0.
0.
0.
0.
0.
-0.005
-0.012
-0.028
-0.072
-0.147
0.044
20.971
1025.117
391.363
17.053
5415.885
101110.883
44023.375
2085.955
339.867
15.719
8.043
2.795
1.746
-0.399
-0.278
1.108
25.369
482.612
151.651
3.029
6.521
28.670
6.722
-0.027
-0.201
-0.114
-0.050
-0.021
-0.010
0.001
0.
0.
0.
0.
0.
-0.005
-0.014
-0.032
-0.083
-0.147
1.008
152.885
92923.070
104108.305
201.807
39.515
270.083
342.050
40.220
98.554
7809.568
2092.857
607.206
624.725
21.616
2.474
1.907
6.320
44.490
18.398
0.137
-0.103
0.976
0.104
-0.310
-0.247
-0.136
-0.062
-0.026
-0.012
-0.001
0.000
0.
0.
0.
0.
-0.005
-0.013
-0.030
-0.081
-0.151
0.686
111.471
100274.063
189836.953
28875.410
29.784
1.026
1.460
2.201
817.502
100268.133
200104.875
200097.859
100177.766
466.274
744.804
340.677
621.574
454.551
20.018
2.451
3.211
4.874
0.713
-0.142
-0.232
-0.153
-0.079
-0.032
-0.014
-0.001
0.001
0.
0.
0.
0.
-0.005
-0.012
-0.030
-0.064
-0.137
-0.091
6.263
312.521
100328.672
101651.328
48.888
0.700
13.572
25.977
71.125
4637.254
42425.031
34714.738
63429.410
213.634
12652.602
59630.941
102745.680
101478.594
4891.102
81.987
255.680
484.045
27.039
15.008
2.259
-0.112
-0.091
-0.039
-0.012
-0.001
0.001
0.
0.
0.
0.
-0.003
-0.011
-0.022
-0.047
-0.103
-0.173
-0.092
5.707
156.063
110.484
5.644
55.503
636.997
1913.708
53.687
10.278
45.535
59.097
42.811
11.948
1012.330
100728.984
57260.516
127325.492
102762.352
355.660
1418.952
3501.739
115.631
493.992
32.572
0.188
-0.089
-0.040
-0.011
-0.001
0.001
0.
0.
0.
0.
0.
-0.007
-0.017
-0.031
-0.062
-0.125
-0.211
-0.269
0.421
150.641
549.868
3662.156
51698.152
101452.227
401.233
1.499
-0.492
-0.282
0.615
23.080
493.139
29027.521
1375.058
581.630
101343.102
310.842
82.725
98.677
27.477
123.607
13.036
0.039
-0.077
-0.034
-0.010
-0.001
0.001
0.
0.
0.
0.
0.000
-0.005
-0.010
-0.020
-0.040
-0.080
-0.168
-0.256
1.378
4268.967
87261.898
22176.520
102143.438
100045.508
521.259
1.130
-0.781
-0.336
1.398
23.376
119.466
459.781
3582.478
96860.797
1224.490
39.861
35.209
4.541
0.434
1.241
0.155
-0.121
-0.065
-0.024
-0.007
-0.001
0.001
0.
0.
0.
0.
0.000
-0.001
-0.003
-0.011
-0.027
-0.057
-0.127
0.798
710.831
1061.321
19627.428
6775.732
202.710
315.451
15.048
-0.017
-0.632
-0.612
1.160
129.067
20211.365
4542.491
711.676
104540.508
103261.953
789.481
12.660
0.140
-0.495
-0.320
-0.181
-0.100
-0.041
-0.012
-0.002
-0.001
0.001
0.
0.
0.
0.
-0.001
-0.001
0.000
-0.004
-0.015
-0.045
-0.100
2.843
25927.543
108252.422
50294.477
7692.831
395.772
36.812
37.557
20.438
19.606
1.258
0.954
277.359
100093.547
27491.191
77.118
10465.674
189827.906
26855.898
36.212
-0.442
-0.447
-0.245
-0.124
-0.059
-0.022
-0.006
-0.001
0.001
0.
0.
0.
0.
0.
-0.001
0.000
0.
0.000
-0.006
-0.028
-0.076
0.364
86.053
37864.613
1816.468
172.837
100.675
3275.560
11910.194
11809.262
20177.828
80.180
3.158
32.575
2428.733
12546.954
118.457
96.647
3827.843
101902.578
186.865
-0.341
-0.330
-0.157
-0.075
-0.037
-0.012
-0.001
0.001
0.001
0.
0.
0.
0.
0.
0.
0.
0.000
0.002
-0.002
-0.015
-0.053
-0.080
2.492
186.284
24.760
3.545
20.680
7083.361
101345.805
133525.703
100332.047
424.176
22.968
18.203
290.954
815.892
33.588
64.835
797.704
558.349
8.571
-0.342
-0.241
-0.109
-0.053
-0.024
-0.005
0.001
0.001
0.
0.
0.
0.
0.
0.
0.
0.
0.000
0.000
0.001
-0.006
-0.025
-0.065
-0.101
-0.021
-0.192
-0.181
32.726
47121.484
89220.211
2013.567
3200.487
274.187
16.826
5.394
10.431
7.301
8.414
68.983
4512.580
2310.857
8.757
-0.255
-0.167
-0.078
-0.036
-0.015
0.000
0.000
0.
0.
0.
0.
0.
0.
0.
0.
0.
0.001
0.001
0.002
0.000
-0.006
-0.027
-0.060
-0.106
-0.170
-0.196
4.551
357.276
430.161
22.139
66.732
19.990
1.675
2.109
2.560
1.405
5.682
9.355
37.435
26.699
0.629
-0.190
-0.108
-0.050
-0.021
-0.005
0.
0.
0.
0.
0.
0.
0.
0.
0.
0.
0.
0.
0.001
0.001
0.003
0.000
-0.004
-0.017
-0.038
-0.073
-0.116
-0.062
0.975
1.074
0.093
0.463
0.015
-0.177
-0.043
-0.239
-0.287
0.264
0.357
0.015
-0.077
-0.174
-0.119
-0.062
-0.028
-0.011
-0.003
-0.001
0.
0.
0.
0.
0.
0.
0.
0.
0.
0.
0.
0.001
0.001
0.002
0.003
0.001
-0.002
-0.013
-0.028
-0.059
-0.090
-0.120
-0.153
-0.187
-0.227
-0.246
-0.259
-0.259
-0.275
-0.265
-0.234
-0.204
-0.178
-0.150
-0.107
-0.060
-0.033
-0.016
-0.006
0.000
0.
0.
0.
0.
0.
0.
0.
0.
0.
0.
0.
0.
0.
0.001
0.001
0.001
0.003
0.002
0.000
-0.008
-0.019
-0.038
-0.060
-0.077
-0.095
-0.116
-0.134
-0.149
-0.150
-0.149
-0.137
-0.122
-0.109
-0.092
-0.070
-0.047
-0.029
-0.016
-0.008
-0.001
-0.001
0.
0.
0.
0.
0.
0.
0.
0.
0.
0.
0.
0.
0.
0.
0.
0.001
0.001
0.002
0.001
0.001
-0.005
-0.012
-0.024
-0.034
-0.041
-0.049
-0.058
-0.064
-0.066
-0.062
-0.056
-0.050
-0.043
-0.035
-0.025
-0.019
-0.010
-0.006
-0.002
-0.001
0.
0.
0.
0.
0.
0.
0.
0.
0.
0.
0.
0.
0.
0.
0.
0.
0.
0.
0.001
0.001
0.001
0.000
-0.003
-0.009
-0.016
-0.018
-0.022
-0.024
-0.026
-0.022
-0.024
-0.022
-0.016
-0.014
-0.011
-0.009
-0.007
-0.004
-0.001
-0.001
0.
0.
0.
0.
0.
0.
0.
0.
0.
0.
0.
0.
0.
0.
0.
0.
0.
0.
0.
0.
0.
0.000
0.001
0.001
-0.001
-0.003
-0.004
-0.007
-0.006
-0.006
-0.009
-0.005
-0.003
-0.002
-0.003
-0.004
-0.003
-0.002
-0.001
0.
0.
0.
0.
0.
0.
0.
0.
0.
0.
0.
0.
0.
0.
0.
0.
0.
0.
0.
0.
0.
0.
0.
0.
0.
0.
0.
0.
0.
-0.001
0.
0.
0.001
0.001
0.
-0.001
0.000
-0.001
0.
0.
0.
0.
0.
0.
0.
0.
0.
0.
0.
0.
0.
0.
0.
0.
0.
0.
0.
0.
0.
0.
0.
0.
0.
0.
0.
0.
0.
0.
0.
0.
0.
0.
0.
0.
0.
0.
0.
0.
0.
0.
0.
0.
0.
0.
0.
0.
0.
0.
0.
0.
0.
0.
0.
0.
0.
0.
0.
0.
0.
0.
0.
0.
0.
0.
0.
0.
0.
0.
0.
0.
0.
0.
0.
0.
0.
0.
0.
0.
0.
0.
0.
0.
0.
0.
0.
0.
0.
0.
0.
0.
0.
0.
0.
0.
0.
0.
0.
0.
0.
0.
0.
0.
0.
0.
0.
0.
0.
0.
0.
0.
0.
0.
0.
0.
0.
0.
0.
0.
0.
0.
0.
0.
0.
0.
0.
0.
0.
0.
0.
0.
0.
0.
0.
0.
0.
0.
0.
0.
0.
0.
0.
0.
0.
0.
0.
0.
0.
0.
0.
0.
0.
0.
0.
0.
0.
0.
0.
0.
0.
0.
0.
0.
0.
0.
0.
0.
0.
0.
0.
0.
0.
0.
0.
0.
0.
0.
0.
0.
0.
0.
0.
0.
0.
0.
0.
0.
0.
0.
0.
0.
0.
0.
0.
0.
0.
0.
0.
0.
0.
0.
0.
0.
0.
0.
0.
0.
0.
0.
0.
0.
0.
0.
0.
0.
0.
0.
0.
0.
0.
0.
0.
0.
0.
0.
0.
0.
0.
0.
0.
0.
0.
0.
0.
0.
0.
0.
0.
0.
0.
0.
0.
0.
0.
0.
0.
0.
0.
0.
0.
0.
0.
0.
0.
0.
0.
0.
0.
0.
0.
0.
0.
0.
0.
0.
0.
0.
0.
0.
0.
0.
0.
0.
0.
0.
0.
0.
0.
0.
0.
0.
0.
0.
0.
0.
0.
0.
0.
0.
0.
0.
0.
0.
0.
0.
0.
0.
0.
0.
0.
0.
0.
0.
0.
0.
0.
0.
0.
0.
0.
0.
0.
0.
0.
0.
0.
0.
0.
0.
0.
0.
0.
0.
0.
0.
0.
0.
0.
0.
0.
0.
0.
0.
0.
0.
0.
0.
0.
0.
0.
0.
0.
0.
0.
0.
0.
0.
0.
0.
0.
0.
0.
0.
0.
0.
0.
0.
0.
0.
0.
0.
0.
0.
0.
0.
0.
0.
0.
0.
0.
0.
0.
0.
0.
0.
0.
0.
0.
0.
0.
0.
0.
0.
0.
0.
0.
0.
0.
0.
0.
0.
0.
0.
0.
0.
0.
0.
0.
0.
0.
0.
0.
0.
0.
0.
0.
0.
0.
0.
0.
0.
0.
0.
0.
0.
0.
0.
0.
0.
0.
0.
0.
0.
0.
0.
0.
0.
0.
0.
0.
0.
0.
0.
0.
0.
0.
0.
0.
0.
0.
0.
0.
0.
0.
0.
0.
0.
0.
0.
0.
0.
0.
0.
0.
0.
0.
0.
0.
0.
0.
0.
0.
0.
0.
0.
0.
0.
0.
0.
0.
0.
0.
0.
0.
0.
0.
0.
0.
0.
0.
0.
0.
0.
0.
0.
0.
0.
0.
0.
0.
0.
0.
0.
0.
0.
0.
0.
0.
0.
0.
0.
0.
0.
0.
0.
0.
0.
0.
0.
0.
0.
0.
0.
0.
0.
0.
0.
0.
0.
0.
0.
0.
0.
0.
0.
0.
0.
0.
0.
0.
0.
0.
0.
0.
0.
0.
0.
0.
0.
0.
0.
0.
0.
0.
0.
0.
0.
0.
0.
0.
0.
0.
0.
0.
0.
0.
0.
0.
0.
0.
0.
0.
0.
0.
0.
0.
0.
0.
0.
0.
0.
0.
0.
0.
0.
0.
0.
0.
0.
0.
0.
0.
0.
0.
0.
0.
0.
0.
0.
0.
0.
0.
0.
0.
0.
0.
0.
0.
0.
0.
0.
0.
0.
0.
0.
0.
0.
0.
0.
0.
0.
0.
0.
0.
0.
0.
0.
0.
0.
0.
0.
0.
0.
0.
0.
0.
0.
0.
0.
0.
0.
0.
0.
0.
0.
0.
0.
0.
0.
0.
0.
0.
0.
0.
0.
0.
0.
0.
0.
0.
0.
0.
0.
0.
0.
0.
0.
0.
0.
0.
0.
0.
0.
0.
0.
0.
0.
0.
0.
0.
0.
0.
0.
0.
0.
0.
0.
0.
0.
0.
0.
0.
0.
0.
0.
0.
0.
0.
0.
0.
0.
0.
0.
0.
0.
0.
0.
0.
0.
0.
0.
0.
0.
0.
0.
0.
0.
0.
0.
0.
0.
0.
0.
0.
0.
0.
0.
0.
0.
0.
0.
0.
0.
0.
0.
0.
0.
0.
0.
0.
0.
0.
0.
0.
0.
0.
0.
0.
0.
0.
0.
0.
0.
0.
0.
0.
0.
0.
0.
0.
0.
0.
0.
0.
0.
0.
0.
0.
0.
0.
0.
0.
0.
0.
0.
0.
0.
0.
0.
0.
0.
0.
0.
0.
0.
0.
0.
0.
0.
0.
0.
0.
0.
0.
0.
0.
0.
0.
0.
0.
0.
0.
0.
0.
0.
0.
0.
0.
0.
0.
0.
0.
0.
0.
0.
0.
0.
0.
0.
0.
0.001
0.001
0.001
0.001
0.001
0.
0.
0.
0.
0.
0.
0.
0.
0.
0.
0.
0.
0.
0.
0.
0.
0.
0.
0.
0.
0.
0.
0.
0.
0.
0.
0.
0.
0.
0.
0.
0.
0.
0.
0.001
-0.001
-0.002
-0.002
-0.001
-0.001
-0.001
0.001
0.001
0.
0.
0.
0.
0.
0.
0.
0.
0.
0.
0.
0.
0.
0.
0.
0.
0.
0.
0.
0.
0.
0.
0.
0.
0.
0.
0.
0.
0.
0.
0.
0.
-0.002
-0.004
-0.004
-0.004
-0.004
-0.003
-0.003
0.000
0.001
0.001
0.001
0.001
0.001
0.001
0.001
0.001
0.
0.
0.
0.
0.
0.
0.
0.
0.
0.
0.
0.
0.
0.
0.
0.
0.
0.
0.
0.
0.
0.
0.
0.000
-0.003
-0.005
-0.007
-0.008
-0.010
-0.011
-0.010
-0.008
-0.006
-0.002
0.001
0.001
0.000
0.001
0.001
0.001
0.001
0.001
0.
0.
0.
0.
0.
0.
0.
0.
0.
0.
0.
0.
0.
0.
0.
0.
0.
0.
0.
0.
-0.001
-0.002
-0.005
-0.009
-0.017
-0.023
-0.030
-0.035
-0.038
-0.034
-0.025
-0.016
-0.011
-0.011
-0.005
-0.004
-0.001
0.000
0.002
0.003
0.001
0.001
0.
0.
0.
0.
0.
0.
0.
0.
0.
0.
0.
0.
0.
0.
0.
0.
0.
0.
-0.001
-0.002
-0.006
-0.014
-0.024
-0.033
-0.046
-0.070
-0.087
-0.091
-0.084
-0.067
-0.046
-0.034
-0.021
-0.014
-0.009
-0.007
-0.002
-0.001
0.002
0.003
0.002
0.001
0.
0.
0.
0.
0.
0.
0.
0.
0.
0.
0.
0.
0.
0.
0.
0.
-0.001
-0.004
-0.009
-0.017
-0.028
-0.045
-0.070
-0.107
-0.147
-0.159
-0.155
-0.145
-0.129
-0.104
-0.072
-0.050
-0.034
-0.021
-0.013
-0.009
-0.002
0.
0.003
0.003
0.002
0.001
0.
0.
0.
0.
0.
0.
0.
0.
0.
0.
0.
0.
0.
0.
0.000
-0.004
-0.011
-0.020
-0.040
-0.063
-0.101
-0.152
-0.219
-0.261
-0.252
-0.089
-0.140
-0.210
-0.179
-0.134
-0.095
-0.065
-0.044
-0.028
-0.018
-0.008
-0.003
0.002
0.004
0.003
0.001
0.
0.
0.
0.
0.
0.
0.
0.
0.
0.
0.
0.
0.
0.000
-0.003
-0.010
-0.021
-0.042
-0.080
-0.133
-0.193
-0.268
-0.340
-0.355
-0.241
0.428
0.121
-0.319
-0.293
-0.228
-0.168
-0.116
-0.079
-0.054
-0.036
-0.016
-0.008
-0.003
0.002
0.002
0.003
0.000
0.
0.
0.
0.
0.
0.
0.
0.
0.
0.
0.
0.
-0.002
-0.008
-0.017
-0.039
-0.080
-0.148
-0.208
-0.233
-0.152
0.892
7.292
3.730
0.304
-0.089
-0.464
-0.408
-0.305
-0.246
-0.187
-0.124
-0.081
-0.053
-0.032
-0.017
-0.008
-0.003
0.001
0.002
0.001
0.
0.
0.
0.
0.
0.
0.
0.
0.
0.
0.
-0.001
-0.005
-0.012
-0.030
-0.070
-0.135
-0.208
-0.112
1.837
9.677
33.724
818.009
364.604
17.840
3.145
1.019
0.219
1.748
0.166
-0.249
-0.182
-0.120
-0.082
-0.060
-0.035
-0.023
-0.010
-0.004
-0.001
0.000
0.001
0.
0.
0.
0.
0.
0.
0.
0.
0.
-0.001
-0.003
-0.008
-0.021
-0.054
-0.116
-0.187
0.388
9.406
37.891
235.560
148.930
11951.864
101533.094
706.108
225.405
59.115
7.242
30.322
4.252
-0.264
-0.239
-0.162
-0.124
-0.097
-0.074
-0.051
-0.030
-0.013
-0.003
-0.001
0.000
0.
0.
0.
0.
0.
0.
0.
0.
0.
0.000
-0.007
-0.014
-0.037
-0.082
-0.148
-0.060
17.946
2709.591
8407.553
50142.332
1069.919
12200.862
110318.539
1567.908
1149.173
207.115
7.779
15.038
2.195
-0.401
-0.331
-0.228
-0.181
-0.144
-0.114
-0.092
-0.056
-0.026
-0.011
-0.004
-0.001
0.001
0.
0.
0.
0.
0.
0.
0.000
0.001
-0.003
-0.010
-0.023
-0.051
-0.109
-0.153
0.959
72.077
100051.266
100355.461
14386.052
100357.406
295.205
1300.154
7326.436
154.296
29.593
12.078
4.949
0.015
-0.497
-0.435
-0.317
-0.237
-0.185
-0.148
-0.123
-0.087
-0.043
-0.017
-0.006
-0.001
0.001
0.
0.
0.
0.
0.
0.000
-0.001
-0.002
-0.007
-0.015
-0.033
-0.068
-0.134
-0.132
3.694
48.342
964.277
1487.818
65.235
2165.034
28017.568
104677.086
103479.281
47764.977
29522.836
1384.722
162.447
19.056
6.015
-0.107
-0.402
-0.259
-0.176
-0.175
-0.152
-0.108
-0.053
-0.024
-0.009
-0.001
-0.001
0.
0.
0.
0.
0.
0.001
-0.001
-0.004
-0.011
-0.026
-0.051
-0.100
-0.182
-0.254
0.864
8.997
38.171
19.709
4.655
151.736
17944.422
134175.109
742.113
2362.439
101524.906
106112.563
6579.007
16608.623
1660.568
14.064
-0.045
-0.208
-0.117
-0.200
-0.173
-0.123
-0.059
-0.024
-0.009
-0.002
-0.001
0.
0.
0.
0.
0.001
-0.001
-0.003
-0.009
-0.023
-0.049
-0.097
-0.164
-0.251
-0.349
-0.371
0.487
4.671
3.015
-0.091
38.845
98928.047
102267.789
3679.131
70.565
1094.695
37111.785
102233.969
101908.836
71885.953
1327.773
8.769
-0.281
-0.278
-0.250
-0.187
-0.122
-0.058
-0.024
-0.008
-0.001
0.001
0.
0.
0.
0.
0.001
-0.001
-0.005
-0.016
-0.044
-0.097
-0.159
-0.228
-0.311
-0.337
-0.237
4.154
123.797
69.079
2.260
51.529
628.903
33041.605
27587.801
76.378
40.816
9425.514
100594.063
5434.163
100598.000
63378.727
34.392
-0.171
-0.398
-0.294
-0.195
-0.111
-0.053
-0.022
-0.008
-0.001
0.001
0.
0.
0.
0.
0.001
-0.001
-0.011
-0.029
-0.073
-0.140
-0.199
-0.239
-0.311
-0.090
0.616
3.418
91.608
52.006
23.201
16565.777
100823.148
100915.359
70993.406
63.508
28.511
86.073
388.252
142.283
3634.778
705.754
10.661
-0.160
-0.397
-0.316
-0.194
-0.101
-0.049
-0.020
-0.006
-0.001
0.000
0.
0.
0.
0.
0.001
-0.005
-0.018
-0.043
-0.102
-0.182
-0.237
0.183
0.416
0.982
245.167
73.603
4.665
10.073
29.047
27270.799
100237.758
71659.930
7881.981
117.401
5.748
5.903
58.918
100813.773
45008.469
817.585
25.202
28.461
6.454
-0.070
-0.193
-0.104
-0.047
-0.024
-0.007
0.001
0.
0.
0.
0.
0.
-0.001
-0.010
-0.024
-0.057
-0.135
-0.247
-0.293
0.904
1.924
4.206
4293.297
763.629
167.937
7773.213
1026.667
88.631
258.004
105.137
353.469
44.917
67.459
28.372
22.119
11677.918
101480.594
2565.831
888.061
51038.465
813.874
3.750
-0.176
-0.115
-0.052
-0.024
-0.008
0.
0.
0.
0.
0.
0.
-0.003
-0.012
-0.030
-0.073
-0.170
-0.268
0.143
1.355
2.171
8.614
155.232
2833.310
80878.945
100758.055
88318.281
34.265
0.664
1.354
4.263
9.183
104.814
43.055
2.099
214.593
12976.611
57.350
6483.940
100041.508
5925.159
8.621
-0.169
-0.130
-0.058
-0.024
-0.010
0.
0.
0.
0.
0.
0.
-0.006
-0.015
-0.035
-0.094
-0.192
0.809
54.133
343.069
83.978
74.433
218.287
21716.125
100429.219
15824.034
1209.975
50.750
30.809
10.865
8.021
1.543
5.675
2.546
-0.341
1.858
6.046
2.155
140.229
1491.792
130.071
1.861
-0.213
-0.142
-0.062
-0.026
-0.012
-0.001
0.
0.
0.
0.
-0.002
-0.007
-0.015
-0.042
-0.104
-0.165
7.623
3232.865
104555.664
10100.382
128.933
188.347
336.266
2723.704
148.137
153.746
18859.689
4965.551
997.020
2733.240
63.158
0.451
0.451
0.915
1.153
-0.014
0.471
57.049
366.268
40.527
0.599
-0.244
-0.157
-0.070
-0.030
-0.012
-0.001
0.
0.
0.
0.
-0.001
-0.006
-0.018
-0.043
-0.105
-0.169
5.223
1142.844
49807.938
20576.973
1049.495
32.047
31.172
6.122
3.599
503.477
163381.422
33181.207
37360.406
198872.141
515.713
19.408
81.925
220.757
177.692
23.759
1.119
11.459
49.476
9.483
0.089
-0.277
-0.168
-0.077
-0.033
-0.014
-0.003
0.001
0.
0.
0.001
0.000
-0.006
-0.017
-0.037
-0.089
-0.172
0.177
13.379
132.001
14043.216
102234.203
16.628
5.061
105.530
275.114
67.003
1559.703
701.057
3495.257
10755.108
121.848
117.122
1228.382
41028.566
19200.840
212.927
7.306
2.325
4.146
0.779
-0.203
-0.262
-0.171
-0.087
-0.035
-0.012
-0.003
0.001
0.
0.
0.001
-0.001
-0.007
-0.017
-0.032
-0.066
-0.134
-0.222
-0.146
2.342
129.799
315.553
1.469
42.281
70727.172
100153.906
896.387
21.138
7.559
20.932
27.816
3.710
40.057
484.376
37362.906
7829.826
440.860
32.825
70.716
55.757
8.279
0.599
-0.080
-0.166
-0.084
-0.034
-0.012
-0.003
0.001
0.
0.
0.001
-0.001
-0.006
-0.014
-0.024
-0.046
-0.089
-0.165
-0.268
-0.375
-0.229
0.995
4.896
57.825
42576.141
104471.328
1362.989
30.136
0.161
15.205
66.645
9.603
4.872
31.656
131.457
94.940
438.278
723.394
15052.525
465.839
22.431
0.422
-0.159
-0.154
-0.076
-0.029
-0.009
-0.001
0.001
0.
0.
0.001
-0.002
-0.002
-0.009
-0.019
-0.032
-0.055
-0.104
-0.202
-0.343
-0.347
4.988
38.167
44.670
2180.883
7962.385
202.912
38.002
2.754
70.980
481.348
40.808
2.582
3.820
116.153
9992.874
435.463
633.346
11289.881
264.711
4.094
-0.259
-0.239
-0.128
-0.054
-0.022
-0.007
-0.001
0.001
0.
0.
0.
-0.002
-0.003
-0.005
-0.012
-0.023
-0.037
-0.075
-0.155
-0.168
6.291
17.519
41.643
26.981
33.305
70.373
88.548
166.676
6.062
11.967
48.469
13.429
43.574
25.455
232.917
49732.941
80228.625
584.964
52.754
7.234
-0.216
-0.322
-0.193
-0.091
-0.036
-0.014
-0.003
0.001
0.000
0.
0.
0.001
0.000
-0.002
-0.004
-0.008
-0.013
-0.024
-0.054
-0.121
0.052
24.989
177.522
89.858
22.437
2.054
1.866
9.043
18.593
10.537
15.696
26.012
22.936
98.624
54.447
24.786
6366.073
170776.578
4278.977
16.143
-0.371
-0.423
-0.247
-0.122
-0.057
-0.021
-0.007
-0.002
0.001
0.
0.
0.
0.
0.000
-0.002
-0.002
-0.003
-0.007
-0.013
-0.037
-0.091
-0.118
3.617
47.086
25.376
3.827
1.048
32.621
292.672
1256.404
1830.458
252.104
160.567
23.746
23.713
16.184
34.626
1547.743
3601.883
501.781
6.637
-0.441
-0.331
-0.161
-0.077
-0.036
-0.013
-0.003
0.001
0.000
0.
0.
0.
0.
-0.001
-0.001
-0.001
-0.001
-0.002
-0.007
-0.020
-0.060
-0.127
-0.019
1.158
0.702
-0.199
8.189
1025.239
9515.854
16077.393
100978.070
18962.971
13670.726
52.204
3.527
5.774
112.031
37480.012
54656.262
9067.835
16.322
-0.328
-0.232
-0.108
-0.050
-0.023
-0.005
0.001
0.000
0.
0.
0.
0.
0.
0.
-0.001
-0.001
0.000
0.001
0.000
-0.008
-0.029
-0.079
-0.137
-0.200
-0.292
-0.249
40.170
100038.438
100458.563
3544.810
100311.813
38454.715
4218.305
44.856
0.973
21.784
1718.298
26385.051
120192.477
100059.344
34.875
-0.194
-0.162
-0.075
-0.032
-0.012
0.001
0.
0.
0.
0.
0.
0.
0.
0.
0.
0.
0.001
0.000
0.000
-0.001
-0.010
-0.032
-0.068
-0.118
-0.182
-0.204
5.701
575.691
682.808
97.024
2111.269
301.843
108.626
185.832
7.472
23.781
2111.208
2167.771
267.055
134.463
2.209
-0.176
-0.106
-0.049
-0.024
-0.006
0.
0.
0.
0.
0.
0.
0.
0.
0.
0.
0.
0.
0.001
0.002
0.002
-0.002
-0.010
-0.024
-0.047
-0.086
-0.129
-0.063
1.150
1.235
0.697
3.302
2.489
26.726
74.303
3.969
1.517
26.629
27.010
2.384
0.192
-0.163
-0.123
-0.063
-0.030
-0.012
-0.001
-0.001
0.
0.
0.
0.
0.
0.
0.
0.
0.
0.
0.
0.
0.001
0.002
0.002
-0.002
-0.007
-0.020
-0.039
-0.069
-0.103
-0.143
-0.187
-0.240
-0.271
-0.252
0.401
0.966
-0.134
-0.277
-0.012
0.030
-0.163
-0.160
-0.119
-0.067
-0.035
-0.015
-0.005
0.000
0.
0.
0.
0.
0.
0.
0.
0.
0.
0.
0.
0.
0.
0.001
0.001
0.001
0.001
-0.003
-0.005
-0.017
-0.029
-0.053
-0.076
-0.099
-0.127
-0.160
-0.185
-0.189
-0.187
-0.187
-0.178
-0.151
-0.131
-0.113
-0.085
-0.055
-0.029
-0.018
-0.007
-0.002
-0.001
0.
0.
0.
0.
0.
0.
0.
0.
0.
0.
0.
0.
0.
0.
0.
0.001
0.001
0.003
-0.002
-0.003
-0.011
-0.021
-0.033
-0.043
-0.055
-0.071
-0.086
-0.099
-0.098
-0.089
-0.075
-0.068
-0.058
-0.045
-0.031
-0.018
-0.014
-0.006
-0.003
-0.001
0.
0.
0.
0.
0.
0.
0.
0.
0.
0.
0.
0.
0.
0.
0.
0.
0.
0.
0.
0.001
0.001
-0.001
-0.008
-0.014
-0.021
-0.028
-0.033
-0.037
-0.039
-0.039
-0.035
-0.030
-0.024
-0.022
-0.015
-0.011
-0.009
-0.005
-0.003
-0.001
0.
0.
0.
0.
0.
0.
0.
0.
0.
0.
0.
0.
0.
0.
0.
0.
0.
0.
0.
0.
0.
0.000
0.001
0.001
-0.004
-0.007
-0.010
-0.014
-0.018
-0.017
-0.013
-0.009
-0.010
-0.008
-0.006
-0.006
-0.005
-0.003
-0.002
0.
0.
0.
0.
0.
0.
0.
0.
0.
0.
0.
0.
0.
0.
0.
0.
0.
0.
0.
0.
0.
0.
0.
0.
0.
0.
0.
-0.001
-0.001
-0.002
-0.004
-0.003
-0.003
-0.001
-0.002
-0.001
-0.001
-0.001
-0.001
0.
0.
0.
0.
0.
0.
0.
0.
0.
0.
0.
0.
0.
0.
0.
0.
0.
0.
0.
0.
0.
0.
0.
0.
0.
0.
0.
0.
0.
0.
0.
0.
0.
0.
0.
0.
0.
0.
0.
0.
0.
0.
0.
0.
0.
0.
0.
0.
0.
0.
0.
0.
0.
0.
0.
0.
0.
0.
0.
0.
0.
0.
0.
0.
0.
0.
0.
0.
0.
0.
0.
0.
0.
0.
0.
0.
0.
0.
0.
0.
0.
0.
0.
0.
0.
0.
0.
0.
0.
0.
0.
0.
0.
0.
0.
0.
0.
0.
0.
0.
0.
0.
0.
0.
0.
0.
0.
0.
0.
0.
0.
0.
0.
0.
0.
0.
0.
0.
0.
0.
0.
0.
0.
0.
0.
0.
0.
0.
0.
0.
0.
0.
0.
0.
0.
0.
0.
0.
0.
0.
0.
0.
0.
0.
0.
0.
0.
0.
0.
0.
0.
0.
0.
0.
0.
0.
0.
0.
0.
0.
0.
0.
0.
0.
0.
0.
0.
0.
0.
0.
0.
0.
0.
0.
0.
0.
0.
0.
0.
0.
0.
0.
0.
0.
0.
0.
0.
0.
0.
0.
0.
0.
0.
0.
0.
0.
0.
0.
0.
0.
0.
0.
0.
0.
0.
0.
0.
0.
0.
0.
0.
0.
0.
0.
0.
0.
0.
0.
0.
0.
0.
0.
0.
0.
0.
0.
0.
0.
0.
0.
0.
0.
0.
0.
0.
0.
0.
0.
0.
0.
0.
0.
0.
0.
0.
0.
0.
0.
0.
0.
0.
0.
0.
0.
0.
0.
0.
0.
0.
0.
0.
0.
0.
0.
0.
0.
0.
0.
0.
0.
0.
0.
0.
0.
0.
0.
0.
0.
0.
0.
0.
0.
0.
0.
0.
0.
0.
0.
0.
0.
0.
0.
0.
0.
0.
0.
0.
0.
0.
0.
0.
0.
0.
0.
0.
0.
0.
0.
0.
0.
0.
0.
0.
0.
0.
0.
0.
0.
0.
0.
0.
0.
0.
0.
0.
0.
0.
0.
0.
0.
0.
0.
0.
0.
0.
0.
0.
0.
0.
0.
0.
0.
0.
0.
0.
0.
0.
0.
0.
0.
0.
0.
0.
0.
0.
0.
0.
0.
0.
0.
0.
0.
0.
0.
0.
0.
0.
0.
0.
0.
0.
0.
0.
0.
0.
0.
0.
0.
0.
0.
0.
0.
0.
0.
0.
0.
0.
0.
0.
0.
0.
0.
0.
0.
0.
0.
0.
0.
0.
0.
0.
0.
0.
0.
0.
0.
0.
0.
0.
0.
0.
0.
0.
0.
0.
0.
0.
0.
0.
0.
0.
0.
0.
0.
0.
0.
0.
0.
0.
0.
0.
0.
0.
0.
0.
0.
0.
0.
0.
0.
0.
0.
0.
0.
0.
0.
0.
0.
0.
0.
0.
0.
0.
0.
0.
0.
0.
0.
0.
0.
0.
0.
0.
0.
0.
0.
0.
0.
0.
0.
0.
0.
0.
0.
0.
0.
0.
0.
0.
0.
0.
0.
0.
0.
0.
0.
0.
0.
0.
0.
0.
0.
0.
0.
0.
0.
0.
0.
0.
0.
0.
0.
0.
0.
0.
0.
0.
0.
0.
0.
0.
0.
0.
0.
0.
0.
0.
0.
0.
0.
0.
0.
0.
0.
0.
0.
0.
0.
0.
0.
0.
0.
0.
0.
0.
0.
0.
0.
0.
0.
0.
0.
0.
0.
0.
0.
0.
0.
0.
0.
0.
0.
0.
0.
0.
0.
0.
0.
0.
0.
0.
0.
0.
0.
0.
0.
0.
0.
0.
0.
0.
0.
0.
0.
0.
0.
0.
0.
0.
0.
0.
0.
0.
0.
0.
0.
0.
0.
0.
0.
0.
0.
0.
0.
0.
0.
0.
0.
0.
0.
0.
0.
0.
0.
0.
0.
0.
0.
0.
0.
0.
0.
0.
0.
0.
0.
0.
0.
0.
0.
0.
0.
0.
0.
0.
0.
0.
0.
0.
0.
0.
0.
0.
0.
0.
0.
0.
0.
0.
0.
0.
0.
0.
0.
0.
0.
0.
0.
0.
0.
0.
0.
0.
0.
0.
0.
0.
0.
0.
0.
0.
0.
0.
0.
0.
0.
0.
0.
0.
0.
0.
0.
0.
0.
0.
0.
0.
0.
0.
0.
0.
0.
0.
0.
0.
0.
0.
0.
0.
0.
-0.002
-0.002
-0.002
-0.002
-0.002
0.
0.
0.
0.
0.
0.
0.
0.
0.
0.
0.
0.
0.
0.
0.
0.
0.
0.
0.
0.
0.
0.
0.
0.
0.
0.
0.
0.
0.
0.
0.
0.
0.
0.
0.
-0.002
-0.002
-0.002
-0.003
-0.002
-0.002
-0.002
0.
0.
0.
0.
0.
0.
0.
0.
0.
0.
0.
0.
0.
0.
0.
0.
0.
0.
0.
0.
0.
0.
0.
0.
0.
0.
0.
0.
0.
0.
0.
0.
0.
0.
-0.002
-0.002
-0.003
-0.003
-0.003
-0.002
-0.002
0.
0.
0.
0.
0.
0.
0.
0.
0.
0.
0.
0.
0.
0.
0.
0.
0.
0.
0.
0.
0.
0.
0.
0.
0.
0.
0.
0.
0.
0.
0.
-0.002
-0.001
-0.002
-0.004
-0.004
-0.004
-0.002
-0.003
-0.002
-0.002
0.
0.
0.
0.
0.
0.
0.
0.
0.
0.
0.
0.
0.
0.
0.
0.
0.
0.
0.
0.
0.
0.
0.
0.
0.
0.
0.
0.
0.
0.
-0.002
-0.003
-0.004
-0.005
-0.006
-0.007
-0.006
-0.004
-0.002
-0.002
-0.002
0.
0.
0.
0.
0.
0.
0.
0.
0.
0.
0.
0.
0.
0.
0.
0.
0.
0.
0.
0.
0.
0.
0.
0.
0.
0.
0.
0.
0.
-0.002
-0.005
-0.007
-0.011
-0.012
-0.015
-0.014
-0.012
-0.007
-0.005
0.000
0.002
0.001
0.001
0.001
0.001
0.001
0.001
0.
0.
0.
0.
0.
0.
0.
0.
0.
0.
0.
0.
0.
0.
0.
0.
0.
0.
0.
0.
0.
-0.001
-0.003
-0.006
-0.009
-0.015
-0.024
-0.027
-0.030
-0.028
-0.023
-0.016
-0.014
-0.011
-0.005
-0.005
-0.001
-0.001
0.001
0.001
0.001
0.001
0.
0.
0.
0.
0.
0.
0.
0.
0.
0.
0.
0.
0.
0.
0.
0.
0.
0.
0.
-0.001
-0.002
-0.008
-0.014
-0.025
-0.040
-0.056
-0.067
-0.070
-0.063
-0.047
-0.035
-0.027
-0.019
-0.015
-0.011
-0.007
-0.004
-0.001
0.
0.003
0.001
0.001
0.
0.
0.
0.
0.
0.
0.
0.
0.
0.
0.
0.
0.
0.
0.
0.000
0.
-0.001
-0.004
-0.009
-0.019
-0.031
-0.051
-0.079
-0.117
-0.139
-0.137
-0.125
-0.112
-0.087
-0.060
-0.040
-0.029
-0.023
-0.018
-0.012
-0.006
-0.001
0.000
0.003
0.002
0.001
0.
0.
0.
0.
0.
0.
0.
0.
0.
0.
0.
0.
0.
0.001
-0.001
-0.001
-0.005
-0.012
-0.024
-0.041
-0.063
-0.102
-0.158
-0.190
-0.154
0.493
0.120
-0.188
-0.166
-0.124
-0.087
-0.064
-0.048
-0.037
-0.027
-0.013
-0.004
0.000
0.003
0.003
0.002
0.
0.
0.
0.
0.
0.
0.
0.
0.
0.
0.
0.
0.001
-0.001
-0.001
-0.006
-0.016
-0.030
-0.052
-0.086
-0.134
-0.213
-0.272
-0.242
1.930
50.559
15.217
0.057
-0.249
-0.200
-0.152
-0.115
-0.089
-0.073
-0.053
-0.032
-0.014
-0.004
0.001
0.004
0.003
0.
0.
0.
0.
0.
0.
0.
0.
0.
0.
0.
0.
0.001
-0.002
-0.006
-0.015
-0.031
-0.057
-0.103
-0.153
-0.226
-0.321
-0.353
0.192
16.427
374.517
130.219
2.161
-0.322
-0.278
-0.224
-0.188
-0.149
-0.111
-0.086
-0.056
-0.030
-0.010
-0.002
0.003
0.002
0.001
0.
0.
0.
0.
0.
0.
0.
0.
0.
0.
0.000
0.
-0.004
-0.013
-0.027
-0.052
-0.106
-0.172
-0.070
1.313
1.989
5.835
9.233
11.838
120.176
536.616
5.370
-0.214
-0.152
-0.285
-0.261
-0.200
-0.150
-0.114
-0.085
-0.052
-0.024
-0.009
-0.002
0.002
0.002
0.001
0.
0.
0.
0.
0.
0.
0.
0.
0.
0.000
-0.001
-0.006
-0.019
-0.040
-0.091
-0.178
-0.205
5.047
151.693
383.108
1120.283
3514.457
80.959
6.093
4.389
-0.222
0.503
0.784
-0.208
-0.341
-0.262
-0.197
-0.155
-0.128
-0.086
-0.054
-0.027
-0.010
-0.003
0.
0.000
0.
0.
0.
0.
0.
0.
0.
0.
0.
0.000
-0.003
-0.011
-0.032
-0.071
-0.151
-0.231
0.410
22.754
1315.021
100463.898
45280.906
110126.953
23500.729
64.660
5.199
0.792
0.819
0.814
-0.308
-0.417
-0.333
-0.255
-0.211
-0.164
-0.118
-0.089
-0.060
-0.028
-0.008
-0.003
-0.001
0.001
0.
0.
0.
0.
0.
0.
0.
0.000
0.000
-0.006
-0.020
-0.048
-0.109
-0.177
0.208
18.577
2306.887
8688.503
170789.234
6921.492
101188.000
112515.188
284.039
631.811
39.158
60.562
19.421
0.410
-0.506
-0.421
-0.322
-0.241
-0.046
0.085
-0.099
-0.093
-0.055
-0.020
-0.007
-0.001
0.000
0.
0.
0.
0.
0.
0.
0.001
-0.001
-0.004
-0.012
-0.031
-0.068
-0.138
0.148
31.730
529.832
86778.422
101944.188
100394.766
2131.091
288.188
100360.438
308.444
2008.815
324.325
3239.185
452.857
6.763
-0.538
-0.524
-0.380
0.014
0.901
1.264
0.093
-0.118
-0.083
-0.033
-0.012
-0.003
0.000
0.000
0.
0.
0.
0.
0.001
-0.001
-0.003
-0.009
-0.020
-0.047
-0.099
-0.176
1.363
627.471
98359.695
101043.031
26567.693
689.780
51.419
289.162
252.072
88.075
124.308
671.779
6659.230
28917.117
89.367
0.818
-0.485
0.309
7.482
9.171
4.175
0.522
-0.119
-0.095
-0.043
-0.015
-0.004
0.000
0.001
0.
0.
0.
0.001
-0.001
-0.003
-0.008
-0.017
-0.042
-0.081
-0.155
-0.253
0.191
65.051
1130.654
3346.161
3960.363
637.044
30.618
669.079
14207.324
10199.084
140.870
6785.457
105802.516
57147.461
296.930
42.739
2.893
2.142
36.384
35.339
4.027
0.341
-0.136
-0.097
-0.046
-0.016
-0.006
0.000
0.001
0.
0.
0.
0.001
-0.001
-0.005
-0.015
-0.039
-0.088
-0.151
-0.223
-0.312
-0.229
1.767
32.769
223.174
110.804
13.732
13.544
3278.702
141318.469
101827.805
316.415
507.891
31799.146
26042.229
1123.715
250.411
34.892
8.010
13.846
10.426
0.936
-0.155
-0.161
-0.097
-0.041
-0.013
-0.005
-0.001
0.001
0.
0.
0.000
-0.001
-0.001
-0.008
-0.031
-0.080
-0.134
-0.169
-0.073
0.285
5.507
21.076
188.546
100950.320
29535.734
19.605
6.619
105.624
488.947
264.938
1785.803
21301.611
6397.755
109449.953
2120.312
445.933
137.770
66.745
29.390
3.357
-0.016
-0.244
-0.167
-0.083
-0.033
-0.013
-0.004
0.001
0.000
0.
0.
0.001
-0.001
-0.004
-0.016
-0.054
-0.108
-0.140
0.502
4.793
6.728
50.948
241.172
101.771
66971.172
13671.740
17.486
137.063
546.207
634.059
203.016
2542.190
34419.359
35156.922
100502.227
13161.706
101.951
69.519
40.430
17.666
0.779
-0.342
-0.268
-0.145
-0.068
-0.029
-0.012
-0.002
0.001
0.
0.
0.
0.001
0.000
-0.007
-0.024
-0.069
-0.142
-0.143
2.582
76.899
181.001
34.391
528.028
531.326
44.783
19.355
4.282
167.842
660.316
224.909
74.858
23.294
152.818
364.897
88.164
72.837
4426.743
3982.636
165.643
32.843
5.177
-0.171
-0.256
-0.136
-0.060
-0.028
-0.010
0.001
0.000
0.
0.
0.
0.001
-0.003
-0.012
-0.033
-0.084
-0.186
-0.271
3.431
533.775
2536.569
62.902
60354.461
100776.328
318.747
102.186
37.437
9.120
16.115
5.822
4.163
220.721
51044.430
5073.421
85.146
77.649
4198.781
2424.814
692.972
13738.041
431.425
3.001
-0.233
-0.145
-0.062
-0.029
-0.011
0.001
0.
0.
0.
0.
-0.001
-0.004
-0.015
-0.040
-0.100
-0.228
-0.331
0.792
28.707
225.693
19152.324
3680.663
120784.508
22918.244
1275.351
272.552
4.241
0.025
-0.290
1.059
386.872
100003.258
13691.592
51.993
6.141
27.132
64.246
3506.699
156859.781
3368.804
10.176
-0.193
-0.154
-0.071
-0.028
-0.009
-0.002
0.
0.
0.
0.
-0.001
-0.005
-0.017
-0.048
-0.125
-0.243
0.967
72.487
551.823
1281.459
101420.016
35321.371
105264.016
60677.164
311.553
45.020
70.850
87.395
66.776
14.145
15.080
220.099
82.387
2.727
-0.693
-0.066
18.475
1359.755
69018.594
1227.712
7.362
-0.197
-0.163
-0.073
-0.029
-0.011
-0.002
0.
0.
0.
0.
-0.001
-0.006
-0.022
-0.056
-0.139
-0.191
9.939
7095.982
101319.484
82410.430
41170.766
100942.047
35406.516
266.011
19.913
208.689
100073.867
59459.664
80811.570
8641.703
93.571
2.943
6.415
2.202
5.175
4.505
11.393
9364.394
100124.961
4233.887
12.599
-0.086
-0.163
-0.076
-0.032
-0.014
-0.002
0.
0.
0.
0.001
-0.002
-0.010
-0.026
-0.059
-0.137
-0.198
6.343
1947.072
100669.172
19255.117
483.148
7791.433
96998.016
103.339
2.393
394.002
100164.148
198940.375
200087.906
100254.938
820.327
273.166
4958.302
347.827
1994.165
1524.644
21.540
389.954
7187.585
472.476
15.898
-0.026
-0.161
-0.080
-0.034
-0.015
-0.002
0.
0.
0.
0.001
-0.002
-0.010
-0.027
-0.055
-0.121
-0.213
0.173
14.466
70.605
71.769
46.947
87.008
241.279
38.515
109.844
85.813
358.475
390.909
1317.456
4187.813
80.695
11277.430
100363.203
107273.375
122323.742
100035.875
105.886
6.737
30.671
24.418
2.267
-0.227
-0.170
-0.078
-0.033
-0.012
-0.002
0.000
0.
0.
-0.001
-0.004
-0.009
-0.026
-0.053
-0.096
-0.178
-0.282
-0.255
0.079
2.837
4.237
0.935
13.123
1975.279
23143.225
100166.820
224.487
2.894
8.955
18.307
6.666
602.710
18873.918
100487.602
65170.676
1567.111
74.249
607.620
13655.346
294.073
1.338
-0.284
-0.173
-0.073
-0.031
-0.011
-0.001
0.001
0.
0.
-0.001
-0.004
-0.010
-0.025
-0.043
-0.077
-0.130
-0.220
-0.333
-0.393
-0.402
0.690
6.450
12.803
1469.180
106689.563
100693.844
631.949
5.622
557.737
10261.478
253.000
5.558
30.494
340.119
135.700
35.605
10503.352
102787.813
102551.297
2455.749
3.639
-0.263
-0.154
-0.063
-0.024
-0.007
0.001
0.001
0.
0.
-0.001
-0.003
-0.009
-0.020
-0.037
-0.060
-0.095
-0.154
-0.247
-0.401
-0.514
-0.082
2.010
3.203
98.106
16958.752
101531.188
5311.510
49.425
13651.507
100036.109
3503.519
5.466
-0.625
2.573
52.491
660.650
32511.262
105013.984
2829.848
63.228
0.535
-0.230
-0.121
-0.047
-0.020
-0.006
0.001
0.000
0.
0.
-0.002
-0.003
-0.007
-0.015
-0.028
-0.045
-0.067
-0.109
-0.203
-0.336
-0.392
1.564
11.591
5.000
94.361
1519.922
43514.949
100092.266
210.468
370.545
4892.696
282.228
8.473
-0.390
5.397
504.208
48478.039
3903.654
807.567
31.356
0.816
-0.269
-0.183
-0.084
-0.033
-0.013
-0.003
0.001
0.
0.
0.
0.000
-0.003
-0.006
-0.009
-0.018
-0.029
-0.046
-0.078
-0.165
-0.264
0.204
70.526
3057.560
180.325
19.740
39.066
195.131
626.913
176.361
1107.800
14062.791
6670.715
1157.079
10.728
25.269
2743.490
101573.242
70923.281
39.071
0.285
-0.366
-0.247
-0.127
-0.054
-0.020
-0.007
-0.001
0.001
0.
0.
0.
0.
-0.002
-0.004
-0.006
-0.011
-0.015
-0.025
-0.048
-0.120
-0.213
0.267
92.417
5440.750
260.629
5.158
6.561
4.407
13.184
787.569
100603.000
60870.305
9659.428
15219.736
31.779
1023.714
100747.055
116778.539
2738.025
10.652
-0.393
-0.325
-0.164
-0.077
-0.032
-0.009
-0.003
0.001
0.
0.
0.
0.
0.
0.000
-0.002
-0.004
-0.006
-0.010
-0.014
-0.032
-0.075
-0.162
-0.179
2.693
21.893
4.893
0.303
11.368
20.999
152.712
4389.384
103356.906
101096.250
247.268
75.979
14.881
392.364
144725.922
104372.109
216.259
2.489
-0.367
-0.228
-0.104
-0.048
-0.019
-0.004
-0.001
0.
0.
0.
0.
0.
0.
-0.001
-0.001
-0.002
-0.001
-0.003
-0.004
-0.017
-0.039
-0.094
-0.162
-0.212
-0.228
-0.362
1.373
64.681
74.024
525.297
98968.617
91978.383
141480.453
1354.636
16.216
256.244
100639.891
188361.703
71304.773
367.638
3.757
-0.254
-0.152
-0.068
-0.031
-0.010
-0.002
0.
0.
0.
0.
0.
0.
0.
0.
-0.001
-0.001
-0.001
0.001
-0.001
-0.006
-0.019
-0.039
-0.080
-0.141
-0.201
-0.270
0.125
7.701
9.341
30.626
394.113
753.154
45466.730
100756.430
264.760
192.468
100154.367
100091.484
244.977
13.218
0.200
-0.187
-0.103
-0.046
-0.020
-0.004
0.000
0.
0.
0.
0.
0.
0.
0.
0.
0.
0.
-0.001
0.001
0.001
-0.002
-0.009
-0.020
-0.038
-0.065
-0.103
-0.154
-0.198
-0.129
-0.180
0.091
1.776
16.778
2584.420
41598.398
98.471
7.455
181.509
180.136
6.724
-0.055
-0.195
-0.128
-0.060
-0.027
-0.008
-0.001
-0.001
0.
0.
0.
0.
0.
0.
0.
0.
0.
0.
0.
0.
0.001
0.001
-0.003
-0.009
-0.018
-0.033
-0.053
-0.085
-0.124
-0.171
-0.235
-0.309
-0.336
-0.008
6.654
15.707
1.140
-0.259
0.401
0.447
-0.136
-0.183
-0.131
-0.066
-0.032
-0.015
-0.004
-0.001
0.
0.
0.
0.
0.
0.
0.
0.
0.
0.
0.
0.
0.
0.
0.001
-0.002
-0.003
-0.006
-0.014
-0.028
-0.045
-0.068
-0.094
-0.125
-0.165
-0.219
-0.237
-0.224
-0.210
-0.245
-0.226
-0.192
-0.155
-0.127
-0.093
-0.055
-0.030
-0.016
-0.006
-0.002
-0.001
0.
0.
0.
0.
0.
0.
0.
0.
0.
0.
0.
0.
0.
0.
0.
0.001
-0.003
-0.003
-0.002
-0.011
-0.018
-0.031
-0.044
-0.060
-0.078
-0.096
-0.122
-0.136
-0.135
-0.125
-0.105
-0.088
-0.070
-0.052
-0.037
-0.021
-0.013
-0.008
-0.004
-0.001
0.
0.
0.
0.
0.
0.
0.
0.
0.
0.
0.
0.
0.
0.
0.
0.
0.
0.
-0.003
-0.003
-0.004
-0.008
-0.013
-0.024
-0.031
-0.038
-0.045
-0.052
-0.056
-0.054
-0.051
-0.041
-0.032
-0.028
-0.021
-0.015
-0.010
-0.007
-0.004
-0.001
0.
0.
0.
0.
0.
0.
0.
0.
0.
0.
0.
0.
0.
0.
0.
0.
0.
0.
0.
0.
0.
-0.001
-0.003
-0.005
-0.006
-0.013
-0.017
-0.022
-0.023
-0.024
-0.025
-0.018
-0.017
-0.015
-0.010
-0.009
-0.007
-0.004
-0.002
0.
0.
0.
0.
0.
0.
0.
0.
0.
0.
0.
0.
0.
0.
0.
0.
0.
0.
0.
0.
0.
0.
0.
0.
0.
-0.001
-0.002
-0.004
-0.006
-0.008
-0.010
-0.008
-0.008
-0.007
-0.006
-0.003
-0.003
-0.001
-0.001
0.
0.
0.
0.
0.
0.
0.
0.
0.
0.
0.
0.
0.
0.
0.
0.
0.
0.
0.
0.
0.
0.
0.
0.
0.
0.
0.
0.
0.
0.
0.
0.
0.
0.
0.
0.
0.
0.
0.
0.
0.
0.
0.
0.
0.
0.
0.
0.
0.
0.
0.
0.
0.
0.
0.
0.
0.
0.
0.
0.
0.
0.
0.
0.
0.
0.
0.
0.
0.
0.
0.
0.
0.
0.
0.
0.
0.
0.
0.
0.
0.
0.
0.
0.
0.
0.
0.
0.
0.
0.
0.
0.
0.
0.
0.
0.
0.
0.
0.
0.
0.
0.
0.
0.
0.
0.
0.
0.
0.
0.
0.
0.
0.
0.
0.
0.
0.
0.
0.
0.
0.
0.
0.
0.
0.
0.
0.
0.
0.
0.
0.
0.
0.
0.
0.
0.
0.
0.
0.
0.
0.
0.
0.
0.
0.
0.
0.
0.
0.
0.
0.
0.
0.
0.
0.
0.
0.
0.
0.
0.
0.
0.
0.
0.
0.
0.
0.
0.
0.
0.
0.
0.
0.
0.
0.
0.
0.
0.
0.
0.
0.
0.
0.
0.
0.
0.
0.
0.
0.
0.
0.
0.
0.
0.
0.
0.
0.
0.
0.
0.
0.
0.
0.
0.
0.
0.
0.
0.
0.
0.
0.
0.
0.
0.
0.
0.
0.
0.
0.
0.
0.
0.
0.
0.
0.
0.
0.
0.
0.
0.
0.
0.
0.
0.
0.
0.
0.
0.
0.
0.
0.
0.
0.
0.
0.
0.
0.
0.
0.
0.
0.
0.
0.
0.
0.
0.
0.
0.
0.
0.
0.
0.
0.
0.
0.
0.
0.
0.
0.
0.
0.
0.
0.
0.
0.
0.
0.
0.
0.
0.
0.
0.
0.
0.
0.
0.
0.
0.
0.
0.
0.
0.
0.
0.
0.
0.
0.
0.
0.
0.
0.
0.
0.
0.
0.
0.
0.
0.
0.
0.
0.
0.
0.
0.
0.
0.
0.
0.
0.
0.
0.
0.
0.
0.
0.
0.
0.
0.
0.
0.
0.
0.
0.
0.
0.
0.
0.
0.
0.
0.
0.
0.
0.
0.
0.
0.
0.
0.
0.
0.
0.
0.
0.
0.
0.
0.
0.
0.
0.
0.
0.
0.
0.
0.
0.
0.
0.
0.
0.
0.
0.
0.
0.
0.
0.
0.
0.
0.
0.
0.
0.
0.
0.
0.
0.
0.
0.
0.
0.
0.
0.
0.
0.
0.
0.
0.
0.
0.
0.
0.
0.
0.
0.
0.
0.
0.
0.
0.
0.
0.
0.
0.
0.
0.
0.
0.
0.
0.
0.
0.
0.
0.
0.
0.
0.
0.
0.
0.
0.
0.
0.
0.
0.
0.
0.
0.
0.
0.
0.
0.
0.
0.
0.
0.
0.
0.
0.
0.
0.
0.
0.
0.
0.
0.
0.
0.
0.
0.
0.
0.
0.
0.
0.
0.
0.
0.
0.
0.
0.
0.
0.
0.
0.
0.
0.
0.
0.
0.
0.
0.
0.
0.
0.
0.
0.
0.
0.
0.
0.
0.
0.
0.
0.
0.
0.
0.
0.
0.
0.
0.
0.
0.
0.
0.
0.
0.
0.
0.
0.
0.
0.
0.
0.
0.
0.
0.
0.
0.
0.
0.
0.
0.
0.
0.
0.
0.
0.
0.
0.
0.
0.
0.
0.
0.
0.
0.
0.
0.
0.
0.
0.
0.
0.
0.
0.
0.
0.
0.
0.
0.
0.
0.
0.
0.
0.
0.
0.
0.
0.
0.
0.
0.
0.
0.
0.
0.
0.
0.
0.
0.
0.
0.
0.
0.
0.
0.
0.
0.
0.
0.
0.
0.
0.
0.
0.
0.
0.
0.
0.
0.
0.
0.
0.
0.
0.
0.
0.
0.
0.
0.
0.
0.
0.
0.
0.
0.
0.
0.
-0.002
-0.002
-0.002
-0.002
0.
0.
0.
0.
0.
0.
0.
0.
0.
0.
0.
0.
0.
0.
0.
0.
0.
0.
0.
0.
0.
0.
0.
0.
0.
0.
0.
0.
0.
0.
0.
0.
0.
0.
0.
0.
-0.002
-0.002
-0.003
-0.003
-0.003
-0.002
-0.002
0.
0.
0.
0.
0.
0.
0.
0.
0.
0.
0.
0.
0.
0.
0.
0.
0.
0.
0.
0.
0.
0.
0.
0.
0.
0.
0.
0.
0.
0.
0.
0.
0.
-0.002
-0.003
-0.003
-0.004
-0.004
-0.004
-0.003
-0.002
-0.002
0.
0.
0.
0.
0.
0.
0.
0.
0.
0.
0.
0.
0.
0.
0.
0.
0.
0.
0.
0.
0.
0.
0.
0.
0.
0.
0.
0.
0.
0.
0.
-0.001
-0.003
-0.004
-0.005
-0.007
-0.007
-0.008
-0.007
-0.005
-0.002
0.
0.
0.
0.
0.
0.
0.
0.
0.
0.
0.
0.
0.
0.
0.
0.
0.
0.
0.
0.
0.
0.
0.
0.
0.
0.
0.
0.
0.
0.
-0.002
-0.005
-0.008
-0.009
-0.011
-0.013
-0.013
-0.011
-0.009
-0.007
-0.004
-0.002
0.
0.
0.
0.
0.
0.
0.
0.
0.
0.
0.
0.
0.
0.
0.
0.
0.
0.
0.
0.
0.
0.
0.
0.
0.
0.
0.
0.
-0.003
-0.004
-0.009
-0.012
-0.013
-0.017
-0.018
-0.017
-0.014
-0.011
-0.008
-0.004
-0.002
0.
0.
0.
0.
0.
0.
0.
0.
0.
0.
0.
0.
0.
0.
0.
0.
0.
0.
0.
0.
0.
0.
0.
0.
0.
0.
0.
-0.003
-0.005
-0.007
-0.016
-0.021
-0.022
-0.024
-0.023
-0.019
-0.015
-0.011
-0.007
-0.003
0.001
0.001
0.001
0.
0.
0.
0.
0.
0.
0.
0.
0.
0.
0.
0.
0.
0.
0.
0.
0.
0.
0.
0.
0.
0.
0.
0.
-0.003
-0.005
-0.012
-0.017
-0.025
-0.031
-0.034
-0.037
-0.032
-0.027
-0.021
-0.019
-0.010
-0.007
-0.001
0.000
0.001
0.002
0.001
0.
0.
0.
0.
0.
0.
0.
0.
0.
0.
0.
0.
0.
0.
0.
0.
0.
0.
0.
0.
0.
-0.001
-0.005
-0.012
-0.022
-0.033
-0.042
-0.054
-0.061
-0.058
-0.052
-0.046
-0.037
-0.028
-0.018
-0.009
-0.007
-0.004
-0.001
0.001
0.002
0.003
0.
0.
0.
0.
0.
0.
0.
0.
0.
0.
0.
0.
0.
0.
0.
0.
0.000
-0.001
0.000
-0.003
-0.005
-0.012
-0.025
-0.042
-0.063
-0.090
-0.111
-0.118
-0.111
-0.092
-0.075
-0.059
-0.044
-0.029
-0.023
-0.017
-0.010
-0.005
0.000
0.001
0.003
0.002
0.
0.
0.
0.
0.
0.
0.
0.
0.
0.
0.
0.
0.
0.000
0.001
0.000
-0.003
-0.004
-0.008
-0.017
-0.026
-0.048
-0.077
-0.120
-0.167
-0.189
-0.194
-0.191
-0.172
-0.137
-0.099
-0.075
-0.059
-0.047
-0.039
-0.027
-0.015
-0.006
0.000
0.003
0.003
0.002
0.
0.
0.
0.
0.
0.
0.
0.
0.
0.
0.
0.000
0.001
0.000
-0.003
-0.005
-0.011
-0.021
-0.034
-0.055
-0.087
-0.146
-0.195
-0.176
0.248
10.788
3.385
-0.223
-0.235
-0.184
-0.146
-0.119
-0.099
-0.082
-0.060
-0.038
-0.016
-0.004
0.001
0.004
0.002
0.
0.
0.
0.
0.
0.
0.
0.
0.
0.
0.
0.001
-0.001
-0.001
-0.004
-0.013
-0.025
-0.040
-0.069
-0.108
-0.172
-0.250
-0.110
3.112
32.305
100464.594
1881.002
2.031
-0.232
-0.239
-0.228
-0.209
-0.162
-0.127
-0.098
-0.068
-0.038
-0.012
-0.002
0.003
0.003
0.002
0.
0.
0.
0.
0.
0.
0.
0.
0.
0.
0.001
0.000
-0.004
-0.012
-0.024
-0.042
-0.076
-0.122
-0.181
-0.244
-0.328
0.571
32.595
928.785
101254.844
40253.621
22.932
2.895
1.037
-0.217
-0.270
-0.208
0.058
0.070
-0.094
-0.064
-0.028
-0.008
0.001
0.003
0.003
0.
0.
0.
0.
0.
0.
0.
0.
0.
0.000
0.001
-0.001
-0.007
-0.020
-0.038
-0.070
-0.132
-0.190
0.543
9.010
6.527
9.504
59.280
2427.616
33069.980
102927.742
68.561
31.598
19.523
1.287
-0.303
-0.194
0.419
0.396
-0.098
-0.094
-0.053
-0.020
-0.005
0.001
0.002
0.001
0.
0.
0.
0.
0.
0.
0.
0.
0.000
0.000
-0.001
-0.011
-0.026
-0.058
-0.116
-0.214
-0.098
48.889
18897.213
3379.526
2420.222
10616.166
532.015
290.920
53.687
9.614
245.423
363.881
11.761
-0.234
-0.288
0.011
0.061
-0.159
-0.138
-0.085
-0.049
-0.018
-0.004
0.000
0.000
0.
0.
0.
0.
0.
0.
0.
0.
0.000
0.000
-0.004
-0.015
-0.043
-0.091
-0.186
-0.288
0.130
208.592
100651.102
196894.578
116745.625
105536.641
1289.261
93.737
28.162
8.924
147.331
200.564
9.308
-0.316
-0.416
-0.331
-0.246
0.016
0.184
-0.072
-0.084
-0.046
-0.015
-0.004
-0.001
0.001
0.
0.
0.
0.
0.
0.
0.
0.001
-0.002
-0.010
-0.026
-0.061
-0.131
-0.217
0.211
4.365
43.322
768.263
79438.000
5404.439
3268.081
704.711
2127.041
100081.641
501.790
1073.853
319.747
22.326
-0.074
-0.531
-0.421
0.229
17.147
35.251
2.149
-0.094
-0.084
-0.033
-0.009
-0.002
0.000
0.000
0.
0.
0.
0.
0.000
0.001
-0.002
-0.005
-0.015
-0.039
-0.087
-0.164
0.342
80.264
1468.806
5560.190
842.308
252.971
73.338
308.090
304.855
9045.266
127280.102
103173.070
100426.406
42014.184
86.071
0.442
-0.612
-0.058
6.202
178.363
500.057
15.337
0.091
-0.099
-0.054
-0.018
-0.005
0.000
0.001
0.
0.
0.
0.
0.001
-0.002
-0.005
-0.012
-0.028
-0.061
-0.126
-0.216
2.755
3356.140
101110.219
102749.594
115075.227
27630.406
1998.367
100388.672
21950.463
890.992
17151.393
100854.453
110339.516
105495.406
192.686
2.146
0.531
14.652
760.271
1163.897
1702.675
56.071
1.483
-0.103
-0.067
-0.022
-0.006
-0.001
0.001
0.
0.
0.
0.001
-0.001
-0.004
-0.010
-0.027
-0.061
-0.118
-0.196
-0.293
0.588
178.151
6096.791
4558.420
102032.836
26590.402
456.619
41210.680
105464.773
16027.532
498.745
345.567
14104.122
129822.438
100155.977
533.558
156.275
91.886
51053.383
41423.625
507.708
69.301
3.419
-0.084
-0.068
-0.024
-0.008
-0.001
0.001
0.
0.
0.000
0.001
-0.001
-0.006
-0.021
-0.060
-0.112
-0.166
-0.206
0.030
1.744
37.269
883.232
31570.457
12329.731
322.107
27.689
204.495
42572.348
65644.836
1620.928
64.155
182.040
220.262
134.616
23563.355
2742.084
378.730
1753.486
1485.183
34.952
6.257
0.494
-0.111
-0.060
-0.021
-0.007
-0.001
0.001
0.
0.
0.001
-0.001
-0.004
-0.014
-0.047
-0.096
-0.049
0.974
4.127
19.800
156.088
1696.367
22474.389
110121.164
9966.353
80.603
12.497
6.275
107.398
345.703
4542.430
98622.375
57513.836
26147.785
591.689
269.576
1074.943
100089.281
10970.188
627.179
12.343
-0.041
-0.178
-0.107
-0.047
-0.015
-0.005
-0.001
0.001
0.
0.
0.001
0.000
-0.004
-0.026
-0.072
-0.104
2.547
60.173
479.690
614.681
10611.735
100176.617
2802.425
8417.143
2092.784
11.497
1.599
1.543
1.973
8.446
6653.390
137199.766
101133.789
13036.614
47509.336
285.936
471.510
13504.426
2643.486
31.049
0.794
-0.289
-0.184
-0.084
-0.038
-0.014
-0.003
0.001
0.
0.
0.
0.001
-0.001
-0.011
-0.034
-0.092
-0.114
6.114
240.686
17775.447
21041.580
1540.877
52569.199
22842.740
90.922
12.877
38.374
36.891
5.744
5.574
1.622
31.370
619.584
9927.574
938.547
90.215
100073.164
145904.438
76943.930
3623.725
17.805
-0.289
-0.304
-0.162
-0.069
-0.032
-0.013
0.
0.001
0.
0.
0.
0.001
-0.003
-0.014
-0.043
-0.110
-0.211
0.575
36.622
97352.398
100484.539
469.971
107512.203
163027.859
235.231
13.410
416.284
387.893
14.356
12.250
3.379
292.434
100306.906
107896.961
45926.078
67.319
8223.589
107652.617
101761.352
468.452
39.015
0.550
-0.297
-0.159
-0.068
-0.031
-0.012
0.001
0.
0.
0.
0.
0.000
-0.003
-0.015
-0.052
-0.135
-0.283
-0.379
2.921
308.002
1324.813
3047.663
1331.329
20284.607
2753.354
19.929
68.040
63.179
4.229
2.025
1.695
558.373
100095.664
39713.516
4213.806
21.729
31.147
13817.687
103410.352
100992.039
3228.497
7.117
-0.245
-0.170
-0.072
-0.029
-0.010
-0.002
0.
0.
0.
0.
0.001
-0.003
-0.025
-0.063
-0.157
-0.284
0.275
17.190
209.034
1926.339
100626.594
35248.160
38454.117
4557.112
18.640
2.050
8.166
32.122
34.706
3.533
17.517
294.999
146.342
31.073
1.066
5.147
709.168
9146.715
103339.516
3672.521
11.069
-0.156
-0.168
-0.079
-0.031
-0.011
-0.002
0.
0.
0.
0.001
0.000
-0.011
-0.033
-0.075
-0.169
-0.191
8.251
238.753
12684.519
101504.477
75382.367
101649.000
38514.895
112.948
2.198
12.483
287.106
7896.646
13685.014
143.236
6.511
1.918
4.874
2.432
7.747
6.659
14.290
5466.433
102928.602
19302.477
126.295
0.663
-0.161
-0.081
-0.032
-0.011
-0.003
0.
0.
0.
0.000
-0.003
-0.014
-0.037
-0.082
-0.172
-0.148
12.511
269.029
3671.199
100186.008
1859.425
37489.359
100167.781
197.971
10.152
22.986
501.029
24865.365
51261.273
706.833
25.575
119.884
1298.625
150.967
2766.210
2046.589
26.236
332.341
61372.945
100192.133
559.902
1.483
-0.152
-0.080
-0.034
-0.014
-0.002
0.
0.
0.
-0.001
-0.005
-0.016
-0.043
-0.082
-0.170
-0.255
0.700
8.733
30.459
98.582
21.627
169.519
531.821
2916.555
7585.660
1409.676
44.945
117.233
164.364
61.921
11.133
2488.275
100022.008
2410.431
107272.773
101408.008
138.886
11.150
379.612
1113.112
34.072
0.171
-0.156
-0.073
-0.031
-0.012
-0.002
0.
0.
0.
-0.001
-0.007
-0.020
-0.046
-0.089
-0.154
-0.257
-0.342
-0.089
7.425
30.956
49.711
134.265
20.485
412.643
102110.938
57959.746
171.788
8.212
3.699
8.820
3.855
235.977
3521.494
1038.977
3097.364
2075.180
37.692
308.264
7034.840
301.843
3.098
-0.232
-0.156
-0.068
-0.028
-0.010
-0.001
0.
0.
0.
-0.002
-0.008
-0.021
-0.050
-0.090
-0.143
-0.215
-0.303
-0.111
6.795
28.440
197.278
16944.744
421.505
114.357
9715.577
65064.762
262.977
10.305
337.137
4539.585
169.957
3.513
10.109
21.615
20.957
55.587
2026.403
5667.007
200145.547
4271.494
10.571
-0.191
-0.140
-0.055
-0.023
-0.007
-0.002
0.
0.
0.
-0.002
-0.008
-0.021
-0.046
-0.084
-0.125
-0.173
-0.236
-0.287
0.280
1.791
38.120
804.085
165.621
61113.074
138401.750
100626.852
2172.159
51.233
6091.599
104537.844
2177.121
7.337
-0.811
0.652
158.313
6673.554
100870.367
108012.680
5028.115
354.289
3.311
-0.191
-0.112
-0.045
-0.018
-0.005
0.001
0.
0.
0.
-0.002
-0.007
-0.017
-0.038
-0.066
-0.100
-0.134
-0.189
-0.272
-0.365
0.325
16.838
117.794
61.624
35949.531
104378.188
33530.445
85671.922
156.443
2864.944
102702.789
12754.735
28.018
-0.267
4.586
3817.063
100233.844
87177.969
7953.199
63.565
4.156
-0.089
-0.177
-0.083
-0.033
-0.011
-0.002
0.000
0.
0.
0.
-0.002
-0.006
-0.012
-0.027
-0.048
-0.069
-0.099
-0.136
-0.222
-0.277
3.872
628.848
104538.086
2605.051
7876.891
37392.230
353.371
260.090
727.269
1495.650
105703.398
104892.336
9089.251
24.715
17.706
462.503
26615.115
1659.421
26.746
0.950
-0.312
-0.242
-0.127
-0.053
-0.021
-0.005
-0.001
0.
0.
0.
0.
-0.002
-0.003
-0.008
-0.015
-0.028
-0.041
-0.056
-0.088
-0.160
-0.227
2.343
864.459
101026.836
3874.640
433.957
969.072
142.679
51.142
4914.389
101582.336
125697.250
145894.797
100055.195
82.053
25629.744
16228.427
1640.163
93.764
1.772
-0.441
-0.310
-0.165
-0.078
-0.032
-0.009
-0.002
-0.001
0.
0.
0.
0.
0.000
-0.002
-0.004
-0.009
-0.012
-0.022
-0.029
-0.052
-0.104
-0.181
-0.044
10.868
115.156
22.154
3.843
7.181
52.080
43.084
57.169
2646.545
1675.791
292.582
247.141
115.962
686.382
1453.863
454.414
11.792
-0.225
-0.370
-0.208
-0.100
-0.043
-0.018
-0.004
-0.001
0.
0.
0.
0.
0.
-0.001
0.000
-0.002
-0.004
-0.005
-0.010
-0.016
-0.028
-0.062
-0.126
-0.190
-0.193
-0.043
-0.321
-0.491
-0.247
1.443
6.606
58.096
5384.430
103005.398
5513.052
723.235
116227.203
102139.977
2804.930
212.315
8.336
-0.225
-0.266
-0.137
-0.063
-0.026
-0.012
-0.001
0.
0.
0.
0.
0.
0.
0.
-0.001
-0.001
-0.001
-0.002
-0.002
-0.006
-0.015
-0.033
-0.066
-0.116
-0.184
-0.249
-0.332
-0.419
-0.440
-0.466
0.654
14.558
2774.399
103008.719
39994.984
169.191
3385.298
58387.598
2503.512
36.867
0.947
-0.275
-0.191
-0.090
-0.040
-0.019
-0.004
-0.001
0.
0.
0.
0.
0.
0.
0.
0.
0.
-0.001
-0.001
-0.001
-0.001
-0.008
-0.016
-0.033
-0.059
-0.098
-0.144
-0.200
-0.264
-0.343
-0.432
-0.426
0.498
27.931
714.554
4496.396
43.685
9.851
48.283
31.417
1.950
-0.227
-0.209
-0.121
-0.054
-0.022
-0.008
-0.001
0.
0.
0.
0.
0.
0.
0.
0.
0.
0.
0.
0.
0.
0.001
-0.003
-0.008
-0.017
-0.033
-0.055
-0.084
-0.117
-0.161
-0.225
-0.293
-0.369
-0.386
0.088
4.232
8.503
0.564
-0.350
-0.048
-0.025
-0.209
-0.201
-0.122
-0.062
-0.026
-0.012
-0.004
-0.001
0.
0.
0.
0.
0.
0.
0.
0.
0.
0.
0.
0.
0.
0.
-0.002
-0.004
-0.011
-0.015
-0.032
-0.047
-0.068
-0.092
-0.129
-0.172
-0.229
-0.281
-0.300
-0.294
-0.283
-0.307
-0.289
-0.234
-0.182
-0.142
-0.097
-0.055
-0.028
-0.015
-0.007
-0.002
0.
0.
0.
0.
0.
0.
0.
0.
0.
0.
0.
0.
0.
0.
0.
0.
-0.003
-0.005
-0.009
-0.014
-0.022
-0.034
-0.050
-0.068
-0.091
-0.114
-0.141
-0.164
-0.177
-0.177
-0.164
-0.136
-0.105
-0.083
-0.060
-0.038
-0.024
-0.014
-0.008
-0.004
-0.001
0.
0.
0.
0.
0.
0.
0.
0.
0.
0.
0.
0.
0.
0.
0.
0.
0.
-0.003
-0.005
-0.006
-0.011
-0.014
-0.024
-0.034
-0.047
-0.058
-0.063
-0.069
-0.073
-0.073
-0.067
-0.054
-0.042
-0.033
-0.025
-0.018
-0.010
-0.007
-0.003
0.
0.
0.
0.
0.
0.
0.
0.
0.
0.
0.
0.
0.
0.
0.
0.
0.
0.
0.
0.
-0.002
-0.004
-0.005
-0.007
-0.009
-0.014
-0.020
-0.024
-0.030
-0.032
-0.032
-0.032
-0.026
-0.022
-0.019
-0.015
-0.011
-0.007
-0.004
-0.001
0.
0.
0.
0.
0.
0.
0.
0.
0.
0.
0.
0.
0.
0.
0.
0.
0.
0.
0.
0.
0.
0.
0.
0.
-0.002
-0.002
-0.004
-0.006
-0.010
-0.015
-0.015
-0.015
-0.011
-0.009
-0.007
-0.005
-0.003
-0.002
-0.001
0.
0.
0.
0.
0.
0.
0.
0.
0.
0.
0.
0.
0.
0.
0.
0.
0.
0.
0.
0.
0.
0.
0.
0.
0.
0.
0.
0.
0.
0.
0.
0.
0.
0.
0.
0.
0.
0.
0.
0.
0.
0.
0.
0.
0.
0.
0.
0.
0.
0.
0.
0.
0.
0.
0.
0.
0.
0.
0.
0.
0.
0.
0.
0.
0.
0.
0.
0.
0.
0.
0.
0.
0.
0.
0.
0.
0.
0.
0.
0.
0.
0.
0.
0.
0.
0.
0.
0.
0.
0.
0.
0.
0.
0.
0.
0.
0.
0.
0.
0.
0.
0.
0.
0.
0.
0.
0.
0.
0.
0.
0.
0.
0.
0.
0.
0.
0.
0.
0.
0.
0.
0.
0.
0.
0.
0.
0.
0.
0.
0.
0.
0.
0.
0.
0.
0.
0.
0.
0.
0.
0.
0.
0.
0.
0.
0.
0.
0.
0.
0.
0.
0.
0.
0.
0.
0.
0.
0.
0.
0.
0.
0.
0.
0.
0.
0.
0.
0.
0.
0.
0.
0.
0.
0.
0.
0.
0.
0.
0.
0.
0.
0.
0.
0.
0.
0.
0.
0.
0.
0.
0.
0.
0.
0.
0.
0.
0.
0.
0.
0.
0.
0.
0.
0.
0.
0.
0.
0.
0.
0.
0.
0.
0.
0.
0.
0.
0.
0.
0.
0.
0.
0.
0.
0.
0.
0.
0.
0.
0.
0.
0.
0.
0.
0.
0.
0.
0.
0.
0.
0.
0.
0.
0.
0.
0.
0.
0.
0.
0.
0.
0.
0.
0.
0.
0.
0.
0.
0.
0.
0.
0.
0.
0.
0.
0.
0.
0.
0.
0.
0.
0.
0.
0.
0.
0.
0.
0.
0.
0.
0.
0.
0.
0.
0.
0.
0.
0.
0.
0.
0.
0.
0.
0.
0.
0.
0.
0.
0.
0.
0.
0.
0.
0.
0.
0.
0.
0.
0.
0.
0.
0.
0.
0.
0.
0.
0.
0.
0.
0.
0.
0.
0.
0.
0.
0.
0.
0.
0.
0.
0.
0.
0.
0.
0.
0.
0.
0.
0.
0.
0.
0.
0.
0.
0.
0.
0.
0.
0.
0.
0.
0.
0.
0.
0.
0.
0.
0.
0.
0.
0.
0.
0.
0.
0.
0.
0.
0.
0.
0.
0.
0.
0.
0.
0.
0.
0.
0.
0.
0.
0.
0.
0.
0.
0.
0.
0.
0.
0.
0.
0.
0.
0.
0.
0.
0.
0.
0.
0.
0.
0.
0.
0.
0.
0.
0.
0.
0.
0.
0.
0.
0.
0.
0.
0.
0.
0.
0.
0.
0.
0.
0.
0.
0.
0.
0.
0.
0.
0.
0.
0.
0.
0.
0.
0.
0.
0.
0.
0.
0.
0.
0.
0.
0.
0.
0.
0.
0.
0.
0.
0.
0.
0.
0.
0.
0.
0.
0.
0.
0.
0.
0.
0.
0.
0.
0.
0.
0.
0.
0.
0.
0.
0.
0.
0.
0.
0.
0.
0.
0.
0.
0.
0.
0.
0.
0.
0.
0.
0.
0.
0.
0.
0.
0.
0.
0.
0.
0.
0.
0.
0.
0.
0.
0.
0.
0.
0.
0.
0.
0.
0.
0.
0.
0.
0.
0.
0.
0.
0.
0.
0.
0.
0.
0.
0.
0.
0.
0.
0.
0.
0.
0.
0.
0.
0.
0.
0.
0.
0.
0.
0.
0.
0.
0.
0.
0.
0.
0.
0.
0.
0.
0.
0.
0.
0.
0.
0.
0.
0.
0.
0.
0.
0.
0.
0.
0.
0.
0.
-0.002
-0.002
-0.002
-0.002
-0.002
0.
0.
0.
0.
0.
0.
0.
0.
0.
0.
0.
0.
0.
0.
0.
0.
0.
0.
0.
0.
0.
0.
0.
0.
0.
0.
0.
0.
0.
0.
0.
0.
0.
0.
0.
-0.002
-0.003
-0.003
-0.003
-0.003
-0.003
-0.002
0.
0.
0.
0.
0.
0.
0.
0.
0.
0.
0.
0.
0.
0.
0.
0.
0.
0.
0.
0.
0.
0.
0.
0.
0.
0.
0.
0.
0.
0.
0.
0.
-0.001
-0.003
-0.004
-0.005
-0.007
-0.007
-0.008
-0.007
-0.005
-0.002
0.
0.
0.
0.
0.
0.
0.
0.
0.
0.
0.
0.
0.
0.
0.
0.
0.
0.
0.
0.
0.
0.
0.
0.
0.
0.
0.
0.
0.
0.
-0.001
-0.003
-0.004
-0.008
-0.010
-0.014
-0.014
-0.012
-0.011
-0.008
-0.005
-0.004
0.
0.
0.
0.
0.
0.
0.
0.
0.
0.
0.
0.
0.
0.
0.
0.
0.
0.
0.
0.
0.
0.
0.
0.
0.
0.
0.
0.
-0.002
-0.002
-0.007
-0.009
-0.015
-0.020
-0.022
-0.023
-0.021
-0.016
-0.011
-0.008
-0.004
0.
0.
0.
0.
0.
0.
0.
0.
0.
0.
0.
0.
0.
0.
0.
0.
0.
0.
0.
0.
0.
0.
0.
0.
0.
0.
-0.001
-0.002
-0.004
-0.011
-0.014
-0.019
-0.024
-0.030
-0.032
-0.032
-0.027
-0.021
-0.015
-0.010
-0.005
-0.003
0.
0.
0.
0.
0.
0.
0.
0.
0.
0.
0.
0.
0.
0.
0.
0.
0.
0.
0.
0.
0.
0.
0.
0.
-0.001
-0.003
-0.005
-0.008
-0.015
-0.022
-0.029
-0.033
-0.039
-0.040
-0.038
-0.032
-0.024
-0.018
-0.012
-0.007
-0.004
0.
0.
0.001
0.
0.
0.
0.
0.
0.
0.
0.
0.
0.
0.
0.
0.
0.
0.
0.
0.
0.
0.
0.
-0.001
-0.003
-0.007
-0.010
-0.016
-0.026
-0.032
-0.045
-0.050
-0.051
-0.049
-0.045
-0.038
-0.027
-0.022
-0.013
-0.008
-0.001
0.002
0.001
0.001
0.001
0.001
0.
0.
0.
0.
0.
0.
0.
0.
0.
0.
0.
0.
0.
0.
0.
0.
0.
-0.001
-0.002
-0.006
-0.009
-0.016
-0.028
-0.040
-0.054
-0.065
-0.073
-0.072
-0.067
-0.061
-0.049
-0.041
-0.029
-0.019
-0.011
-0.003
0.001
0.003
0.003
0.001
0.001
0.001
0.
0.
0.
0.
0.
0.
0.
0.
0.
0.
0.
0.
0.
0.
0.
0.000
-0.003
-0.005
-0.011
-0.017
-0.028
-0.040
-0.060
-0.084
-0.100
-0.105
-0.109
-0.099
-0.083
-0.068
-0.051
-0.039
-0.028
-0.017
-0.009
-0.004
0.000
0.002
0.003
0.002
0.001
0.001
0.
0.
0.
0.
0.
0.
0.
0.
0.
0.
0.
0.001
0.001
-0.002
-0.002
-0.005
-0.009
-0.017
-0.031
-0.047
-0.069
-0.102
-0.133
-0.159
-0.174
-0.168
-0.154
-0.125
-0.099
-0.080
-0.062
-0.046
-0.033
-0.019
-0.010
-0.003
0.001
0.004
0.003
0.002
0.001
0.
0.
0.
0.
0.
0.
0.
0.
0.
0.001
0.002
0.001
-0.001
-0.002
-0.006
-0.009
-0.016
-0.027
-0.048
-0.072
-0.115
-0.169
-0.208
-0.229
-0.253
-0.272
-0.258
-0.209
-0.165
-0.137
-0.110
-0.087
-0.072
-0.049
-0.026
-0.013
-0.002
0.001
0.004
0.003
0.002
0.
0.
0.
0.
0.
0.
0.
0.
0.
0.001
0.001
0.000
-0.002
-0.007
-0.011
-0.019
-0.034
-0.051
-0.077
-0.118
-0.176
-0.171
0.614
0.929
1.492
0.380
-0.340
-0.315
-0.269
-0.230
-0.195
-0.162
-0.134
-0.102
-0.065
-0.031
-0.009
0.000
0.004
0.005
0.003
0.
0.
0.
0.
0.
0.
0.
0.
0.001
0.001
0.000
-0.002
-0.004
-0.011
-0.025
-0.042
-0.063
-0.094
-0.133
-0.203
-0.255
3.636
225.481
286.846
287.975
72.224
1.243
1.023
0.212
-0.294
-0.276
-0.183
0.144
0.134
-0.096
-0.063
-0.025
-0.003
0.002
0.005
0.001
0.
0.
0.
0.
0.
0.
0.
0.
0.001
0.001
0.000
-0.002
-0.007
-0.022
-0.043
-0.074
-0.111
-0.167
-0.218
-0.295
-0.285
25.528
21224.053
102647.953
66575.352
3880.951
37.010
254.716
47.102
0.863
-0.057
1.582
113.871
86.732
0.553
-0.090
-0.048
-0.013
-0.001
0.003
0.003
0.
0.
0.
0.
0.
0.
0.
0.
0.
0.001
0.
-0.003
-0.013
-0.034
-0.067
-0.116
-0.187
-0.253
-0.004
2.546
1.745
10.160
933.820
101112.422
103648.234
711.923
499.534
37351.477
1490.430
16.514
1.555
11.443
372.974
294.290
3.370
-0.111
-0.081
-0.031
-0.010
0.001
0.002
0.001
0.
0.
0.
0.
0.
0.
0.
0.
0.001
0.001
-0.006
-0.019
-0.048
-0.094
-0.171
-0.281
-0.280
11.276
625.601
234.538
359.060
22617.717
101981.398
100461.227
119.813
216.357
102966.547
100267.461
239.683
1.821
7.605
66.254
130.725
2.335
-0.165
-0.118
-0.066
-0.026
-0.005
0.000
0.000
0.001
0.
0.
0.
0.
0.
0.
0.
0.001
-0.001
-0.005
-0.025
-0.062
-0.130
-0.239
-0.358
-0.245
34.932
6646.686
1647.743
5204.338
100531.383
63569.355
12423.944
44.199
95.430
32715.410
89638.844
155.951
0.596
0.125
3.521
9.446
1.490
2.231
0.132
-0.099
-0.058
-0.020
-0.004
-0.001
0.
0.
0.
0.
0.
0.
0.
0.
0.001
-0.003
-0.013
-0.036
-0.080
-0.169
-0.281
-0.318
0.284
7.057
70.230
124.761
249.554
7812.324
632.286
125.943
806.856
237.473
6102.218
35875.656
541.114
2.496
-0.582
-0.436
3.488
576.265
2108.945
22.331
0.015
-0.095
-0.041
-0.012
-0.002
0.000
0.000
0.
0.
0.
0.
0.000
0.001
-0.002
-0.005
-0.018
-0.046
-0.103
-0.202
-0.233
3.861
25.402
40.226
25.700
7.190
17.621
125.140
36.836
289.995
19173.504
100374.805
36222.977
101559.672
4959.801
6.220
-0.615
0.378
30.517
97148.273
101110.398
279.487
1.169
-0.104
-0.066
-0.020
-0.005
-0.001
0.001
0.
0.
0.
0.000
0.001
-0.003
-0.004
-0.011
-0.032
-0.072
-0.144
-0.256
-0.034
30.407
343.390
253.151
1039.403
127.349
578.651
85740.234
8318.231
25231.076
110806.641
102728.703
4255.975
2819.923
138.943
4.948
1.898
30.363
3256.715
103522.875
102517.195
3078.865
30.820
0.061
-0.073
-0.027
-0.008
-0.001
0.001
0.
0.
0.
0.001
0.
-0.003
-0.011
-0.032
-0.075
-0.135
-0.213
-0.316
-0.256
7.956
65.024
6048.435
104671.086
1041.946
202.478
6878.948
103104.547
104735.109
102181.695
139919.859
269.787
128.374
79.280
4937.044
841.613
239.922
100159.734
108655.180
109025.633
100272.578
192.115
0.333
-0.072
-0.028
-0.009
-0.001
0.001
0.
0.
0.000
0.001
-0.002
-0.009
-0.030
-0.073
-0.121
-0.158
-0.020
1.758
5.312
230.724
1651.970
93313.680
101787.031
101801.711
3211.884
104.784
1436.067
849.956
165.056
248.525
51.360
31.779
316.786
101111.844
147660.938
1932.319
104758.414
104178.547
306.198
493.385
13.136
-0.015
-0.066
-0.025
-0.008
-0.001
0.001
0.
0.
0.001
0.000
-0.003
-0.019
-0.059
-0.099
0.620
9.169
19.667
490.706
1250.622
32804.102
102740.695
101425.102
3621.629
37211.875
1024.960
5.764
14.582
31.342
30.145
154.102
600.247
269.829
106.816
8252.453
101156.305
106654.563
156870.016
100044.914
114.015
1.317
-0.036
-0.113
-0.054
-0.018
-0.006
-0.001
0.001
0.
0.
0.001
0.001
-0.007
-0.033
-0.079
0.052
45.774
12323.822
7128.707
103828.414
108554.047
101782.047
30367.107
1055.852
93.101
46.984
14.135
2.681
5.920
1.768
32.150
1009.434
92924.352
9687.958
991.395
143.298
1599.788
107710.430
20251.123
172.754
4.790
-0.239
-0.190
-0.098
-0.039
-0.015
-0.003
0.001
0.000
0.
0.
0.001
0.001
-0.014
-0.044
-0.101
0.181
153.178
100254.281
146843.875
105152.016
21645.457
52083.117
22900.762
80.085
25.000
1942.000
1662.268
187.714
1108.691
66.549
8.122
3549.587
100769.969
48408.875
558.581
444.948
15562.150
120231.281
200087.625
614.370
0.014
-0.320
-0.169
-0.074
-0.032
-0.013
-0.002
0.001
0.
0.
0.
0.001
-0.002
-0.018
-0.052
-0.130
-0.190
7.510
321.733
5639.870
7600.281
209.674
105479.211
200031.719
285.782
206.266
100005.406
100172.555
1225.148
16570.768
290.907
13.724
602.540
102834.211
88797.938
73.944
165.102
37698.012
60128.773
606.637
29.479
-0.240
-0.319
-0.157
-0.068
-0.030
-0.011
0.001
0.
0.
0.
0.
0.001
-0.004
-0.022
-0.065
-0.159
-0.309
-0.329
2.715
49.605
117.476
50.985
655.248
3580.929
60.250
41.496
5919.283
5027.595
164.313
240.063
23.438
15.411
480.231
101351.555
28203.887
67.862
38.817
33712.715
103375.570
2118.094
64.030
0.636
-0.303
-0.163
-0.072
-0.029
-0.010
-0.001
0.
0.
0.
0.001
0.
-0.009
-0.032
-0.081
-0.183
-0.301
2.487
84.808
3011.596
4995.676
5648.087
98.806
71.190
19.183
7.995
19.111
13.721
4.774
2.747
0.073
1.391
64.450
5441.868
2505.066
18.161
8.566
1194.686
13215.477
888.290
83.937
3.129
-0.221
-0.164
-0.073
-0.030
-0.010
-0.002
0.
0.
0.
0.001
-0.003
-0.013
-0.041
-0.096
-0.196
0.279
193.210
68325.992
101875.445
102678.734
267.936
181.551
106.467
16.878
83.243
292.253
23.279
25.880
31.791
7.981
1.059
1.189
15.727
12.160
9.240
5.131
8.741
70.510
2293.771
11301.734
105.843
0.540
-0.158
-0.078
-0.028
-0.010
-0.003
0.
0.
0.
-0.001
-0.007
-0.021
-0.052
-0.115
-0.217
0.564
489.129
100221.695
52569.109
5030.536
71.738
65.830
149.671
25.996
95.342
306.906
30.684
37.730
58.660
56.563
9.884
2.775
10.849
97.193
7797.139
1675.915
12.839
43.203
37181.324
100005.406
481.725
1.307
-0.143
-0.076
-0.029
-0.011
-0.003
0.
0.
0.
-0.003
-0.011
-0.029
-0.069
-0.136
-0.239
-0.244
9.908
167.570
75.514
104.395
235.825
186.279
20.444
1429.291
3773.717
19088.826
864.360
18.168
9.218
23.154
5.543
13.713
69.406
1219.265
100193.008
100167.141
64.564
6.351
297.010
879.953
30.101
0.136
-0.145
-0.069
-0.027
-0.011
-0.002
0.
0.
0.
-0.005
-0.015
-0.039
-0.089
-0.154
-0.234
-0.337
-0.334
4.553
948.788
33577.754
41859.578
25450.322
137.242
273.890
102211.641
116961.820
56123.348
1142.039
2.973
3.187
3.630
4.554
17.382
120.267
12429.125
2134.332
17.685
157.890
3514.546
277.761
3.164
-0.205
-0.143
-0.063
-0.022
-0.008
-0.002
0.
0.
0.
-0.006
-0.018
-0.044
-0.100
-0.154
-0.193
-0.258
-0.321
3.990
877.951
30242.564
5933.541
102758.344
7530.925
80.976
554.960
1682.171
26492.875
878.529
14.036
35.269
11.255
0.389
-0.188
1.409
11.964
14.856
264.012
16117.259
100489.367
16575.783
14.132
-0.155
-0.126
-0.052
-0.019
-0.006
-0.003
0.
0.
0.
-0.006
-0.018
-0.045
-0.102
-0.136
-0.135
-0.139
-0.288
0.050
14.571
64.964
217.769
21374.281
40989.172
48911.754
7678.618
587.347
81.367
55659.625
2682.724
4016.829
378.266
3.118
-0.896
-0.562
16.550
205.846
5672.064
101491.531
40906.703
957.095
4.735
-0.168
-0.102
-0.041
-0.015
-0.004
-0.001
0.
0.
0.
-0.004
-0.014
-0.038
-0.084
-0.115
-0.087
-0.076
-0.247
-0.363
-0.128
18.821
388.905
1170.731
361.018
7415.186
55014.043
564.346
129.346
29521.348
102264.516
101927.570
10288.311
14.762
-0.809
0.233
119.892
4171.008
905.570
3722.169
239.988
7.139
-0.023
-0.168
-0.077
-0.031
-0.009
-0.002
0.
0.
0.
0.
-0.003
-0.010
-0.026
-0.060
-0.088
-0.107
-0.133
-0.215
-0.307
0.396
226.776
55597.035
101328.617
55902.988
116633.406
103353.367
100816.297
1282.144
396.673
6229.734
5905.562
1125.416
62.311
1.255
0.231
28.079
316.934
73.743
7.442
1.038
-0.277
-0.240
-0.122
-0.052
-0.016
-0.005
-0.001
0.
0.
0.
0.
-0.002
-0.006
-0.015
-0.034
-0.059
-0.077
-0.106
-0.152
-0.226
-0.045
29.582
1416.946
100671.328
7560.548
5713.351
13122.718
121409.563
19634.055
43.636
121.095
660.921
497.769
199.087
6.981
14.681
19.407
11.791
2.049
-0.395
-0.441
-0.300
-0.164
-0.072
-0.030
-0.009
-0.002
-0.001
0.
0.
0.
0.
-0.002
-0.003
-0.008
-0.015
-0.027
-0.043
-0.064
-0.092
-0.154
-0.217
0.312
10.882
68.929
34.498
21.194
66.844
41659.848
23543.910
45.408
47480.375
440.894
328.022
622.050
115.150
3633.849
2466.635
1775.192
15.829
-0.397
-0.357
-0.188
-0.093
-0.042
-0.017
-0.006
0.000
0.
0.
0.
0.
0.
0.
-0.002
-0.004
-0.007
-0.013
-0.018
-0.031
-0.051
-0.093
-0.166
-0.241
-0.229
-0.045
-0.172
-0.417
0.979
34.628
29.699
50.632
114319.055
100912.070
580.478
1964.536
3716.646
135723.203
129606.930
100083.211
74.149
-0.144
-0.242
-0.121
-0.057
-0.025
-0.011
0.000
0.000
0.
0.
0.
0.
0.
0.
0.000
-0.001
-0.003
-0.005
-0.007
-0.017
-0.029
-0.054
-0.098
-0.174
-0.246
-0.286
-0.336
-0.481
-0.547
0.206
10.336
37.922
11531.934
90450.055
757.991
320.446
590.455
7365.963
2175.410
344.214
6.511
-0.227
-0.166
-0.075
-0.034
-0.016
-0.002
0.001
0.
0.
0.
0.
0.
0.
0.
0.
-0.001
-0.001
-0.001
-0.002
-0.008
-0.014
-0.031
-0.055
-0.101
-0.152
-0.199
-0.258
-0.344
-0.411
0.008
5.483
11.548
177.233
2331.731
244.289
58.221
8.196
16.537
8.007
1.116
-0.169
-0.189
-0.101
-0.045
-0.020
-0.006
-0.001
0.
0.
0.
0.
0.
0.
0.
0.
0.
0.
0.
-0.001
-0.001
-0.002
-0.009
-0.020
-0.032
-0.057
-0.096
-0.133
-0.174
-0.239
-0.286
-0.275
0.079
0.341
3.691
14.457
5.725
2.018
-0.065
-0.302
-0.275
-0.242
-0.183
-0.112
-0.055
-0.023
-0.010
-0.003
-0.001
0.
0.
0.
0.
0.
0.
0.
0.
0.
0.
0.
0.
0.
0.
-0.004
-0.011
-0.019
-0.033
-0.055
-0.082
-0.110
-0.146
-0.192
-0.229
-0.267
-0.307
-0.313
-0.237
-0.277
-0.298
-0.309
-0.267
-0.203
-0.145
-0.091
-0.051
-0.025
-0.013
-0.007
-0.001
0.
0.
0.
0.
0.
0.
0.
0.
0.
0.
0.
0.
0.
0.
0.
-0.002
-0.006
-0.011
-0.017
-0.030
-0.042
-0.060
-0.081
-0.113
-0.142
-0.171
-0.199
-0.215
-0.219
-0.210
-0.191
-0.162
-0.125
-0.089
-0.060
-0.040
-0.023
-0.014
-0.007
-0.002
0.
0.
0.
0.
0.
0.
0.
0.
0.
0.
0.
0.
0.
0.
0.
0.
0.
-0.003
-0.006
-0.009
-0.014
-0.020
-0.025
-0.037
-0.051
-0.069
-0.085
-0.091
-0.093
-0.095
-0.090
-0.082
-0.068
-0.051
-0.039
-0.026
-0.018
-0.011
-0.006
-0.001
0.
0.
0.
0.
0.
0.
0.
0.
0.
0.
0.
0.
0.
0.
0.
0.
0.
0.
0.
-0.002
-0.004
-0.006
-0.009
-0.013
-0.015
-0.022
-0.029
-0.036
-0.039
-0.041
-0.040
-0.038
-0.034
-0.027
-0.021
-0.016
-0.012
-0.006
-0.004
-0.001
0.
0.
0.
0.
0.
0.
0.
0.
0.
0.
0.
0.
0.
0.
0.
0.
0.
0.
0.
0.
0.
-0.001
-0.002
-0.002
-0.004
-0.006
-0.008
-0.011
-0.014
-0.018
-0.019
-0.018
-0.016
-0.012
-0.008
-0.006
-0.004
-0.002
0.
0.
0.
0.
0.
0.
0.
0.
0.
0.
0.
0.
0.
0.
0.
0.
0.
0.
0.
0.
0.
0.
0.
0.
0.
0.
0.
0.
0.
0.
0.
0.
0.
0.
0.
0.
0.
0.
0.
0.
0.
0.
0.
0.
0.
0.
0.
0.
0.
0.
0.
0.
0.
0.
0.
0.
0.
0.
0.
0.
0.
0.
0.
0.
0.
0.
0.
0.
0.
0.
0.
0.
0.
0.
0.
0.
0.
0.
0.
0.
0.
0.
0.
0.
0.
0.
0.
0.
0.
0.
0.
0.
0.
0.
0.
0.
0.
0.
0.
0.
0.
0.
0.
0.
0.
0.
0.
0.
0.
0.
0.
0.
0.
0.
0.
0.
0.
0.
0.
0.
0.
0.
0.
0.
0.
0.
0.
0.
0.
0.
0.
0.
0.
0.
0.
0.
0.
0.
0.
0.
0.
0.
0.
0.
0.
0.
0.
0.
0.
0.
0.
0.
0.
0.
0.
0.
0.
0.
0.
0.
0.
0.
0.
0.
0.
0.
0.
0.
0.
0.
0.
0.
0.
0.
0.
0.
0.
0.
0.
0.
0.
0.
0.
0.
0.
0.
0.
0.
0.
0.
0.
0.
0.
0.
0.
0.
0.
0.
0.
0.
0.
0.
0.
0.
0.
0.
0.
0.
0.
0.
0.
0.
0.
0.
0.
0.
0.
0.
0.
0.
0.
0.
0.
0.
0.
0.
0.
0.
0.
0.
0.
0.
0.
0.
0.
0.
0.
0.
0.
0.
0.
0.
0.
0.
0.
0.
0.
0.
0.
0.
0.
0.
0.
0.
0.
0.
0.
0.
0.
0.
0.
0.
0.
0.
0.
0.
0.
0.
0.
0.
0.
0.
0.
0.
0.
0.
0.
0.
0.
0.
0.
0.
0.
0.
0.
0.
0.
0.
0.
0.
0.
0.
0.
0.
0.
0.
0.
0.
0.
0.
0.
0.
0.
0.
0.
0.
0.
0.
0.
0.
0.
0.
0.
0.
0.
0.
0.
0.
0.
0.
0.
0.
0.
0.
0.
0.
0.
0.
0.
0.
0.
0.
0.
0.
0.
0.
0.
0.
0.
0.
0.
0.
0.
0.
0.
0.
0.
0.
0.
0.
0.
0.
0.
0.
0.
0.
0.
0.
0.
0.
0.
0.
0.
0.
0.
0.
0.
0.
0.
0.
0.
0.
0.
0.
0.
0.
0.
0.
0.
0.
0.
0.
0.
0.
0.
0.
0.
0.
0.
0.
0.
0.
0.
0.
0.
0.
0.
0.
0.
0.
0.
0.
0.
0.
0.
0.
0.
0.
0.
0.
0.
0.
0.
0.
0.
0.
0.
0.
0.
0.
0.
0.
0.
0.
0.
0.
0.
0.
0.
0.
0.
0.
0.
0.
0.
0.
0.
0.
0.
0.
0.
0.
0.
0.
0.
0.
0.
0.
0.
0.
0.
0.
0.
0.
0.
0.
0.
0.
0.
0.
0.
0.
0.
0.
0.
0.
0.
0.
0.
0.
0.
0.
0.
0.
0.
0.
0.
0.
0.
0.
0.
0.
0.
0.
0.
0.
0.
0.
0.
0.
0.
0.
0.
0.
0.
0.
0.
0.
0.
0.
0.
0.
0.
0.
0.
0.
0.
0.
0.
0.
0.
0.
0.
0.
0.
0.
0.
0.
0.
0.
0.
0.
0.
0.
0.
0.
0.
0.
-0.002
-0.002
0.
0.
0.
0.
0.
0.
0.
0.
0.
0.
0.
0.
0.
0.
0.
0.
0.
0.
0.
0.
0.
0.
0.
0.
0.
0.
0.
0.
0.
0.
0.
0.
0.
0.
0.
0.
0.
-0.002
-0.003
-0.003
-0.003
-0.003
-0.002
-0.002
0.
0.
0.
0.
0.
0.
0.
0.
0.
0.
0.
0.
0.
0.
0.
0.
0.
0.
0.
0.
0.
0.
0.
0.
0.
0.
0.
0.
0.
0.
0.
0.
-0.002
-0.003
-0.004
-0.005
-0.008
-0.007
-0.009
-0.008
-0.005
-0.002
0.
0.
0.
0.
0.
0.
0.
0.
0.
0.
0.
0.
0.
0.
0.
0.
0.
0.
0.
0.
0.
0.
0.
0.
0.
0.
0.
0.
0.
-0.001
-0.001
-0.004
-0.006
-0.011
-0.013
-0.017
-0.017
-0.015
-0.012
-0.010
-0.007
-0.004
0.
0.
0.
0.
0.
0.
0.
0.
0.
0.
0.
0.
0.
0.
0.
0.
0.
0.
0.
0.
0.
0.
0.
0.
0.
0.
0.
-0.001
-0.002
-0.006
-0.008
-0.013
-0.019
-0.026
-0.030
-0.031
-0.028
-0.023
-0.017
-0.011
-0.007
-0.004
0.
0.
0.
0.
0.
0.
0.
0.
0.
0.
0.
0.
0.
0.
0.
0.
0.
0.
0.
0.
0.
0.
0.
0.
-0.001
-0.002
-0.003
-0.005
-0.011
-0.018
-0.026
-0.034
-0.043
-0.048
-0.048
-0.044
-0.034
-0.025
-0.016
-0.010
-0.005
-0.002
0.
0.
0.
0.
0.
0.
0.
0.
0.
0.
0.
0.
0.
0.
0.
0.
0.
0.
0.
0.
0.
0.
-0.002
-0.003
-0.005
-0.007
-0.014
-0.021
-0.030
-0.041
-0.052
-0.061
-0.066
-0.066
-0.059
-0.046
-0.032
-0.020
-0.012
-0.007
-0.002
0.001
0.001
0.001
0.001
0.
0.
0.
0.
0.
0.
0.
0.
0.
0.
0.
0.
0.
0.
0.
0.
0.
-0.002
-0.004
-0.006
-0.008
-0.014
-0.022
-0.034
-0.046
-0.059
-0.073
-0.081
-0.085
-0.083
-0.072
-0.056
-0.036
-0.024
-0.014
-0.007
-0.001
0.001
0.001
0.001
0.001
0.001
0.
0.
0.
0.
0.
0.
0.
0.
0.
0.
0.
0.
0.
0.
0.
-0.001
-0.003
-0.005
-0.007
-0.014
-0.024
-0.035
-0.052
-0.073
-0.090
-0.103
-0.109
-0.105
-0.096
-0.084
-0.067
-0.043
-0.029
-0.016
-0.007
-0.001
0.001
0.001
0.002
0.001
0.002
0.001
0.
0.
0.
0.
0.
0.
0.
0.
0.
0.
0.
0.
0.001
0.001
-0.001
-0.005
-0.007
-0.015
-0.021
-0.037
-0.054
-0.079
-0.107
-0.127
-0.143
-0.144
-0.134
-0.117
-0.095
-0.074
-0.052
-0.036
-0.022
-0.014
-0.004
0.001
0.004
0.003
0.003
0.002
0.002
0.001
0.
0.
0.
0.
0.
0.
0.
0.
0.
0.001
0.001
0.001
-0.002
-0.003
-0.008
-0.013
-0.021
-0.034
-0.050
-0.076
-0.111
-0.142
-0.160
-0.174
-0.184
-0.175
-0.145
-0.118
-0.092
-0.067
-0.047
-0.032
-0.015
-0.009
0.000
0.002
0.003
0.005
0.003
0.001
0.002
0.
0.
0.
0.
0.
0.
0.
0.001
0.001
0.001
0.002
-0.001
-0.003
-0.007
-0.013
-0.020
-0.030
-0.047
-0.073
-0.111
-0.153
-0.140
0.239
0.249
-0.180
-0.234
-0.202
-0.162
-0.129
-0.101
-0.076
-0.060
-0.036
-0.018
-0.010
-0.002
0.001
0.003
0.005
0.001
0.002
0.
0.
0.
0.
0.
0.
0.001
0.001
0.001
0.002
-0.001
-0.002
-0.006
-0.011
-0.021
-0.033
-0.053
-0.073
-0.103
-0.160
-0.216
0.050
2.601
2.726
0.013
-0.345
-0.307
-0.255
-0.216
-0.179
-0.143
-0.114
-0.084
-0.047
-0.024
-0.010
-0.001
0.003
0.004
0.001
0.002
0.
0.
0.
0.
0.
0.
0.001
0.001
0.001
0.001
-0.001
-0.007
-0.014
-0.027
-0.044
-0.066
-0.091
-0.115
-0.159
-0.227
-0.180
1.282
3.279
2.041
-0.115
-0.379
-0.401
-0.368
-0.321
-0.257
-0.193
-0.174
-0.143
-0.106
-0.055
-0.023
-0.004
0.001
0.005
0.003
0.002
0.
0.
0.
0.
0.
0.
0.001
0.001
0.002
-0.001
-0.004
-0.012
-0.027
-0.057
-0.087
-0.121
-0.152
-0.189
-0.244
-0.280
6.352
679.575
749.804
17.613
3.254
6.088
4.068
0.871
-0.270
0.281
1.339
1.420
0.838
-0.083
-0.094
-0.048
-0.011
0.000
0.005
0.003
0.001
0.
0.
0.
0.
0.
0.
0.001
0.002
0.002
-0.002
-0.006
-0.022
-0.052
-0.094
-0.137
-0.181
-0.229
-0.287
-0.359
-0.293
48.820
100038.430
102292.859
1030.305
37.850
227.730
1989.649
194.719
2.613
10.091
64.542
1059.319
708.106
4.626
-0.096
-0.076
-0.026
-0.003
0.004
0.004
0.002
0.
0.
0.
0.
0.
0.
0.001
0.001
0.000
-0.001
-0.009
-0.032
-0.077
-0.123
-0.183
-0.250
-0.318
-0.378
-0.384
-0.372
10.041
1341.450
18248.211
5223.158
95.743
9579.896
101751.453
22445.500
23.602
148.605
5485.317
104209.148
102045.984
63.141
0.053
-0.106
-0.044
-0.011
0.001
0.003
0.002
0.
0.
0.
0.
0.
0.
0.001
0.001
0.000
0.000
-0.012
-0.040
-0.094
-0.161
-0.237
-0.327
-0.384
-0.156
1.732
1.774
60.335
1096.178
100285.891
51125.688
102.322
1866.869
120735.352
59019.531
130.514
99.391
2520.722
14584.341
110053.109
35.905
-0.085
-0.142
-0.071
-0.028
-0.008
0.001
0.001
0.001
0.
0.
0.
0.
0.
0.
0.002
0.001
0.
-0.014
-0.043
-0.109
-0.191
-0.278
-0.173
0.294
8.117
16.798
6.803
388.719
33538.539
8494.140
4160.053
41.532
643.917
107290.008
84401.992
134.659
3.747
19.446
71.695
511.685
2.782
0.834
-0.043
-0.107
-0.061
-0.019
-0.004
-0.001
0.001
0.
0.
0.
0.
0.
0.
0.001
0.002
-0.003
-0.021
-0.054
-0.118
-0.216
-0.021
3.092
12.402
602.944
1297.907
31.230
41.158
519.821
109.846
17.062
15.525
996.341
102066.445
107159.867
325.848
1.864
0.281
2.772
2.883
106.349
281.058
8.113
-0.066
-0.098
-0.039
-0.012
-0.002
0.000
0.000
0.
0.
0.
0.
0.000
0.001
0.
-0.005
-0.025
-0.060
-0.132
-0.238
-0.011
4.083
28.317
1663.924
4534.127
51.834
0.794
4.308
11.381
45.076
78.466
148.440
3578.180
100215.609
1654.765
4.255
4.634
33.855
22.118
3134.333
21288.793
72.833
0.755
-0.105
-0.062
-0.019
-0.005
-0.001
0.001
0.
0.
0.
0.000
0.002
-0.001
-0.003
-0.015
-0.040
-0.085
-0.166
-0.291
-0.395
0.573
9.686
51.902
71.679
7.978
3.990
29.197
1234.579
79037.391
5613.139
1535.794
131.679
882.780
66.919
0.958
3.779
27.167
90.716
5119.053
41997.211
2978.856
33.688
0.070
-0.070
-0.027
-0.008
-0.001
0.001
0.
0.
0.
0.002
0.000
-0.004
-0.012
-0.036
-0.080
-0.140
-0.222
-0.349
-0.449
0.274
5.470
256.569
1165.445
602.972
78.694
39.114
7147.270
105984.156
9913.848
10920.703
123.845
19.399
7.382
56.732
44.082
24.221
746.739
1526.150
17831.373
100071.914
222.836
0.361
-0.070
-0.027
-0.008
-0.001
0.001
0.
0.
0.001
0.002
-0.003
-0.009
-0.032
-0.075
-0.126
-0.169
-0.097
1.205
2.708
514.671
2590.544
980.976
9423.225
100112.297
6474.221
29.334
12501.715
100828.930
1752.130
213.919
59350.547
3537.432
355.801
1124.273
14001.834
496.597
6564.617
5491.808
194.303
577.261
14.865
-0.006
-0.063
-0.024
-0.007
-0.001
0.001
0.
0.
0.002
0.001
-0.005
-0.022
-0.057
-0.109
0.317
4.710
10.014
273.262
609.007
1395.994
10384.232
159.393
1065.883
100009.188
1788.687
9.123
313.456
2709.404
100.405
104.143
37750.555
102337.773
22984.168
17905.768
200055.047
2682.146
6650.664
5414.629
34.737
1.153
-0.023
-0.106
-0.052
-0.017
-0.006
-0.001
0.001
0.
0.
0.003
-0.001
-0.010
-0.033
-0.084
-0.033
20.496
1929.086
746.853
37279.664
100046.852
506.391
278.738
25.644
13.385
59.023
18.650
10.157
27.097
9.386
1.672
82.522
2245.711
116816.945
37874.020
1844.468
10744.327
535.062
256.088
42.788
1.848
-0.275
-0.177
-0.093
-0.035
-0.012
-0.003
0.001
0.000
0.
0.
0.002
-0.001
-0.016
-0.045
-0.111
0.023
60.023
33032.539
6734.267
3949.877
7131.146
284.157
428.891
16.133
14.864
711.707
993.104
2144.802
56848.922
517.854
3.465
294.098
22506.113
101266.898
108255.461
492.771
76.369
738.244
3709.030
113.861
-0.287
-0.306
-0.154
-0.071
-0.029
-0.008
-0.002
0.001
0.
0.
0.
0.003
-0.004
-0.022
-0.059
-0.146
-0.241
3.824
104.089
186.647
146.962
35.871
12405.138
100112.469
284.531
106.103
88441.406
170762.797
137251.797
100146.906
4950.392
5.938
53.238
1257.519
686.346
153.812
8145.215
960.360
361.594
97.800
8.203
-0.457
-0.307
-0.137
-0.064
-0.030
-0.008
0.001
0.
0.
0.
0.001
0.003
-0.008
-0.031
-0.074
-0.178
-0.342
-0.351
4.846
88.717
300.991
94.092
745.175
7342.066
60.052
29.648
1850.224
21698.010
22640.982
3559.985
128.083
1.881
366.609
100077.563
100043.805
141.633
4656.002
18951.795
101951.977
4376.901
7.710
-0.435
-0.301
-0.140
-0.064
-0.028
-0.010
-0.002
0.
0.
0.
0.001
0.001
-0.014
-0.040
-0.094
-0.209
-0.359
1.342
53.761
10048.482
100901.531
101227.047
15.517
20.482
282.218
654.686
207.466
51.187
34.311
6.981
1.962
0.386
112.324
33486.637
11276.609
35.426
58.703
2172.504
100484.250
102449.477
41.379
-0.134
-0.279
-0.144
-0.066
-0.026
-0.009
-0.002
0.
0.
0.
0.001
-0.005
-0.021
-0.056
-0.120
-0.242
-0.043
69.759
5607.526
23878.209
102573.367
638.060
21.122
1211.511
2622.464
16954.848
100064.383
754.395
3.006
51.788
386.780
42.980
2.741
27.783
20.888
3.123
2.475
17.019
80.522
82.723
45.194
3.842
-0.163
-0.139
-0.067
-0.027
-0.008
-0.002
0.
0.
0.
-0.002
-0.011
-0.032
-0.079
-0.162
-0.292
0.104
152.605
37072.551
2444.359
392.031
14.064
45.688
7788.068
8143.657
12424.606
101676.594
733.076
8.111
1789.025
100003.305
1301.990
5.812
0.159
19.383
386.900
146.778
7.090
16.485
77.302
147.162
9.766
-0.063
-0.136
-0.064
-0.024
-0.010
-0.002
0.
0.
0.
-0.007
-0.018
-0.052
-0.111
-0.193
-0.301
-0.324
4.898
61.712
63.154
257.364
788.601
600.508
374.176
32116.707
47369.191
118433.625
1058.683
23.382
418.473
9383.020
362.850
8.739
1.108
119.684
15028.401
2489.443
15.475
6.318
13.608
14.456
1.564
-0.190
-0.132
-0.059
-0.020
-0.008
-0.002
0.
0.
0.
-0.009
-0.027
-0.072
-0.133
-0.158
0.023
0.701
2.174
10.174
5916.515
100253.891
103053.648
102156.344
2032.250
3980.815
3006.014
101552.648
109369.195
2790.871
15.730
420.267
1218.108
35.535
0.204
21.827
518.113
179.908
5.880
12.580
60.014
14.933
0.219
-0.224
-0.128
-0.050
-0.019
-0.006
-0.002
0.
0.
0.
-0.011
-0.033
-0.085
-0.135
0.110
2.722
6.597
6.508
10.655
5410.070
100082.211
33019.172
20131.746
914.617
1337.432
240.409
1566.683
100168.148
1926.296
13.025
649.499
2108.144
45.660
-0.351
-0.271
2.673
2.916
26.924
349.953
1147.143
128.774
1.574
-0.204
-0.108
-0.045
-0.015
-0.005
0.
0.
0.
0.
-0.010
-0.033
-0.088
-0.127
0.320
10.000
22.989
3.693
0.891
33.650
194.810
76.012
247.702
2273.178
176.931
109.148
1815.636
86.508
318.173
775.436
91.478
41.137
2.890
-0.863
-0.932
-0.248
4.650
343.265
106174.570
501.506
33.838
0.530
-0.185
-0.093
-0.035
-0.012
-0.004
0.
0.
0.
0.
-0.008
-0.027
-0.073
-0.117
0.321
16.316
46.373
3.203
-0.384
0.028
52.797
1941.018
310.209
642.322
603.064
374.789
94169.195
20906.557
3666.318
122326.531
1118.726
47.850
0.314
-0.844
-0.799
0.423
6.560
63.537
4350.844
43.922
1.631
-0.214
-0.157
-0.070
-0.025
-0.008
-0.002
0.
0.
0.
0.
-0.005
-0.017
-0.048
-0.093
-0.055
1.389
3.085
0.146
-0.383
1.037
1234.061
100272.094
27501.297
101123.078
100830.438
7763.522
189833.203
23222.494
25618.098
102273.844
6356.604
55.832
1.112
6.705
7.828
0.642
1.978
4.300
5.207
2.509
-0.096
-0.220
-0.116
-0.047
-0.016
-0.004
-0.001
0.
0.
0.
0.
-0.003
-0.010
-0.027
-0.059
-0.086
-0.096
-0.125
-0.219
-0.304
0.068
86.033
5034.632
3553.132
41628.719
30315.338
3211.332
110035.461
7805.924
330.245
3719.463
23608.570
83.959
13.070
264.660
348.793
17.849
3.636
0.356
-0.243
-0.315
-0.265
-0.156
-0.073
-0.029
-0.008
-0.001
0.000
0.
0.
0.
0.
-0.002
-0.004
-0.013
-0.028
-0.049
-0.073
-0.106
-0.155
-0.219
-0.291
0.397
6.070
19.312
41.556
32.880
52.681
12388.275
8133.605
24.517
335.281
93.945
849.059
3664.697
3694.016
4474.652
1784.704
2117.825
16.618
-0.350
-0.309
-0.183
-0.093
-0.041
-0.017
-0.004
0.000
0.
0.
0.
0.
0.
0.
-0.003
-0.004
-0.013
-0.021
-0.031
-0.053
-0.085
-0.136
-0.222
-0.309
-0.087
4.636
13.554
2.596
0.818
25.850
96.901
167.796
1166.362
3430.459
3269.138
101342.266
113864.930
198910.203
105041.563
100055.867
85.240
-0.107
-0.209
-0.109
-0.055
-0.023
-0.006
-0.001
0.001
0.
0.
0.
0.
0.
0.
0.000
-0.002
-0.005
-0.009
-0.014
-0.025
-0.046
-0.081
-0.143
-0.224
-0.088
3.539
11.137
1.927
-0.077
21.261
4537.845
18383.094
11163.522
101063.008
109570.719
118671.813
1537.819
2603.098
1151.682
366.201
7.362
-0.181
-0.138
-0.066
-0.032
-0.012
-0.001
0.001
0.
0.
0.
0.
0.
0.
0.
-0.001
-0.001
-0.001
-0.003
-0.006
-0.014
-0.027
-0.049
-0.090
-0.150
-0.177
0.215
0.772
-0.056
0.191
17.354
974.395
2747.716
2493.583
100132.289
17406.768
9878.219
98.786
9.356
5.151
0.985
-0.140
-0.153
-0.086
-0.037
-0.016
-0.004
0.000
0.
0.
0.
0.
0.
0.
0.
0.
0.
0.
-0.001
-0.001
-0.002
-0.005
-0.014
-0.030
-0.054
-0.099
-0.137
-0.166
-0.191
-0.283
-0.147
3.340
18.582
17.772
19.127
75.177
54.573
160.738
15.021
-0.117
-0.283
-0.232
-0.157
-0.091
-0.045
-0.020
-0.009
-0.001
0.
0.
0.
0.
0.
0.
0.
0.
0.
0.
0.
0.
0.
0.
-0.002
-0.009
-0.019
-0.031
-0.057
-0.092
-0.123
-0.163
-0.218
-0.238
-0.032
0.629
0.297
-0.158
-0.025
0.251
0.952
0.005
-0.247
-0.203
-0.135
-0.080
-0.044
-0.023
-0.011
-0.006
-0.001
0.
0.
0.
0.
0.
0.
0.
0.
0.
0.
0.
0.
0.
0.
0.
-0.004
-0.010
-0.017
-0.031
-0.048
-0.069
-0.093
-0.125
-0.163
-0.179
-0.180
-0.203
-0.239
-0.248
-0.215
-0.186
-0.159
-0.132
-0.090
-0.060
-0.037
-0.023
-0.012
-0.006
-0.001
0.
0.
0.
0.
0.
0.
0.
0.
0.
0.
0.
0.
0.
0.
0.
0.
-0.001
-0.006
-0.008
-0.015
-0.023
-0.034
-0.044
-0.057
-0.079
-0.103
-0.116
-0.124
-0.124
-0.116
-0.107
-0.094
-0.076
-0.057
-0.040
-0.026
-0.016
-0.010
-0.005
-0.001
0.
0.
0.
0.
0.
0.
0.
0.
0.
0.
0.
0.
0.
0.
0.
0.
0.
0.
-0.002
-0.005
-0.007
-0.010
-0.013
-0.018
-0.024
-0.033
-0.044
-0.052
-0.052
-0.048
-0.045
-0.043
-0.039
-0.032
-0.022
-0.015
-0.010
-0.007
-0.004
-0.001
0.
0.
0.
0.
0.
0.
0.
0.
0.
0.
0.
0.
0.
0.
0.
0.
0.
0.
0.
0.
0.
-0.002
-0.003
-0.007
-0.008
-0.011
-0.012
-0.016
-0.018
-0.021
-0.022
-0.021
-0.019
-0.013
-0.010
-0.006
-0.003
-0.001
-0.001
0.
0.
0.
0.
0.
0.
0.
0.
0.
0.
0.
0.
0.
0.
0.
0.
0.
0.
0.
0.
0.
0.
0.
0.
0.
0.
0.
0.
0.
0.
0.
0.
0.
0.
0.
0.
0.
0.
0.
0.
0.
0.
0.
0.
0.
0.
0.
0.
0.
0.
0.
0.
0.
0.
0.
0.
0.
0.
0.
0.
0.
0.
0.
0.
0.
0.
0.
0.
0.
0.
0.
0.
0.
0.
0.
0.
0.
0.
0.
0.
0.
0.
0.
0.
0.
0.
0.
0.
0.
0.
0.
0.
0.
0.
0.
0.
0.
0.
0.
0.
0.
0.
0.
0.
0.
0.
0.
0.
0.
0.
0.
0.
0.
0.
0.
0.
0.
0.
0.
0.
0.
0.
0.
0.
0.
0.
0.
0.
0.
0.
0.
0.
0.
0.
0.
0.
0.
0.
0.
0.
0.
0.
0.
0.
0.
0.
0.
0.
0.
0.
0.
0.
0.
0.
0.
0.
0.
0.
0.
0.
0.
0.
0.
0.
0.
0.
0.
0.
0.
0.
0.
0.
0.
0.
0.
0.
0.
0.
0.
0.
0.
0.
0.
0.
0.
0.
0.
0.
0.
0.
0.
0.
0.
0.
0.
0.
0.
0.
0.
0.
0.
0.
0.
0.
0.
0.
0.
0.
0.
0.
0.
0.
0.
0.
0.
0.
0.
0.
0.
0.
0.
0.
0.
0.
0.
0.
0.
0.
0.
0.
0.
0.
0.
0.
0.
0.
0.
0.
0.
0.
0.
0.
0.
0.
0.
0.
0.
0.
0.
0.
0.
0.
0.
0.
0.
0.
0.
0.
0.
0.
0.
0.
0.
0.
0.
0.
0.
0.
0.
0.
0.
0.
0.
0.
0.
0.
0.
0.
0.
0.
0.
0.
0.
0.
0.
0.
0.
0.
0.
0.
0.
0.
0.
0.
0.
0.
0.
0.
0.
0.
0.
0.
0.
0.
0.
0.
0.
0.
0.
0.
0.
0.
0.
0.
0.
0.
0.
0.
0.
0.
0.
0.
0.
0.
0.
0.
0.
0.
0.
0.
0.
0.
0.
0.
0.
0.
0.
0.
0.
0.
0.
0.
0.
0.
0.
0.
0.
0.
0.
0.
0.
0.
0.
0.
0.
0.
0.
0.
0.
0.
0.
0.
0.
0.
0.
0.
0.
0.
0.
0.
0.
0.
0.
0.
0.
0.
0.
0.
0.
0.
0.
0.
0.
0.
0.
0.
0.
0.
0.
0.
0.
0.
0.
0.
0.
0.
0.
0.
0.
0.
0.
0.
0.
0.
0.
0.
0.
0.
0.
0.
0.
0.
0.
0.
0.
0.
0.
0.
0.
0.
0.
0.
0.
0.
0.
0.
0.
0.
0.
0.
0.
0.
0.
0.
0.
0.
0.
0.
0.
0.
0.
0.
0.
0.
0.
0.
0.
0.
0.
0.
0.
0.
0.
0.
0.
0.
0.
0.
0.
0.
0.
0.
0.
0.
0.
0.
0.
0.
0.
0.
0.
0.
0.
0.
0.
0.
0.
0.
0.
0.
0.
0.
0.
0.
0.
0.
0.
0.
0.
0.
0.
0.
0.
0.
0.
0.
0.
0.
0.
0.
0.
0.
0.
0.
0.
0.
0.
0.
0.
0.
0.
0.
0.
0.
0.
0.
0.
0.
0.
0.
0.
0.
0.
0.
0.
0.
-0.002
-0.002
-0.002
-0.002
-0.002
0.
0.
0.
0.
0.
0.
0.
0.
0.
0.
0.
0.
0.
0.
0.
0.
0.
0.
0.
0.
0.
0.
0.
0.
0.
0.
0.
0.
0.
0.
0.
0.
0.
-0.001
-0.003
-0.004
-0.004
-0.006
-0.006
-0.007
-0.005
-0.003
-0.002
0.
0.
0.
0.
0.
0.
0.
0.
0.
0.
0.
0.
0.
0.
0.
0.
0.
0.
0.
0.
0.
0.
0.
0.
0.
0.
0.
0.
0.
-0.001
-0.001
-0.003
-0.005
-0.009
-0.011
-0.014
-0.015
-0.014
-0.012
-0.009
-0.007
-0.004
0.
0.
0.
0.
0.
0.
0.
0.
0.
0.
0.
0.
0.
0.
0.
0.
0.
0.
0.
0.
0.
0.
0.
0.
0.
0.
0.
-0.002
-0.002
-0.006
-0.008
-0.014
-0.020
-0.027
-0.031
-0.033
-0.031
-0.023
-0.016
-0.011
-0.008
-0.004
0.
0.
0.
0.
0.
0.
0.
0.
0.
0.
0.
0.
0.
0.
0.
0.
0.
0.
0.
0.
0.
0.
0.
0.
-0.001
-0.002
-0.003
-0.005
-0.012
-0.019
-0.030
-0.039
-0.049
-0.057
-0.058
-0.053
-0.043
-0.030
-0.019
-0.011
-0.007
-0.002
0.
0.
0.
0.
0.
0.
0.
0.
0.
0.
0.
0.
0.
0.
0.
0.
0.
0.
0.
0.
0.
0.
-0.002
-0.004
-0.006
-0.010
-0.017
-0.026
-0.038
-0.050
-0.067
-0.079
-0.082
-0.080
-0.074
-0.067
-0.046
-0.029
-0.017
-0.009
-0.004
-0.001
0.001
0.001
0.
0.
0.
0.
0.
0.
0.
0.
0.
0.
0.
0.
0.
0.
0.
0.
0.
-0.001
-0.002
-0.005
-0.007
-0.011
-0.019
-0.030
-0.045
-0.061
-0.082
-0.105
-0.116
-0.113
-0.098
-0.101
-0.086
-0.064
-0.039
-0.022
-0.010
-0.004
-0.001
0.001
0.001
0.001
0.001
0.
0.
0.
0.
0.
0.
0.
0.
0.
0.
0.
0.
0.
0.
-0.001
-0.002
-0.004
-0.007
-0.011
-0.020
-0.033
-0.049
-0.069
-0.093
-0.125
-0.152
-0.160
-0.151
-0.126
-0.127
-0.108
-0.078
-0.045
-0.025
-0.013
-0.007
0.000
0.002
0.003
0.002
0.002
0.001
0.001
0.
0.
0.
0.
0.
0.
0.
0.
0.
0.
0.
0.001
0.000
-0.003
-0.006
-0.010
-0.019
-0.034
-0.053
-0.076
-0.107
-0.144
-0.184
-0.216
-0.217
-0.208
-0.185
-0.159
-0.131
-0.092
-0.052
-0.031
-0.018
-0.005
-0.001
0.002
0.002
0.003
0.003
0.002
0.001
0.
0.
0.
0.
0.
0.
0.
0.
0.001
0.001
0.001
0.001
0.
-0.004
-0.012
-0.019
-0.031
-0.050
-0.076
-0.107
-0.156
-0.198
-0.238
-0.272
-0.282
-0.263
-0.227
-0.184
-0.141
-0.097
-0.059
-0.039
-0.022
-0.010
-0.004
0.002
0.001
0.002
0.003
0.003
0.002
0.001
0.
0.
0.
0.
0.
0.
0.001
0.001
0.001
0.002
-0.002
-0.003
-0.008
-0.016
-0.026
-0.040
-0.066
-0.098
-0.140
-0.194
-0.203
0.029
0.009
-0.282
-0.315
-0.269
-0.210
-0.156
-0.112
-0.077
-0.053
-0.035
-0.018
-0.012
-0.004
0.000
0.001
0.002
0.003
0.002
0.002
0.
0.
0.
0.
0.
0.001
0.001
0.001
0.002
-0.001
-0.002
-0.006
-0.015
-0.025
-0.039
-0.059
-0.084
-0.125
-0.181
-0.220
1.431
25.087
28.255
1.752
-0.337
-0.333
-0.269
-0.213
-0.165
-0.127
-0.092
-0.060
-0.036
-0.021
-0.012
-0.006
0.000
0.001
0.002
0.003
0.002
0.
0.
0.
0.
0.001
0.001
0.001
0.002
0.001
-0.002
-0.007
-0.014
-0.028
-0.045
-0.064
-0.093
-0.125
-0.172
-0.237
-0.146
14.724
948.371
1108.275
18.636
-0.263
-0.441
-0.381
-0.302
-0.239
-0.202
-0.156
-0.114
-0.070
-0.039
-0.023
-0.010
-0.003
0.001
0.003
0.003
0.001
0.
0.
0.
0.
0.001
0.001
0.002
0.002
-0.002
-0.006
-0.015
-0.034
-0.061
-0.095
-0.123
-0.163
-0.192
-0.236
-0.311
-0.243
9.942
416.903
482.855
12.300
0.623
-0.345
-0.466
-0.302
0.024
0.393
-0.020
-0.173
-0.135
-0.079
-0.035
-0.014
-0.006
0.002
0.001
0.002
0.002
0.
0.
0.
0.
0.001
0.002
0.002
0.000
-0.003
-0.012
-0.031
-0.067
-0.105
-0.145
-0.192
-0.236
-0.279
-0.335
-0.395
0.204
12.836
21.616
10.426
70.060
490.162
22.409
0.529
3.551
21.400
73.229
12.194
0.600
-0.123
-0.121
-0.063
-0.023
-0.007
0.003
0.002
0.001
0.001
0.
0.
0.
0.
0.001
0.001
0.002
0.000
-0.005
-0.021
-0.050
-0.095
-0.127
-0.097
-0.052
-0.145
-0.338
-0.447
-0.508
2.221
123.061
140.528
14.044
3380.234
100891.789
881.530
30.170
42.951
467.208
5897.980
373.463
157.921
8.540
-0.114
-0.091
-0.036
-0.011
0.001
0.003
0.003
0.001
0.
0.
0.
0.
0.001
0.000
0.002
-0.001
-0.008
-0.027
-0.071
-0.111
0.085
0.720
1.540
3.117
0.399
-0.555
-0.635
0.247
19.241
41.531
20.700
779.541
102554.844
103573.578
379.486
36.677
2476.763
101450.766
58019.453
128600.211
591.870
0.134
-0.117
-0.052
-0.019
0.000
0.003
0.003
0.
0.
0.
0.
0.
0.001
0.000
0.002
0.
-0.007
-0.031
-0.079
-0.127
0.113
0.852
2.910
11.577
2.233
-0.338
-0.620
0.803
9.982
71.533
56.638
633.613
169662.313
21704.691
195.531
10.691
1203.945
100031.531
12743.276
3767.904
29.258
-0.114
-0.157
-0.078
-0.029
-0.006
0.002
0.001
0.
0.
0.
0.
0.
0.001
0.001
0.002
0.001
-0.007
-0.033
-0.082
-0.159
-0.213
0.547
10.538
10.903
39.577
58.852
4.082
3.194
21.298
33.118
24.401
430.789
87117.531
103749.750
1068.172
14.550
13.236
121.104
42.753
16.508
0.501
-0.243
-0.190
-0.111
-0.051
-0.014
-0.003
-0.001
0.001
0.
0.
0.
0.
0.001
0.001
0.002
0.002
-0.011
-0.032
-0.080
-0.172
-0.190
16.691
1926.741
852.689
30302.248
100004.617
205.247
1.239
3.884
2.096
0.744
72.535
100114.969
102736.719
1843.299
22.114
5.535
19.921
141.135
38.721
2.021
1.717
0.044
-0.137
-0.082
-0.032
-0.008
-0.002
0.000
0.000
0.
0.
0.
0.
0.001
0.002
0.000
-0.013
-0.037
-0.080
-0.171
-0.199
17.959
2339.012
6870.995
111281.930
100063.102
481.527
0.533
-0.485
1.925
4.190
6.078
209.965
501.736
124.265
19.903
23.884
400.652
63372.215
2489.333
16.131
12.254
1.476
-0.090
-0.102
-0.051
-0.015
-0.003
0.000
0.001
0.
0.
0.
0.001
0.002
0.000
-0.005
-0.021
-0.050
-0.101
-0.197
-0.319
0.625
28.860
1664.439
2999.287
633.996
18.788
-0.489
2.080
57.396
197.220
39.847
6.706
4.495
9.889
3.534
6.702
223.071
16565.105
1200.019
22.020
33.490
17.170
1.288
-0.094
-0.062
-0.022
-0.005
-0.001
0.001
0.
0.
0.001
0.002
0.001
-0.004
-0.017
-0.039
-0.083
-0.140
-0.230
-0.367
-0.477
0.491
12.512
18.101
10.535
16.303
3.994
8.418
778.785
10010.053
825.424
18.787
45.842
20.234
20.190
20.939
8.624
38.970
15.700
10.297
39.586
75.710
4.277
-0.064
-0.061
-0.021
-0.007
-0.001
0.001
0.
0.
0.001
0.002
-0.002
-0.013
-0.033
-0.071
-0.129
-0.195
-0.263
-0.225
-0.258
1.695
3.868
4.303
46.094
361.372
55.136
18.525
15119.219
107798.805
3893.208
159.868
100038.227
5060.389
15275.799
16676.588
340.241
18.356
15.008
14.186
4.724
7.022
0.638
-0.095
-0.053
-0.017
-0.006
-0.001
0.001
0.
0.001
0.002
0.002
-0.004
-0.023
-0.059
-0.113
-0.163
-0.051
0.351
6.160
9.224
4.575
7.115
1.405
23.268
167.503
29.808
4.143
370.850
3331.478
174.880
127.673
67733.359
103250.258
130270.680
123092.625
100365.578
258.190
15.773
13.013
0.730
-0.156
-0.160
-0.092
-0.039
-0.013
-0.003
-0.001
0.001
0.
0.002
0.002
-0.001
-0.013
-0.037
-0.092
-0.167
0.318
5.785
6.606
50.172
86.855
6.876
0.957
-0.354
0.657
10.187
40.873
14.493
9.367
15.067
5.419
4.862
255.425
25702.277
3725.308
3300.246
113644.102
6289.303
9.631
1.304
-0.295
-0.284
-0.161
-0.075
-0.025
-0.008
-0.003
0.001
0.
0.
0.002
0.001
-0.001
-0.019
-0.052
-0.131
-0.221
0.817
15.100
14.082
25.533
30.185
5.836
6.529
0.062
2.187
328.010
18503.119
1235.048
769.394
52.152
0.189
2.810
34.293
491.740
269.331
114.140
99.137
58.981
75.887
3.176
-0.423
-0.273
-0.131
-0.058
-0.023
-0.005
0.001
0.001
0.
0.
0.002
0.003
-0.003
-0.025
-0.070
-0.164
-0.298
-0.210
2.886
65.440
703.516
88.422
31.906
98.123
4.912
5.486
702.978
159080.781
102412.250
8635.766
205.923
1.284
4.972
33.196
27.104
333.964
100087.211
11619.437
597.627
25.986
0.796
-0.461
-0.264
-0.115
-0.055
-0.025
-0.004
0.001
0.
0.
0.
0.003
0.003
-0.010
-0.036
-0.086
-0.197
-0.376
-0.061
36.775
2073.336
20892.682
711.549
12.703
25.331
18.319
28.308
79.225
10422.983
11353.155
236.362
20.354
0.099
17.854
602.156
335.990
250.010
102112.813
104686.766
101249.867
204.075
1.787
-0.463
-0.266
-0.118
-0.053
-0.021
-0.003
0.
0.
0.
0.
0.003
-0.004
-0.017
-0.049
-0.109
-0.243
-0.414
1.106
523.180
100266.844
102670.398
205.721
3.891
56.741
9375.893
45904.480
264.132
37.837
28.477
10.510
4.469
0.425
8.305
168.152
105.210
7.999
324.544
46299.219
4720.234
2989.616
9.294
-0.433
-0.259
-0.119
-0.054
-0.021
-0.006
-0.002
0.
0.
0.
0.002
-0.007
-0.028
-0.071
-0.148
-0.304
-0.413
3.657
141.139
21185.521
7331.816
107.989
78.130
37230.887
133500.313
104611.563
99561.898
418.501
3.233
120.885
1298.628
103.708
11.534
6.146
3.531
0.548
31.809
224.718
174.856
110.048
3.364
-0.334
-0.247
-0.121
-0.056
-0.022
-0.006
-0.002
0.
0.
0.
-0.005
-0.016
-0.048
-0.111
-0.205
-0.344
-0.394
4.626
61.194
573.390
661.019
169.018
226.879
100075.250
103118.133
8869.426
93305.844
436.980
12.070
9350.928
100206.914
6238.425
380.480
32.663
0.877
3.515
40.133
1690.376
12176.263
23547.412
35.069
-0.151
-0.225
-0.120
-0.053
-0.018
-0.006
-0.002
0.
0.
0.
-0.009
-0.028
-0.075
-0.140
-0.119
-0.051
1.116
5.558
9.248
18.628
36.334
92.419
569.355
2825.293
101563.008
120759.805
100162.461
362.147
7.423
1465.436
127323.898
47156.297
1304.598
69.617
2.459
16.685
163.297
454.176
1131.264
1475.443
11.356
-0.276
-0.221
-0.113
-0.046
-0.018
-0.005
-0.002
0.
0.
0.
-0.014
-0.044
-0.093
0.068
4.550
15.287
56.409
485.842
78.790
100.287
898.796
4218.830
100637.531
113796.953
111346.773
3004.790
3725.210
169.180
20.585
67.978
36014.590
103511.555
461.142
17.162
6.681
6.994
106.235
386.433
180.350
9.760
0.132
-0.346
-0.211
-0.097
-0.043
-0.014
-0.006
0.
0.
0.
0.
-0.017
-0.052
-0.103
0.868
31.258
401.806
1957.771
4589.984
362.579
95.493
829.106
2455.871
103700.008
35047.699
198871.313
33167.742
45.868
79.200
21.983
50.920
98865.625
100012.195
603.303
7.249
4.520
3.903
111.347
683.422
370.358
10.637
0.572
-0.291
-0.191
-0.088
-0.036
-0.010
-0.004
0.
0.
0.
0.
-0.016
-0.052
-0.106
0.382
16.654
1513.384
11184.293
275.959
27.745
4.449
22.036
2187.762
16976.738
231.934
52677.137
3713.155
604.635
176.946
332.589
42.188
150.542
360.113
16.103
-0.151
-0.348
10.664
705.598
1131.650
199.125
120.447
3.782
-0.247
-0.171
-0.074
-0.031
-0.010
-0.003
0.
0.
0.
0.
-0.012
-0.042
-0.101
-0.098
8.469
6654.720
100055.977
184.565
2.020
2.576
4.698
610.456
8202.594
41.549
45.219
113.323
28555.430
27872.178
42705.207
9512.342
194.215
3.819
0.715
1.905
1.190
2.692
102.542
3300.024
5597.929
11079.755
30.366
-0.115
-0.140
-0.060
-0.022
-0.006
-0.001
0.
0.
0.
0.
-0.008
-0.027
-0.073
-0.116
0.732
52.446
177.397
7.451
2.523
5.959
23.654
491.808
89.531
884.240
702.429
123.011
26028.725
108290.117
109391.898
103654.492
60337.258
110.187
24.922
106.482
114.597
6.196
86.316
916.612
564.585
456.726
7.342
-0.151
-0.106
-0.042
-0.017
-0.003
0.000
0.
0.
0.
0.
-0.004
-0.014
-0.040
-0.080
-0.105
0.100
0.236
-0.200
0.003
0.306
4.535
47.405
34.034
275.599
225.050
46.982
254.934
582.805
945.377
16244.829
100052.031
237.243
561.699
99204.219
100018.391
158.426
31.694
127.512
12.386
1.941
-0.054
-0.141
-0.072
-0.026
-0.008
-0.002
0.001
0.
0.
0.
0.
-0.002
-0.005
-0.019
-0.040
-0.070
-0.098
-0.151
-0.210
-0.280
-0.377
-0.368
2.426
85.972
292.149
31.748
3.213
21.229
18.271
7.345
50.049
134.855
35.609
572.030
106676.961
104554.719
229.476
14.424
2.086
-0.045
-0.245
-0.167
-0.093
-0.041
-0.015
-0.002
0.001
0.000
0.
0.
0.
0.
-0.001
-0.003
-0.007
-0.017
-0.030
-0.052
-0.083
-0.124
-0.187
-0.295
-0.350
5.155
720.426
12460.648
260.424
5.640
11.971
390.866
984.312
2531.103
357.502
701.606
26201.795
100888.109
100264.617
229.678
58.783
2.114
-0.260
-0.193
-0.104
-0.051
-0.022
-0.004
0.000
0.001
0.
0.
0.
0.
0.
0.
0.000
-0.003
-0.008
-0.014
-0.022
-0.042
-0.070
-0.112
-0.194
-0.249
4.044
490.466
6509.109
187.907
46.143
221.880
100373.242
104196.609
100916.656
35198.418
100468.922
102028.109
1629.298
1127.636
30.702
6.270
0.213
-0.192
-0.118
-0.056
-0.027
-0.006
-0.001
0.001
0.
0.
0.
0.
0.
0.
0.
-0.001
0.000
-0.002
-0.006
-0.008
-0.022
-0.041
-0.071
-0.130
-0.194
0.493
18.970
76.439
15.131
52.470
1373.697
73431.945
100178.859
71042.063
3943.217
14937.139
105921.359
2345.575
5.983
0.480
-0.162
-0.192
-0.125
-0.066
-0.031
-0.011
-0.002
0.000
0.
0.
0.
0.
0.
0.
0.
0.
0.
0.
-0.001
-0.001
-0.003
-0.012
-0.025
-0.042
-0.083
-0.138
-0.118
0.967
3.195
0.924
5.667
221.746
3036.116
464.942
41.564
25.349
376.988
16948.121
206.894
0.517
-0.275
-0.201
-0.130
-0.071
-0.035
-0.017
-0.005
0.
0.
0.
0.
0.
0.
0.
0.
0.
0.
0.
0.
0.
0.
0.
-0.004
-0.013
-0.024
-0.045
-0.086
-0.124
-0.138
-0.147
-0.238
-0.069
5.238
89.598
71.825
1.946
-0.083
1.565
6.528
1.123
-0.190
-0.172
-0.110
-0.064
-0.035
-0.018
-0.009
-0.002
-0.001
0.
0.
0.
0.
0.
0.
0.
0.
0.
0.
0.
0.
0.
0.
-0.001
-0.006
-0.014
-0.025
-0.044
-0.071
-0.097
-0.128
-0.170
-0.192
-0.079
0.950
0.827
-0.155
-0.243
-0.210
-0.163
-0.145
-0.118
-0.082
-0.051
-0.030
-0.018
-0.010
-0.003
-0.001
0.
0.
0.
0.
0.
0.
0.
0.
0.
0.
0.
0.
0.
0.
0.
0.
-0.002
-0.007
-0.014
-0.021
-0.034
-0.048
-0.062
-0.081
-0.107
-0.122
-0.126
-0.131
-0.131
-0.123
-0.109
-0.094
-0.076
-0.055
-0.035
-0.023
-0.013
-0.008
-0.002
-0.001
0.
0.
0.
0.
0.
0.
0.
0.
0.
0.
0.
0.
0.
0.
0.
0.
0.
0.
-0.002
-0.007
-0.009
-0.015
-0.019
-0.027
-0.033
-0.044
-0.056
-0.067
-0.065
-0.058
-0.049
-0.044
-0.037
-0.032
-0.022
-0.014
-0.009
-0.006
-0.001
0.
0.
0.
0.
0.
0.
0.
0.
0.
0.
0.
0.
0.
0.
0.
0.
0.
0.
0.
0.
0.
-0.002
-0.004
-0.006
-0.009
-0.010
-0.014
-0.018
-0.021
-0.023
-0.024
-0.024
-0.021
-0.018
-0.014
-0.010
-0.005
-0.003
-0.001
-0.001
0.
0.
0.
0.
0.
0.
0.
0.
0.
0.
0.
0.
0.
0.
0.
0.
0.
0.
0.
0.
0.
0.
0.
0.
0.
0.
0.
0.
0.
0.
0.
0.
0.
0.
0.
0.
0.
0.
0.
0.
0.
0.
0.
0.
0.
0.
0.
0.
0.
0.
0.
0.
0.
0.
0.
0.
0.
0.
0.
0.
0.
0.
0.
0.
0.
0.
0.
0.
0.
0.
0.
0.
0.
0.
0.
0.
0.
0.
0.
0.
0.
0.
0.
0.
0.
0.
0.
0.
0.
0.
0.
0.
0.
0.
0.
0.
0.
0.
0.
0.
0.
0.
0.
0.
0.
0.
0.
0.
0.
0.
0.
0.
0.
0.
0.
0.
0.
0.
0.
0.
0.
0.
0.
0.
0.
0.
0.
0.
0.
0.
0.
0.
0.
0.
0.
0.
0.
0.
0.
0.
0.
0.
0.
0.
0.
0.
0.
0.
0.
0.
0.
0.
0.
0.
0.
0.
0.
0.
0.
0.
0.
0.
0.
0.
0.
0.
0.
0.
0.
0.
0.
0.
0.
0.
0.
0.
0.
0.
0.
0.
0.
0.
0.
0.
0.
0.
0.
0.
0.
0.
0.
0.
0.
0.
0.
0.
0.
0.
0.
0.
0.
0.
0.
0.
0.
0.
0.
0.
0.
0.
0.
0.
0.
0.
0.
0.
0.
0.
0.
0.
0.
0.
0.
0.
0.
0.
0.
0.
0.
0.
0.
0.
0.
0.
0.
0.
0.
0.
0.
0.
0.
0.
0.
0.
0.
0.
0.
0.
0.
0.
0.
0.
0.
0.
0.
0.
0.
0.
0.
0.
0.
0.
0.
0.
0.
0.
0.
0.
0.
0.
0.
0.
0.
0.
0.
0.
0.
0.
0.
0.
0.
0.
0.
0.
0.
0.
0.
0.
0.
0.
0.
0.
0.
0.
0.
0.
0.
0.
0.
0.
0.
0.
0.
0.
0.
0.
0.
0.
0.
0.
0.
0.
0.
0.
0.
0.
0.
0.
0.
0.
0.
0.
0.
0.
0.
0.
0.
0.
0.
0.
0.
0.
0.
0.
0.
0.
0.
0.
0.
0.
0.
0.
0.
0.
0.
0.
0.
0.
0.
0.
0.
0.
0.
0.
0.
0.
0.
0.
0.
0.
0.
0.
0.
0.
0.
0.
0.
0.
0.
0.
0.
0.
0.
0.
0.
0.
0.
0.
0.
0.
0.
0.
0.
0.
0.
0.
0.
0.
0.
0.
0.
0.
0.
0.
0.
0.
0.
0.
0.
0.
0.
0.
0.
0.
0.
0.
0.
0.
0.
0.
0.
0.
0.
0.
0.
0.
0.
0.
0.
0.
0.
0.
0.
0.
0.
0.
0.
0.
0.
0.
0.
0.
0.
0.
0.
0.
0.
0.
0.
0.
0.
0.
0.
0.
0.
0.
0.
0.
0.
0.
0.
0.
0.
0.
0.
0.
0.
0.
0.
0.
0.
0.
0.
0.
0.
0.
0.
0.
0.
0.
0.
0.
0.
0.
0.
0.
0.
0.
0.
0.
0.
0.
0.
0.
0.
0.
0.
0.
0.
0.
0.
0.
0.
0.
0.
0.
0.
0.
0.
0.
0.
0.
0.
0.
0.
0.
0.
0.
0.
0.
0.
0.
0.
0.
0.
0.
0.
0.
0.
0.
0.
0.
0.
0.
0.
-0.003
-0.003
-0.003
-0.003
-0.003
-0.002
-0.002
0.
0.
0.
0.
0.
0.
0.
0.
0.
0.
0.
0.
0.
0.
0.
0.
0.
0.
0.
0.
0.
0.
0.
0.
0.
0.
0.
0.
0.
0.
0.
-0.001
-0.003
-0.004
-0.005
-0.008
-0.010
-0.011
-0.010
-0.009
-0.007
-0.004
-0.002
0.
0.
0.
0.
0.
0.
0.
0.
0.
0.
0.
0.
0.
0.
0.
0.
0.
0.
0.
0.
0.
0.
0.
0.
0.
0.
0.
-0.001
-0.001
-0.003
-0.006
-0.010
-0.015
-0.022
-0.025
-0.026
-0.023
-0.018
-0.013
-0.010
-0.007
-0.002
0.
0.
0.
0.
0.
0.
0.
0.
0.
0.
0.
0.
0.
0.
0.
0.
0.
0.
0.
0.
0.
0.
0.
0.
-0.001
-0.001
-0.003
-0.005
-0.010
-0.019
-0.026
-0.034
-0.043
-0.050
-0.052
-0.049
-0.040
-0.026
-0.017
-0.011
-0.007
-0.002
0.
0.
0.
0.
0.
0.
0.
0.
0.
0.
0.
0.
0.
0.
0.
0.
0.
0.
0.
0.
0.
0.
-0.002
-0.004
-0.006
-0.011
-0.018
-0.024
-0.036
-0.051
-0.068
-0.080
-0.082
-0.081
-0.078
-0.071
-0.051
-0.030
-0.018
-0.010
-0.005
-0.002
0.
0.
0.
0.
0.
0.
0.
0.
0.
0.
0.
0.
0.
0.
0.
0.
0.
0.
0.
-0.001
-0.002
-0.005
-0.008
-0.013
-0.021
-0.032
-0.048
-0.065
-0.094
-0.121
-0.126
-0.044
0.067
-0.058
-0.101
-0.082
-0.049
-0.027
-0.013
-0.007
-0.001
0.001
0.001
0.001
0.001
0.
0.
0.
0.
0.
0.
0.
0.
0.
0.
0.
0.
0.
0.
-0.001
-0.002
-0.005
-0.007
-0.016
-0.025
-0.039
-0.056
-0.082
-0.117
-0.159
-0.191
-0.138
0.946
2.599
0.607
-0.099
-0.104
-0.070
-0.036
-0.018
-0.008
0.000
0.002
0.003
0.002
0.001
0.001
0.
0.
0.
0.
0.
0.
0.
0.
0.
0.
0.
0.
0.
0.000
-0.004
-0.007
-0.013
-0.026
-0.046
-0.068
-0.098
-0.138
-0.192
-0.245
-0.268
-0.157
1.874
5.327
1.144
-0.101
-0.124
-0.084
-0.044
-0.022
-0.009
-0.002
0.000
0.002
0.002
0.003
0.002
0.002
0.
0.
0.
0.
0.
0.
0.
0.
0.
0.001
0.001
0.001
-0.001
-0.004
-0.011
-0.024
-0.045
-0.076
-0.104
-0.149
-0.208
-0.269
-0.324
-0.351
-0.310
0.143
0.759
0.081
-0.181
-0.147
-0.097
-0.052
-0.025
-0.013
-0.005
-0.003
-0.001
0.002
0.002
0.003
0.002
0.002
0.
0.
0.
0.
0.
0.
0.001
0.001
0.001
0.001
0.000
-0.003
-0.010
-0.020
-0.037
-0.064
-0.107
-0.146
-0.202
-0.269
-0.293
-0.288
-0.376
-0.322
-0.315
-0.305
-0.274
-0.228
-0.165
-0.108
-0.064
-0.039
-0.024
-0.011
-0.006
-0.004
-0.002
0.002
0.002
0.003
0.002
0.
0.
0.
0.
0.
0.001
0.001
0.001
0.001
0.002
-0.002
-0.006
-0.016
-0.028
-0.049
-0.087
-0.137
-0.189
-0.261
-0.316
-0.022
1.342
1.130
-0.164
-0.431
-0.425
-0.358
-0.272
-0.190
-0.129
-0.082
-0.055
-0.037
-0.026
-0.017
-0.011
-0.005
-0.002
0.002
0.003
0.002
0.002
0.
0.
0.
0.001
0.001
0.001
0.002
0.002
-0.003
-0.007
-0.014
-0.028
-0.044
-0.072
-0.118
-0.170
-0.235
-0.325
-0.271
8.302
336.161
361.449
10.596
-0.375
-0.500
-0.425
-0.332
-0.253
-0.185
-0.127
-0.085
-0.058
-0.044
-0.034
-0.021
-0.011
-0.003
0.000
0.002
0.003
0.002
0.
0.
0.001
0.000
0.002
0.001
0.001
-0.003
-0.007
-0.016
-0.033
-0.056
-0.085
-0.125
-0.173
-0.235
-0.299
-0.379
0.154
146.764
100009.031
100038.539
213.124
0.407
-0.578
-0.485
-0.336
-0.280
-0.245
-0.198
-0.148
-0.100
-0.068
-0.048
-0.030
-0.016
-0.006
-0.001
0.002
0.003
0.002
0.
0.
0.001
0.002
0.001
0.001
-0.001
-0.008
-0.021
-0.037
-0.067
-0.109
-0.146
-0.196
-0.252
-0.316
-0.361
-0.438
-0.034
82.979
70777.328
99341.664
165.502
2.017
-0.371
0.085
3.164
2.959
2.074
0.352
-0.202
-0.163
-0.105
-0.061
-0.035
-0.019
-0.007
0.000
0.000
0.002
0.001
0.
0.
0.001
0.002
0.001
0.002
-0.004
-0.016
-0.034
-0.068
-0.115
-0.151
-0.124
-0.001
-0.173
-0.357
-0.452
-0.523
-0.385
10.928
262.209
300.119
117.972
739.716
25.386
7.975
137.519
249.625
954.930
67.433
0.759
-0.209
-0.156
-0.086
-0.039
-0.018
-0.005
0.
0.001
0.001
0.001
0.
0.
0.001
0.001
0.002
0.001
-0.006
-0.021
-0.049
-0.098
-0.117
0.932
5.429
12.564
6.120
0.467
-0.498
-0.632
-0.508
8.792
253.985
201.873
14784.481
100719.750
636.106
69.653
30240.139
59554.105
100146.852
4553.702
12.690
0.704
-0.182
-0.111
-0.052
-0.019
-0.004
0.002
0.002
0.001
0.001
0.
0.
0.001
0.001
0.002
0.001
-0.009
-0.023
-0.060
-0.114
0.344
37.636
287.994
350.127
793.593
53.174
-0.112
-0.694
-0.525
1.038
8.920
10.935
927.728
12146.123
2828.283
61.199
10272.426
16061.015
107824.266
1877.414
298.792
14.970
-0.174
-0.130
-0.059
-0.024
-0.005
0.002
0.003
0.001
0.
0.
0.
0.001
0.001
0.002
0.001
-0.007
-0.024
-0.063
-0.120
0.453
60.289
509.294
545.536
46793.438
488.808
0.865
-0.551
4.492
33.564
11.050
3.729
1233.000
101422.773
11949.965
29.369
33.507
165.248
3276.653
384.649
24.122
1.720
-0.256
-0.156
-0.075
-0.031
-0.007
-0.001
0.003
0.
0.
0.
0.
0.001
0.001
0.001
0.002
-0.005
-0.024
-0.059
-0.121
-0.145
2.330
11.835
71.796
270.382
36.211
13.446
1.309
23.239
290.837
66.800
4.066
1038.256
101532.094
13061.277
77.177
1.697
7.587
29.271
15.189
1.608
-0.316
-0.312
-0.191
-0.097
-0.044
-0.014
0.000
0.000
0.001
0.
0.
0.
0.001
0.000
0.002
0.002
-0.004
-0.021
-0.053
-0.121
-0.233
-0.106
87.387
100301.047
29847.234
1247.991
1673.231
33.054
6.172
45.627
14.474
0.440
34.061
3964.737
15074.355
105.269
82.036
715.599
971.525
1147.748
111.267
1.734
-0.312
-0.219
-0.131
-0.061
-0.022
-0.005
-0.001
0.001
0.
0.
0.
0.
0.001
0.002
0.003
-0.005
-0.023
-0.054
-0.117
-0.238
-0.146
92.537
100160.125
137088.609
102516.820
6274.529
61.786
0.054
2.541
36.056
35.846
3.835
49.196
87.177
10.929
948.410
41310.141
8214.300
104538.016
22315.195
19.991
-0.175
-0.226
-0.149
-0.082
-0.032
-0.010
-0.001
0.000
0.000
0.
0.
0.
0.001
0.003
0.000
-0.011
-0.029
-0.066
-0.126
-0.247
-0.353
2.626
117.783
41342.730
99379.320
276.133
6.433
-0.381
48.642
11280.920
11332.833
79.446
1.316
-0.261
0.824
98.205
885.558
995.342
100094.789
7092.855
13.988
-0.085
-0.153
-0.147
-0.089
-0.039
-0.014
-0.002
0.000
0.001
0.
0.
0.001
0.003
0.002
-0.007
-0.020
-0.048
-0.086
-0.153
-0.264
-0.387
-0.120
5.374
46.535
65.463
7.635
-0.203
-0.315
68.327
27538.123
127322.008
18347.996
32.454
1.343
2.390
11.886
15.028
13.380
93.139
28.180
0.516
-0.178
-0.059
-0.127
-0.086
-0.043
-0.013
-0.002
-0.001
0.001
0.
0.001
0.001
0.002
-0.002
-0.016
-0.036
-0.071
-0.133
-0.213
-0.306
-0.412
-0.411
0.420
0.349
-0.196
-0.248
0.331
-0.309
7.333
897.612
101775.102
100416.742
72.096
54.813
101.320
2251.500
2605.748
37.580
0.739
-0.378
-0.453
-0.349
-0.208
-0.142
-0.079
-0.036
-0.011
-0.002
-0.001
0.001
0.
0.002
0.003
0.000
-0.008
-0.028
-0.065
-0.129
-0.211
-0.294
-0.372
-0.402
-0.458
-0.591
-0.672
-0.733
-0.523
0.087
-0.107
1.650
307.682
99640.703
8812.874
29.861
68.813
550.323
60914.070
67405.008
241.928
6.947
0.465
-0.372
-0.390
-0.246
-0.140
-0.068
-0.026
-0.008
-0.001
0.001
0.000
0.
0.001
0.002
0.000
-0.016
-0.048
-0.108
-0.198
-0.291
-0.320
-0.348
-0.148
-0.198
-0.598
-0.734
-0.780
-0.447
12.081
100.673
33.700
38.410
1027.056
313.416
4.970
10.790
141.239
8828.203
8826.776
114.933
182.707
452.097
9.237
-0.317
-0.245
-0.123
-0.051
-0.016
-0.005
-0.001
0.001
0.
0.
0.001
0.001
-0.001
-0.022
-0.070
-0.155
-0.254
-0.001
1.587
5.123
16.165
4.231
-0.466
-0.732
-0.642
2.988
1200.004
100099.766
6902.673
251.408
7.171
5.655
31.462
13.323
5.645
32.217
37.505
47.689
29640.041
100033.813
131.994
-0.070
-0.223
-0.108
-0.046
-0.015
-0.002
0.001
0.000
0.
0.
0.002
0.002
-0.007
-0.035
-0.090
-0.191
-0.235
3.037
32.479
466.088
22367.779
760.968
3.928
-0.595
-0.421
4.470
2494.338
100468.680
47241.590
1336.875
9.298
45.562
1198.302
253.138
3.430
13.104
354.098
387.901
1038.958
2817.595
23.852
-0.264
-0.219
-0.099
-0.044
-0.015
0.000
0.001
0.
0.
0.
0.003
0.000
-0.014
-0.043
-0.107
-0.226
-0.295
3.825
63.273
9139.843
100508.219
24662.053
14.573
-0.351
4.141
7.598
42.891
595.686
1534.201
565.119
57.076
24.187
420.139
119.353
4.294
12.016
439.680
29722.582
42231.301
107.846
0.625
-0.399
-0.223
-0.098
-0.041
-0.017
-0.001
0.
0.
0.
0.
0.004
-0.005
-0.022
-0.056
-0.130
-0.278
-0.425
2.498
222.306
100521.227
29790.824
532.926
4.310
12.239
486.666
1200.286
35.091
35.708
491.575
13761.500
681.051
15.200
78.379
173.899
62.721
9.972
370.670
103060.234
100224.953
241.622
0.454
-0.408
-0.217
-0.095
-0.041
-0.015
-0.002
0.
0.
0.
0.
0.000
-0.011
-0.034
-0.082
-0.180
-0.343
0.345
1395.083
3448.510
104085.758
102444.133
3547.912
33.577
466.324
3655.202
12433.343
156.693
10.695
17.580
217.356
87.189
544.688
2846.564
665.872
1635.239
77.065
6481.163
102341.148
2688.492
252.177
4.468
-0.350
-0.216
-0.094
-0.044
-0.016
-0.003
0.
0.
0.
0.
-0.005
-0.020
-0.060
-0.126
-0.229
-0.338
0.926
639.541
90657.500
123064.906
185534.375
100120.484
156.699
1952.154
2085.358
270.175
132.000
11.098
1.369
110.922
1685.646
4206.645
101902.188
893.585
129.033
20.262
711.888
101987.047
200068.000
100137.625
74.111
-0.165
-0.203
-0.095
-0.040
-0.014
-0.003
0.
0.
0.
0.
-0.011
-0.036
-0.089
-0.084
1.480
4.315
18.702
163.748
681.085
473.536
365.031
643.508
121.897
183.154
1365.237
473.662
486.390
14.963
0.659
175.885
100283.047
118341.414
100541.086
3540.730
32.757
82.318
100100.000
118341.680
13638.251
6672.070
21.804
-0.242
-0.195
-0.088
-0.038
-0.013
-0.004
0.
0.
0.
0.
-0.016
-0.055
-0.092
2.838
245.817
984.231
722.787
57800.426
1713.665
42.425
9.035
445.168
27334.166
4534.482
7254.579
140.238
54.150
4.033
0.055
60.588
17867.264
29745.809
2222.120
5936.215
3711.263
66.563
24800.053
151711.203
30346.186
60.728
0.316
-0.328
-0.181
-0.079
-0.033
-0.010
-0.004
0.
0.
0.
0.
-0.021
-0.063
0.008
57.626
17866.908
112421.539
106149.117
100670.117
27291.484
18.797
29.642
8268.495
108949.938
1619.231
11625.921
1262.723
16.912
46.211
68.235
20.768
2311.636
10289.558
157.465
2825.570
2311.225
42.129
5266.181
108575.242
100062.305
94.073
0.093
-0.306
-0.162
-0.068
-0.029
-0.009
-0.003
0.
0.
0.
0.
-0.020
-0.062
-0.022
54.955
2244.727
59665.879
109160.719
4955.044
296.733
7.422
46.755
37621.004
101635.328
422.913
1618.659
336.021
323.979
15403.187
100025.086
294.701
34.998
66.955
7.737
18.780
19.311
138.220
100041.039
101689.125
1591.514
695.298
9.487
-0.202
-0.142
-0.060
-0.025
-0.008
0.000
0.
0.
0.
0.
-0.015
-0.052
-0.106
0.285
13.909
9143.975
100603.008
242.714
226.345
1134.960
33.062
238.113
626.530
15.275
5.472
12.558
385.673
73379.094
103830.234
672.703
8.421
6.118
88.614
441.142
630.251
30.150
2508.740
103200.750
200045.875
100099.117
122.480
0.055
-0.116
-0.049
-0.017
-0.005
0.000
0.
0.
0.
0.
-0.009
-0.032
-0.085
-0.124
0.806
56.695
207.212
12.561
1038.471
9977.572
59.685
18.607
13.331
6.439
2.186
3.873
90.520
16766.348
33936.137
254.157
105.145
37.717
1802.515
2790.861
442.251
18.467
12422.338
145882.188
16020.126
4506.132
21.992
-0.056
-0.092
-0.037
-0.011
-0.002
0.001
0.
0.
0.
0.
-0.004
-0.017
-0.046
-0.094
-0.128
0.069
0.247
0.245
19.264
52.690
3.514
4.211
256.158
1303.845
51.037
0.831
8.033
149.623
212.615
76.363
193.698
249.629
100204.906
108756.766
15140.785
72.108
1926.191
59338.512
164.773
5.839
0.209
-0.124
-0.063
-0.021
-0.006
-0.001
0.001
0.
0.
0.
0.
-0.002
-0.008
-0.021
-0.047
-0.082
-0.129
-0.203
-0.252
-0.203
-0.216
-0.408
23.914
22364.471
100407.531
1061.938
2.758
-0.273
0.793
1.750
4.412
6.386
121.604
70756.352
44820.086
20272.279
79.159
6.104
16.797
1.660
-0.163
-0.145
-0.086
-0.034
-0.013
-0.002
0.001
0.000
0.
0.
0.
0.
-0.001
-0.003
-0.011
-0.021
-0.038
-0.064
-0.113
-0.170
-0.243
-0.361
-0.326
23.771
16564.563
116622.773
2898.362
206.717
197.356
37.297
87.289
391.857
73.638
16.617
84.013
372.273
290.159
10.928
-0.026
-0.250
-0.227
-0.160
-0.094
-0.045
-0.015
-0.003
0.000
0.001
0.
0.
0.
0.
0.
0.
-0.002
-0.004
-0.009
-0.018
-0.027
-0.055
-0.093
-0.149
-0.251
-0.235
16.209
7851.784
133508.516
2308.542
41900.398
69764.906
3724.719
2814.026
79027.250
2122.627
131.191
198.337
42.906
24.424
1.392
-0.242
-0.236
-0.161
-0.093
-0.047
-0.018
-0.003
-0.001
0.001
0.
0.
0.
0.
0.
0.
0.
-0.001
0.000
-0.004
-0.008
-0.013
-0.029
-0.052
-0.092
-0.168
-0.206
5.726
1232.568
88458.031
1052.673
10111.165
115057.695
101218.344
9396.060
3526.615
345.259
323.489
11097.010
166.609
0.944
-0.240
-0.229
-0.162
-0.093
-0.049
-0.021
-0.007
-0.002
0.001
0.000
0.
0.
0.
0.
0.
0.
0.
0.
0.
-0.001
-0.003
-0.005
-0.016
-0.030
-0.057
-0.110
-0.165
0.423
24.163
138.167
22.629
83.849
1631.295
179006.000
100887.219
68.272
4.914
47.089
530.692
32.484
0.052
-0.222
-0.157
-0.092
-0.047
-0.025
-0.013
-0.003
0.000
0.
0.
0.
0.
0.
0.
0.
0.
0.
0.
0.
0.
0.
0.
-0.007
-0.019
-0.032
-0.063
-0.109
-0.136
0.086
0.457
0.000
0.511
29.910
9999.823
8124.933
18.162
-0.174
0.380
1.943
0.306
-0.166
-0.133
-0.082
-0.047
-0.027
-0.015
-0.004
-0.001
-0.001
0.
0.
0.
0.
0.
0.
0.
0.
0.
0.
0.
0.
0.
0.
-0.002
-0.007
-0.018
-0.031
-0.057
-0.091
-0.117
-0.152
-0.199
-0.204
0.361
8.498
7.888
0.237
-0.221
-0.191
-0.148
-0.122
-0.099
-0.064
-0.040
-0.022
-0.013
-0.006
-0.002
-0.001
0.
0.
0.
0.
0.
0.
0.
0.
0.
0.
0.
0.
0.
0.
0.
0.
-0.004
-0.008
-0.016
-0.028
-0.042
-0.059
-0.077
-0.097
-0.122
-0.127
-0.108
-0.106
-0.121
-0.113
-0.096
-0.082
-0.066
-0.046
-0.029
-0.018
-0.011
-0.005
-0.002
-0.001
0.
0.
0.
0.
0.
0.
0.
0.
0.
0.
0.
0.
0.
0.
0.
0.
0.
0.
-0.004
-0.007
-0.012
-0.018
-0.025
-0.032
-0.040
-0.050
-0.062
-0.070
-0.068
-0.059
-0.048
-0.040
-0.033
-0.026
-0.018
-0.012
-0.007
-0.003
-0.001
0.
0.
0.
0.
0.
0.
0.
0.
0.
0.
0.
0.
0.
0.
0.
0.
0.
0.
0.
0.
0.
-0.003
-0.004
-0.007
-0.010
-0.012
-0.015
-0.018
-0.022
-0.026
-0.025
-0.023
-0.020
-0.017
-0.012
-0.009
-0.004
-0.003
-0.001
-0.001
0.
0.
0.
0.
0.
0.
0.
0.
0.
0.
0.
0.
0.
0.
0.
0.
0.
0.
0.
0.
0.
0.
0.
0.
0.
0.
0.
0.
0.
0.
0.
0.
0.
0.
0.
0.
0.
0.
0.
0.
0.
0.
0.
0.
0.
0.
0.
0.
0.
0.
0.
0.
0.
0.
0.
0.
0.
0.
0.
0.
0.
0.
0.
0.
0.
0.
0.
0.
0.
0.
0.
0.
0.
0.
0.
0.
0.
0.
0.
0.
0.
0.
0.
0.
0.
0.
0.
0.
0.
0.
0.
0.
0.
0.
0.
0.
0.
0.
0.
0.
0.
0.
0.
0.
0.
0.
0.
0.
0.
0.
0.
0.
0.
0.
0.
0.
0.
0.
0.
0.
0.
0.
0.
0.
0.
0.
0.
0.
0.
0.
0.
0.
0.
0.
0.
0.
0.
0.
0.
0.
0.
0.
0.
0.
0.
0.
0.
0.
0.
0.
0.
0.
0.
0.
0.
0.
0.
0.
0.
0.
0.
0.
0.
0.
0.
0.
0.
0.
0.
0.
0.
0.
0.
0.
0.
0.
0.
0.
0.
0.
0.
0.
0.
0.
0.
0.
0.
0.
0.
0.
0.
0.
0.
0.
0.
0.
0.
0.
0.
0.
0.
0.
0.
0.
0.
0.
0.
0.
0.
0.
0.
0.
0.
0.
0.
0.
0.
0.
0.
0.
0.
0.
0.
0.
0.
0.
0.
0.
0.
0.
0.
0.
0.
0.
0.
0.
0.
0.
0.
0.
0.
0.
0.
0.
0.
0.
0.
0.
0.
0.
0.
0.
0.
0.
0.
0.
0.
0.
0.
0.
0.
0.
0.
0.
0.
0.
0.
0.
0.
0.
0.
0.
0.
0.
0.
0.
0.
0.
0.
0.
0.
0.
0.
0.
0.
0.
0.
0.
0.
0.
0.
0.
0.
0.
0.
0.
0.
0.
0.
0.
0.
0.
0.
0.
0.
0.
0.
0.
0.
0.
0.
0.
0.
0.
0.
0.
0.
0.
0.
0.
0.
0.
0.
0.
0.
0.
0.
0.
0.
0.
0.
0.
0.
0.
0.
0.
0.
0.
0.
0.
0.
0.
0.
0.
0.
0.
0.
0.
0.
0.
0.
0.
0.
0.
0.
0.
0.
0.
0.
0.
0.
0.
0.
0.
0.
0.
0.
0.
0.
0.
0.
0.
0.
0.
0.
0.
0.
0.
0.
0.
0.
0.
0.
0.
0.
0.
0.
0.
0.
0.
0.
0.
0.
0.
0.
0.
0.
0.
0.
0.
0.
0.
0.
0.
0.
0.
0.
0.
0.
0.
0.
0.
0.
0.
0.
0.
0.
0.
0.
0.
0.
0.
0.
0.
0.
0.
0.
0.
0.
0.
0.
0.
0.
0.
0.
0.
0.
0.
0.
0.
0.
0.
0.
0.
0.
0.
0.
0.
0.
0.
0.
0.
0.
0.
0.
0.
0.
0.
0.
0.
0.
0.
0.
0.
0.
0.
0.
0.
0.
0.
0.
0.
0.
0.
0.
0.
0.
0.
0.
0.
0.
0.
0.
0.
0.
0.
-0.002
-0.002
-0.002
0.
0.
0.
0.
0.
0.
0.
0.
0.
0.
0.
0.
0.
0.
0.
0.
0.
0.
0.
0.
0.
0.
0.
0.
0.
0.
0.
0.
0.
0.
0.
0.
0.
0.
-0.001
-0.002
-0.003
-0.004
-0.004
-0.005
-0.005
-0.004
-0.002
-0.002
0.
0.
0.
0.
0.
0.
0.
0.
0.
0.
0.
0.
0.
0.
0.
0.
0.
0.
0.
0.
0.
0.
0.
0.
0.
0.
0.
0.
0.
-0.001
-0.001
-0.003
-0.006
-0.008
-0.010
-0.014
-0.014
-0.014
-0.011
-0.009
-0.007
-0.004
0.
0.
0.
0.
0.
0.
0.
0.
0.
0.
0.
0.
0.
0.
0.
0.
0.
0.
0.
0.
0.
0.
0.
0.
0.
0.
-0.001
-0.002
-0.004
-0.007
-0.010
-0.016
-0.024
-0.030
-0.033
-0.035
-0.032
-0.026
-0.018
-0.013
-0.009
-0.004
-0.002
0.
0.
0.
0.
0.
0.
0.
0.
0.
0.
0.
0.
0.
0.
0.
0.
0.
0.
0.
0.
0.
0.
-0.001
-0.002
-0.005
-0.006
-0.013
-0.018
-0.028
-0.041
-0.052
-0.065
-0.072
-0.071
-0.068
-0.055
-0.039
-0.025
-0.014
-0.009
-0.003
0.
0.
0.
0.
0.
0.
0.
0.
0.
0.
0.
0.
0.
0.
0.
0.
0.
0.
0.
0.
0.000
-0.001
-0.004
-0.007
-0.011
-0.018
-0.028
-0.042
-0.060
-0.085
-0.112
-0.121
-0.100
-0.066
-0.097
-0.098
-0.076
-0.045
-0.025
-0.013
-0.007
-0.001
0.001
0.001
0.001
0.
0.
0.
0.
0.
0.
0.
0.
0.
0.
0.
0.
0.
0.
0.
0.001
-0.001
-0.004
-0.009
-0.015
-0.024
-0.037
-0.054
-0.083
-0.119
-0.154
-0.180
-0.069
2.174
6.362
1.415
-0.065
-0.107
-0.076
-0.039
-0.020
-0.009
-0.002
0.000
0.001
0.001
0.002
0.001
0.
0.
0.
0.
0.
0.
0.
0.
0.
0.
0.
0.
0.001
0.000
-0.004
-0.007
-0.015
-0.026
-0.047
-0.073
-0.108
-0.155
-0.202
-0.235
-0.203
1.565
105.319
698.794
49.291
0.740
-0.101
-0.095
-0.055
-0.028
-0.011
-0.002
0.000
0.002
0.003
0.003
0.002
0.002
0.
0.
0.
0.
0.
0.
0.
0.
0.
0.
0.001
0.001
-0.002
-0.007
-0.014
-0.029
-0.054
-0.087
-0.121
-0.172
-0.249
-0.314
-0.268
-0.001
3.321
360.696
4154.242
147.800
2.131
0.088
-0.111
-0.068
-0.032
-0.015
-0.005
-0.002
0.001
0.002
0.002
0.003
0.002
0.002
0.
0.
0.
0.
0.
0.
0.001
0.001
0.001
0.002
0.001
-0.004
-0.010
-0.025
-0.051
-0.093
-0.132
-0.170
-0.217
-0.322
-0.337
-0.236
0.459
4.307
24.121
88.649
13.268
1.256
0.109
-0.126
-0.085
-0.047
-0.026
-0.013
-0.011
-0.006
-0.003
0.001
0.002
0.003
0.002
0.
0.
0.
0.
0.
0.001
0.001
0.001
0.001
0.001
0.
-0.005
-0.021
-0.039
-0.075
-0.130
-0.175
-0.198
-0.212
-0.226
4.228
13.286
4.414
20.580
13.684
2.978
0.451
-0.082
-0.173
-0.150
-0.096
-0.062
-0.040
-0.029
-0.026
-0.021
-0.011
-0.004
0.000
0.002
0.003
0.003
0.
0.
0.
0.001
0.001
0.001
0.002
0.002
0.
-0.004
-0.015
-0.030
-0.055
-0.103
-0.162
-0.219
-0.281
-0.362
0.218
45.976
220.448
42.285
18.871
6.359
0.378
-0.335
-0.381
-0.281
-0.186
-0.119
-0.085
-0.070
-0.063
-0.055
-0.042
-0.026
-0.011
-0.003
0.002
0.003
0.002
0.
0.
0.001
0.000
0.002
0.002
0.001
-0.002
-0.008
-0.014
-0.030
-0.049
-0.083
-0.143
-0.216
-0.292
-0.373
-0.481
-0.205
15.656
168.175
222.741
25.175
2.305
-0.080
-0.446
-0.449
-0.355
-0.246
-0.174
-0.125
-0.108
-0.096
-0.082
-0.064
-0.041
-0.019
-0.005
0.000
0.003
0.002
0.001
0.
0.001
0.002
0.001
0.001
-0.001
-0.011
-0.024
-0.040
-0.062
-0.093
-0.136
-0.209
-0.294
-0.366
-0.423
-0.437
-0.170
46.446
8761.791
13022.777
214.100
3.166
5.122
0.950
0.349
0.097
-0.274
-0.245
-0.196
-0.156
-0.133
-0.108
-0.079
-0.052
-0.024
-0.008
-0.001
0.003
0.002
0.001
0.001
0.002
0.001
0.001
0.000
-0.010
-0.028
-0.052
-0.081
-0.123
-0.165
-0.197
-0.182
-0.247
-0.326
-0.090
1.091
0.418
40.628
11342.150
103306.570
5446.908
8.347
6.281
15.587
130.568
60.316
2.665
-0.062
-0.282
-0.226
-0.168
-0.127
-0.090
-0.052
-0.023
-0.007
-0.001
0.003
0.002
0.001
0.001
0.001
0.002
0.001
-0.002
-0.020
-0.046
-0.078
-0.129
-0.183
-0.175
0.787
5.887
5.444
2.789
0.748
1.623
0.865
142.007
100619.445
77028.602
525.411
12.775
26.542
312.208
41491.199
6162.208
140.488
15.817
0.021
-0.295
-0.214
-0.139
-0.084
-0.043
-0.019
-0.008
-0.001
0.003
0.001
0.001
0.001
0.001
0.002
0.001
-0.004
-0.026
-0.058
-0.108
-0.169
-0.058
7.551
67.484
422.027
137.760
28.818
4.712
0.138
0.141
167.403
100004.094
100018.609
1861.624
315.883
38.265
379.498
110290.969
102988.906
15200.294
313.658
1.760
-0.333
-0.250
-0.148
-0.083
-0.035
-0.014
-0.006
-0.001
0.002
0.001
0.
0.001
0.001
0.002
0.001
-0.005
-0.026
-0.065
-0.128
-0.191
2.846
1761.599
101793.719
100595.516
14475.440
234.389
8.158
45.305
3.621
12.807
169.825
129.054
207.276
86.340
16.402
83.177
51071.188
70998.203
3060.449
132.442
1.298
-0.360
-0.273
-0.155
-0.078
-0.036
-0.011
-0.004
0.000
0.000
0.001
0.
0.001
0.001
0.001
0.002
-0.006
-0.024
-0.058
-0.126
-0.198
4.125
4931.802
100880.633
103336.523
102948.375
4071.209
14.112
34.770
108.866
3494.933
388.180
4.408
32.619
453.606
96.842
4.737
55.587
69.541
26.617
6.010
-0.177
-0.453
-0.306
-0.164
-0.079
-0.037
-0.012
-0.003
0.000
0.001
0.
0.
0.001
0.001
0.001
0.002
-0.004
-0.020
-0.049
-0.109
-0.193
0.075
24.964
153.791
168.961
1633.123
399.414
137.791
15.443
1795.717
100011.484
18272.770
17.652
30.105
423.298
97.744
2.526
2.431
12.161
30.431
24.536
1.376
-0.444
-0.328
-0.181
-0.089
-0.040
-0.014
0.000
0.002
0.
0.
0.
0.
0.001
0.002
0.001
-0.002
-0.016
-0.041
-0.086
-0.183
-0.323
-0.294
24.954
100330.859
583.774
1410.161
6866.170
106.663
165.398
7093.242
648.899
4.847
1.786
18.948
20.074
4.745
447.600
10348.260
33807.285
22334.586
70.465
0.554
-0.327
-0.207
-0.100
-0.045
-0.016
0.
0.000
0.001
0.
0.
0.
0.001
0.002
0.003
-0.003
-0.014
-0.039
-0.083
-0.173
-0.337
-0.412
13.062
2379.450
2922.722
102103.430
6717.193
87.284
9.095
13.492
70.680
66.863
2.933
2.044
2.810
13.126
18271.029
100292.609
109470.969
101835.766
434.335
4.514
-0.301
-0.232
-0.121
-0.051
-0.020
-0.004
-0.001
0.001
0.
0.
0.
0.001
0.001
0.002
-0.003
-0.019
-0.047
-0.093
-0.175
-0.328
-0.408
5.722
294.183
4480.852
100677.078
7115.532
17.805
2.295
92.122
78983.172
70718.227
98.931
5.349
5.672
3.751
600.929
16583.699
1517.051
1778.884
177.959
2.986
-0.313
-0.230
-0.126
-0.057
-0.021
-0.008
-0.001
0.001
0.
0.
0.001
0.001
0.003
-0.002
-0.008
-0.030
-0.060
-0.115
-0.199
-0.324
-0.332
22.393
3084.363
1226.396
286.163
47.162
0.635
-0.060
137.006
100033.227
101209.281
581.860
8.770
2.950
13.260
12.966
14.643
8.849
17.699
5.549
-0.136
-0.339
-0.222
-0.122
-0.056
-0.023
-0.007
-0.001
0.001
0.
0.
0.002
0.003
0.001
-0.005
-0.022
-0.047
-0.094
-0.162
-0.247
-0.354
-0.420
4.757
177.319
93.255
2.364
-0.380
-0.843
-0.747
7.550
360.826
14070.875
3093.166
22.699
76.307
7775.954
2554.804
280.577
8.739
-0.444
-0.571
-0.506
-0.359
-0.208
-0.114
-0.051
-0.021
-0.006
-0.001
0.001
0.
0.
0.002
0.003
0.000
-0.013
-0.041
-0.087
-0.156
-0.244
-0.338
-0.423
-0.506
-0.457
0.449
0.109
-0.637
-0.789
-0.802
-0.197
2.864
1114.433
100067.719
100035.695
51.332
361.472
100151.531
163398.266
100081.242
149.132
1.562
0.699
-0.356
-0.336
-0.204
-0.098
-0.041
-0.016
-0.003
-0.001
0.001
0.
0.
0.003
0.000
-0.002
-0.025
-0.070
-0.133
-0.197
-0.221
-0.076
-0.184
-0.361
-0.575
-0.642
-0.307
0.676
0.204
3.236
54.647
139.117
104.611
6474.563
1297.472
10.905
29.726
1114.270
63817.918
63376.184
111.126
302.038
361.791
9.065
-0.247
-0.198
-0.091
-0.033
-0.009
-0.003
0.001
0.001
0.
0.
0.003
0.000
-0.006
-0.035
-0.101
-0.163
-0.002
4.938
50.064
35.422
32.465
4.241
-0.502
1.184
30.856
40.727
49.168
1481.291
73465.109
1995.081
18.261
38.057
698.405
179.543
8.942
57.577
64.760
1577.579
116988.555
103505.063
113.861
0.018
-0.190
-0.090
-0.032
-0.008
-0.002
0.001
0.
0.
0.
0.003
0.001
-0.010
-0.048
-0.124
-0.189
0.933
157.812
20187.422
6243.843
30666.047
259.112
1.645
2.105
152.682
222.950
76.110
5565.159
100978.625
33657.887
26.889
1298.301
100013.430
51049.715
30.719
1.410
318.988
47296.926
103306.758
5143.792
28.512
-0.157
-0.189
-0.084
-0.032
-0.008
0.000
0.
0.
0.
0.
0.005
-0.001
-0.018
-0.055
-0.138
-0.243
0.892
206.434
45904.195
41986.891
110282.164
1180.603
5.434
0.712
10.210
13.693
69.361
2255.063
103119.109
41918.813
384.489
465.607
100713.563
8449.598
35.864
3.210
1138.363
104184.930
26796.705
102.272
1.188
-0.326
-0.189
-0.077
-0.029
-0.007
0.000
0.
0.
0.
0.
0.005
-0.005
-0.024
-0.065
-0.155
-0.314
-0.265
9.397
122.278
406.631
1137.798
89.046
22.397
48.146
14.130
7.052
108.492
8775.080
101516.570
106478.883
21089.334
156.608
4333.795
57568.824
2083.190
71.851
372.185
33401.113
57065.242
108.881
0.140
-0.348
-0.177
-0.076
-0.029
-0.010
-0.002
0.
0.
0.
0.
0.000
-0.011
-0.035
-0.090
-0.199
-0.374
0.085
263.426
3321.314
8556.376
8924.663
1001.829
145.386
378.339
42.140
20.281
26.082
318.696
209.640
2805.529
897.559
125670.539
137214.984
106357.711
101200.133
2805.345
106167.961
100493.609
1222.542
22.282
0.187
-0.326
-0.171
-0.071
-0.033
-0.009
-0.002
0.
0.
0.
0.
-0.005
-0.020
-0.062
-0.132
-0.236
-0.264
3.293
318.114
101322.609
104210.922
13834.577
52665.848
161.543
483.239
71.965
21.566
9.141
63.601
28.213
12.951
60.486
14420.988
110498.000
1726.260
10016.616
184.084
686.279
24177.904
11442.987
170.844
3.272
-0.292
-0.166
-0.073
-0.032
-0.009
-0.002
0.
0.
0.
0.
-0.010
-0.038
-0.090
-0.065
5.672
36.542
257.115
16825.098
102081.172
100624.000
231.750
247.854
47.649
165.633
96.121
21.543
1.987
1.313
0.844
13.996
494.405
2981.048
124765.352
37871.508
148.208
961.712
87163.172
100568.383
1006.598
51.472
1.343
-0.289
-0.158
-0.069
-0.027
-0.008
-0.003
0.
0.
0.
0.
-0.016
-0.056
-0.090
3.555
1114.772
101231.523
3362.896
101844.547
36874.188
3518.777
48.059
1517.456
414.259
23.400
18.201
4.364
10.997
23.789
2.853
4.860
144.976
400.019
100557.695
200057.281
75874.289
528.176
18812.623
30219.473
4248.795
25.345
-0.169
-0.287
-0.146
-0.060
-0.025
-0.008
-0.001
0.
0.
0.
0.
-0.020
-0.062
0.039
86.374
38509.734
100888.688
3857.322
42183.531
1659.722
20.420
160.520
80764.547
38891.531
84.584
12.524
11.234
318.865
1032.654
76.160
4.141
10.311
32.661
758.235
53514.156
33028.605
45.712
965.142
38398.094
15054.754
41.151
-0.112
-0.259
-0.125
-0.053
-0.021
-0.007
0.001
0.
0.
0.
0.
-0.019
-0.061
0.001
93.586
5409.595
4316.582
9439.200
481.943
73.637
33.922
330.528
100910.719
100817.281
165.636
5.016
103.545
100126.039
103098.109
13826.986
113.123
1.182
5.010
13.466
94.600
117.350
53.216
22299.262
46173.316
304.194
26.572
0.913
-0.205
-0.112
-0.046
-0.018
-0.004
0.001
0.
0.
0.
0.
-0.015
-0.049
-0.101
0.353
5.174
53.128
141.840
22.957
2728.785
39328.773
560.343
100675.180
17151.305
167.568
6.924
122.780
100904.492
108097.875
70875.195
207.626
7.677
516.712
2447.241
88455.328
100036.000
100.841
480.825
11897.954
4395.503
406.321
7.043
-0.126
-0.095
-0.039
-0.012
-0.003
0.001
0.
0.
0.
0.
-0.008
-0.031
-0.082
-0.132
-0.087
1.991
4.660
18.835
33331.137
104538.242
633.757
3508.879
1126.462
151.013
8.978
85.140
6582.475
1745.891
202.389
13.334
35.438
3759.841
104788.969
121203.281
85893.742
64.746
1067.269
22367.676
781.688
62.133
2.194
-0.120
-0.077
-0.027
-0.008
-0.001
0.001
0.
0.
0.
0.
-0.004
-0.017
-0.044
-0.095
-0.155
-0.209
-0.202
1.988
98.470
376.849
21.178
17.626
390.823
1753.393
81.389
8.981
120.431
55.941
5.811
0.363
11.102
221.436
47800.652
32611.219
165.503
5.810
303.464
2539.741
46.329
1.188
-0.087
-0.105
-0.048
-0.015
-0.004
-0.001
0.001
0.
0.
0.
0.
-0.002
-0.007
-0.021
-0.047
-0.090
-0.154
-0.232
-0.259
0.129
0.479
-0.205
33.629
22675.781
133535.344
1210.496
3.876
0.273
0.013
-0.494
-0.532
-0.042
56.659
8529.138
4570.583
56.922
2.195
2.237
6.442
0.734
-0.154
-0.126
-0.069
-0.025
-0.009
0.000
0.001
0.
0.
0.
0.
0.
-0.001
-0.003
-0.009
-0.022
-0.042
-0.077
-0.141
-0.209
-0.291
-0.437
-0.404
16.071
1964.354
17837.914
380.412
14.413
18.279
2.706
1.644
3.993
1.264
1.806
25.476
22.548
3.978
0.042
-0.314
-0.237
-0.175
-0.124
-0.074
-0.032
-0.011
-0.001
0.000
0.001
0.
0.
0.
0.
0.
0.
0.000
-0.005
-0.012
-0.020
-0.035
-0.070
-0.117
-0.189
-0.309
-0.304
12.037
3337.775
104548.617
2562.838
616.926
7547.356
194.266
25.239
32.850
9.240
0.725
1.135
0.355
-0.037
-0.286
-0.253
-0.181
-0.114
-0.068
-0.030
-0.011
-0.002
-0.001
0.001
0.
0.
0.
0.
0.
0.
0.
0.
0.000
-0.004
-0.010
-0.015
-0.037
-0.066
-0.112
-0.201
-0.215
10.078
5136.494
102725.375
4348.726
102676.563
102455.148
3567.451
216.310
15.234
3.971
1.555
5.494
0.864
-0.260
-0.243
-0.171
-0.104
-0.059
-0.032
-0.013
-0.004
-0.001
0.001
0.
0.
0.
0.
0.
0.
0.
0.
0.
0.
-0.001
-0.003
-0.008
-0.022
-0.037
-0.066
-0.127
-0.183
1.006
52.734
364.321
49.920
1267.228
381.562
5897.968
4518.052
16.150
0.008
0.300
1.678
0.219
-0.196
-0.159
-0.098
-0.058
-0.033
-0.016
-0.006
-0.001
0.000
0.
0.
0.
0.
0.
0.
0.
0.
0.
0.
0.
0.
0.
-0.002
-0.008
-0.022
-0.040
-0.072
-0.122
-0.142
0.280
1.096
0.205
0.445
9.185
683.183
576.154
6.114
-0.227
-0.215
-0.125
-0.142
-0.126
-0.087
-0.055
-0.031
-0.018
-0.008
-0.002
0.000
0.
0.
0.
0.
0.
0.
0.
0.
0.
0.
0.
0.
0.
0.
0.
-0.003
-0.010
-0.020
-0.035
-0.067
-0.102
-0.123
-0.153
-0.197
-0.206
0.055
2.939
2.738
0.034
-0.174
-0.149
-0.117
-0.096
-0.071
-0.044
-0.026
-0.015
-0.008
-0.004
-0.001
0.
0.
0.
0.
0.
0.
0.
0.
0.
0.
0.
0.
0.
0.
0.
0.
0.
-0.004
-0.010
-0.019
-0.029
-0.047
-0.065
-0.082
-0.099
-0.119
-0.123
-0.109
-0.106
-0.102
-0.089
-0.071
-0.060
-0.047
-0.031
-0.021
-0.011
-0.007
-0.004
-0.001
0.
0.
0.
0.
0.
0.
0.
0.
0.
0.
0.
0.
0.
0.
0.
0.
0.
0.
0.
-0.004
-0.009
-0.013
-0.019
-0.026
-0.034
-0.040
-0.046
-0.058
-0.063
-0.060
-0.049
-0.038
-0.032
-0.025
-0.019
-0.014
-0.008
-0.005
-0.001
-0.001
0.
0.
0.
0.
0.
0.
0.
0.
0.
0.
0.
0.
0.
0.
0.
0.
0.
0.
0.
0.
0.
-0.004
-0.004
-0.007
-0.012
-0.013
-0.015
-0.017
-0.020
-0.024
-0.021
-0.020
-0.017
-0.015
-0.011
-0.006
-0.003
-0.001
-0.001
-0.001
0.
0.
0.
0.
0.
0.
0.
0.
0.
0.
0.
0.
0.
0.
0.
0.
0.
0.
0.
0.
0.
0.
0.
0.
0.
0.
0.
0.
0.
0.
0.
0.
0.
0.
0.
0.
0.
0.
0.
0.
0.
0.
0.
0.
0.
0.
0.
0.
0.
0.
0.
0.
0.
0.
0.
0.
0.
0.
0.
0.
0.
0.
0.
0.
0.
0.
0.
0.
0.
0.
0.
0.
0.
0.
0.
0.
0.
0.
0.
0.
0.
0.
0.
0.
0.
0.
0.
0.
0.
0.
0.
0.
0.
0.
0.
0.
0.
0.
0.
0.
0.
0.
0.
0.
0.
0.
0.
0.
0.
0.
0.
0.
0.
0.
0.
0.
0.
0.
0.
0.
0.
0.
0.
0.
0.
0.
0.
0.
0.
0.
0.
0.
0.
0.
0.
0.
0.
0.
0.
0.
0.
0.
0.
0.
0.
0.
0.
0.
0.
0.
0.
0.
0.
0.
0.
0.
0.
0.
0.
0.
0.
0.
0.
0.
0.
0.
0.
0.
0.
0.
0.
0.
0.
0.
0.
0.
0.
0.
0.
0.
0.
0.
0.
0.
0.
0.
0.
0.
0.
0.
0.
0.
0.
0.
0.
0.
0.
0.
0.
0.
0.
0.
0.
0.
0.
0.
0.
0.
0.
0.
0.
0.
0.
0.
0.
0.
0.
0.
0.
0.
0.
0.
0.
0.
0.
0.
0.
0.
0.
0.
0.
0.
0.
0.
0.
0.
0.
0.
0.
0.
0.
0.
0.
0.
0.
0.
0.
0.
0.
0.
0.
0.
0.
0.
0.
0.
0.
0.
0.
0.
0.
0.
0.
0.
0.
0.
0.
0.
0.
0.
0.
0.
0.
0.
0.
0.
0.
0.
0.
0.
0.
0.
0.
0.
0.
0.
0.
0.
0.
0.
0.
0.
0.
0.
0.
0.
0.
0.
0.
0.
0.
0.
0.
0.
0.
0.
0.
0.
0.
0.
0.
0.
0.
0.
0.
0.
0.
0.
0.
0.
0.
0.
0.
0.
0.
0.
0.
0.
0.
0.
0.
0.
0.
0.
0.
0.
0.
0.
0.
0.
0.
0.
0.
0.
0.
0.
0.
0.
0.
0.
0.
0.
0.
0.
0.
0.
0.
0.
0.
0.
0.
0.
0.
0.
0.
0.
0.
0.
0.
0.
0.
0.
0.
0.
0.
0.
0.
0.
0.
0.
0.
0.
0.
0.
0.
0.
0.
0.
0.
0.
0.
0.
0.
0.
0.
0.
0.
0.
0.
0.
0.
0.
0.
0.
0.
0.
0.
0.
0.
0.
0.
0.
0.
0.
0.
0.
0.
0.
0.
0.
0.
0.
0.
0.
0.
0.
0.
0.
0.
0.
0.
0.
0.
0.
0.
0.
0.
0.
0.
0.
0.
0.
0.
0.
0.
0.
0.
0.
0.
0.
0.
0.
0.
0.
0.
0.
0.
0.
0.
0.
0.
0.
0.
0.
0.
0.
0.
0.
0.
0.
0.
0.
0.
0.
0.
0.
0.
0.
0.
0.
0.
0.
0.
0.
0.
0.
-0.002
-0.002
-0.002
0.
0.
0.
0.
0.
0.
0.
0.
0.
0.
0.
0.
0.
0.
0.
0.
0.
0.
0.
0.
0.
0.
0.
0.
0.
0.
0.
0.
0.
0.
0.
0.
0.
-0.001
-0.001
-0.003
-0.003
-0.003
-0.006
-0.008
-0.007
-0.007
-0.004
-0.002
0.
0.
0.
0.001
0.
0.
0.
0.
0.
0.
0.
0.
0.
0.
0.
0.
0.
0.
0.
0.
0.
0.
0.
0.
0.
0.
0.
0.
0.
-0.001
-0.001
-0.004
-0.007
-0.010
-0.014
-0.016
-0.016
-0.015
-0.013
-0.011
-0.008
-0.004
-0.002
0.001
0.001
0.001
0.001
0.
0.
0.
0.
0.
0.
0.
0.
0.
0.
0.
0.
0.
0.
0.
0.
0.
0.
0.
0.
-0.001
-0.002
-0.005
-0.008
-0.011
-0.017
-0.022
-0.030
-0.037
-0.043
-0.043
-0.040
-0.032
-0.023
-0.015
-0.010
-0.005
-0.001
0.001
0.001
0.001
0.
0.
0.
0.
0.
0.
0.
0.
0.
0.
0.
0.
0.
0.
0.
0.
0.
0.000
0.001
-0.002
-0.004
-0.008
-0.013
-0.019
-0.030
-0.040
-0.059
-0.075
-0.088
-0.091
-0.089
-0.083
-0.071
-0.050
-0.030
-0.017
-0.010
-0.003
-0.001
0.001
0.
0.
0.
0.
0.
0.
0.
0.
0.
0.
0.
0.
0.
0.
0.
0.
0.001
0.001
0.
-0.003
-0.007
-0.010
-0.019
-0.027
-0.042
-0.065
-0.093
-0.121
-0.148
-0.162
-0.087
0.021
-0.079
-0.117
-0.096
-0.060
-0.032
-0.015
-0.008
-0.001
0.002
0.002
0.002
0.001
0.
0.
0.
0.
0.
0.
0.
0.
0.
0.
0.
0.
0.001
0.001
0.
-0.004
-0.008
-0.014
-0.024
-0.038
-0.060
-0.091
-0.135
-0.173
-0.189
-0.144
0.225
11.127
38.506
6.455
0.120
-0.108
-0.090
-0.052
-0.025
-0.011
-0.003
0.000
0.003
0.003
0.001
0.002
0.
0.
0.
0.
0.
0.
0.
0.
0.
0.
0.000
0.001
-0.001
-0.004
-0.008
-0.015
-0.027
-0.049
-0.081
-0.114
-0.169
-0.240
-0.262
1.493
8.341
9.839
2489.470
100007.164
705.788
8.413
1.072
-0.071
-0.069
-0.035
-0.016
-0.005
-0.001
0.002
0.002
0.003
0.003
0.002
0.001
0.
0.
0.
0.
0.
0.
0.
0.
0.002
0.002
0.000
-0.007
-0.013
-0.026
-0.051
-0.094
-0.137
-0.124
-0.087
-0.285
-0.197
16.008
156.200
40.944
27284.422
100255.773
4708.097
201.804
18.870
0.267
-0.086
-0.048
-0.023
-0.011
-0.007
-0.004
0.000
0.002
0.002
0.003
0.002
0.
0.
0.
0.
0.
0.
0.001
0.001
0.002
0.000
-0.004
-0.009
-0.022
-0.046
-0.089
-0.135
-0.107
1.317
4.410
1.183
0.393
8.976
83.987
394.159
428.883
2184.269
324.973
317.855
26.802
0.333
-0.107
-0.070
-0.039
-0.028
-0.026
-0.019
-0.010
-0.004
0.001
0.002
0.003
0.003
0.
0.
0.
0.001
0.001
0.001
0.001
0.002
0.000
-0.006
-0.014
-0.033
-0.070
-0.120
-0.145
0.169
5.937
21.209
6.271
122.935
810.264
177.046
27312.504
6638.350
638.767
42.207
13.379
2.235
-0.107
-0.128
-0.091
-0.075
-0.067
-0.059
-0.049
-0.034
-0.014
-0.004
0.002
0.003
0.002
0.
0.
0.001
0.001
0.001
0.002
0.001
0.000
-0.006
-0.013
-0.027
-0.048
-0.095
-0.150
0.014
1.040
4.020
6.927
9.121
13671.020
101110.367
6197.670
10374.699
757.920
64.450
6.272
-0.115
-0.308
-0.239
-0.164
-0.128
-0.123
-0.097
-0.072
-0.070
-0.057
-0.033
-0.010
-0.001
0.002
0.003
0.001
0.
0.001
0.002
0.002
0.001
-0.002
-0.007
-0.019
-0.034
-0.054
-0.079
-0.135
-0.216
-0.116
0.626
1.358
0.680
2.060
523.526
34012.664
100476.336
11659.819
335.481
29.425
3.538
-0.437
-0.447
-0.322
-0.228
-0.186
-0.163
-0.117
0.101
-0.013
-0.074
-0.050
-0.018
-0.003
0.002
0.003
0.002
0.001
0.001
0.002
0.001
-0.001
-0.009
-0.030
-0.052
-0.074
-0.104
-0.142
-0.202
-0.294
-0.364
-0.127
1.560
5.715
1.955
96.669
41799.336
27476.113
238.662
282.094
7347.992
141.353
3.480
0.390
-0.336
-0.328
-0.269
-0.213
-0.152
-0.006
-0.039
-0.088
-0.058
-0.022
-0.004
0.000
0.003
0.001
0.001
0.001
0.002
0.001
-0.006
-0.029
-0.057
-0.081
-0.103
-0.169
-0.232
-0.173
0.416
0.895
3.591
40.847
808.386
106.079
75.693
18902.092
110329.156
2338.149
163.872
3306.328
644.793
449.529
168.224
3.364
-0.393
-0.370
-0.285
-0.203
-0.153
-0.126
-0.098
-0.058
-0.022
-0.004
0.
0.003
0.001
0.001
0.001
0.002
-0.001
-0.012
-0.049
-0.079
-0.043
0.095
-0.126
-0.168
7.238
148.308
141.150
194.210
80.420
1765.228
164.656
82.763
22686.631
19524.795
315.187
14.409
2065.322
100797.398
101425.219
88331.945
48.624
0.246
-0.432
-0.336
-0.242
-0.191
-0.143
-0.095
-0.046
-0.017
-0.005
0.
0.002
0.001
0.002
0.001
0.002
-0.002
-0.019
-0.063
-0.103
-0.046
0.196
-0.038
3.593
170.031
100243.109
42510.430
41333.535
529.784
24.804
5.310
92.449
37158.023
20182.250
55.403
17.281
2966.443
100408.820
102377.336
20470.881
52.277
2.737
-0.332
-0.391
-0.289
-0.208
-0.138
-0.072
-0.031
-0.013
-0.002
0.001
0.000
0.001
0.002
0.001
0.002
-0.002
-0.020
-0.068
-0.116
-0.159
-0.147
0.975
194.808
4258.466
133560.297
19286.752
6170.660
618.443
100434.469
103.961
17.282
101.175
76.732
9.127
26.251
95.814
647.656
304.315
222.679
16.436
2.147
-0.021
-0.393
-0.316
-0.205
-0.120
-0.060
-0.021
-0.009
-0.003
0.001
0.001
0.
0.001
0.001
0.002
-0.002
-0.018
-0.061
-0.116
-0.188
-0.268
1.379
386.136
10533.165
70909.094
2376.011
447.801
5040.492
42668.820
278.545
2940.434
389.137
6.358
0.445
6.334
16.164
20.559
12.061
90.634
52.672
3.636
0.100
-0.465
-0.345
-0.205
-0.104
-0.049
-0.019
-0.005
0.000
0.001
0.001
0.
0.001
0.002
0.001
-0.001
-0.013
-0.046
-0.099
-0.177
-0.283
-0.216
7.551
41.645
68.054
50.550
12459.585
1896.499
1366.195
2693.716
115042.289
13906.604
18.671
-0.307
3.546
15.773
5.770
7.885
390.037
241.662
32.424
2.105
-0.435
-0.363
-0.202
-0.096
-0.043
-0.018
-0.005
0.
0.001
0.
0.
0.001
0.002
0.001
0.002
-0.011
-0.033
-0.075
-0.151
-0.271
-0.410
-0.345
1.495
39.351
71.599
51434.457
104507.742
79541.492
745.092
6523.224
621.374
4.956
-0.012
6.438
32.370
11.711
37.141
254.019
750.118
1074.219
83.506
1.006
-0.351
-0.205
-0.097
-0.043
-0.018
-0.001
0.001
0.
0.
0.
0.
0.001
0.003
0.001
-0.009
-0.026
-0.064
-0.131
-0.251
-0.411
-0.288
9.933
840.728
11266.884
65354.141
104750.594
47646.172
694.182
21.389
9.874
4.964
5.173
131.624
197.709
12.415
291.331
4998.746
7981.542
102774.758
8543.930
10.028
-0.284
-0.205
-0.096
-0.044
-0.016
-0.001
0.001
0.000
0.
0.
0.
0.002
0.003
0.000
-0.009
-0.031
-0.072
-0.137
-0.246
-0.395
-0.101
33.590
25752.711
101215.391
104796.594
2028.752
2389.488
582.202
10.083
191.670
192.099
25.237
2290.093
4153.564
43.978
43.369
301.766
1653.632
100083.961
2710.953
6.584
-0.286
-0.198
-0.092
-0.040
-0.015
-0.002
0.000
0.001
0.
0.
0.001
0.002
0.004
-0.004
-0.014
-0.044
-0.091
-0.159
-0.246
-0.264
0.094
195.151
100602.938
112416.844
440.173
28.422
15.358
6.969
8.195
291.872
297.038
17.064
179.410
254.396
24.825
10.687
4.772
15.123
82.144
16.547
0.079
-0.314
-0.182
-0.089
-0.037
-0.014
-0.001
-0.001
0.001
0.
0.
0.002
0.003
-0.002
-0.008
-0.026
-0.071
-0.135
-0.210
-0.274
-0.184
-0.065
26.431
4931.901
1617.205
8.764
-0.455
-0.788
-0.686
1.477
22.122
146.093
57.363
4.187
91.026
10283.571
2741.649
44.913
2.678
-0.277
-0.458
-0.472
-0.312
-0.168
-0.081
-0.034
-0.015
0.000
0.001
0.001
0.
0.
0.003
0.002
-0.004
-0.018
-0.055
-0.111
-0.185
-0.263
-0.344
-0.368
-0.458
-0.208
3.503
2.654
1.122
-0.236
-0.404
2.893
7.778
46.992
1406.425
387.518
6.470
439.192
100816.297
89073.594
407.116
12.309
10.255
12.833
-0.109
-0.292
-0.168
-0.075
-0.031
-0.010
-0.002
0.001
0.000
0.
0.
0.003
0.000
-0.006
-0.033
-0.085
-0.095
2.083
1.926
0.477
0.040
-0.395
-0.626
-0.119
20.808
131.515
26.642
85.169
19506.652
3686.423
360.866
129.023
44.404
2.408
47.603
1784.779
983.773
207.707
110.796
4126.867
1874.634
5.069
-0.255
-0.174
-0.073
-0.027
-0.006
0.000
0.001
0.
0.
0.
0.003
-0.001
-0.011
-0.049
-0.112
0.662
84.480
87.563
139.951
63.517
25.397
2.476
1.022
136.910
4097.524
4609.216
149.555
118144.234
102060.883
4896.336
1089.664
37.559
192.315
60.939
14.318
13.458
14.686
1727.184
200037.719
5458.248
14.659
-0.192
-0.171
-0.073
-0.022
-0.005
-0.001
0.
0.
0.
0.
0.004
0.000
-0.013
-0.064
-0.130
1.302
45.245
615.327
101214.242
22764.600
18301.678
157.438
0.941
55.474
100130.172
100520.672
154.850
991.940
11610.945
805.469
591.828
317.257
63513.211
3944.610
18.276
0.928
240.061
25774.955
102221.688
2572.549
8.712
-0.221
-0.165
-0.063
-0.023
-0.004
-0.001
0.
0.
0.
0.
0.004
-0.001
-0.021
-0.070
-0.152
0.406
10.543
722.142
100675.453
63621.672
100041.883
561.012
5.509
16.499
337.674
859.438
100198.461
33726.918
72159.711
3598.299
86.485
703.254
108712.664
101133.391
139.193
2.575
814.545
100036.797
11427.962
45.433
0.500
-0.267
-0.151
-0.060
-0.019
-0.004
0.000
0.
0.
0.
0.
0.005
-0.003
-0.026
-0.074
-0.172
-0.295
0.106
19.524
285.837
283.708
607.706
35.912
950.473
5242.658
4330.135
124.658
1761.603
101216.500
42435.863
2195.082
176.836
1496.566
101944.469
112434.313
408.598
14.944
40.090
570.669
166.452
5.338
-0.352
-0.285
-0.135
-0.058
-0.019
-0.007
0.
0.
0.
0.
0.
0.001
-0.012
-0.034
-0.090
-0.204
-0.379
-0.271
9.292
60.638
49.488
21.374
45.421
70775.477
100717.484
8804.670
2444.310
968.892
101371.117
31072.408
1228.487
84.567
1057.580
10939.613
100430.953
11627.580
170.027
74.646
120.403
21.115
1.043
-0.406
-0.283
-0.129
-0.057
-0.022
-0.008
-0.001
0.
0.
0.
0.
-0.005
-0.018
-0.054
-0.127
-0.244
-0.325
2.130
74.685
2131.003
2146.669
60.133
37.808
16125.894
105326.000
21902.502
6241.170
363.907
20208.023
2807.633
5693.988
897.396
281.288
1188.743
525.951
412.829
74.627
642.253
714.200
771.726
20.591
-0.208
-0.263
-0.128
-0.056
-0.024
-0.006
-0.001
0.
0.
0.
0.
-0.007
-0.032
-0.082
-0.151
0.243
2.390
113.636
3458.553
104897.258
107806.133
160.586
24.680
2450.850
90969.820
100255.523
3550.062
21.578
24.702
44.341
2119.166
495.805
3085.445
9837.151
2096.115
106.898
27146.723
110340.555
27114.234
7436.010
61.052
-0.065
-0.255
-0.122
-0.055
-0.018
-0.006
-0.001
0.
0.
0.
0.
-0.013
-0.045
-0.098
0.194
14.429
85.342
883.083
100059.461
10445.340
3074.203
158.981
41604.930
3707.104
69.739
390.051
69.823
138.344
518.353
28.822
8.353
9.018
2396.659
111372.984
19474.635
342.226
78096.773
100480.305
1272.911
98.857
5.319
-0.314
-0.243
-0.108
-0.044
-0.019
-0.005
-0.001
0.
0.
0.
0.
-0.015
-0.054
-0.101
1.456
55.899
149.140
81.210
1221.145
198.080
14.334
252.431
101945.930
42888.082
32.404
1.131
31.031
37203.594
100056.063
1112.421
2.541
1.071
83.147
1826.018
894.565
216.689
72.889
51.277
53.282
27.077
1.193
-0.328
-0.211
-0.092
-0.039
-0.017
-0.004
0.
0.
0.
0.
0.
-0.015
-0.050
-0.103
0.681
12.118
26.587
14.540
12.984
34.620
138.665
327.766
11720.047
6726.468
153.626
5.758
64.442
19825.234
116594.617
609.111
5.128
2.358
36.717
83.602
57.998
35.215
43.832
30.162
35.309
6.295
0.260
-0.265
-0.172
-0.080
-0.033
-0.011
-0.004
0.001
0.
0.
0.
0.
-0.012
-0.039
-0.094
-0.138
0.090
0.894
4.618
215.793
5604.884
100695.227
102875.180
103658.750
141353.672
100063.633
158.716
262.688
80997.242
23637.990
134.118
4.509
27.829
13642.657
23191.408
1224.079
1935.204
17.538
6.682
19.105
10.212
1.128
-0.137
-0.138
-0.068
-0.026
-0.009
-0.001
0.001
0.
0.
0.
0.
-0.007
-0.025
-0.066
-0.139
-0.209
-0.240
6.601
961.769
19185.668
100923.539
21423.734
19081.252
45124.656
101223.336
184.115
951.589
100046.133
100054.625
66.129
0.820
767.821
176783.063
108543.516
17138.434
950.018
11.073
4.236
15.365
5.660
0.457
-0.144
-0.107
-0.052
-0.017
-0.005
-0.001
0.001
0.
0.
0.
0.
-0.004
-0.014
-0.037
-0.082
-0.160
-0.240
0.934
42.196
206.243
510.729
65.734
54.780
7999.763
69968.891
336.201
42.720
1649.519
481.739
6.108
-0.299
199.914
5120.656
984.243
853.696
26.401
0.384
1.841
5.304
0.781
-0.136
-0.134
-0.079
-0.031
-0.011
-0.001
0.001
0.000
0.
0.
0.
0.
-0.001
-0.006
-0.021
-0.045
-0.089
-0.160
-0.218
0.249
1.196
1.163
0.077
41.961
100398.570
101437.008
2372.694
4.929
2.415
1.297
-0.411
-0.563
-0.121
3.473
25.966
22.768
1.620
-0.310
-0.225
-0.033
-0.144
-0.136
-0.097
-0.042
-0.016
-0.005
-0.001
0.001
0.
0.
0.
0.
0.
0.
-0.003
-0.010
-0.023
-0.046
-0.091
-0.159
-0.243
-0.337
-0.490
-0.434
20.241
6004.405
120481.961
1274.613
5.578
0.000
-0.405
-0.476
-0.459
-0.464
-0.261
0.759
0.702
-0.200
-0.294
-0.244
-0.172
-0.125
-0.085
-0.046
-0.017
-0.006
-0.001
0.000
0.001
0.
0.
0.
0.
0.
0.001
0.
-0.004
-0.012
-0.021
-0.042
-0.088
-0.143
-0.228
-0.353
-0.344
13.898
5351.859
114114.539
4858.025
16.203
15.347
2.743
0.036
-0.234
-0.343
-0.379
-0.344
-0.305
-0.273
-0.221
-0.161
-0.106
-0.070
-0.041
-0.020
-0.006
-0.002
0.000
0.001
0.
0.
0.
0.
0.
0.
0.
0.
-0.001
-0.005
-0.011
-0.018
-0.047
-0.077
-0.127
-0.219
-0.248
9.429
5033.986
100721.656
5023.014
100.110
54.618
9.026
1.804
-0.133
-0.292
-0.299
-0.264
-0.237
-0.205
-0.148
-0.096
-0.059
-0.037
-0.020
-0.009
-0.002
0.000
0.001
0.
0.
0.
0.
0.
0.
0.
0.
0.
0.
-0.001
-0.005
-0.009
-0.025
-0.042
-0.075
-0.133
-0.196
0.748
40.866
270.128
40.623
17.017
8.677
8.397
6.025
0.108
-0.259
-0.228
-0.189
-0.161
-0.132
-0.088
-0.057
-0.034
-0.020
-0.009
-0.003
-0.001
0.001
0.
0.
0.
0.
0.
0.
0.
0.
0.
0.
0.
0.
-0.001
-0.002
-0.011
-0.023
-0.042
-0.074
-0.126
-0.149
0.186
0.779
0.112
-0.174
0.084
2.669
2.427
-0.014
-0.190
-0.163
-0.128
-0.107
-0.081
-0.051
-0.033
-0.019
-0.010
-0.004
0.000
0.
0.
0.
0.
0.
0.
0.
0.
0.
0.
0.
0.
0.
0.
0.
0.
-0.004
-0.009
-0.020
-0.037
-0.066
-0.099
-0.119
-0.142
-0.172
-0.195
-0.171
-0.051
-0.042
-0.127
-0.117
-0.093
-0.075
-0.061
-0.043
-0.028
-0.017
-0.010
-0.004
-0.001
0.
0.
0.
0.
0.
0.
0.
0.
0.
0.
0.
0.
0.
0.
0.
0.
0.
0.
-0.004
-0.009
-0.019
-0.029
-0.046
-0.062
-0.076
-0.087
-0.097
-0.104
-0.096
-0.088
-0.078
-0.060
-0.046
-0.037
-0.031
-0.021
-0.012
-0.007
-0.004
-0.001
0.
0.
0.
0.
0.
0.
0.
0.
0.
0.
0.
0.
0.
0.
0.
0.
0.
0.
0.
0.
-0.004
-0.009
-0.012
-0.018
-0.025
-0.030
-0.032
-0.038
-0.043
-0.046
-0.044
-0.035
-0.027
-0.022
-0.017
-0.012
-0.006
-0.003
-0.001
-0.001
0.
0.
0.
0.
0.
0.
0.
0.
0.
0.
0.
0.
0.
0.
0.
0.
0.
0.
0.
0.
0.
0.
-0.003
-0.004
-0.005
-0.012
-0.012
-0.014
-0.014
-0.015
-0.017
-0.015
-0.015
-0.013
-0.010
-0.007
-0.004
-0.001
-0.001
-0.001
0.
0.
0.
0.
0.
0.
0.
0.
0.
0.
0.
0.
0.
0.
0.
0.
0.
0.
0.
0.
0.
0.
0.
0.
0.
0.
0.
0.
0.
0.
0.
0.
0.
0.
0.
0.
0.
0.
0.
0.
0.
0.
0.
0.
0.
0.
0.
0.
0.
0.
0.
0.
0.
0.
0.
0.
0.
0.
0.
0.
0.
0.
0.
0.
0.
0.
0.
0.
0.
0.
0.
0.
0.
0.
0.
0.
0.
0.
0.
0.
0.
0.
0.
0.
0.
0.
0.
0.
0.
0.
0.
0.
0.
0.
0.
0.
0.
0.
0.
0.
0.
0.
0.
0.
0.
0.
0.
0.
0.
0.
0.
0.
0.
0.
0.
0.
0.
0.
0.
0.
0.
0.
0.
0.
0.
0.
0.
0.
0.
0.
0.
0.
0.
0.
0.
0.
0.
0.
0.
0.
0.
0.
0.
0.
0.
0.
0.
0.
0.
0.
0.
0.
0.
0.
0.
0.
0.
0.
0.
0.
0.
0.
0.
0.
0.
0.
0.
0.
0.
0.
0.
0.
0.
0.
0.
0.
0.
0.
0.
0.
0.
0.
0.
0.
0.
0.
0.
0.
0.
0.
0.
0.
0.
0.
0.
0.
0.
0.
0.
0.
0.
0.
0.
0.
0.
0.
0.
0.
0.
0.
0.
0.
0.
0.
0.
0.
0.
0.
0.
0.
0.
0.
0.
0.
0.
0.
0.
0.
0.
0.
0.
0.
0.
0.
0.
0.
0.
0.
0.
0.
0.
0.
0.
0.
0.
0.
0.
0.
0.
0.
0.
0.
0.
0.
0.
0.
0.
0.
0.
0.
0.
0.
0.
0.
0.
0.
0.
0.
0.
0.
0.
0.
0.
0.
0.
0.
0.
0.
0.
0.
0.
0.
0.
0.
0.
0.
0.
0.
0.
0.
0.
0.
0.
0.
0.
0.
0.
0.
0.
0.
0.
0.
0.
0.
0.
0.
0.
0.
0.
0.
0.
0.
0.
0.
0.
0.
0.
0.
0.
0.
0.
0.
0.
0.
0.
0.
0.
0.
0.
0.
0.
0.
0.
0.
0.
0.
0.
0.
0.
0.
0.
0.
0.
0.
0.
0.
0.
0.
0.
0.
0.
0.
0.
0.
0.
0.
0.
0.
0.
0.
0.
0.
0.
0.
0.
0.
0.
0.
0.
0.
0.
0.
0.
0.
0.
0.
0.
0.
0.
0.
0.
0.
0.
0.
0.
0.
0.
0.
0.
0.
0.
0.
0.
0.
0.
0.
0.
0.
0.
0.
0.
0.
0.
0.
0.
0.
0.
0.
0.
0.
0.
0.
0.
0.
0.
0.
0.
0.
0.
0.
0.
0.
0.
0.
0.
0.
0.
0.
0.
0.
0.
0.
0.
0.
0.
0.
0.
0.
0.
0.
0.
0.
0.
0.
0.
0.
0.
0.
0.
0.
0.
0.
0.
0.
0.001
0.001
0.001
0.001
0.
0.
0.
0.
0.
0.
0.
0.
0.
0.
0.
0.
0.
0.
0.
0.
0.
0.
0.
0.
0.
0.
0.
0.
0.
0.
0.
0.
0.
-0.002
-0.002
-0.002
0.
0.
0.
0.
0.001
0.001
0.001
0.001
0.001
0.001
0.
0.
0.
0.
0.
0.
0.
0.
0.
0.
0.
0.
0.
0.
0.
0.
0.
0.
0.
0.
0.
0.
0.
-0.001
0.000
-0.002
-0.003
-0.005
-0.005
-0.007
-0.007
-0.007
-0.004
-0.003
0.001
0.
-0.001
-0.001
0.000
0.001
0.001
0.001
0.
0.
0.
0.
0.
0.
0.
0.
0.
0.
0.
0.
0.
0.
0.
0.
0.
0.
0.
0.
-0.001
-0.003
-0.004
-0.007
-0.010
-0.012
-0.018
-0.019
-0.022
-0.017
-0.014
-0.011
-0.008
-0.005
-0.003
-0.001
-0.001
-0.001
0.000
0.001
0.001
0.
0.
0.
0.
0.
0.
0.
0.
0.
0.
0.
0.
0.
0.
0.
0.
0.000
0.000
-0.002
-0.005
-0.007
-0.009
-0.014
-0.022
-0.032
-0.041
-0.047
-0.050
-0.051
-0.044
-0.037
-0.025
-0.017
-0.011
-0.008
-0.003
-0.001
-0.001
0.000
0.001
0.001
0.
0.
0.
0.
0.
0.
0.
0.
0.
0.
0.
0.
0.
0.000
0.001
0.001
0.000
-0.002
-0.008
-0.013
-0.017
-0.026
-0.038
-0.054
-0.076
-0.095
-0.109
-0.112
-0.107
-0.099
-0.081
-0.056
-0.034
-0.020
-0.011
-0.004
-0.003
-0.001
0.001
0.001
0.001
0.
0.
0.
0.
0.
0.
0.
0.
0.
0.
0.
0.
0.001
0.001
-0.001
-0.003
-0.006
-0.012
-0.018
-0.028
-0.040
-0.060
-0.089
-0.125
-0.155
-0.185
-0.202
-0.169
-0.097
-0.129
-0.130
-0.104
-0.068
-0.037
-0.018
-0.007
-0.002
0.003
0.003
0.003
0.003
0.
0.
0.
0.
0.
0.
0.
0.
0.
0.
0.
0.001
0.001
-0.001
-0.002
-0.006
-0.014
-0.022
-0.036
-0.059
-0.090
-0.135
-0.191
-0.235
-0.054
0.557
0.146
3.818
12.265
2.827
0.328
-0.029
-0.096
-0.060
-0.029
-0.013
-0.002
0.001
0.003
0.004
0.003
0.001
0.002
0.
0.
0.
0.
0.
0.
0.
0.
0.
0.001
-0.001
-0.002
-0.008
-0.015
-0.025
-0.044
-0.078
-0.118
-0.169
-0.218
-0.301
-0.023
34.645
489.002
43.562
279.182
2819.687
198.326
84.978
10.027
0.136
-0.080
-0.043
-0.019
-0.007
-0.002
0.001
0.002
0.002
0.003
0.002
0.002
0.
0.
0.
0.
0.
0.
0.
0.002
0.001
-0.001
-0.005
-0.013
-0.024
-0.044
-0.085
-0.138
-0.133
0.784
2.663
1.032
2.176
1615.185
100180.109
2238.786
1467.235
130226.523
38027.777
100043.250
753.893
2.625
-0.090
-0.063
-0.032
-0.019
-0.013
-0.008
-0.005
0.000
0.002
0.003
0.002
0.001
0.
0.
0.
0.
0.001
0.001
0.002
0.000
-0.003
-0.007
-0.017
-0.040
-0.079
-0.132
-0.156
1.147
71.848
603.438
87.438
19.851
321.484
56983.602
18224.588
2705.853
109592.148
62464.477
100047.633
1405.011
3.431
-0.109
-0.083
-0.057
-0.048
-0.047
-0.038
-0.022
-0.009
-0.002
0.002
0.003
0.002
0.
0.
0.
0.001
0.001
0.001
0.002
0.001
-0.003
-0.011
-0.028
-0.058
-0.110
-0.129
1.428
15.013
975.589
45888.930
952.812
437.580
361.034
6620.156
102829.930
163406.609
100263.984
1575.909
341.452
28.340
0.298
-0.156
-0.124
-0.110
-0.092
-0.075
-0.069
-0.054
-0.032
-0.009
-0.001
0.002
0.003
0.002
0.
0.001
0.001
0.002
0.002
0.001
-0.004
-0.011
-0.022
-0.045
-0.078
-0.139
0.115
32.819
483.972
966.164
1439.014
128.693
2632.266
101663.414
11703.358
120306.469
7154.807
4557.650
93.374
1.528
-0.118
-0.294
-0.210
-0.171
-0.144
0.211
4.750
1.077
-0.047
-0.054
-0.023
-0.004
0.002
0.003
0.002
0.
0.001
0.002
0.001
0.000
-0.005
-0.018
-0.038
-0.060
-0.083
-0.120
-0.189
-0.011
23.470
300.119
370.607
141.726
11.061
237.872
65044.711
102652.883
103637.445
101748.750
138.323
13.995
-0.105
-0.518
-0.408
-0.294
-0.234
0.028
5.422
513.588
27.180
0.414
-0.072
-0.036
-0.008
0.000
0.003
0.002
0.001
0.001
0.002
0.001
-0.005
-0.022
-0.050
-0.072
-0.090
-0.131
-0.192
-0.277
-0.334
0.607
8.887
51.025
70.017
14.332
176.930
100602.484
102822.281
504.170
4300.046
100256.148
1522.958
18.827
-0.118
-0.501
-0.409
-0.273
0.765
6.109
43.157
20.911
0.896
-0.081
-0.044
-0.011
-0.001
0.003
0.002
0.001
0.001
0.002
-0.002
-0.014
-0.049
-0.065
0.355
1.927
1.765
-0.194
-0.238
0.557
8.371
160.027
7441.687
101409.406
2789.713
118.924
88637.313
76806.500
745.045
1542.299
200025.313
100723.555
412.404
14.029
0.163
-0.492
-0.151
1.256
4.738
4.169
3.250
0.185
-0.085
-0.041
-0.011
-0.001
0.003
0.001
0.002
0.002
0.001
-0.004
-0.029
-0.071
0.341
13.105
70.106
29.789
0.494
7.755
194.384
371.613
14678.226
11826.779
101946.297
7346.902
12.284
143.730
441.779
248.802
59.637
18399.207
179054.625
2277.422
297.067
5.290
-0.200
1.055
3.068
5.297
1.929
-0.011
-0.122
-0.080
-0.032
-0.010
-0.001
0.003
0.001
0.002
0.002
0.001
-0.007
-0.041
-0.094
0.440
20.260
145.535
30.445
2.212
181.148
100019.602
94062.805
101995.922
4902.887
174.074
28.140
5.642
49.771
40.510
358.126
4112.337
3454.675
139927.500
2950.147
177.372
6.741
9.239
7.703
4.271
1.450
0.252
-0.158
-0.114
-0.056
-0.022
-0.008
-0.001
0.002
0.001
0.001
0.002
0.001
-0.009
-0.045
-0.100
-0.042
2.656
17.657
13.990
5.219
139.426
63479.086
30326.609
156916.438
58919.613
3375.886
51.581
523.649
651.776
21.750
1763.253
68326.898
48983.141
100794.070
20676.598
31.859
18.125
170.102
85.949
8.545
0.640
-0.205
-0.162
-0.092
-0.037
-0.015
-0.006
0.000
0.001
0.
0.001
0.002
0.001
-0.008
-0.039
-0.096
-0.066
0.932
3.075
2.641
8.176
30.175
134.773
314.675
100971.477
200074.984
101494.945
1337.611
30508.859
45989.637
100.074
28.261
444.272
4263.926
812.541
648.470
13674.928
3818.889
211.492
76.559
3.657
-0.088
-0.243
-0.145
-0.068
-0.026
-0.011
-0.004
-0.001
0.001
0.
0.001
0.001
0.001
-0.007
-0.030
-0.080
-0.128
-0.046
-0.015
1.172
40.941
100.155
13.240
56.542
597.922
1733.178
103445.398
141344.563
101069.461
5224.473
26.617
2.834
142.021
6528.383
713.033
138.759
100192.789
156857.750
8785.102
111.044
1.705
-0.370
-0.242
-0.120
-0.054
-0.022
-0.007
-0.002
0.001
0.
0.
0.001
0.002
0.001
-0.003
-0.022
-0.057
-0.119
-0.215
-0.328
0.351
16.493
47.517
309.514
100470.078
463.484
19519.105
130279.734
10713.771
70774.109
498.003
12.887
55.653
451.296
56935.984
2949.943
18.953
510.419
25972.150
5317.223
69.693
0.910
-0.388
-0.232
-0.108
-0.048
-0.020
-0.001
0.001
0.
0.
0.
0.001
0.001
0.003
-0.002
-0.015
-0.042
-0.099
-0.196
-0.319
-0.291
8.938
391.113
100594.484
103453.305
450.714
12963.171
200038.219
14335.145
41.979
5.094
21.196
177.170
3946.511
6196.280
121.003
4.506
327.347
101003.344
149934.781
1572.936
5.428
-0.342
-0.211
-0.099
-0.040
-0.016
-0.001
0.000
0.
0.
0.
0.
0.002
0.003
0.000
-0.019
-0.046
-0.098
-0.184
-0.243
0.396
11.481
586.209
9127.823
115154.430
914.540
219.490
100137.813
26327.139
13.832
0.445
3.865
153.375
100115.492
100099.422
452.009
1.845
36.791
1943.855
18890.357
660.514
3.764
-0.327
-0.199
-0.092
-0.037
-0.012
0.000
0.001
0.
0.
0.
0.001
0.002
0.001
-0.005
-0.020
-0.059
-0.122
-0.186
0.629
15.598
26.593
42.674
1805.087
2046.616
89.752
5.575
79.317
34.469
3.592
5.671
1.620
25.322
4534.005
8518.060
62.691
33.773
67.745
17.354
37.759
8.670
-0.138
-0.329
-0.183
-0.083
-0.036
-0.009
0.000
0.001
0.
0.
0.
0.002
0.003
-0.003
-0.011
-0.034
-0.092
-0.172
-0.213
1.811
39.838
68.091
11.179
126.559
69.609
2.058
-0.732
-0.437
3.085
137.344
312.849
16.412
0.794
8.155
28.420
401.509
2331.627
12405.792
119.751
0.426
-0.478
-0.462
-0.316
-0.174
-0.077
-0.031
-0.007
0.001
0.001
0.
0.
0.
0.003
0.002
-0.006
-0.024
-0.068
-0.129
-0.184
-0.190
1.651
12.278
10.410
1.206
0.553
2.849
9.489
2.726
9.197
24.721
396.003
979.104
33.066
1.259
0.867
398.510
100229.672
101312.242
5997.904
83.043
21.232
49.212
0.164
-0.292
-0.167
-0.070
-0.026
-0.008
0.001
0.000
0.
0.
0.
0.003
0.
-0.009
-0.041
-0.094
0.279
31.133
27.216
2.578
3.623
2.076
0.127
2.082
387.321
11281.790
427.082
79.851
450.014
5653.887
13887.353
198.961
6.384
0.590
256.251
100020.266
47674.422
87.626
159.589
14282.960
100584.305
8.247
-0.264
-0.160
-0.067
-0.021
-0.005
-0.001
0.
0.
0.
0.
0.003
-0.001
-0.013
-0.061
-0.082
9.382
91679.867
33282.469
490.042
61.704
2.786
-0.125
9.406
10267.619
100461.750
12033.540
169.309
1422.956
110210.414
115326.813
100649.266
304.361
3.679
8.150
100.188
64.287
5.677
3112.168
114356.172
8322.991
8.260
-0.227
-0.153
-0.055
-0.016
-0.005
-0.001
0.
0.
0.
0.
0.003
-0.001
-0.017
-0.070
-0.020
48.547
36750.105
105509.891
100598.945
6643.117
60.540
4.592
2.140
402.814
17628.852
28084.686
303.059
127.729
1984.175
10805.402
100069.203
235.245
90.067
51.948
2.737
-0.278
6.772
153.000
1122.840
129.104
1.629
-0.233
-0.128
-0.045
-0.017
-0.003
-0.001
0.
0.
0.
0.
0.004
0.000
-0.020
-0.077
-0.101
41.902
22226.246
3000.730
100661.203
2950.734
147.624
11.317
3.383
37.424
10899.120
6404.200
261.790
338.422
115.018
50.158
65310.664
92734.867
17613.516
5943.524
36.298
-0.309
11.990
129.730
47.027
3.189
-0.205
-0.227
-0.115
-0.043
-0.017
-0.005
0.
0.
0.
0.
0.
0.004
-0.003
-0.023
-0.077
-0.168
0.064
3.366
22.637
125.221
33.040
12.873
9.731
606.538
6231.430
200098.813
1003.484
271.242
3850.792
829.845
1379.661
495.680
101460.094
106584.305
5492.588
41.130
0.719
3.009
10.224
4.224
-0.165
-0.361
-0.221
-0.100
-0.043
-0.015
-0.003
0.
0.
0.
0.
0.
0.001
-0.009
-0.028
-0.081
-0.198
-0.349
1.480
328.924
3717.459
85.727
3.193
30.412
27302.080
106277.602
117140.180
101834.227
101308.133
105560.789
127427.406
101709.188
438.639
2598.069
1479.560
208.627
17.172
14.476
38.583
16.423
10.955
0.740
-0.360
-0.213
-0.093
-0.040
-0.015
-0.003
0.
0.
0.
0.
0.
-0.002
-0.013
-0.041
-0.107
-0.236
-0.371
6.658
9047.653
127288.266
63853.863
184.764
14.752
2364.914
48112.277
162616.922
102475.164
101283.016
22149.092
90629.117
200025.500
26529.016
59.530
96.377
53.543
51.354
139.470
2979.227
6442.839
29504.232
105.776
0.048
-0.204
-0.096
-0.039
-0.018
-0.001
0.
0.
0.
0.
0.
-0.006
-0.022
-0.064
-0.138
-0.263
-0.304
4.323
273.506
100977.273
118735.266
23597.871
63.596
507.192
8541.351
100218.328
11768.619
133.544
52.270
200.773
100112.469
8131.512
40564.477
3435.299
258.335
4328.639
2347.689
103653.586
126417.750
100417.234
530.503
0.478
-0.191
-0.092
-0.040
-0.013
-0.002
0.
0.
0.
0.
0.
-0.009
-0.032
-0.083
-0.155
-0.208
-0.040
8.881
82.200
632.334
4700.737
104651.156
931.405
58.044
75.425
879.823
115.006
54.361
167.662
15.387
31.675
22.827
1391.256
105490.641
12716.199
64889.090
1948.866
4165.576
7216.845
544.335
15.979
-0.179
-0.176
-0.082
-0.035
-0.011
-0.001
0.
0.
0.
0.
0.
-0.010
-0.039
-0.090
-0.153
-0.058
0.036
1.880
11.905
8.281
15.629
68.167
466.482
150.004
3.409
1.505
13.729
4154.540
70709.531
312.869
22.566
247.860
235.789
100731.242
101476.523
101554.977
87998.102
278.574
11.505
1.529
-0.246
-0.276
-0.150
-0.065
-0.028
-0.011
-0.001
0.
0.
0.
0.
0.
-0.010
-0.034
-0.089
-0.157
-0.200
-0.266
0.192
13.931
42.599
47.227
289.214
125.248
109.218
94.652
4.921
11.226
1551.821
13675.498
159.495
74.874
25769.408
111.820
1153.032
1823.519
1593.216
96867.797
259.723
0.462
-0.396
-0.347
-0.233
-0.119
-0.051
-0.023
-0.008
0.
0.
0.
0.
0.
0.
-0.008
-0.025
-0.075
-0.145
-0.251
-0.311
13.104
4544.146
99227.781
5629.903
109541.953
6428.367
27556.201
70724.180
129.981
36.470
1143.880
418.014
11.624
3.135
27.793
1708.137
3876.563
15.889
13.762
42.727
3.918
-0.283
-0.304
-0.263
-0.173
-0.093
-0.041
-0.017
-0.004
0.001
0.
0.
0.
0.
0.
-0.004
-0.017
-0.050
-0.110
-0.208
-0.184
31.998
78996.836
100597.617
12596.672
32302.508
1223.660
26823.621
82012.570
237.846
100.087
9346.630
1943.101
12.580
-0.278
12.900
769.510
897.299
29.311
3.349
-0.124
-0.387
-0.289
-0.233
-0.196
-0.131
-0.069
-0.030
-0.010
-0.003
0.001
0.
0.
0.
0.
0.
-0.002
-0.009
-0.032
-0.069
-0.142
-0.215
3.912
336.961
1963.889
144.077
33.399
77.382
100637.414
102748.188
1104.923
12.235
136.842
58.988
1.574
-0.416
3.381
32.480
30.767
6.627
0.408
-0.359
-0.324
-0.239
-0.189
-0.147
-0.092
-0.044
-0.017
-0.006
-0.001
0.001
0.
0.
0.
0.
0.
-0.001
-0.004
-0.019
-0.042
-0.089
-0.166
-0.149
1.354
4.669
9.519
2.773
25.553
2670.012
14093.403
329.441
3.197
0.548
0.238
-0.345
-0.395
-0.325
-0.012
0.259
0.080
-0.245
-0.283
-0.231
-0.169
-0.129
-0.094
-0.053
-0.022
-0.009
-0.002
0.000
0.001
0.
0.
0.
0.
0.
0.
-0.003
-0.010
-0.024
-0.051
-0.101
-0.186
-0.255
-0.233
0.080
-0.231
20.350
15561.948
107143.195
3092.863
5.967
-0.486
-0.440
-0.365
-0.330
-0.318
-0.293
-0.273
-0.254
-0.231
-0.198
-0.146
-0.105
-0.074
-0.047
-0.025
-0.010
-0.004
-0.001
0.001
0.
0.
0.
0.
0.
0.
0.001
0.
-0.005
-0.013
-0.024
-0.050
-0.104
-0.170
-0.241
-0.357
-0.372
10.173
2303.902
87617.203
948.678
5.196
-0.370
-0.382
-0.313
-0.277
-0.255
-0.239
-0.227
-0.204
-0.168
-0.123
-0.087
-0.059
-0.041
-0.025
-0.011
-0.003
-0.001
0.
0.000
0.
0.
0.
0.
0.
0.
0.
0.
-0.001
-0.005
-0.012
-0.023
-0.052
-0.086
-0.138
-0.223
-0.286
2.910
372.071
9383.864
342.441
2.556
-0.218
-0.275
-0.259
-0.234
-0.207
-0.177
-0.159
-0.134
-0.106
-0.075
-0.052
-0.035
-0.022
-0.012
-0.002
-0.001
0.
0.
0.
0.
0.
0.
0.
0.
0.
0.
0.
0.
-0.002
-0.005
-0.011
-0.024
-0.044
-0.075
-0.127
-0.192
0.098
9.524
46.551
9.452
0.044
-0.256
-0.226
-0.199
-0.185
-0.162
-0.129
-0.108
-0.089
-0.067
-0.046
-0.031
-0.021
-0.011
-0.006
-0.001
0.001
0.
0.
0.
0.
0.
0.
0.
0.
0.
0.
0.
0.
0.
-0.001
-0.004
-0.010
-0.024
-0.042
-0.070
-0.117
-0.150
-0.053
0.149
-0.100
-0.231
-0.211
-0.174
-0.149
-0.130
-0.110
-0.084
-0.070
-0.058
-0.041
-0.029
-0.018
-0.012
-0.006
0.000
0.000
0.
0.
0.
0.
0.
0.
0.
0.
0.
0.
0.
0.
0.
0.
0.
-0.001
-0.002
-0.008
-0.020
-0.035
-0.057
-0.087
-0.108
-0.122
-0.135
-0.146
-0.141
-0.121
-0.102
-0.087
-0.065
-0.050
-0.041
-0.034
-0.024
-0.018
-0.010
-0.005
-0.001
0.
0.
0.
0.
0.
0.
0.
0.
0.
0.
0.
0.
0.
0.
0.
0.
0.
0.
0.
-0.004
-0.008
-0.016
-0.026
-0.040
-0.051
-0.061
-0.065
-0.067
-0.068
-0.067
-0.059
-0.048
-0.034
-0.027
-0.021
-0.016
-0.011
-0.005
-0.003
-0.001
0.
0.
0.
0.
0.
0.
0.
0.
0.
0.
0.
0.
0.
0.
0.
0.
0.
0.
0.
0.
0.
-0.004
-0.006
-0.011
-0.015
-0.020
-0.022
-0.025
-0.026
-0.029
-0.028
-0.027
-0.021
-0.018
-0.014
-0.010
-0.006
-0.003
-0.001
-0.001
0.
0.
0.
0.
0.
0.
0.
0.
0.
0.
0.
0.
0.
0.
0.
0.
0.
0.
0.
0.
0.
0.
0.
-0.003
-0.004
-0.006
-0.007
-0.009
-0.010
-0.009
-0.010
-0.011
-0.010
-0.008
-0.007
-0.004
-0.002
-0.002
-0.001
-0.001
0.
0.
0.
0.
0.
0.
0.
0.
0.
0.
0.
0.
0.
0.
0.
0.
0.
0.
0.
0.
0.
0.
0.
0.
0.
0.
0.
0.
0.
0.
0.
0.
0.
0.
0.
0.
0.
0.
0.
0.
0.
0.
0.
0.
0.
0.
0.
0.
0.
0.
0.
0.
0.
0.
0.
0.
0.
0.
0.
0.
0.
0.
0.
0.
0.
0.
0.
0.
0.
0.
0.
0.
0.
0.
0.
0.
0.
0.
0.
0.
0.
0.
0.
0.
0.
0.
0.
0.
0.
0.
0.
0.
0.
0.
0.
0.
0.
0.
0.
0.
0.
0.
0.
0.
0.
0.
0.
0.
0.
0.
0.
0.
0.
0.
0.
0.
0.
0.
0.
0.
0.
0.
0.
0.
0.
0.
0.
0.
0.
0.
0.
0.
0.
0.
0.
0.
0.
0.
0.
0.
0.
0.
0.
0.
0.
0.
0.
0.
0.
0.
0.
0.
0.
0.
0.
0.
0.
0.
0.
0.
0.
0.
0.
0.
0.
0.
0.
0.
0.
0.
0.
0.
0.
0.
0.
0.
0.
0.
0.
0.
0.
0.
0.
0.
0.
0.
0.
0.
0.
0.
0.
0.
0.
0.
0.
0.
0.
0.
0.
0.
0.
0.
0.
0.
0.
0.
0.
0.
0.
0.
0.
0.
0.
0.
0.
0.
0.
0.
0.
0.
0.
0.
0.
0.
0.
0.
0.
0.
0.
0.
0.
0.
0.
0.
0.
0.
0.
0.
0.
0.
0.
0.
0.
0.
0.
0.
0.
0.
0.
0.
0.
0.
0.
0.
0.
0.
0.
0.
0.
0.
0.
0.
0.
0.
0.
0.
0.
0.
0.
0.
0.
0.
0.
0.
0.
0.
0.
0.
0.
0.
0.
0.
0.
0.
0.
0.
0.
0.
0.
0.
0.
0.
0.
0.
0.
0.
0.
0.
0.
0.
0.
0.
0.
0.
0.
0.
0.
0.
0.
0.
0.
0.
0.
0.
0.
0.
0.
0.
0.
0.
0.
0.
0.
0.
0.
0.
0.
0.
0.
0.
0.
0.
0.
0.
0.
0.
0.
0.
0.
0.
0.
0.
0.
0.
0.
0.
0.
0.
0.
0.
0.
0.
0.
0.
0.
0.
0.
0.
0.
0.
0.
0.
0.
0.
0.
0.
0.
0.
0.
0.
0.
0.
0.
0.
0.
0.
0.
0.
0.
0.
0.
0.
0.
0.
0.
0.
0.
0.
0.
0.
0.
0.
0.
0.
0.
0.
0.
0.
0.
0.
0.
0.
0.
0.
0.
0.
0.
0.
0.
0.
0.
0.
0.
0.001
0.001
0.001
0.001
0.001
0.001
0.
0.
0.
0.
0.
0.
0.
0.
0.
0.
0.
0.
0.
0.
0.
0.
0.
0.
0.
0.
0.
0.
0.
0.
0.
0.
0.
0.
0.
0.
0.
0.
0.
0.
0.
0.
0.000
0.000
0.001
0.001
0.001
0.001
0.
0.
0.
0.
0.
0.
0.
0.
0.
0.
0.
0.
0.
0.
0.
0.
0.
0.
0.
0.
0.
0.
0.
0.
0.001
0.001
0.001
0.001
0.001
0.
0.
0.
-0.002
-0.002
-0.002
-0.002
0.
0.000
0.001
0.001
0.001
0.001
0.
0.
0.
0.
0.
0.
0.
0.
0.
0.
0.
0.
0.
0.
0.
0.
0.
0.
0.
0.
0.
0.
0.
0.
-0.006
-0.008
-0.008
-0.010
-0.009
-0.007
-0.007
-0.007
-0.005
-0.003
-0.002
-0.001
0.001
0.001
0.001
0.001
0.001
0.
0.
0.
0.
0.
0.
0.
0.
0.
0.
0.
0.
0.
0.
0.
0.
-0.002
-0.002
-0.002
-0.004
-0.003
-0.004
-0.010
-0.018
-0.022
-0.027
-0.027
-0.022
-0.019
-0.018
-0.017
-0.014
-0.010
-0.007
-0.003
-0.002
0.001
0.001
0.001
0.000
0.001
0.
0.
0.
0.
0.
0.
0.
0.
0.
0.
0.
0.
0.
0.001
0.001
-0.001
-0.002
-0.004
-0.007
-0.010
-0.013
-0.019
-0.032
-0.044
-0.053
-0.059
-0.062
-0.058
-0.047
-0.039
-0.031
-0.022
-0.016
-0.012
-0.005
-0.002
0.000
0.001
0.001
0.000
0.001
0.
0.
0.
0.
0.
0.
0.
0.
0.
0.
0.
0.001
0.001
0.001
-0.002
-0.004
-0.009
-0.014
-0.018
-0.025
-0.037
-0.051
-0.071
-0.093
-0.112
-0.125
-0.129
-0.124
-0.106
-0.085
-0.061
-0.041
-0.026
-0.016
-0.006
-0.004
0.000
0.001
0.001
0.000
0.001
0.
0.
0.
0.
0.
0.
0.
0.
0.
0.
0.001
0.001
0.000
-0.001
-0.006
-0.012
-0.018
-0.025
-0.037
-0.053
-0.081
-0.116
-0.159
-0.192
-0.224
-0.246
-0.242
-0.213
-0.175
-0.144
-0.109
-0.073
-0.042
-0.023
-0.009
-0.002
0.002
0.002
0.003
0.004
0.002
0.
0.
0.
0.
0.
0.
0.
0.
0.
0.000
0.001
-0.001
-0.002
-0.006
-0.017
-0.025
-0.034
-0.049
-0.083
-0.126
-0.184
-0.244
-0.286
-0.152
0.239
-0.195
-0.090
0.520
0.305
0.134
-0.062
-0.102
-0.062
-0.032
-0.014
-0.005
-0.002
0.002
0.003
0.004
0.002
0.002
0.
0.
0.
0.
0.
0.
0.
0.
0.001
-0.001
-0.003
-0.006
-0.015
-0.030
-0.047
-0.070
-0.111
-0.157
-0.207
-0.236
-0.233
0.047
22.020
241.336
26.245
8.077
72.165
54.981
57.330
7.976
0.082
-0.082
-0.049
-0.026
-0.013
-0.007
0.000
0.002
0.002
0.003
0.003
0.002
0.
0.
0.
0.
0.
0.
0.
0.002
0.
-0.004
-0.012
-0.028
-0.056
-0.085
-0.132
-0.184
-0.129
2.092
8.233
10.510
12.623
703.579
100564.219
1237.096
147.821
33519.402
9880.028
56864.973
416.532
2.087
-0.100
-0.070
-0.040
-0.027
-0.022
-0.014
-0.007
-0.002
0.002
0.002
0.003
0.002
0.
0.
0.
0.
0.001
0.001
0.000
-0.002
-0.006
-0.018
-0.043
-0.079
-0.129
-0.186
-0.149
3.205
362.222
7798.844
2784.715
947.846
562.229
104320.656
100304.688
829.796
53997.422
14866.822
100029.031
753.744
2.571
-0.128
-0.100
-0.076
-0.069
-0.064
-0.053
-0.036
-0.015
-0.004
0.002
0.003
0.002
0.001
0.
0.
0.001
0.001
0.002
0.001
-0.001
-0.009
-0.027
-0.058
-0.105
-0.164
-0.040
13.363
160.156
17137.840
100402.641
110333.828
200101.719
793.137
86441.930
23054.020
13401.197
100109.984
663.096
224.263
19.765
0.157
-0.188
-0.150
-0.125
-0.101
-0.012
-0.038
-0.065
-0.044
-0.014
-0.002
0.002
0.003
0.002
0.
0.001
0.001
0.002
0.001
-0.001
-0.007
-0.019
-0.040
-0.075
-0.133
-0.201
1.658
1347.860
100882.172
102819.516
81613.750
2625.001
6139.403
149.001
382.269
844.469
514.813
1654.529
56.511
1.142
-0.222
-0.355
-0.259
-0.203
0.007
2.578
53.389
12.632
0.386
-0.066
-0.034
-0.007
0.000
0.003
0.002
0.001
0.000
0.002
0.001
-0.001
-0.008
-0.028
-0.052
-0.080
-0.115
-0.174
-0.248
1.189
738.911
100363.641
101591.281
81066.469
2266.424
55.132
196.078
416.596
577.954
95.649
28.226
30.589
3.889
-0.443
-0.475
-0.352
-0.026
8.192
123.047
107481.422
2451.482
9.814
-0.038
-0.049
-0.012
-0.001
0.003
0.002
0.001
0.002
0.001
0.000
-0.008
-0.031
-0.061
-0.067
-0.005
-0.073
-0.234
-0.339
-0.305
5.891
74.616
1382.054
9031.339
296.531
176.711
1408.368
9462.320
361.855
99.132
800.034
750.137
66.443
0.545
-0.573
-0.449
1.032
94.354
2196.115
50535.270
38837.754
48.629
-0.003
-0.057
-0.016
-0.002
0.002
0.002
0.002
0.001
0.002
-0.003
-0.024
-0.058
0.102
5.116
42.702
136.841
0.932
-0.393
-0.048
27.532
977.017
102060.867
39525.781
168.027
36.946
5113.264
102716.625
17193.713
101.550
19259.361
179081.563
2398.029
6.062
0.587
0.222
12.306
100.772
1083.885
299.990
2913.530
16.466
-0.083
-0.057
-0.017
-0.002
0.002
0.001
0.002
0.002
0.001
-0.008
-0.044
-0.077
14.080
14566.879
57675.586
100954.609
15.134
1.280
9.769
1668.593
101568.945
120773.148
65328.012
233.073
4.542
159.495
4452.320
100225.148
56.513
4025.838
26553.428
854.039
104.081
133.399
9.622
240.798
824.533
3527.068
363.830
4.686
-0.010
-0.099
-0.045
-0.014
-0.002
0.001
0.002
0.001
0.002
0.000
-0.013
-0.062
-0.086
17.388
26606.930
100905.188
4448.732
180.912
56.671
160.328
601.640
102352.266
3085.605
131.059
7.707
5.711
8.006
9.439
1137.022
29628.012
1839.984
4485.596
235.569
640.756
1006.592
322.709
450.295
791.881
121.547
24.285
0.611
-0.137
-0.079
-0.031
-0.011
-0.001
0.002
0.001
0.001
0.001
-0.001
-0.016
-0.066
-0.066
6.818
137.720
7453.832
8760.076
1506.109
57.244
116.164
250.373
8056.091
7873.193
100.314
26.308
2290.505
3206.162
39.930
9009.252
122299.047
101170.586
104628.633
13226.833
82.861
1118.808
100161.656
38570.633
4201.042
57.700
0.702
-0.160
-0.112
-0.051
-0.021
-0.008
-0.001
0.000
0.001
0.001
0.002
-0.001
-0.016
-0.059
-0.037
13.652
307.623
770.507
191.064
309.327
639.134
38.846
6076.493
127281.117
31507.350
1118.942
403.597
100172.156
100017.188
291.804
59.930
3402.183
156925.625
2376.219
504.787
900.662
965.273
68090.273
11290.794
170.248
7.982
-0.109
-0.164
-0.090
-0.035
-0.015
-0.006
-0.002
0.001
0.
0.001
0.002
0.001
-0.011
-0.048
-0.094
0.602
13.686
25.153
30.335
16584.711
100030.234
494.476
1354.762
100114.516
646.727
79057.984
15760.842
13532.894
6666.037
53.001
31.573
1145.367
151088.688
6640.687
62.379
10455.074
103356.805
156914.250
50536.121
32.008
-0.075
-0.267
-0.145
-0.064
-0.025
-0.010
-0.004
0.001
0.
0.
0.001
0.002
0.001
-0.007
-0.032
-0.078
-0.139
-0.076
0.009
10.322
1685.271
12215.747
556.913
1094.131
49.632
167.744
4231.581
1570.799
835.708
64.627
519.926
22322.174
6558.221
103580.219
45914.402
30.478
444.662
106533.578
25059.850
518.150
8.502
-0.391
-0.260
-0.118
-0.056
-0.023
-0.005
-0.001
0.
0.
0.
0.001
0.001
0.003
-0.005
-0.022
-0.060
-0.131
-0.243
-0.353
0.914
110.978
71560.266
107039.906
17033.158
58.491
111.586
763.120
175.003
9.072
6.957
2706.625
100277.469
103759.555
101344.891
395.344
4.705
458.516
100424.273
115194.398
406.767
2.483
-0.412
-0.239
-0.100
-0.045
-0.018
-0.002
0.
0.
0.
0.
0.
0.003
0.000
-0.001
-0.022
-0.058
-0.124
-0.220
0.330
10.248
132.421
100131.117
101787.586
1700.241
30.371
16.262
583.001
192.586
2.311
0.605
67.154
763.722
10437.126
14417.724
93.902
1.049
47.479
2931.191
29590.354
3686.575
11.687
-0.371
-0.222
-0.099
-0.041
-0.011
0.001
0.
0.
0.
0.
0.001
0.003
0.000
-0.006
-0.028
-0.073
-0.140
-0.096
15.073
2109.115
7118.221
1012.732
15362.689
618.474
39.463
0.527
6.837
4.629
24.868
48.538
4.711
9.553
320.905
455.052
17.878
128.408
361.029
33.271
57.247
26.979
0.995
-0.310
-0.201
-0.096
-0.039
-0.009
0.001
-0.001
0.
0.
0.
0.002
0.003
-0.002
-0.013
-0.042
-0.105
-0.184
0.285
51.956
24788.266
100090.547
908.979
280.863
53.374
5.871
-0.458
4.020
29.025
12403.422
100001.109
235.681
0.617
2.203
9.759
148.182
70776.273
100001.906
753.232
2.246
4.567
4.253
-0.007
-0.180
-0.090
-0.033
-0.008
-0.001
-0.001
0.
0.
0.
0.003
0.002
-0.006
-0.024
-0.071
-0.145
-0.209
1.166
172.327
7298.156
1144.666
74.589
11.620
2.150
5.578
21.003
47483.492
775.320
102309.297
100364.570
652.428
2.066
2.942
122.492
28483.719
36238.719
100032.297
481.658
2.829
3.765
2.583
-0.068
-0.166
-0.081
-0.026
-0.007
-0.001
-0.001
0.
0.
0.
0.003
0.002
-0.010
-0.044
-0.101
0.110
5.279
8.557
44.978
714.215
421.780
141.611
6.107
124.924
1701.708
426.594
30654.830
102045.602
100929.695
42667.980
86.060
7.221
18.869
91.781
11850.663
4445.645
136.711
17.397
54.099
17.991
0.268
-0.261
-0.156
-0.065
-0.023
-0.006
-0.002
-0.001
0.
0.
0.
0.003
-0.001
-0.014
-0.057
-0.078
8.140
1515.045
5288.106
166.987
31.536
38.650
20.762
5.712
1461.749
137167.563
101587.344
101603.398
14911.325
35246.574
17326.738
2410.108
35.231
7.591
4.752
38.881
25.615
1.917
515.020
2464.775
43.129
0.418
-0.251
-0.135
-0.050
-0.018
-0.006
0.000
0.
0.
0.
0.
0.003
-0.001
-0.016
-0.068
-0.026
35.764
45511.711
102572.141
51212.477
949.934
6.355
2.636
2.030
178.958
7575.513
10953.777
48249.137
16625.137
264.187
566.449
1248.196
30.865
5.527
0.880
-0.443
-0.626
-0.483
25.286
66.233
4.786
-0.149
-0.213
-0.106
-0.040
-0.016
-0.005
0.000
0.
0.
0.
0.
0.004
0.
-0.017
-0.073
-0.108
18.226
1615.447
997.733
16578.053
521.489
126.655
354.896
9.861
57.382
1430.304
190.165
1178.354
5454.064
1144.808
188.307
109.572
1174.253
506.991
20.153
0.342
-0.669
-0.332
0.072
0.083
-0.283
-0.289
-0.178
-0.083
-0.035
-0.013
-0.003
0.
0.
0.
0.
0.
0.004
-0.002
-0.019
-0.075
-0.160
-0.042
2.008
10.323
41.416
12.049
417.366
1472.096
30.151
106.591
1099.046
123.128
204.445
92.782
102968.180
101566.500
5558.531
105025.680
72332.211
160.015
3.127
18.959
52.125
6.032
-0.318
-0.428
-0.298
-0.155
-0.073
-0.031
-0.011
-0.002
0.
0.
0.
0.
0.
0.003
-0.004
-0.025
-0.074
-0.176
-0.323
1.053
222.302
1929.113
45.116
12.870
23.476
52.170
233.880
1483.311
3627.191
100080.813
8727.524
8830.891
109670.766
24287.502
101374.539
200031.297
46840.738
30.187
1953.639
27284.816
240.017
2.769
-0.174
-0.286
-0.152
-0.070
-0.030
-0.010
-0.001
0.
0.
0.
0.
0.
-0.001
-0.010
-0.035
-0.086
-0.200
-0.350
4.856
4068.223
100454.430
1116.812
229.356
10.532
17.578
72.531
1147.744
7210.739
100112.102
5487.974
3013.965
6487.117
347.863
395.932
21247.504
4396.280
925.934
5110.134
64778.926
623.933
186.158
8.803
-0.185
-0.150
-0.072
-0.027
-0.009
-0.002
0.
0.
0.
0.
0.
-0.002
-0.016
-0.046
-0.106
-0.245
-0.391
1.342
111.187
2372.985
104760.828
102543.281
141.990
11.348
57.269
583.605
152.329
120.142
34.811
33.384
270.391
89.250
14.252
44.776
8371.474
140577.484
200069.047
101340.906
3651.319
1069.364
23.418
-0.082
-0.144
-0.069
-0.025
-0.007
-0.002
0.
0.
0.
0.
0.
-0.004
-0.022
-0.056
-0.128
-0.266
-0.396
8.709
957.803
874.560
15494.112
21363.959
199.086
53.772
15.833
24.165
7.330
2.075
3.077
0.995
16.021
102.611
802.935
6524.803
3997.266
200056.219
20283.496
7233.706
270.526
31.543
1.928
-0.207
-0.130
-0.059
-0.025
-0.007
-0.002
0.
0.
0.
0.
0.
-0.005
-0.025
-0.066
-0.136
-0.278
-0.436
5.697
416.162
364.443
35.740
127.149
938.019
595.053
332.197
4.915
0.250
14.522
38.100
7.546
875.058
100151.930
17109.512
141284.875
102125.797
101403.750
90936.219
278.257
3.628
0.027
-0.295
-0.197
-0.103
-0.047
-0.019
-0.005
0.000
0.
0.
0.
0.
0.
-0.005
-0.023
-0.064
-0.133
-0.271
-0.450
0.020
15.150
83.474
24.075
704.510
521.144
145.171
103.602
2.582
0.018
10.077
23.871
7.227
1565.158
176743.281
7123.048
1538.616
686.250
1722.651
96881.695
259.818
0.315
-0.387
-0.272
-0.152
-0.075
-0.035
-0.015
-0.004
0.
0.
0.
0.
0.
0.
-0.004
-0.019
-0.054
-0.116
-0.240
-0.376
4.607
704.885
101547.172
1674.196
76898.305
248.311
61.735
80.014
4.737
0.405
5.069
3.947
0.717
30.310
310.277
64.741
8.568
3.598
10.698
39.858
3.974
-0.309
-0.287
-0.190
-0.105
-0.055
-0.024
-0.009
-0.003
0.001
0.
0.
0.
0.
0.
-0.003
-0.015
-0.039
-0.090
-0.188
-0.266
8.965
1888.320
112718.516
3930.611
328.625
34.215
199.644
438.882
29.163
1.513
9.733
5.506
0.042
-0.068
0.898
1.875
1.666
-0.141
-0.353
-0.258
-0.305
-0.260
-0.196
-0.129
-0.073
-0.036
-0.016
-0.006
-0.001
0.001
0.
0.
0.
0.
0.
-0.002
-0.007
-0.029
-0.062
-0.139
-0.234
1.294
65.662
635.834
7484.459
444.606
40.024
34050.449
101803.680
799.622
2.555
1.299
0.776
-0.239
-0.328
-0.298
-0.018
0.004
-0.276
-0.316
-0.281
-0.229
-0.173
-0.124
-0.080
-0.043
-0.022
-0.009
-0.003
-0.001
0.000
0.
0.
0.
0.
0.
0.
-0.005
-0.017
-0.042
-0.090
-0.177
-0.222
1.372
101.348
12304.507
626.001
37.974
38022.426
120838.930
1014.522
3.052
-0.350
-0.297
-0.262
-0.258
-0.251
-0.241
-0.240
-0.238
-0.215
-0.180
-0.137
-0.102
-0.073
-0.048
-0.022
-0.011
-0.005
-0.001
0.001
0.
0.
0.
0.
0.
0.
0.001
-0.002
-0.011
-0.023
-0.051
-0.109
-0.196
-0.220
2.683
26.465
7.588
13.572
20870.895
101151.305
1935.677
2.861
-0.386
-0.302
-0.224
-0.190
-0.181
-0.181
-0.184
-0.170
-0.139
-0.109
-0.077
-0.056
-0.038
-0.024
-0.011
-0.004
-0.001
0.000
0.000
0.
0.
0.
0.
0.
0.
0.
0.001
-0.004
-0.015
-0.028
-0.053
-0.112
-0.174
-0.222
-0.228
-0.352
2.485
237.777
2386.362
84.123
0.711
-0.349
-0.270
-0.195
-0.156
-0.133
-0.119
-0.116
-0.105
-0.086
-0.065
-0.045
-0.033
-0.022
-0.012
-0.004
-0.001
0.000
0.001
0.
0.
0.
0.
0.
0.
0.
0.
0.
-0.002
-0.007
-0.013
-0.026
-0.054
-0.095
-0.142
-0.209
-0.282
-0.049
5.358
18.025
4.368
-0.142
-0.289
-0.227
-0.168
-0.130
-0.098
-0.082
-0.073
-0.065
-0.050
-0.039
-0.027
-0.020
-0.012
-0.003
0.000
0.000
0.001
0.
0.
0.
0.
0.
0.
0.
0.
0.
0.
0.
-0.002
-0.006
-0.010
-0.023
-0.045
-0.072
-0.114
-0.173
-0.200
0.162
0.877
0.142
-0.232
-0.218
-0.171
-0.131
-0.100
-0.073
-0.057
-0.051
-0.043
-0.033
-0.026
-0.018
-0.012
-0.005
0.
0.001
0.
0.
0.
0.
0.
0.
0.
0.
0.
0.
0.
0.
0.
0.
-0.001
-0.004
-0.009
-0.021
-0.038
-0.059
-0.092
-0.131
-0.152
-0.153
-0.169
-0.161
-0.144
-0.118
-0.093
-0.069
-0.050
-0.040
-0.034
-0.030
-0.023
-0.015
-0.010
-0.003
0.
0.000
0.
0.
0.
0.
0.
0.
0.
0.
0.
0.
0.
0.
0.
0.
0.
0.
-0.001
-0.001
-0.008
-0.015
-0.027
-0.044
-0.067
-0.084
-0.094
-0.096
-0.089
-0.078
-0.067
-0.056
-0.043
-0.029
-0.025
-0.021
-0.016
-0.011
-0.005
-0.003
-0.001
0.
0.
0.
0.
0.
0.
0.
0.
0.
0.
0.
0.
0.
0.
0.
0.
0.
0.
0.
0.
-0.002
-0.007
-0.011
-0.020
-0.029
-0.038
-0.042
-0.044
-0.043
-0.038
-0.033
-0.030
-0.024
-0.018
-0.015
-0.011
-0.006
-0.003
-0.001
-0.001
0.
0.
0.
0.
0.
0.
0.
0.
0.
0.
0.
0.
0.
0.
0.
0.
0.
0.
0.
0.
0.
0.
-0.002
-0.005
-0.007
-0.011
-0.014
-0.016
-0.017
-0.015
-0.016
-0.015
-0.013
-0.011
-0.008
-0.006
-0.003
-0.002
-0.001
-0.001
-0.001
0.
0.
0.
0.
0.
0.
0.
0.
0.
0.
0.
0.
0.
0.
0.
0.
0.
0.
0.
0.
0.
0.
0.
-0.001
-0.004
-0.003
-0.005
-0.006
-0.008
-0.006
-0.007
-0.005
-0.004
-0.003
-0.003
-0.002
-0.002
-0.001
-0.001
0.
0.
0.
0.
0.
0.
0.
0.
0.
0.
0.
0.
0.
0.
0.
0.
0.
0.
0.
0.
0.
0.
0.
0.
0.
0.
0.
0.
0.
0.
0.
0.
0.
0.
0.
0.
0.
0.
0.
0.
0.
0.
0.
0.
0.
0.
0.
0.
0.
0.
0.
0.
0.
0.
0.
0.
0.
0.
0.
0.
0.
0.
0.
0.
0.
0.
0.
0.
0.
0.
0.
0.
0.
0.
0.
0.
0.
0.
0.
0.
0.
0.
0.
0.
0.
0.
0.
0.
0.
0.
0.
0.
0.
0.
0.
0.
0.
0.
0.
0.
0.
0.
0.
0.
0.
0.
0.
0.
0.
0.
0.
0.
0.
0.
0.
0.
0.
0.
0.
0.
0.
0.
0.
0.
0.
0.
0.
0.
0.
0.
0.
0.
0.
0.
0.
0.
0.
0.
0.
0.
0.
0.
0.
0.
0.
0.
0.
0.
0.
0.
0.
0.
0.
0.
0.
0.
0.
0.
0.
0.
0.
0.
0.
0.
0.
0.
0.
0.
0.
0.
0.
0.
0.
0.
0.
0.
0.
0.
0.
0.
0.
0.
0.
0.
0.
0.
0.
0.
0.
0.
0.
0.
0.
0.
0.
0.
0.
0.
0.
0.
0.
0.
0.
0.
0.
0.
0.
0.
0.
0.
0.
0.
0.
0.
0.
0.
0.
0.
0.
0.
0.
0.
0.
0.
0.
0.
0.
0.
0.
0.
0.
0.
0.
0.
0.
0.
0.
0.
0.
0.
0.
0.
0.
0.
0.
0.
0.
0.
0.
0.
0.
0.
0.
0.
0.
0.
0.
0.
0.
0.
0.
0.
0.
0.
0.
0.
0.
0.
0.
0.
0.
0.
0.
0.
0.
0.
0.
0.
0.
0.
0.
0.
0.
0.
0.
0.
0.
0.
0.
0.
0.
0.
0.
0.
0.
0.
0.
0.
0.
0.
0.
0.
0.
0.
0.
0.
0.
0.
0.
0.
0.
0.
0.
0.
0.
0.
0.
0.
0.
0.
0.
0.
0.
0.
0.
0.
0.
0.
0.
0.
0.
0.
0.
0.
0.
0.
0.
0.
0.
0.
0.
0.
0.
0.
0.
0.
0.
0.
0.
0.
0.
0.
0.
0.
0.
0.
0.
0.
0.
0.
0.
0.
0.
0.
0.
0.
0.
0.
0.
0.
0.
0.
0.
0.002
0.002
0.002
0.002
0.001
0.001
0.
0.
0.
0.
0.
0.
0.
0.
0.
0.
0.
0.
0.
0.
0.
0.
0.
0.
0.
0.
0.
0.
0.
0.
0.
0.
0.
0.
0.
0.
0.
0.
0.
-0.002
-0.002
-0.002
-0.001
0.000
0.001
0.001
0.002
0.001
0.
0.
0.
0.
0.
0.
0.
0.
0.
0.
0.
0.
0.
0.
0.
0.
0.
0.
0.
0.
0.
0.
0.
-0.001
-0.001
0.
0.
0.
0.
0.
0.
-0.005
-0.005
-0.005
-0.003
-0.002
-0.001
0.001
0.001
0.002
0.001
0.001
0.
0.
0.
0.
0.
0.
0.
0.
0.
0.
0.
0.
0.
0.
0.
0.
0.
0.
0.
0.
0.
-0.001
-0.002
-0.004
-0.004
-0.005
-0.004
-0.004
-0.002
-0.007
-0.005
-0.007
-0.007
-0.006
-0.006
-0.003
-0.001
0.001
0.002
0.002
0.001
0.001
0.
0.
0.
0.
0.
0.
0.
0.
0.
0.
0.
0.
0.
0.
-0.002
-0.002
-0.002
-0.002
-0.002
-0.002
-0.004
-0.008
-0.011
-0.015
-0.015
-0.017
-0.016
-0.017
-0.015
-0.014
-0.011
-0.009
-0.009
-0.009
-0.007
-0.003
-0.001
0.001
0.003
0.001
0.001
0.
0.
0.
0.
0.
0.
0.
0.
0.
0.
0.
0.
0.
-0.002
-0.002
-0.003
-0.004
-0.005
-0.005
-0.009
-0.015
-0.020
-0.030
-0.036
-0.038
-0.035
-0.034
-0.030
-0.028
-0.024
-0.022
-0.016
-0.014
-0.011
-0.009
-0.004
-0.002
0.001
0.002
0.002
0.001
0.
0.
0.
0.
0.
0.
0.
0.
0.
0.
0.
0.001
-0.001
-0.002
-0.004
-0.006
-0.009
-0.011
-0.017
-0.022
-0.033
-0.045
-0.055
-0.068
-0.073
-0.073
-0.069
-0.062
-0.050
-0.037
-0.030
-0.024
-0.017
-0.015
-0.010
-0.005
-0.002
0.001
0.002
0.002
0.001
0.
0.
0.
0.
0.
0.
0.
0.
0.
0.
0.001
0.000
-0.003
-0.006
-0.010
-0.014
-0.020
-0.025
-0.036
-0.047
-0.069
-0.089
-0.110
-0.131
-0.144
-0.144
-0.135
-0.117
-0.095
-0.068
-0.044
-0.032
-0.023
-0.015
-0.011
-0.005
-0.002
0.001
0.001
0.001
0.001
0.
0.
0.
0.
0.
0.
0.
0.
0.
0.001
0.000
-0.001
-0.007
-0.014
-0.021
-0.028
-0.037
-0.051
-0.074
-0.103
-0.145
-0.190
-0.231
-0.266
-0.288
-0.285
-0.252
-0.212
-0.165
-0.114
-0.075
-0.045
-0.029
-0.018
-0.012
-0.005
0.
0.002
0.004
0.002
0.001
0.
0.
0.
0.
0.
0.
0.
0.
0.001
0.000
-0.001
-0.007
-0.017
-0.029
-0.043
-0.055
-0.076
-0.107
-0.159
-0.209
-0.268
-0.329
-0.370
-0.382
-0.418
-0.416
-0.328
-0.256
-0.194
-0.159
-0.112
-0.071
-0.042
-0.022
-0.012
-0.008
-0.002
0.001
0.004
0.003
0.002
0.
0.
0.
0.
0.
0.
0.
0.
-0.001
-0.001
-0.006
-0.014
-0.036
-0.061
-0.082
-0.108
-0.150
-0.202
-0.242
-0.119
0.530
1.184
3.090
3.936
0.862
0.168
2.121
2.435
2.371
0.435
-0.125
-0.097
-0.055
-0.034
-0.016
-0.013
-0.006
-0.003
0.002
0.003
0.003
0.002
0.
0.
0.
0.
0.
0.
0.001
0.001
-0.003
-0.010
-0.028
-0.062
-0.085
-0.113
-0.173
-0.243
-0.264
0.568
12.211
135.320
252.836
668.005
171.890
29.145
5.564
42.029
43.047
60.414
7.882
0.037
-0.120
-0.077
-0.050
-0.036
-0.030
-0.021
-0.013
-0.004
0.001
0.002
0.003
0.001
0.
0.
0.
0.
0.001
0.001
-0.001
-0.004
-0.016
-0.042
-0.078
-0.082
0.030
-0.141
-0.273
0.699
32.174
295.456
38226.840
100975.102
100704.414
29289.846
823.813
22.006
64.698
56.072
87.951
11.032
0.038
-0.159
-0.113
-0.090
-0.082
-0.073
-0.061
-0.042
-0.018
-0.004
0.002
0.003
0.002
0.001
0.
0.
0.001
0.001
0.002
-0.001
-0.006
-0.021
-0.052
-0.096
-0.100
0.075
-0.066
4.293
43.508
457.288
4756.390
112639.594
70594.719
8983.577
101022.391
5320.659
43.151
84.413
12.436
5.433
0.854
-0.269
-0.221
-0.167
-0.138
-0.105
-0.008
-0.012
-0.070
-0.049
-0.016
-0.003
0.002
0.003
0.002
0.
0.001
0.001
0.002
0.002
-0.003
-0.012
-0.029
-0.066
-0.122
-0.173
-0.214
0.490
178.084
10243.902
71022.531
6032.831
840.534
344.608
129.205
101724.031
3834.497
188.729
23.967
6.184
1.432
-0.196
-0.389
-0.306
-0.210
0.481
4.083
29.481
41.747
1.071
-0.071
-0.037
-0.008
0.000
0.003
0.001
0.001
0.001
0.002
0.001
-0.001
-0.012
-0.032
-0.060
-0.103
-0.163
-0.225
-0.298
0.282
114.370
4195.360
13930.942
101780.039
103215.625
1732.999
5485.164
114.889
832.013
7821.394
561.205
1799.470
71.487
1.657
-0.461
-0.395
0.641
67.556
1184.165
36363.543
107472.305
26.039
-0.018
-0.054
-0.013
-0.001
0.002
0.002
0.001
0.001
0.001
-0.001
-0.008
-0.036
-0.065
-0.081
-0.059
-0.154
-0.280
-0.391
-0.422
2.532
165.362
100731.461
179009.484
1268.152
100068.555
151053.109
100308.758
417.123
37392.551
34395.594
100345.734
1394.371
8.185
-0.476
-0.403
5.906
3500.285
100195.914
122326.758
52345.223
41.377
0.011
-0.062
-0.018
-0.002
0.002
0.001
0.002
0.001
0.002
-0.003
-0.025
-0.062
0.016
3.465
22.139
16.601
0.153
-0.445
-0.372
16.553
330.226
101311.227
100418.805
136.068
388.892
100732.320
102766.703
1200.272
3088.963
2984.024
116640.516
4462.854
13.996
5.784
3.573
162.242
1788.357
198881.359
5876.053
556.806
8.816
-0.090
-0.062
-0.019
-0.002
0.000
0.001
0.002
0.002
0.001
-0.008
-0.047
-0.089
4.103
526.861
20767.303
1226.417
18.105
6.101
1.209
8173.672
11999.889
2300.052
775.783
20.896
85.443
395.863
971.552
292.463
405.625
323.282
41108.152
100891.188
4482.505
8136.467
72.264
70725.773
103834.680
100702.688
37171.281
21.251
0.030
-0.106
-0.049
-0.016
-0.002
0.001
0.001
0.001
0.002
-0.001
-0.015
-0.068
-0.094
6.218
1048.772
118302.148
24661.436
60629.563
10801.262
2.273
65.379
373.058
94.863
15.669
16.157
223.557
199.283
397.333
42.712
82.609
84.308
102.195
236.808
100273.758
122298.773
1806.155
21073.076
124737.008
2564.013
255.423
2.903
-0.126
-0.088
-0.034
-0.012
-0.002
0.001
0.001
0.001
0.001
-0.001
-0.018
-0.069
0.197
276.736
7291.802
120850.578
139938.172
100970.023
1509.365
7.901
11.277
65.778
31.175
2.489
4.628
75.118
89.399
27.327
45.733
455.870
2949.448
403.416
120.282
2628.795
100841.305
130308.070
130263.688
100111.141
763.857
3.095
-0.094
-0.119
-0.057
-0.023
-0.009
-0.001
0.001
0.001
0.001
0.001
-0.001
-0.019
-0.061
0.438
1587.043
165202.172
101615.453
2184.855
83918.094
23463.314
84.106
329.936
7369.855
142.070
8.865
16.018
649.816
878.314
17.788
9.265
2385.061
100772.719
76322.672
2996.034
177.643
3404.940
48926.965
9483.353
2973.959
49.205
0.202
-0.171
-0.096
-0.039
-0.017
-0.007
-0.001
0.001
0.
0.002
0.002
0.000
-0.014
-0.053
-0.069
5.063
281.760
7690.593
119.603
55586.465
102314.086
913.342
126.681
1609.246
51.641
41.683
31.819
91.217
100.271
11.439
37.450
2331.427
100578.578
26232.105
8561.732
56.160
647.085
100282.609
56446.445
61.455
0.372
-0.270
-0.150
-0.069
-0.029
-0.011
-0.004
0.001
0.
0.
0.000
0.002
0.001
-0.009
-0.039
-0.083
-0.095
0.898
3.898
16.886
3780.080
130237.891
41484.488
42.484
5.598
2.617
16.653
19.109
12.090
5.928
753.401
45882.980
1523.265
2367.150
345.108
72.781
84.364
439.551
535.283
10839.107
29.031
-0.424
-0.275
-0.125
-0.060
-0.025
-0.006
-0.002
0.
0.
0.
0.001
0.001
0.003
-0.007
-0.025
-0.069
-0.144
-0.262
-0.362
2.225
556.020
103839.852
43109.270
100.425
1.801
0.121
9.737
193.072
146.786
12.240
4532.864
100071.391
33193.906
20225.035
71.812
16.758
1013.996
5732.307
101958.891
1420.705
4.419
-0.448
-0.260
-0.110
-0.049
-0.021
-0.004
0.
0.
0.
0.
0.001
0.003
0.000
-0.001
-0.026
-0.063
-0.140
-0.239
0.548
16.100
81.525
10643.556
78521.328
2994.610
180.938
0.631
6.905
146.788
120.177
5.688
86.597
1039.357
806.705
614.668
12.649
2.813
113.967
8573.079
102910.086
101892.078
41.990
-0.375
-0.245
-0.108
-0.046
-0.014
0.000
-0.001
0.
0.
0.
0.001
0.003
0.000
-0.007
-0.032
-0.079
-0.154
-0.052
23.245
6479.922
30805.902
81415.953
101518.055
109351.828
8127.226
4.362
-0.200
4.910
15.873
21.540
3.324
2.703
6.772
6.444
0.825
15.186
34.046
73.318
176.266
128.772
27.190
0.788
-0.215
-0.106
-0.041
-0.013
-0.001
-0.001
0.
0.
0.
0.002
0.003
-0.001
-0.013
-0.044
-0.110
-0.189
1.068
164.635
103211.305
103888.781
101144.563
7855.821
2718.593
191.945
0.517
1.659
13.896
1791.344
7089.394
81.252
0.587
1.263
2.104
9.359
519.893
2107.359
53.667
72.780
3115.114
3356.815
14.722
-0.132
-0.101
-0.039
-0.011
-0.002
-0.001
0.
0.
0.
0.003
0.002
-0.006
-0.024
-0.068
-0.151
-0.220
4.710
3500.178
100476.813
56728.023
9807.820
1856.779
16.148
1.851
9.326
2082.668
431.871
8478.190
56985.988
195.212
43.947
241.520
72.984
52.227
356.365
1199.509
41.805
114.809
981.772
956.225
8.349
-0.134
-0.091
-0.035
-0.010
-0.002
-0.001
0.
0.
0.
0.003
0.002
-0.008
-0.038
-0.098
-0.150
0.403
2.854
449.254
63847.883
102306.281
100262.852
161.310
12.681
322.602
540.426
10807.977
100697.492
100291.547
6670.551
30.847
1024.804
30214.975
548.724
58.311
24.791
14.758
9.192
59.060
27.157
5.952
0.090
-0.159
-0.077
-0.026
-0.009
-0.002
-0.001
0.
0.
0.
0.003
0.001
-0.012
-0.053
-0.112
0.678
158.239
522.151
10.000
79.748
3501.938
1110.182
14.179
121.269
100118.125
101970.328
101033.508
12933.770
5022.951
617.742
11.942
220.259
2290.446
120.831
7.709
3.206
-0.030
2.669
14.985
5.192
-0.025
-0.235
-0.138
-0.057
-0.022
-0.007
-0.002
-0.001
0.
0.
0.
0.003
-0.001
-0.013
-0.062
-0.123
1.602
375.576
1658.088
36.259
9.456
17.851
22.171
24.238
1372.707
116771.031
40844.352
118983.867
102497.570
163.958
11.925
17.853
9.711
10.650
1.973
0.407
1.098
-0.418
-0.358
0.286
-0.111
-0.295
-0.199
-0.096
-0.038
-0.016
-0.006
0.000
0.
0.
0.
0.
0.003
-0.001
-0.013
-0.067
-0.139
0.168
6.527
14.961
26.220
36.820
5113.930
46950.270
118.910
2370.797
107522.000
5434.685
7402.768
85516.586
117.982
113.341
2011.094
329.170
32.999
1.557
-0.613
-0.037
-0.034
-0.486
-0.499
-0.386
-0.256
-0.148
-0.070
-0.030
-0.013
-0.003
0.
0.
0.
0.
0.
0.003
0.001
-0.018
-0.061
-0.148
-0.260
-0.275
0.263
5.492
55.281
67624.305
100756.195
265.815
138.857
4960.927
269.564
22.059
32.036
375.743
3975.946
105552.828
8287.578
1505.244
47.981
8.737
83.926
139.919
11.892
-0.235
-0.383
-0.229
-0.117
-0.057
-0.025
-0.009
0.000
0.
0.
0.
0.
0.
0.004
-0.003
-0.025
-0.063
-0.152
-0.307
-0.376
2.492
9.000
9.493
127.741
274.927
16.121
20.244
10.659
26.572
193.918
51.771
235.041
7441.565
100238.398
33259.320
26043.271
4490.481
174.644
16555.547
100340.313
757.585
2.003
-0.348
-0.227
-0.111
-0.053
-0.024
-0.004
-0.001
0.
0.
0.
0.
0.
0.002
-0.008
-0.031
-0.074
-0.175
-0.338
-0.184
12.569
64.026
1124.609
1541.051
68.116
7.186
0.822
5.427
24.505
157.989
44.232
16.770
92.109
958.041
217.845
2814.566
882.081
161.265
24659.881
101104.016
1064.015
3.784
-0.212
-0.225
-0.115
-0.049
-0.022
-0.003
-0.001
0.
0.
0.
0.
0.
0.001
-0.013
-0.038
-0.093
-0.213
-0.361
2.480
128.256
2038.340
101005.305
101241.453
27593.131
365.492
2.573
1.452
2.216
5.194
1.857
0.496
1.786
2.804
8.728
22.210
44.472
1084.882
4337.384
37462.898
232.672
3.164
-0.083
-0.213
-0.109
-0.048
-0.019
-0.003
-0.001
0.
0.
0.
0.
0.
-0.002
-0.018
-0.043
-0.109
-0.245
-0.263
60.408
100179.984
200049.281
39781.008
27307.313
105035.398
2050.289
176.792
3.393
-0.423
-0.468
-0.484
-0.217
11.945
97.371
1812.826
15041.432
207.691
624.796
416.350
607.783
29.937
0.426
-0.262
-0.185
-0.094
-0.043
-0.016
-0.003
-0.001
0.
0.
0.
0.
0.
-0.004
-0.021
-0.051
-0.116
-0.262
-0.325
37.037
46779.832
30274.141
486.668
4941.585
102336.422
200028.469
100055.609
64.060
-0.385
-0.389
-0.267
2.791
806.775
100032.234
59966.492
100051.180
1287.980
355.495
93.842
8.228
0.322
-0.352
-0.253
-0.146
-0.069
-0.033
-0.012
-0.001
-0.001
0.
0.
0.
0.
0.
-0.004
-0.020
-0.051
-0.116
-0.262
-0.432
0.715
68.806
3743.461
137.159
100093.617
108537.555
14270.427
15214.626
24.588
-0.402
-0.345
-0.212
3.631
1279.834
100007.680
6729.459
2725.077
77.974
23.529
43.280
4.162
-0.313
-0.289
-0.182
-0.096
-0.049
-0.025
-0.008
0.000
0.
0.
0.
0.
0.
0.
-0.003
-0.016
-0.045
-0.106
-0.239
-0.402
0.993
534.553
144683.813
1259.679
822.357
499.915
20.917
11.471
0.191
-0.449
-0.357
-0.289
0.269
27.383
272.973
59.162
5.920
0.830
0.380
1.159
-0.015
-0.253
-0.187
-0.110
-0.062
-0.033
-0.015
-0.004
0.000
0.
0.
0.
0.
0.
0.
-0.001
-0.012
-0.037
-0.085
-0.197
-0.335
1.478
473.567
151084.281
101822.938
472.483
4.049
16.534
37.360
4.021
-0.320
-0.312
-0.271
-0.260
0.028
0.797
0.185
-0.278
-0.335
-0.311
-0.254
-0.208
-0.163
-0.112
-0.068
-0.038
-0.019
-0.008
-0.001
0.001
0.
0.
0.
0.
0.
0.
0.000
-0.009
-0.023
-0.063
-0.142
-0.269
0.069
52.137
51435.875
200038.641
3504.196
14.468
951.055
5921.206
93.345
0.468
-0.326
-0.256
-0.223
-0.215
-0.223
-0.236
-0.250
-0.249
-0.216
-0.173
-0.131
-0.097
-0.064
-0.040
-0.021
-0.011
-0.005
0.000
0.001
0.
0.
0.
0.
0.
0.
0.
-0.005
-0.018
-0.038
-0.094
-0.196
-0.258
3.217
497.555
100180.211
5448.168
14.053
1079.197
6232.181
119.409
0.752
-0.303
-0.223
-0.170
-0.155
-0.156
-0.159
-0.162
-0.145
-0.122
-0.097
-0.074
-0.052
-0.037
-0.023
-0.011
-0.006
-0.001
0.000
0.
0.
0.
0.
0.
0.
0.
0.
-0.002
-0.010
-0.026
-0.053
-0.112
-0.207
-0.154
6.426
85.639
20.296
3.040
387.573
26269.887
108.531
0.449
-0.273
-0.191
-0.131
-0.109
-0.100
-0.097
-0.097
-0.084
-0.071
-0.056
-0.040
-0.028
-0.021
-0.007
-0.004
-0.001
0.000
0.000
0.
0.
0.
0.
0.
0.
0.
0.
-0.001
-0.006
-0.012
-0.027
-0.054
-0.115
-0.175
-0.194
-0.106
-0.281
0.169
76.643
22112.527
28.311
-0.100
-0.232
-0.154
-0.104
-0.083
-0.067
-0.059
-0.057
-0.050
-0.043
-0.034
-0.024
-0.016
-0.011
-0.002
-0.001
0.000
0.001
0.
0.
0.
0.
0.
0.
0.
0.
0.
0.
-0.001
-0.006
-0.015
-0.028
-0.051
-0.094
-0.138
-0.186
-0.253
-0.266
0.318
2.216
0.093
-0.222
-0.182
-0.116
-0.082
-0.058
-0.044
-0.039
-0.035
-0.031
-0.024
-0.019
-0.013
-0.010
0.000
0.000
0.001
0.000
0.
0.
0.
0.
0.
0.
0.
0.
0.
0.
0.
0.
-0.002
-0.006
-0.011
-0.023
-0.042
-0.065
-0.097
-0.140
-0.182
-0.191
-0.188
-0.185
-0.169
-0.121
-0.082
-0.061
-0.043
-0.033
-0.027
-0.025
-0.021
-0.015
-0.011
-0.007
-0.001
0.001
0.001
0.
0.
0.
0.
0.
0.
0.
0.
0.
0.
0.
0.
0.
0.
0.
-0.001
-0.004
-0.009
-0.017
-0.032
-0.048
-0.068
-0.095
-0.120
-0.124
-0.116
-0.099
-0.074
-0.056
-0.041
-0.028
-0.021
-0.019
-0.017
-0.013
-0.008
-0.005
-0.001
-0.001
0.
0.
0.
0.
0.
0.
0.
0.
0.
0.
0.
0.
0.
0.
0.
0.
0.
0.
-0.001
-0.002
-0.005
-0.009
-0.020
-0.033
-0.045
-0.057
-0.061
-0.057
-0.050
-0.040
-0.032
-0.024
-0.018
-0.014
-0.012
-0.008
-0.005
-0.002
-0.001
-0.001
0.
0.
0.
0.
0.
0.
0.
0.
0.
0.
0.
0.
0.
0.
0.
0.
0.
0.
0.
0.
0.
-0.001
-0.005
-0.008
-0.011
-0.019
-0.023
-0.026
-0.026
-0.023
-0.018
-0.017
-0.013
-0.010
-0.007
-0.005
-0.002
-0.002
-0.001
-0.001
0.
0.
0.
0.
0.
0.
0.
0.
0.
0.
0.
0.
0.
0.
0.
0.
0.
0.
0.
0.
0.
0.
0.
-0.001
-0.003
-0.006
-0.007
-0.008
-0.009
-0.011
-0.010
-0.009
-0.007
-0.005
-0.003
-0.003
-0.002
-0.002
-0.001
-0.001
0.
0.
0.
0.
0.
0.
0.
0.
0.
0.
0.
0.
0.
0.
0.
0.
0.
0.
0.
0.
0.
0.
0.
0.
0.
0.
-0.002
-0.003
-0.003
-0.003
-0.003
-0.003
-0.003
-0.002
-0.002
-0.001
-0.001
-0.001
0.
0.
0.
0.
0.
0.
0.
0.
0.
0.
0.
0.
0.
0.
0.
0.
0.
0.
0.
0.
0.
0.
0.
0.
0.
0.
0.
0.
0.
0.
0.
0.
0.
0.
0.
0.
0.
0.
0.
0.
0.
0.
0.
0.
0.
0.
0.
0.
0.
0.
0.
0.
0.
0.
0.
0.
0.
0.
0.
0.
0.
0.
0.
0.
0.
0.
0.
0.
0.
0.
0.
0.
0.
0.
0.
0.
0.
0.
0.
0.
0.
0.
0.
0.
0.
0.
0.
0.
0.
0.
0.
0.
0.
0.
0.
0.
0.
0.
0.
0.
0.
0.
0.
0.
0.
0.
0.
0.
0.
0.
0.
0.
0.
0.
0.
0.
0.
0.
0.
0.
0.
0.
0.
0.
0.
0.
0.
0.
0.
0.
0.
0.
0.
0.
0.
0.
0.
0.
0.
0.
0.
0.
0.
0.
0.
0.
0.
0.
0.
0.
0.
0.
0.
0.
0.
0.
0.
0.
0.
0.
0.
0.
0.
0.
0.
0.
0.
0.
0.
0.
0.
0.
0.
0.
0.
0.
0.
0.
0.
0.
0.
0.
0.
0.
0.
0.
0.
0.
0.
0.
0.
0.
0.
0.
0.
0.
0.
0.
0.
0.
0.
0.
0.
0.
0.
0.
0.
0.
0.
0.
0.
0.
0.
0.
0.
0.
0.
0.
0.
0.
0.
0.
0.
0.
0.
0.
0.
0.
0.
0.
0.
0.
0.
0.
0.
0.
0.
0.
0.
0.
0.
0.
0.
0.
0.
0.
0.
0.
0.
0.
0.
0.
0.
0.
0.
0.
0.
0.
0.
0.
0.
0.
0.
0.
0.
0.
0.
0.
0.
0.
0.
0.
0.
0.
0.
0.
0.
0.
0.
0.
0.
0.
0.
0.
0.
0.
0.
0.
0.
0.
0.
0.
0.
0.
0.
0.
0.
0.
0.
0.
0.
0.
0.
0.
0.
0.
0.
0.
0.
0.
0.
0.
0.
0.
0.
0.
0.
0.
0.
0.
0.
0.
0.
0.
0.
0.
0.
0.
-0.001
-0.001
-0.001
0.000
0.000
0.
0.
0.001
0.002
0.002
0.002
0.001
0.
0.
0.
0.
0.
0.
0.
0.
0.
0.
0.
0.
0.
0.
0.
0.
0.
0.
0.
0.
0.
0.
0.
0.
0.
-0.001
0.
-0.001
-0.002
-0.002
-0.001
-0.001
-0.001
0.001
0.000
-0.002
-0.002
-0.001
0.000
0.002
0.001
0.002
0.001
0.
0.
0.
0.
0.
0.
0.
0.
0.
0.
0.
0.
0.
0.
0.
0.
0.
0.
0.
0.
0.
-0.001
-0.001
-0.001
-0.003
-0.006
-0.005
-0.003
-0.002
-0.001
-0.003
-0.005
-0.005
-0.005
-0.004
-0.002
-0.001
0.000
0.002
0.002
0.001
0.001
0.
0.
0.
0.
0.
0.
0.
0.
0.
0.
0.
0.
0.
0.
0.
0.
0.
0.
0.
-0.001
-0.001
-0.002
-0.006
-0.007
-0.010
-0.012
-0.010
-0.006
-0.009
-0.011
-0.008
-0.010
-0.010
-0.008
-0.007
-0.006
-0.002
-0.001
0.002
0.003
0.001
0.001
0.
0.
0.
0.
0.
0.
0.
0.
0.
0.
0.
0.
0.
0.
-0.002
-0.002
-0.002
-0.003
-0.003
-0.004
-0.006
-0.014
-0.016
-0.019
-0.019
-0.018
-0.013
-0.018
-0.017
-0.016
-0.015
-0.017
-0.017
-0.014
-0.011
-0.006
-0.003
0.001
0.002
0.002
0.001
0.
0.
0.
0.
0.
0.
0.
0.
0.
0.
0.
0.
0.
-0.002
-0.003
-0.003
-0.003
-0.004
-0.005
-0.009
-0.016
-0.020
-0.023
-0.027
-0.030
-0.033
-0.032
-0.030
-0.026
-0.022
-0.025
-0.027
-0.027
-0.026
-0.020
-0.014
-0.006
-0.002
0.002
0.003
0.001
0.001
0.
0.
0.
0.
0.
0.
0.
0.
0.
0.
0.
-0.002
-0.002
-0.005
-0.006
-0.007
-0.010
-0.012
-0.021
-0.029
-0.037
-0.046
-0.054
-0.056
-0.060
-0.056
-0.050
-0.046
-0.041
-0.037
-0.039
-0.037
-0.037
-0.029
-0.020
-0.009
-0.003
0.001
0.002
0.002
0.001
0.
0.
0.
0.
0.
0.
0.
0.
0.
0.000
-0.001
-0.003
-0.006
-0.009
-0.013
-0.019
-0.023
-0.029
-0.040
-0.051
-0.063
-0.078
-0.093
-0.102
-0.108
-0.101
-0.088
-0.071
-0.055
-0.051
-0.050
-0.046
-0.043
-0.036
-0.024
-0.010
-0.004
0.001
0.002
0.002
0.001
0.
0.
0.
0.
0.
0.
0.
0.
0.001
0.
-0.003
-0.007
-0.011
-0.016
-0.024
-0.033
-0.043
-0.056
-0.070
-0.085
-0.111
-0.142
-0.168
-0.188
-0.189
-0.174
-0.145
-0.114
-0.083
-0.063
-0.058
-0.051
-0.046
-0.034
-0.024
-0.013
-0.006
0.001
0.002
0.001
0.001
0.
0.
0.
0.
0.
0.
0.
0.000
0.000
-0.001
-0.007
-0.014
-0.023
-0.035
-0.048
-0.062
-0.077
-0.097
-0.131
-0.172
-0.221
-0.273
-0.303
-0.310
-0.294
-0.273
-0.233
-0.182
-0.129
-0.091
-0.070
-0.056
-0.042
-0.032
-0.020
-0.010
-0.003
0.002
0.004
0.001
0.001
0.
0.
0.
0.
0.
0.
0.
0.001
-0.001
-0.004
-0.015
-0.028
-0.052
-0.075
-0.095
-0.113
-0.146
-0.185
-0.227
-0.281
-0.351
-0.400
-0.030
2.540
0.653
0.173
-0.227
-0.256
-0.194
-0.130
-0.086
-0.060
-0.043
-0.028
-0.019
-0.010
-0.004
0.000
0.003
0.002
0.
0.
0.
0.
0.
0.
0.
0.001
0.000
-0.003
-0.010
-0.032
-0.064
-0.089
-0.118
-0.155
-0.198
-0.249
-0.252
0.551
2.029
1.926
4.854
8.650
165.184
35.793
13.386
1.439
-0.261
-0.244
-0.166
-0.111
-0.070
-0.047
-0.034
-0.023
-0.011
-0.006
-0.002
0.003
0.003
0.001
0.
0.
0.
0.
0.
0.
0.001
-0.001
-0.005
-0.020
-0.056
-0.088
0.087
1.131
0.393
-0.276
-0.363
1.393
209.119
1459.538
355.786
3518.062
387.315
202.189
147.452
46.952
4.447
0.002
-0.238
-0.225
-0.149
-0.098
-0.068
-0.047
-0.039
-0.025
-0.015
-0.007
0.001
0.002
0.003
0.001
0.
0.
0.
0.
0.001
0.000
-0.002
-0.009
-0.030
-0.074
-0.063
4.276
60.088
18.008
0.063
-0.397
9.489
21111.898
137166.297
103960.680
100819.555
34191.391
215.124
36.683
10.119
1.410
-0.059
-0.296
-0.295
-0.201
-0.132
-0.103
-0.090
-0.081
-0.060
-0.040
-0.019
-0.006
0.002
0.003
0.002
0.001
0.
0.
0.001
0.001
0.000
-0.002
-0.012
-0.037
-0.086
-0.062
6.648
114.331
32.934
0.377
0.748
7.576
455.298
16121.368
57302.508
34158.270
3527.758
152.094
17.246
2.739
1.223
2.573
0.232
-0.339
-0.270
-0.194
-0.153
-0.130
-0.101
-0.077
-0.070
-0.047
-0.015
-0.002
0.002
0.003
0.002
0.
0.001
0.000
0.002
0.000
-0.005
-0.017
-0.044
-0.105
-0.146
0.504
4.918
2.341
1.266
10.703
43.185
35.121
49.785
69.367
44.582
160.884
523.104
3058.816
41.566
51.069
159.493
15.185
-0.064
-0.336
-0.253
0.142
1.292
4.307
10.465
0.279
-0.067
-0.032
-0.006
0.
0.003
0.001
0.
0.001
0.002
0.001
-0.001
-0.010
-0.031
-0.065
-0.126
-0.193
-0.184
0.371
0.496
0.875
9.827
75.475
393.080
57.670
261.243
636.264
44.100
59369.070
103811.539
1891.848
1553.563
1219.072
58.127
0.438
-0.413
0.148
22.429
224.494
228.935
3725.814
5.398
-0.079
-0.046
-0.011
-0.001
0.003
0.001
0.001
0.001
0.001
0.
-0.006
-0.028
-0.064
-0.103
-0.156
-0.234
-0.307
-0.278
-0.327
-0.195
30.623
2507.817
1801.089
48.743
4074.857
20201.221
2808.236
1617.938
103657.133
115110.039
115123.867
100982.820
260.395
0.769
-0.448
2.716
484.754
51053.141
1820.534
126.027
2.604
-0.089
-0.056
-0.015
-0.002
0.002
0.001
0.001
0.001
0.002
-0.002
-0.018
-0.061
-0.094
0.088
0.714
0.142
-0.327
-0.479
-0.579
-0.001
46.849
5919.906
3811.840
30.662
120.700
4404.491
106533.313
159246.453
115120.602
5366.795
10714.437
4337.271
65.820
1.686
1.745
65.453
413.404
8633.299
746.065
12.049
0.231
-0.108
-0.053
-0.016
-0.002
0.000
0.001
0.002
0.002
0.001
-0.006
-0.036
-0.091
-0.008
4.615
30.470
11.746
2.608
0.212
-0.555
2.578
9.201
61.419
49.611
194.156
30222.533
7074.304
141356.219
15346.861
150004.438
5603.543
101.136
51.895
194.953
290.410
29.708
6479.800
57236.063
37379.234
1529.343
7.458
-0.097
-0.104
-0.042
-0.014
-0.002
0.001
0.002
0.001
0.001
0.000
-0.012
-0.056
-0.099
0.380
19.015
416.772
485.324
464.142
37.305
-0.057
1.710
40.297
121.190
13.390
753.391
100031.672
76083.922
100137.375
942.514
155.442
3398.824
3549.219
145.889
1922.950
7757.332
564.491
2687.116
14548.065
417.300
56.839
1.157
-0.134
-0.079
-0.031
-0.011
-0.002
0.001
0.001
0.001
0.001
-0.001
-0.015
-0.061
-0.038
11.446
504.347
3515.868
3857.727
26613.680
672.310
9.372
5.487
389.626
2107.752
62.854
32.147
758.119
467.282
1010.113
64.393
24.063
6264.707
105577.539
37555.648
4279.795
163028.781
6810.916
3901.151
15063.117
103.763
1.202
-0.134
-0.110
-0.054
-0.022
-0.009
-0.001
0.002
0.
0.001
0.002
-0.001
-0.016
-0.057
0.019
28.186
3908.967
17805.744
592.337
100409.523
100043.055
95.635
3.500
61.001
180.073
14.249
0.088
3.942
16.552
53.700
10.746
52.675
1102.616
170810.578
24327.330
14132.631
102201.430
1030.524
177.086
255.171
12.377
-0.067
-0.167
-0.091
-0.036
-0.016
-0.007
-0.001
0.001
0.
0.001
0.002
0.
-0.012
-0.049
-0.086
1.702
100.151
25676.281
140.263
30340.871
10708.338
83.439
2.055
3.453
2.067
-0.101
0.058
0.747
2.912
8.653
4.594
50.986
780.798
100221.352
103881.961
138.264
2805.195
457.611
35.551
3.524
-0.129
-0.281
-0.149
-0.068
-0.025
-0.011
-0.004
0.001
0.
0.
0.001
0.002
0.001
-0.009
-0.036
-0.080
-0.115
0.622
4.240
4.782
204.949
18395.801
2717.014
13.927
-0.520
-0.705
6.130
156.541
131.160
8.086
17.766
105.478
28.582
24.573
49.468
235.134
2789.388
796.134
96.934
24.364
1.394
-0.449
-0.283
-0.129
-0.056
-0.023
-0.007
-0.001
0.
0.
0.
0.001
0.001
0.002
-0.004
-0.024
-0.067
-0.140
-0.251
-0.376
0.551
130.529
15044.961
2509.804
18.204
0.700
-0.176
156.088
100002.719
98926.070
158.573
45.157
336.924
70.706
26.616
3.488
259.471
100236.344
200039.484
79331.594
109.960
1.004
-0.461
-0.274
-0.116
-0.048
-0.021
-0.005
0.
0.
0.
0.
0.
0.001
-0.001
-0.002
-0.026
-0.063
-0.137
-0.250
-0.245
1.526
12.035
170.467
952.140
753.957
81.055
0.617
119.438
88318.914
51126.867
179.120
24.634
23.247
11.495
9.737
1.894
23.734
2420.776
100790.602
106263.539
567.638
4.905
-0.379
-0.262
-0.116
-0.047
-0.016
-0.003
-0.001
0.
0.
0.
0.
0.003
0.000
-0.008
-0.035
-0.081
-0.161
-0.235
2.389
65.637
267.665
3972.235
11738.736
100337.164
1925.419
2.421
3.543
81.768
88.578
117.357
432.552
52.353
1.070
3.007
2.684
1.099
15.826
453.147
2119.254
345.571
118.627
2.427
-0.219
-0.112
-0.044
-0.014
-0.002
-0.001
0.
0.
0.
0.003
0.003
-0.002
-0.016
-0.043
-0.105
-0.196
0.155
25.642
446.256
1177.394
65114.332
3524.568
781.446
85.139
-0.088
-0.725
0.751
15.931
43.343
137.160
23.251
21.413
90.622
25.821
8.254
8.573
423.265
20204.367
124679.977
100071.914
56.206
-0.064
-0.109
-0.042
-0.015
-0.003
-0.001
0.
0.
0.
0.002
0.003
-0.005
-0.026
-0.060
-0.142
-0.246
1.350
254.311
18338.889
5148.998
101290.680
100061.953
65.807
0.217
0.482
9.240
9.338
27.976
38.564
7.444
222.235
2544.679
22483.971
1663.539
12.929
4.969
156.124
99789.891
119026.688
23663.969
28.892
-0.095
-0.102
-0.040
-0.013
-0.004
-0.001
0.
0.
0.
0.003
0.002
-0.007
-0.034
-0.091
-0.171
-0.287
0.412
64.013
1658.742
100272.172
57527.387
1574.500
19.024
13.866
24.886
158.465
87.209
69.468
24.571
16.506
24642.758
100700.336
105441.867
8615.901
39.266
4.753
708.907
100183.141
4373.164
33.064
0.671
-0.165
-0.090
-0.031
-0.011
-0.005
-0.001
0.
0.
0.
0.003
0.001
-0.012
-0.045
-0.109
-0.189
0.116
0.294
1.503
47.894
2111.448
762.217
132.672
2003.783
343.042
353.150
350.139
86.769
21.734
7.114
6.739
1941.401
100028.375
1270.243
695.036
1784.350
38.388
107.828
3208.709
361.362
3.650
-0.207
-0.148
-0.061
-0.022
-0.008
-0.004
-0.001
0.
0.
0.
0.002
0.001
-0.014
-0.053
-0.124
-0.205
0.360
0.840
5.193
34.311
40.767
34.972
557.153
110092.273
25039.793
422.284
219.709
185.027
7.360
12.283
94.425
54.287
53.021
20.546
160.503
954.686
26.210
1.507
8.180
3.026
-0.095
-0.189
-0.103
-0.039
-0.015
-0.005
-0.001
0.
0.
0.
0.
0.002
0.000
-0.013
-0.056
-0.131
-0.244
-0.319
1.228
220.648
10323.096
23149.902
25213.014
939.891
102135.273
108341.414
432.083
53.206
99.704
26.520
1307.249
100080.258
11625.803
3219.247
23.690
2.706
6.913
0.849
-0.532
-0.451
-0.340
-0.226
-0.131
-0.066
-0.027
-0.011
-0.004
-0.001
0.
0.
0.
0.
0.002
0.000
-0.019
-0.056
-0.130
-0.266
-0.433
1.541
387.730
33668.797
101990.664
103445.250
6777.842
100509.328
1568.779
380.928
138.276
5.474
171.289
9958.008
101353.430
43989.645
11304.717
42.340
40.888
451.798
81.101
2.749
-0.376
-0.328
-0.193
-0.097
-0.049
-0.021
-0.007
-0.002
0.
0.
0.
0.
0.
0.002
-0.004
-0.024
-0.059
-0.138
-0.292
-0.500
-0.282
13.925
127.996
798.830
852.829
422.782
3509.440
184.172
564.356
206.081
4.538
461.050
1371.653
4167.629
589.766
112.650
17.115
3210.103
100143.914
14159.076
47.741
0.662
-0.297
-0.185
-0.087
-0.040
-0.020
-0.001
0.
0.
0.
0.
0.
0.
0.001
-0.009
-0.028
-0.071
-0.166
-0.332
-0.475
0.952
16.657
147.026
204.861
96.632
15.915
10.591
6.634
16.243
8.637
0.282
1.741
11.980
61.036
19.404
8.168
8.330
1806.629
101187.547
8259.873
236.965
9.642
-0.193
-0.187
-0.087
-0.037
-0.012
-0.001
-0.001
0.
0.
0.
0.
0.
-0.002
-0.010
-0.038
-0.094
-0.211
-0.357
0.932
83.694
8641.528
10352.969
15451.371
100063.016
1027.689
3.575
-0.331
-0.345
-0.332
-0.507
-0.545
-0.386
0.087
0.593
1.331
0.880
33.934
714.824
932.304
264.975
11.005
-0.163
-0.174
-0.080
-0.035
-0.010
-0.001
-0.001
0.
0.
0.
0.
0.
-0.005
-0.015
-0.045
-0.112
-0.243
-0.263
12.480
1403.833
103425.563
101806.055
13554.549
101130.430
2709.470
44.557
0.858
-0.510
-0.463
-0.437
-0.412
0.621
4.879
33.407
86.557
8.654
4.093
15.177
18.707
6.710
0.393
-0.244
-0.147
-0.067
-0.027
-0.009
-0.001
-0.001
0.
0.
0.
0.
0.
-0.005
-0.018
-0.051
-0.123
-0.264
-0.214
12.880
538.295
3760.507
1540.999
631.936
100638.414
18420.506
4086.551
15.629
-0.365
-0.372
-0.324
0.056
14.376
116.793
175.805
519.344
27.109
1.233
0.404
-0.077
-0.303
-0.297
-0.200
-0.102
-0.049
-0.024
-0.005
0.000
0.
0.
0.
0.
0.
0.
-0.003
-0.018
-0.051
-0.128
-0.258
-0.185
9.686
167.778
597.837
3098.390
5571.797
4328.156
1192.239
744.481
7.166
-0.339
-0.309
-0.261
0.189
19.280
170.032
56.153
41.900
4.741
-0.039
-0.203
-0.340
-0.298
-0.214
-0.123
-0.065
-0.034
-0.015
-0.001
-0.001
0.
0.
0.
0.
0.
0.
-0.003
-0.017
-0.045
-0.116
-0.236
0.024
9.752
104.653
2986.931
3883.289
156.170
73.440
8.068
3.398
-0.189
-0.357
-0.277
-0.227
-0.141
1.793
8.235
3.366
0.584
-0.134
-0.287
-0.268
-0.230
-0.182
-0.119
-0.070
-0.038
-0.021
-0.009
0.000
0.
0.
0.
0.
0.
0.
0.
-0.001
-0.014
-0.034
-0.094
-0.201
-0.224
1.712
46.954
13559.240
115130.250
985.671
83.858
1.466
0.335
-0.240
-0.334
-0.249
-0.199
-0.169
-0.128
-0.033
-0.133
-0.213
-0.229
-0.210
-0.174
-0.140
-0.102
-0.064
-0.041
-0.022
-0.011
-0.001
0.001
0.
0.
0.
0.
0.
0.
0.
0.000
-0.009
-0.025
-0.068
-0.154
-0.278
-0.144
24.405
4169.037
20689.760
1055.733
122.276
6.321
9.172
1.176
-0.251
-0.222
-0.167
-0.135
-0.126
-0.127
-0.140
-0.146
-0.134
-0.117
-0.097
-0.077
-0.057
-0.035
-0.020
-0.012
-0.003
0.000
0.000
0.
0.
0.
0.
0.
0.
0.
-0.001
-0.006
-0.016
-0.042
-0.098
-0.203
-0.296
1.490
48.090
328.707
75.486
7.182
5.372
11.226
1.652
-0.216
-0.203
-0.136
-0.098
-0.086
-0.084
-0.084
-0.081
-0.070
-0.061
-0.050
-0.040
-0.029
-0.017
-0.010
-0.003
-0.001
0.001
0.
0.
0.
0.
0.
0.
0.
0.
-0.001
-0.001
-0.009
-0.024
-0.054
-0.113
-0.205
-0.245
0.778
5.396
1.841
-0.164
2.366
10.711
1.088
-0.215
-0.180
-0.110
-0.073
-0.056
-0.052
-0.052
-0.045
-0.040
-0.034
-0.029
-0.021
-0.012
-0.007
-0.002
-0.001
0.000
0.
0.
0.
0.
0.
0.
0.
0.
0.
0.
-0.001
-0.006
-0.013
-0.028
-0.056
-0.108
-0.172
-0.223
-0.241
-0.316
-0.326
0.750
6.759
0.343
-0.197
-0.143
-0.084
-0.056
-0.039
-0.028
-0.030
-0.026
-0.025
-0.020
-0.016
-0.010
-0.007
-0.001
0.000
0.001
0.
0.
0.
0.
0.
0.
0.
0.
0.
0.
0.
0.
-0.001
-0.006
-0.014
-0.027
-0.049
-0.084
-0.129
-0.166
-0.206
-0.229
-0.203
-0.116
-0.177
-0.155
-0.101
-0.058
-0.035
-0.024
-0.016
-0.016
-0.016
-0.013
-0.009
-0.008
-0.006
0.001
0.001
0.001
0.
0.
0.
0.
0.
0.
0.
0.
0.
0.
0.
0.
0.
0.
-0.002
-0.006
-0.011
-0.020
-0.036
-0.057
-0.079
-0.102
-0.130
-0.147
-0.146
-0.133
-0.100
-0.064
-0.042
-0.027
-0.016
-0.010
-0.009
-0.009
-0.005
-0.004
-0.002
0.
0.
0.
0.
0.
0.
0.
0.
0.
0.
0.
0.
0.
0.
0.
0.
0.
0.
0.
0.000
-0.003
-0.006
-0.015
-0.023
-0.035
-0.048
-0.061
-0.073
-0.077
-0.067
-0.050
-0.037
-0.025
-0.017
-0.011
-0.007
-0.005
-0.003
-0.001
-0.001
-0.001
0.
0.
0.
0.
0.
0.
0.
0.
0.
0.
0.
0.
0.
0.
0.
0.
0.
0.
0.
0.
-0.001
0.000
-0.002
-0.008
-0.015
-0.020
-0.028
-0.032
-0.034
-0.031
-0.025
-0.018
-0.012
-0.009
-0.006
-0.005
-0.003
-0.002
-0.001
-0.001
0.
0.
0.
0.
0.
0.
0.
0.
0.
0.
0.
0.
0.
0.
0.
0.
0.
0.
0.
0.
0.
0.
0.
-0.001
-0.001
-0.005
-0.007
-0.010
-0.012
-0.013
-0.014
-0.010
-0.009
-0.008
-0.004
-0.003
-0.002
-0.002
-0.001
-0.001
0.
0.
0.
0.
0.
0.
0.
0.
0.
0.
0.
0.
0.
0.
0.
0.
0.
0.
0.
0.
0.
0.
0.
0.
0.
0.
-0.001
-0.001
-0.005
-0.005
-0.005
-0.006
-0.005
-0.003
-0.003
-0.002
-0.001
-0.001
-0.001
0.
0.
0.
0.
0.
0.
0.
0.
0.
0.
0.
0.
0.
0.
0.
0.
0.
0.
0.
0.
0.
0.
0.
0.
0.
0.
0.
0.
0.
0.
-0.001
-0.001
-0.001
0.000
-0.001
0.
0.000
-0.001
-0.001
-0.001
0.
0.
0.
0.
0.
0.
0.
0.
0.
0.
0.
0.
0.
0.
0.
0.
0.
0.
0.
0.
0.
0.
0.
0.
0.
0.
0.
0.
0.
0.
0.
0.
0.
0.
0.
0.
0.
0.
0.
0.
0.
0.
0.
0.
0.
0.
0.
0.
0.
0.
0.
0.
0.
0.
0.
0.
0.
0.
0.
0.
0.
0.
0.
0.
0.
0.
0.
0.
0.
0.
0.
0.
0.
0.
0.
0.
0.
0.
0.
0.
0.
0.
0.
0.
0.
0.
0.
0.
0.
0.
0.
0.
0.
0.
0.
0.
0.
0.
0.
0.
0.
0.
0.
0.
0.
0.
0.
0.
0.
0.
0.
0.
0.
0.
0.
0.
0.
0.
0.
0.
0.
0.
0.
0.
0.
0.
0.
0.
0.
0.
0.
0.
0.
0.
0.
0.
0.
0.
0.
0.
0.
0.
0.
0.
0.
0.
0.
0.
0.
0.
0.
0.
0.
0.
0.
0.
0.
0.
0.
0.
0.
0.
0.
0.
0.
0.
0.
0.
0.
0.
0.
0.
0.
0.
0.
0.
0.
0.
0.
0.
0.
0.
0.
0.
0.
0.
0.
0.
0.
0.
0.
0.
0.
0.
0.
0.
0.
0.
0.
0.
0.
0.
0.
0.
0.
0.
0.
0.
0.
0.
0.
0.
0.
0.
0.
0.
0.
0.
0.
0.
0.
0.
0.
0.
0.
0.
0.
0.
0.
0.
0.
0.
0.
0.
0.
0.
0.
0.
0.
0.
0.
0.
0.
0.
0.
0.
0.
0.
0.
0.000
0.000
0.000
0.
0.
0.
0.
0.
0.
0.
0.
0.
0.
0.
0.
0.
0.
0.
0.
0.
0.
0.
0.
0.
0.
0.
0.
0.
0.
0.
0.
0.
0.
0.
0.
0.
0.
-0.001
-0.002
-0.001
-0.003
-0.002
-0.001
0.001
0.001
0.
0.
0.001
0.001
0.
0.
0.
0.
0.
0.
0.
0.
0.
0.
0.
0.
0.
0.
0.
0.
0.
0.
0.
0.
0.
0.
0.
0.
0.
0.
-0.001
-0.003
-0.004
-0.006
-0.005
-0.007
-0.004
-0.003
-0.003
-0.002
0.001
0.000
-0.001
0.000
0.001
0.001
0.001
0.002
0.
0.
0.
0.
0.
0.
0.
0.
0.
0.
0.
0.
0.
0.
0.
0.
0.
0.
0.
0.
0.
-0.001
-0.001
-0.003
-0.006
-0.010
-0.011
-0.010
-0.009
-0.008
-0.006
-0.006
-0.006
-0.007
-0.004
-0.003
-0.002
-0.001
0.000
0.003
0.002
0.001
0.001
0.
0.
0.
0.
0.
0.
0.
0.
0.
0.
0.
0.
0.
0.
0.
0.
0.
0.
-0.001
-0.001
-0.004
-0.006
-0.011
-0.016
-0.017
-0.019
-0.017
-0.015
-0.016
-0.014
-0.013
-0.013
-0.010
-0.010
-0.007
-0.005
-0.002
0.000
0.002
0.003
0.001
0.001
0.
0.
0.
0.
0.
0.
0.
0.
0.
0.
0.
0.
0.
0.
0.
-0.002
-0.002
-0.004
-0.004
-0.006
-0.011
-0.020
-0.026
-0.029
-0.031
-0.026
-0.031
-0.030
-0.024
-0.023
-0.022
-0.021
-0.020
-0.019
-0.014
-0.009
-0.003
0.000
0.002
0.003
0.002
0.
0.
0.
0.
0.
0.
0.
0.
0.
0.
0.
0.
0.
-0.002
-0.002
-0.003
-0.005
-0.006
-0.007
-0.016
-0.024
-0.028
-0.035
-0.040
-0.041
-0.044
-0.044
-0.040
-0.036
-0.037
-0.039
-0.038
-0.041
-0.039
-0.033
-0.021
-0.010
-0.003
0.002
0.003
0.002
0.001
0.
0.
0.
0.
0.
0.
0.
0.
0.
0.
0.
-0.002
-0.003
-0.005
-0.008
-0.012
-0.012
-0.019
-0.025
-0.033
-0.040
-0.051
-0.057
-0.061
-0.065
-0.062
-0.059
-0.051
-0.054
-0.058
-0.066
-0.071
-0.069
-0.061
-0.042
-0.022
-0.007
-0.001
0.002
0.003
0.001
0.
0.
0.
0.
0.
0.
0.
0.
0.
0.
-0.002
-0.002
-0.006
-0.009
-0.016
-0.021
-0.026
-0.035
-0.042
-0.053
-0.067
-0.079
-0.094
-0.106
-0.109
-0.101
-0.089
-0.080
-0.079
-0.085
-0.089
-0.091
-0.091
-0.080
-0.060
-0.034
-0.012
-0.002
0.002
0.003
0.001
0.
0.
0.
0.
0.
0.
0.
0.
0.
0.000
-0.001
-0.007
-0.011
-0.017
-0.029
-0.036
-0.045
-0.055
-0.067
-0.080
-0.100
-0.126
-0.152
-0.170
-0.166
-0.151
-0.134
-0.110
-0.103
-0.110
-0.106
-0.105
-0.099
-0.085
-0.070
-0.042
-0.016
-0.003
0.002
0.003
0.001
0.
0.
0.
0.
0.
0.
0.
0.
0.001
-0.002
-0.006
-0.010
-0.019
-0.032
-0.050
-0.065
-0.076
-0.092
-0.104
-0.123
-0.156
-0.199
-0.245
-0.262
-0.250
-0.218
-0.191
-0.157
-0.132
-0.124
-0.114
-0.106
-0.099
-0.088
-0.070
-0.039
-0.016
-0.006
0.002
0.003
0.002
0.
0.
0.
0.
0.
0.
0.
0.001
0.000
-0.004
-0.012
-0.020
-0.037
-0.063
-0.087
-0.106
-0.123
-0.152
-0.174
-0.207
-0.263
-0.323
-0.349
-0.304
-0.268
-0.247
-0.256
-0.214
-0.172
-0.139
-0.118
-0.106
-0.091
-0.078
-0.055
-0.033
-0.013
-0.003
0.000
0.002
0.001
0.
0.
0.
0.
0.
0.
0.
0.000
-0.001
-0.010
-0.021
-0.048
-0.085
-0.124
-0.157
-0.175
-0.200
-0.240
-0.274
-0.325
-0.386
-0.427
2.962
62.015
11.161
8.558
0.919
-0.265
-0.222
-0.158
-0.124
-0.103
-0.087
-0.067
-0.046
-0.029
-0.013
-0.005
-0.001
0.002
0.001
0.
0.
0.
0.
0.
0.
0.001
-0.001
-0.005
-0.021
-0.047
-0.089
-0.125
-0.125
-0.205
-0.267
-0.316
-0.328
0.131
0.755
0.192
1.529
242.042
104221.609
3264.345
2719.851
52.272
0.178
-0.294
-0.209
-0.148
-0.117
-0.091
-0.068
-0.047
-0.029
-0.014
-0.006
0.000
0.003
0.001
0.
0.
0.
0.
0.
0.
0.000
-0.003
-0.010
-0.033
-0.080
-0.101
1.822
19.437
7.084
-0.140
-0.450
0.532
79.432
388.542
37.587
272.196
497.939
101731.281
111369.227
100108.438
261.821
0.938
-0.377
-0.288
-0.197
-0.147
-0.116
-0.088
-0.062
-0.038
-0.022
-0.009
-0.003
0.001
0.002
0.001
0.
0.
0.
0.
0.
0.000
-0.004
-0.015
-0.047
-0.100
0.313
123.842
46772.203
2117.775
4.729
-0.563
4.354
2780.649
85573.766
530.025
101670.438
108000.539
100898.984
2908.379
2021.372
104.226
0.786
-0.380
-0.343
-0.265
-0.196
-0.156
-0.120
-0.094
-0.064
-0.037
-0.016
-0.008
0.
0.003
0.001
0.
0.
0.
0.
0.001
-0.001
-0.006
-0.018
-0.057
-0.118
0.581
289.161
100193.977
8241.559
11.058
-0.586
1.008
144.451
852.924
256.789
100231.172
100703.477
9966.209
6714.709
314.409
29.734
31.157
5.351
-0.031
-0.317
-0.259
-0.203
-0.167
-0.131
-0.099
-0.069
-0.036
-0.013
-0.003
0.002
0.002
0.001
0.
0.
0.001
0.002
-0.001
-0.008
-0.023
-0.062
-0.136
-0.028
13.137
233.985
172.213
8.994
-0.273
8.586
82.154
32.356
9.248
101.851
94.359
83.894
257.525
35.903
2710.404
51059.746
366.773
4.195
-0.297
-0.319
-0.217
-0.109
-0.078
-0.048
-0.088
-0.058
-0.022
-0.005
0.002
0.003
0.002
0.
0.001
0.002
0.001
-0.002
-0.011
-0.030
-0.072
-0.153
-0.188
3.445
122.028
254.589
12.403
0.205
41.203
878.955
192.193
4.561
3.024
3.634
288.189
1577.359
118.333
34063.270
101698.508
1768.645
9.601
-0.259
-0.331
0.573
3.092
1.690
0.769
-0.058
-0.073
-0.032
-0.006
0.000
0.003
0.002
0.
0.001
0.001
0.001
-0.004
-0.021
-0.048
-0.100
-0.176
-0.261
0.268
8.692
13.837
1.269
0.351
15.723
93.157
30.633
6.961
27.091
200.868
173.816
2250.566
864.991
100392.094
101316.375
765.780
5.013
-0.380
-0.190
4.905
27.303
9.185
0.696
-0.089
-0.087
-0.038
-0.010
-0.001
0.003
0.002
0.001
0.001
0.002
-0.001
-0.011
-0.038
-0.084
-0.133
-0.201
-0.290
-0.374
-0.302
-0.263
-0.108
0.863
9.785
9.205
4.107
27.925
251.374
63402.648
8133.836
7002.935
196.044
4576.153
27277.664
138.136
0.623
-0.392
1.747
7.790
22.908
8.046
0.323
-0.127
-0.093
-0.035
-0.010
-0.001
0.003
0.002
0.002
0.001
0.002
-0.003
-0.021
-0.067
-0.115
-0.115
0.041
-0.068
-0.308
-0.481
0.238
7.758
11.608
8.624
2.801
179.053
22295.475
4384.914
22290.520
2059.522
1084.699
95.793
38.817
23.422
4.439
1.638
0.798
18.838
42.557
25.886
7.518
0.194
-0.129
-0.077
-0.030
-0.011
-0.001
0.002
0.002
0.002
0.001
0.001
-0.007
-0.034
-0.089
-0.120
0.281
2.428
3.431
2.970
0.379
1.756
45.078
882.066
6480.076
114.019
648.462
100022.938
37509.691
170762.797
10759.289
69.040
33022.527
33193.047
315.639
496.467
56.939
10.451
16.106
29.338
6.641
1.279
-0.082
-0.112
-0.058
-0.023
-0.009
-0.001
0.001
0.001
0.001
0.001
0.001
-0.009
-0.042
-0.090
0.069
3.463
9.613
12.491
41.642
22.400
5.566
288.911
99734.555
100033.828
1941.519
32.924
653.897
698.825
39965.887
6627.086
61.825
75830.586
175648.047
132391.375
100808.344
8915.865
111.026
10.594
14.383
1.649
-0.149
-0.160
-0.093
-0.041
-0.016
-0.007
-0.001
0.001
0.
0.000
0.002
0.001
-0.009
-0.042
-0.085
0.261
7.458
13.811
21.002
604.032
360.889
8.483
61.447
1661.031
15039.479
179.320
0.750
8.223
2296.351
100064.383
1142.048
7.630
212.936
63593.813
32078.607
103204.422
80416.336
334.689
16.081
3.572
0.072
-0.252
-0.152
-0.071
-0.028
-0.012
-0.007
0.000
0.
0.
0.000
0.002
0.001
-0.007
-0.034
-0.077
-0.050
1.140
3.617
8.347
157.591
107.724
4.519
4.026
22.550
30.728
11.125
0.345
1.865
119.965
1107.849
75.818
0.918
13.195
165.764
160.559
215.502
906.342
1061.841
7339.659
52.328
-0.152
-0.263
-0.134
-0.060
-0.024
-0.010
-0.003
0.001
0.
0.
0.001
0.001
0.001
-0.004
-0.025
-0.066
-0.122
-0.186
-0.207
0.143
5.548
23.692
12.809
19.615
24.947
36.403
37.771
110.281
152.661
72.482
7.004
0.877
3.205
21.079
9.540
10.357
210.571
106.123
1828.691
21117.695
81.961
-0.081
-0.258
-0.123
-0.053
-0.021
-0.006
0.
0.
0.
0.
0.001
0.001
0.002
-0.003
-0.019
-0.056
-0.116
-0.214
-0.359
-0.417
2.103
19.765
18.339
186.713
151.870
9.188
108.594
56910.461
67379.195
45939.016
89.499
1.856
81.121
1941.022
252.908
42.478
8146.050
2790.287
1806.399
220.029
6.851
-0.349
-0.262
-0.114
-0.048
-0.019
-0.003
0.
0.
0.
0.
0.
0.001
0.003
-0.005
-0.027
-0.059
-0.120
-0.234
-0.383
-0.252
1.798
4.074
16.422
392.719
316.090
11.339
82.418
27354.068
80113.602
82253.352
556.643
40.154
93.204
2494.713
298.745
10.347
204.707
6126.235
101309.375
22320.488
16.235
-0.332
-0.263
-0.113
-0.045
-0.016
-0.004
-0.001
0.
0.
0.
0.
0.002
0.000
-0.011
-0.030
-0.076
-0.156
-0.277
-0.277
8.945
336.191
172.496
26.587
43.489
23.007
12.987
9.405
74.982
2747.330
101093.773
102711.500
5443.968
23.836
161.482
477.304
94.815
28.593
5371.503
170838.344
4365.812
20.138
0.160
-0.240
-0.114
-0.044
-0.015
-0.004
-0.001
0.
0.
0.
0.001
0.002
-0.005
-0.018
-0.044
-0.099
-0.204
-0.330
0.441
37.092
5017.753
31874.088
1018.475
13.488
1.472
2.830
2.483
28.016
742.272
2486.827
67066.992
979.682
3980.832
80308.906
7565.035
6802.408
340.344
79762.195
120263.945
28087.514
357.986
4.769
-0.203
-0.114
-0.040
-0.017
-0.003
-0.001
0.
0.
0.
0.003
0.001
-0.008
-0.026
-0.061
-0.134
-0.262
-0.332
2.287
25.662
2906.406
111375.172
7329.026
25.926
-0.210
20.642
278.887
65.262
165.574
195.934
26.871
38.379
3510.773
170781.953
4047.636
610.592
62.841
442.749
104642.367
100548.680
246.476
3.241
-0.195
-0.110
-0.040
-0.014
-0.005
-0.001
0.
0.
0.
0.002
0.000
-0.011
-0.035
-0.084
-0.177
-0.332
-0.445
2.006
23.630
211.520
1303.449
533.078
72.680
6.097
564.466
134878.125
4787.803
57.620
59.896
7.813
339.988
5862.785
101937.594
44612.805
374.282
49.924
6151.728
101522.664
37371.844
30.561
0.076
-0.189
-0.091
-0.032
-0.012
-0.005
-0.001
0.
0.
0.
0.002
-0.001
-0.013
-0.043
-0.103
-0.219
-0.394
-0.530
1.850
21.672
27.252
23.569
975.472
100032.953
468.259
258.046
7527.156
494.798
6.440
1.179
1.513
93.365
714.883
31016.363
109159.961
101407.898
519.967
1129.424
22680.582
1303.366
6.760
-0.209
-0.157
-0.066
-0.023
-0.010
-0.004
0.
0.
0.
0.
0.002
-0.002
-0.016
-0.049
-0.123
-0.251
-0.417
-0.236
13.651
107.059
39.335
19.404
3776.500
107775.719
3419.985
23.733
28.452
7.989
0.709
7.296
22.987
63.755
57.560
314.550
5715.884
100063.070
281.576
9.147
20.541
6.066
0.024
-0.203
-0.108
-0.039
-0.015
-0.007
-0.001
0.
0.
0.
0.
0.001
-0.001
-0.020
-0.055
-0.125
-0.272
-0.414
3.203
1223.351
100337.477
8262.409
4737.069
2877.953
39152.855
6158.680
130.554
46.478
1.987
142.204
9099.264
3606.371
88676.984
51039.512
69.172
15.550
40.542
3.028
-0.511
-0.407
-0.312
-0.228
-0.133
-0.066
-0.025
-0.009
-0.005
0.
0.
0.
0.
0.
0.000
-0.003
-0.020
-0.056
-0.131
-0.274
-0.430
4.583
2515.436
100359.789
43059.262
127353.023
120265.094
101766.336
28272.576
100260.508
20171.004
31.982
2215.496
100408.625
16920.682
100759.016
100004.664
128.127
10.126
67.852
17.649
0.371
-0.401
-0.303
-0.174
-0.089
-0.043
-0.017
-0.006
-0.002
0.
0.
0.
0.
0.
0.001
-0.004
-0.023
-0.062
-0.139
-0.296
-0.486
0.332
46.841
515.499
298.286
2085.721
2711.869
12655.110
46724.105
100338.555
51037.461
39.173
2296.409
10071.806
216.812
411.320
313.123
9.067
259.730
11514.144
928.171
55.501
3.328
-0.210
-0.150
-0.073
-0.032
-0.012
-0.002
0.
0.
0.
0.
0.
0.
-0.002
-0.010
-0.032
-0.075
-0.168
-0.330
-0.480
0.303
14.117
41.926
10.123
11.454
573.472
4909.125
568.467
306.476
112.464
2.613
3.091
6.298
1.745
1.471
0.667
2.922
364.705
105259.320
104458.344
100275.375
222.995
0.346
-0.140
-0.068
-0.024
-0.010
0.000
0.
0.
0.
0.
0.
0.
-0.004
-0.012
-0.040
-0.096
-0.208
-0.293
2.140
42.619
1819.434
1205.550
106.178
336.775
52.462
83.041
21.322
1.487
0.241
-0.356
-0.429
-0.443
-0.451
-0.494
-0.507
5.578
2182.986
100080.625
107412.391
100168.320
303.308
0.468
-0.124
-0.060
-0.020
-0.007
0.000
0.
0.
0.
0.
0.
0.
-0.005
-0.014
-0.048
-0.119
-0.247
0.455
94.183
7385.591
102062.977
108541.164
255.061
658.041
52.158
1.466
-0.218
-0.388
-0.333
-0.301
-0.311
-0.313
-0.270
-0.025
0.152
0.994
94.224
366.384
114.479
89.870
5.415
-0.119
-0.101
-0.047
-0.016
-0.007
0.000
0.
0.
0.
0.
0.
0.
-0.006
-0.019
-0.053
-0.135
-0.255
1.345
349.041
100386.586
20161.893
2583.395
33.872
72.353
34.856
5.774
-0.061
-0.329
-0.254
-0.213
-0.205
-0.051
0.394
0.772
1.084
-0.027
0.252
1.017
0.272
-0.031
-0.180
-0.136
-0.074
-0.031
-0.013
-0.003
0.000
0.
0.
0.
0.
0.
0.
-0.006
-0.018
-0.054
-0.140
-0.236
3.427
348.760
100624.430
102115.242
120763.711
739.408
16.123
9.021
2.567
-0.178
-0.269
-0.200
-0.172
-0.155
0.034
0.511
0.335
0.171
-0.196
-0.315
-0.308
-0.273
-0.215
-0.147
-0.085
-0.043
-0.022
-0.008
0.000
0.000
0.
0.
0.
0.
0.
0.
-0.006
-0.017
-0.046
-0.124
-0.166
16.199
5530.343
32788.926
110698.320
101913.438
284.975
29.179
0.904
-0.346
-0.361
-0.249
-0.174
-0.137
-0.128
-0.104
-0.028
-0.099
-0.169
-0.204
-0.214
-0.197
-0.162
-0.118
-0.075
-0.046
-0.026
-0.012
-0.003
0.000
0.
0.
0.
0.
0.
0.
0.
-0.004
-0.015
-0.039
-0.100
-0.171
3.414
208.581
282.317
79317.336
101688.930
101156.000
4550.034
10.428
-0.413
-0.360
-0.231
-0.149
-0.111
-0.103
-0.097
-0.107
-0.120
-0.129
-0.129
-0.120
-0.102
-0.081
-0.059
-0.038
-0.023
-0.013
-0.005
0.
0.
0.
0.
0.
0.
0.
0.
0.
-0.002
-0.011
-0.027
-0.073
-0.148
-0.174
0.828
15.143
3223.551
32718.592
100232.141
11286.394
13.451
-0.303
-0.308
-0.203
-0.132
-0.086
-0.072
-0.070
-0.073
-0.077
-0.076
-0.067
-0.063
-0.054
-0.041
-0.029
-0.018
-0.010
-0.004
0.001
0.
0.
0.
0.
0.
0.
0.
0.
0.
-0.001
-0.005
-0.018
-0.044
-0.100
-0.191
-0.300
0.286
12.115
60.996
392.076
67.689
1.044
-0.300
-0.260
-0.185
-0.120
-0.072
-0.049
-0.040
-0.042
-0.039
-0.039
-0.033
-0.031
-0.026
-0.021
-0.014
-0.006
-0.001
-0.001
0.
0.
0.
0.
0.
0.
0.
0.
0.
0.
-0.001
-0.002
-0.009
-0.024
-0.055
-0.112
-0.199
-0.286
-0.228
0.184
0.879
0.110
-0.330
-0.271
-0.214
-0.162
-0.102
-0.056
-0.035
-0.028
-0.019
-0.020
-0.019
-0.019
-0.017
-0.014
-0.008
-0.005
-0.002
0.000
0.000
0.
0.
0.
0.
0.
0.
0.
0.
0.
0.
0.
-0.001
-0.005
-0.013
-0.027
-0.053
-0.099
-0.172
-0.231
-0.264
-0.293
-0.298
-0.260
-0.209
-0.169
-0.126
-0.075
-0.042
-0.021
-0.016
-0.011
-0.008
-0.009
-0.008
-0.008
-0.003
-0.002
0.000
0.001
0.
0.
0.
0.
0.
0.
0.
0.
0.
0.
0.
0.
0.
0.
0.000
-0.005
-0.014
-0.026
-0.044
-0.074
-0.109
-0.140
-0.161
-0.171
-0.163
-0.144
-0.123
-0.089
-0.053
-0.026
-0.016
-0.009
-0.003
-0.004
-0.002
-0.003
-0.002
0.
0.
0.
0.
0.
0.
0.
0.
0.
0.
0.
0.
0.
0.
0.
0.
0.
0.
0.
-0.001
-0.004
-0.012
-0.020
-0.032
-0.045
-0.061
-0.071
-0.082
-0.089
-0.086
-0.071
-0.049
-0.029
-0.019
-0.008
-0.004
0.000
-0.001
0.
0.001
0.
0.
0.
0.
0.
0.
0.
0.
0.
0.
0.
0.
0.
0.
0.
0.
0.
0.
0.
0.
0.
0.
-0.003
-0.007
-0.011
-0.019
-0.025
-0.034
-0.039
-0.042
-0.039
-0.034
-0.024
-0.016
-0.010
-0.005
-0.001
-0.001
-0.001
0.
0.
0.
0.
0.
0.
0.
0.
0.
0.
0.
0.
0.
0.
0.
0.
0.
0.
0.
0.
0.
0.
0.
0.
0.
0.
-0.001
-0.006
-0.010
-0.015
-0.015
-0.017
-0.017
-0.015
-0.012
-0.009
-0.005
-0.003
-0.001
-0.001
-0.001
0.
0.
0.
0.
0.
0.
0.
0.
0.
0.
0.
0.
0.
0.
0.
0.
0.
0.
0.
0.
0.
0.
0.
0.
0.
0.
0.001
0.001
-0.001
-0.003
-0.005
-0.006
-0.006
-0.005
-0.005
-0.003
-0.001
0.000
0.000
-0.001
0.
0.
0.
0.
0.
0.
0.
0.
0.
0.
0.
0.
0.
0.
0.
0.
0.
0.
0.
0.
0.
0.
0.
0.
0.
0.
0.
0.
0.
0.001
-0.001
-0.001
-0.001
-0.001
-0.001
0.000
-0.001
0.000
-0.001
-0.001
0.
0.
0.
0.
0.
0.
0.
0.
0.
0.
0.
0.
0.
0.
0.
0.
0.
0.
0.
0.
0.
0.
0.
0.
0.
0.
0.
0.
0.
0.
0.
0.
0.
0.001
0.001
0.001
0.
0.
0.
0.
0.
0.
0.
0.
0.
0.
0.
0.
0.
0.
0.
0.
0.
0.
0.
0.
0.
0.
0.
0.
0.
0.
0.
0.
0.
0.
0.
0.
0.
0.
0.
0.
0.
0.
0.
0.
0.
0.
0.
0.
0.
0.
0.
0.
0.
0.
0.
0.
0.
0.
0.
0.
0.
0.
0.
0.
0.
0.
0.
0.
0.
0.
0.
0.
0.
0.
0.
0.
0.
0.
0.
0.
0.
0.
0.
0.
0.
0.
0.
0.
0.
0.
0.
0.
0.
0.
0.
0.
0.
0.
0.
0.
0.
0.
0.
0.
0.
0.
0.
0.
0.
0.
0.
0.
0.
0.
0.
0.
0.
0.
0.
0.
0.
0.
0.
0.
0.
0.
0.
0.
0.
0.
0.
0.
0.
0.
0.
0.
0.
0.
0.
0.
0.
0.
0.
0.
0.
0.
0.
0.
0.
0.
0.
0.
0.
0.
0.
0.
0.
0.
0.
0.
0.
0.
0.
0.
0.
0.
0.
0.
0.
0.
0.
0.
0.
0.
0.
0.
0.
0.
0.
0.
0.
0.
0.
0.
0.
0.
0.
0.
0.
0.
0.
0.
0.
0.
0.
0.
0.
0.
0.
0.
0.
0.
0.
0.
0.
0.
0.
0.
0.
0.
0.
0.
0.
0.
0.
0.
-0.001
-0.001
0.000
0.000
0.000
0.
0.
0.
0.
0.
0.
0.
0.
0.
0.
0.
0.
0.
0.
0.
0.
0.
0.
0.
0.
0.
0.
0.
0.
0.
0.
0.
0.
0.
0.
0.
-0.001
-0.001
-0.001
-0.002
-0.002
-0.003
-0.003
-0.003
-0.003
-0.001
0.001
0.001
0.
0.
0.
0.
0.
0.
0.
0.
0.
0.
0.
0.
0.
0.
0.
0.
0.
0.
0.
0.
0.
0.
0.
0.
0.
0.
0.
-0.001
-0.001
-0.002
-0.003
-0.007
-0.008
-0.009
-0.009
-0.008
-0.006
-0.004
-0.003
-0.002
0.001
0.002
0.001
0.002
0.001
0.001
0.
0.
0.
0.
0.
0.
0.
0.
0.
0.
0.
0.
0.
0.
0.
0.
0.
0.
0.
0.
0.
0.
-0.001
-0.004
-0.005
-0.011
-0.013
-0.015
-0.016
-0.014
-0.013
-0.011
-0.008
-0.006
-0.004
-0.003
-0.002
-0.001
-0.001
0.002
0.001
0.001
0.002
0.
0.
0.
0.
0.
0.
0.
0.
0.
0.
0.
0.
0.
0.
0.
0.
0.
0.
0.
-0.001
-0.002
-0.006
-0.012
-0.015
-0.021
-0.024
-0.025
-0.025
-0.021
-0.021
-0.019
-0.015
-0.014
-0.011
-0.008
-0.005
-0.002
-0.001
0.
0.003
0.001
0.002
0.
0.
0.
0.
0.
0.
0.
0.
0.
0.
0.
0.
0.
0.
0.
0.
0.
-0.002
-0.003
-0.008
-0.011
-0.021
-0.026
-0.031
-0.039
-0.040
-0.041
-0.042
-0.037
-0.032
-0.028
-0.024
-0.022
-0.019
-0.015
-0.011
-0.005
-0.002
0.
0.003
0.002
0.002
0.
0.
0.
0.
0.
0.
0.
0.
0.
0.
0.
0.
0.
0.
-0.002
-0.003
-0.005
-0.009
-0.014
-0.022
-0.032
-0.042
-0.053
-0.057
-0.059
-0.062
-0.058
-0.055
-0.050
-0.045
-0.044
-0.046
-0.043
-0.038
-0.032
-0.020
-0.009
-0.003
0.002
0.003
0.002
0.001
0.
0.
0.
0.
0.
0.
0.
0.
0.
0.
0.
-0.002
-0.002
-0.005
-0.008
-0.012
-0.016
-0.026
-0.034
-0.050
-0.062
-0.074
-0.082
-0.086
-0.086
-0.082
-0.077
-0.072
-0.072
-0.078
-0.086
-0.088
-0.086
-0.073
-0.052
-0.028
-0.009
-0.002
0.002
0.003
0.002
0.
0.
0.
0.
0.
0.
0.
0.
0.
0.
-0.002
-0.003
-0.006
-0.011
-0.016
-0.022
-0.029
-0.042
-0.053
-0.071
-0.089
-0.109
-0.123
-0.128
-0.124
-0.116
-0.106
-0.106
-0.113
-0.123
-0.122
-0.120
-0.113
-0.098
-0.077
-0.052
-0.023
-0.005
0.002
0.003
0.002
0.
0.
0.
0.
0.
0.
0.
0.
0.
0.
-0.002
-0.005
-0.009
-0.018
-0.028
-0.036
-0.050
-0.061
-0.075
-0.096
-0.131
-0.162
-0.183
-0.189
-0.180
-0.163
-0.151
-0.146
-0.152
-0.150
-0.135
-0.040
-0.004
0.005
-0.044
-0.064
-0.036
-0.009
0.001
0.002
0.002
0.001
0.
0.
0.
0.
0.
0.
0.
0.
-0.001
-0.005
-0.009
-0.018
-0.035
-0.051
-0.064
-0.081
-0.094
-0.113
-0.138
-0.180
-0.220
-0.237
-0.236
-0.210
-0.212
-0.201
-0.191
-0.186
-0.170
-0.103
0.367
0.481
0.224
0.040
-0.074
-0.043
-0.012
0.001
0.002
0.002
0.001
0.
0.
0.
0.
0.
0.
0.
0.001
-0.003
-0.008
-0.017
-0.033
-0.059
-0.076
-0.092
-0.112
-0.140
-0.165
-0.191
-0.230
-0.268
-0.272
-0.042
0.670
0.185
-0.228
-0.236
-0.217
-0.197
-0.136
0.193
0.258
-0.042
-0.097
-0.080
-0.042
-0.013
-0.002
0.002
0.001
0.001
0.
0.
0.
0.
0.
0.
0.001
-0.001
-0.006
-0.015
-0.030
-0.062
-0.097
-0.115
-0.045
-0.058
-0.191
-0.242
-0.273
-0.308
-0.234
-0.113
0.848
4.954
1.967
-0.173
-0.283
-0.249
-0.219
-0.194
-0.151
-0.123
-0.129
-0.109
-0.074
-0.035
-0.011
-0.003
0.003
0.001
0.
0.
0.
0.
0.
0.
0.
0.000
-0.002
-0.012
-0.030
-0.068
-0.125
-0.184
-0.189
0.011
0.021
-0.256
-0.352
-0.398
-0.428
-0.205
0.688
7.139
14.948
17.936
1.814
-0.291
-0.289
-0.237
-0.207
-0.186
-0.167
-0.140
-0.104
-0.060
-0.029
-0.012
-0.003
0.
0.002
0.
0.
0.
0.
0.
0.
0.001
-0.001
-0.007
-0.024
-0.064
-0.122
-0.173
-0.193
-0.253
-0.188
-0.197
-0.398
-0.451
-0.458
-0.463
0.173
22.358
1570.516
4083.634
18281.564
128.911
0.481
-0.352
-0.283
-0.237
-0.213
-0.182
-0.143
-0.100
-0.064
-0.032
-0.013
-0.005
-0.001
0.001
0.
0.
0.
0.
0.
0.
0.000
-0.004
-0.015
-0.043
-0.106
-0.128
1.590
14.310
6.597
-0.031
-0.452
-0.517
0.693
2.417
3.742
62.749
358.502
65123.637
128802.945
102263.188
991.152
2.503
-0.414
-0.355
-0.279
-0.230
-0.191
-0.157
-0.110
-0.073
-0.039
-0.016
-0.006
0.
0.
0.001
0.
0.
0.
0.
0.
-0.001
-0.006
-0.021
-0.064
-0.135
0.366
84.547
9710.483
1135.337
10.643
-0.571
-0.475
6.180
18.318
58.464
12417.436
23005.570
101748.609
45693.652
103102.219
5645.286
5.510
0.639
-0.274
-0.316
-0.249
-0.206
-0.173
-0.129
-0.089
-0.049
-0.021
-0.006
-0.002
0.001
0.001
0.
0.
0.
0.
0.001
-0.002
-0.009
-0.026
-0.078
-0.162
1.264
405.929
159356.703
102154.664
79.927
0.231
1.050
10.560
8.611
47.421
7773.569
6815.647
57864.027
100608.320
19637.490
328.471
64.313
73.786
4.147
-0.281
-0.297
-0.238
-0.207
-0.161
-0.113
-0.063
-0.029
-0.012
-0.001
0.001
0.001
0.001
0.
0.
0.001
0.001
-0.001
-0.010
-0.029
-0.084
-0.181
0.515
110.054
22183.432
42589.914
177.829
4.852
128.503
7772.352
892.716
11.527
33.833
40.908
466.293
4955.832
161.130
972.334
12376.061
8828.578
78.614
0.265
-0.360
-0.293
-0.234
-0.187
-0.135
-0.085
-0.039
-0.015
-0.003
0.002
0.001
0.001
0.
0.001
0.001
0.001
-0.003
-0.011
-0.034
-0.088
-0.187
0.025
51.163
70732.227
100061.305
417.389
8.921
1789.876
100019.547
63431.805
39.174
-0.263
-0.450
3.058
10.359
19.381
7154.945
133541.844
101062.172
354.714
2.191
-0.392
-0.316
-0.223
-0.181
-0.138
-0.098
-0.052
-0.019
-0.005
0.000
0.002
0.001
0.
0.001
0.001
0.001
-0.004
-0.015
-0.040
-0.092
-0.192
-0.228
4.697
238.328
538.341
33.238
1.952
137.018
8521.203
964.765
12.433
0.280
3.047
6.660
40.823
27.564
398.343
1527.444
4945.122
753.136
3.438
-0.394
-0.276
-0.105
-0.128
-0.141
-0.108
-0.056
-0.023
-0.004
0.000
0.002
0.002
0.
0.002
0.002
0.
-0.005
-0.022
-0.057
-0.111
-0.207
-0.309
-0.279
0.905
3.211
12.332
11.412
2.030
9.436
7.326
4.150
5.339
37.898
25.626
50.988
24.632
68.973
152.450
59.973
20.489
-0.006
-0.412
-0.248
-0.097
-0.126
-0.146
-0.109
-0.055
-0.021
-0.006
-0.001
0.002
0.002
0.001
0.001
0.002
0.000
-0.009
-0.034
-0.079
-0.140
-0.218
-0.323
-0.440
-0.301
23.564
1943.745
1795.245
24.828
0.316
5.625
56.270
52.981
262.677
108.940
8.818
3.298
2.945
2.824
0.925
-0.363
-0.602
-0.365
-0.120
-0.099
-0.142
-0.142
-0.097
-0.045
-0.018
-0.006
-0.001
0.001
0.
0.001
0.001
0.002
-0.002
-0.015
-0.047
-0.103
-0.158
-0.217
-0.302
-0.419
-0.141
52.710
9996.310
11641.519
917.335
38.975
11.657
159.065
456.515
100108.875
41275.344
42.819
74.357
83.248
74.447
140.493
9.458
-0.287
-0.426
-0.226
-0.225
-0.191
-0.135
-0.076
-0.036
-0.015
-0.007
-0.002
0.002
0.
0.001
0.002
0.001
-0.004
-0.019
-0.056
-0.106
-0.163
-0.197
-0.225
-0.038
0.033
48.011
100117.102
104659.711
89439.742
362.850
2.776
16.872
1000.182
118279.148
25029.281
38.382
98.885
245.615
6207.525
41758.113
201.931
2.648
-0.412
-0.373
-0.313
-0.209
-0.125
-0.062
-0.028
-0.012
-0.006
-0.001
0.001
0.
0.001
0.002
0.001
-0.004
-0.019
-0.054
-0.106
-0.149
-0.198
-0.045
1.252
0.894
13.046
2525.535
18967.488
1793.378
59.509
0.136
12.946
18278.074
100104.836
6528.745
8.678
9.454
172.594
58929.914
109366.914
569.032
16.653
27.066
1.815
-0.318
-0.234
-0.117
-0.050
-0.021
-0.011
-0.003
0.001
0.
0.
0.001
0.002
0.001
-0.003
-0.017
-0.046
-0.097
-0.166
-0.247
-0.192
0.465
0.258
9.472
165.352
7901.319
4754.802
1629.258
12.362
4.563
360.937
5915.828
219.922
1.136
0.788
32.714
7120.040
51066.199
197.105
4208.358
96977.461
127.791
0.146
-0.228
-0.114
-0.047
-0.020
-0.007
0.000
0.
0.
0.
0.001
0.001
0.002
-0.002
-0.016
-0.039
-0.092
-0.166
-0.266
-0.386
-0.454
0.165
111.759
20811.451
11365.307
44807.898
85524.070
123.218
530.838
117.549
11.907
1.476
18.028
178.785
44.114
22.373
43.301
122.860
62160.723
145884.000
283.701
0.649
-0.225
-0.113
-0.044
-0.016
-0.005
0.001
0.
0.
0.
0.
0.001
0.001
-0.003
-0.019
-0.041
-0.082
-0.162
-0.292
-0.438
-0.560
0.161
128.942
53704.984
34347.301
261.836
219.949
1083.544
112097.945
51651.527
96.937
4.084
1522.147
100007.656
11282.402
15.588
22.828
6544.022
110270.523
10694.184
54.010
0.035
-0.237
-0.110
-0.042
-0.016
-0.001
0.
0.
0.
0.
0.
0.001
0.000
-0.007
-0.024
-0.052
-0.099
-0.198
-0.332
0.117
5.720
4.075
192.830
100025.422
100709.281
732.965
83.045
201.062
64728.309
98655.438
560.195
20.873
1966.455
101205.703
17393.867
32.296
32.169
33766.316
113684.594
1538.912
8.460
-0.317
-0.245
-0.106
-0.037
-0.014
-0.003
0.
0.
0.
0.
0.
0.
-0.001
-0.014
-0.031
-0.072
-0.144
-0.272
-0.241
42.348
11070.458
2134.950
24.746
374.729
832.738
26658.377
3698.814
2139.628
31013.723
101510.039
32059.561
588.052
121.138
8827.382
31525.465
1018.993
66.201
511.877
4187.434
324.305
3.643
-0.358
-0.244
-0.103
-0.037
-0.015
-0.004
-0.001
0.
0.
0.
0.
-0.003
-0.008
-0.018
-0.049
-0.105
-0.214
-0.368
-0.067
224.965
100602.555
137174.281
925.300
7.933
23.138
686.038
245.646
1663.907
100771.633
30162.119
3113.495
294.338
101155.852
107232.016
102480.133
104157.172
6120.688
66061.430
6876.636
138.747
5.589
-0.222
-0.230
-0.104
-0.040
-0.016
-0.004
-0.001
0.
0.
0.
0.000
-0.004
-0.012
-0.031
-0.071
-0.151
-0.289
-0.431
0.891
28.365
3916.054
110316.984
41566.664
75.488
0.869
66.155
821.474
447.364
101100.445
100269.141
644.776
73.122
3119.252
100711.695
6730.851
33172.109
546.810
460.978
641.944
334.631
22.834
0.008
-0.216
-0.101
-0.039
-0.015
-0.004
-0.001
0.
0.
0.
0.001
-0.004
-0.015
-0.042
-0.098
-0.205
-0.351
-0.148
65.039
4497.900
518.830
80605.672
200119.172
5574.306
8.368
5234.472
100110.008
20335.576
9213.750
13725.528
499.126
821.766
174.059
2140.698
9601.792
189.831
647.069
100664.625
104716.633
487.665
18.514
-0.054
-0.198
-0.088
-0.033
-0.013
-0.004
-0.001
0.
0.
0.
0.001
-0.005
-0.020
-0.050
-0.126
-0.240
-0.398
0.131
191.336
75607.266
1635.357
122.967
610.248
373.654
24.619
1757.224
100011.758
4288.081
183.141
28.458
54.620
116.561
428.814
112481.297
109312.813
2445.887
55601.531
75347.688
13944.952
78.410
1.956
-0.234
-0.160
-0.064
-0.023
-0.010
-0.003
0.
0.
0.
0.
0.001
-0.005
-0.021
-0.058
-0.140
-0.259
-0.261
0.194
22.722
359.580
55.898
3.466
63.977
755.370
47.931
15.291
93.908
23.492
2.117
0.661
1.560
7.819
55.244
2930.205
1753.680
951.342
42.335
31.544
19.500
1.814
-0.209
-0.203
-0.107
-0.041
-0.016
-0.008
-0.001
0.
0.
0.
0.
0.001
-0.005
-0.025
-0.064
-0.148
-0.266
-0.129
3.193
1178.800
101238.703
3081.677
224.617
202.147
141.090
167.468
60.420
22.556
0.689
11.752
142.702
38.635
363.922
293.482
33.688
57.018
14.735
2.511
-0.206
-0.415
-0.355
-0.234
-0.137
-0.063
-0.022
-0.012
-0.005
-0.001
0.
0.
0.
0.
0.001
-0.006
-0.027
-0.068
-0.155
-0.293
-0.374
5.757
1380.973
104368.023
3044.656
104246.758
5839.059
10938.178
100188.656
21119.162
3495.300
15.803
69.213
2311.213
159.787
818.023
648.089
12.113
1.208
1.578
0.634
-0.335
-0.411
-0.295
-0.165
-0.082
-0.039
-0.015
-0.007
-0.002
0.
0.
0.
0.
0.
0.
-0.009
-0.029
-0.072
-0.159
-0.320
-0.451
5.668
932.551
13642.873
260.778
449.450
249.680
23296.201
102735.336
52343.891
6476.614
19.754
8.383
66.510
13.895
24.260
20.764
1.067
5.801
60.642
68.603
18.830
1.383
-0.197
-0.126
-0.060
-0.027
-0.011
-0.001
0.
0.
0.
0.
0.
0.
-0.004
-0.010
-0.036
-0.080
-0.180
-0.330
-0.398
4.750
2791.126
100041.820
246.729
2.215
1335.337
114300.813
100302.953
177.593
52.631
1.446
-0.193
0.131
-0.190
-0.148
-0.222
2.898
517.017
6697.102
8328.714
6685.857
60.291
0.144
-0.107
-0.050
-0.019
-0.006
0.001
0.
0.
0.
0.
0.
0.
-0.005
-0.018
-0.041
-0.099
-0.200
-0.165
6.432
55.619
160.793
805.617
34.882
0.814
38.190
767.597
416.807
4.964
0.156
-0.257
-0.298
-0.323
-0.351
-0.396
-0.379
14.762
66936.773
101944.859
4336.493
12326.239
79.665
0.212
-0.089
-0.043
-0.015
-0.002
0.001
0.
0.
0.
0.
0.
0.
-0.006
-0.020
-0.047
-0.123
-0.231
1.465
248.118
38710.270
9050.403
15695.802
128.163
1.151
0.030
0.684
0.526
-0.241
-0.236
-0.199
-0.197
-0.216
-0.242
-0.282
-0.311
2.597
451.300
2325.622
56.936
28.627
2.443
-0.091
-0.072
-0.031
-0.012
-0.002
0.001
0.
0.
0.
0.
0.
0.
-0.007
-0.021
-0.052
-0.141
-0.237
2.668
937.745
101431.344
89006.484
195.921
4.358
-0.096
-0.360
-0.444
-0.348
-0.252
-0.171
-0.139
-0.135
-0.146
-0.164
-0.191
-0.231
-0.200
1.102
2.326
0.310
-0.060
-0.132
-0.095
-0.050
-0.021
-0.008
-0.001
0.001
0.
0.
0.
0.
0.
0.
-0.007
-0.021
-0.055
-0.140
-0.200
8.152
1049.125
102119.453
71303.289
329.911
11.659
8.159
1.335
-0.372
-0.308
-0.204
-0.126
-0.100
-0.102
-0.108
-0.123
-0.139
-0.168
-0.191
-0.200
-0.191
-0.174
-0.145
-0.102
-0.056
-0.028
-0.013
-0.003
0.
0.
0.
0.
0.
0.
0.
0.
-0.007
-0.020
-0.051
-0.122
-0.071
64.697
100092.930
122297.164
10307.043
1216.242
264.087
264.652
22.663
0.050
-0.293
-0.174
-0.104
-0.080
-0.077
-0.082
-0.094
-0.107
-0.117
-0.121
-0.121
-0.114
-0.096
-0.072
-0.048
-0.027
-0.015
-0.005
-0.001
0.001
0.
0.
0.
0.
0.
0.
0.
-0.004
-0.016
-0.041
-0.100
-0.133
10.709
2109.061
2143.213
270.085
1451.933
93066.031
4599.042
34.065
0.132
-0.270
-0.156
-0.089
-0.063
-0.053
-0.053
-0.062
-0.070
-0.067
-0.065
-0.061
-0.053
-0.044
-0.032
-0.023
-0.013
-0.005
-0.002
0.001
0.
0.
0.
0.
0.
0.
0.
0.
-0.002
-0.011
-0.029
-0.074
-0.138
-0.043
2.413
4.418
61.503
964.403
85773.031
3200.532
15.912
-0.195
-0.242
-0.139
-0.078
-0.050
-0.037
-0.031
-0.036
-0.036
-0.035
-0.034
-0.031
-0.025
-0.021
-0.014
-0.006
-0.004
0.000
0.001
0.
0.
0.
0.
0.
0.
0.
0.
0.
-0.001
-0.004
-0.018
-0.045
-0.098
-0.175
-0.290
-0.254
2.647
33.906
178.488
44.012
1.108
-0.288
-0.212
-0.123
-0.066
-0.041
-0.022
-0.019
-0.016
-0.020
-0.019
-0.018
-0.016
-0.012
-0.009
-0.003
0.
0.000
0.
0.
0.
0.
0.
0.
0.
0.
0.
0.
0.
-0.001
-0.002
-0.008
-0.027
-0.053
-0.102
-0.190
-0.280
-0.238
0.390
0.823
0.110
-0.279
-0.241
-0.159
-0.092
-0.051
-0.029
-0.013
-0.008
-0.007
-0.007
-0.010
-0.011
-0.008
-0.005
-0.001
-0.001
-0.001
0.
0.
0.
0.
0.
0.
0.
0.
0.
0.
0.
0.
0.
-0.001
-0.003
-0.010
-0.026
-0.051
-0.092
-0.157
-0.216
-0.243
-0.246
-0.237
-0.207
-0.155
-0.107
-0.067
-0.039
-0.022
-0.008
-0.003
0.
-0.002
-0.003
-0.003
0.000
-0.001
-0.001
0.
0.
0.
0.
0.
0.
0.
0.
0.
0.
0.
0.
0.
0.
0.
0.
0.000
-0.004
-0.013
-0.023
-0.040
-0.064
-0.097
-0.124
-0.133
-0.127
-0.107
-0.087
-0.065
-0.041
-0.025
-0.012
-0.004
0.002
0.001
0.001
0.001
0.001
0.
0.
0.
0.
0.
0.
0.
0.
0.
0.
0.
0.
0.
0.
0.
0.
0.
0.
0.
0.
0.000
-0.004
-0.011
-0.018
-0.028
-0.042
-0.050
-0.057
-0.058
-0.053
-0.046
-0.036
-0.024
-0.012
-0.006
-0.003
0.001
0.
0.
0.
0.
0.
0.
0.
0.
0.
0.
0.
0.
0.
0.
0.
0.
0.
0.
0.
0.
0.
0.
0.
0.
0.001
0.001
-0.002
-0.008
-0.010
-0.013
-0.021
-0.024
-0.026
-0.028
-0.023
-0.016
-0.009
-0.006
-0.004
0.001
0.
0.
0.
0.
0.
0.
0.
0.
0.
0.
0.
0.
0.
0.
0.
0.
0.
0.
0.
0.
0.
0.
0.
0.
0.
0.
0.001
0.001
0.
0.
-0.004
-0.007
-0.008
-0.010
-0.009
-0.007
-0.005
-0.004
-0.002
0.
0.001
0.
0.
0.
0.
0.
0.
0.
0.
0.
0.
0.
0.
0.
0.
0.
0.
0.
0.
0.
0.
0.
0.
0.
0.
0.
0.
0.
0.
0.001
0.001
0.001
0.002
0.001
0.000
-0.002
-0.003
-0.002
0.000
0.001
0.001
0.
0.
0.
0.
0.
0.
0.
0.
0.
0.
0.
0.
0.
0.
0.
0.
0.
0.
0.
0.
0.
0.
0.
0.
0.
0.
0.
0.
0.
0.
0.
0.
0.
0.001
0.001
0.001
0.001
0.001
0.001
0.001
0.
0.
0.
0.
0.
0.
0.
0.
0.
0.
0.
0.
0.
0.
0.
0.
0.
0.
0.
0.
0.
0.
0.
0.
0.
0.
0.
0.
0.
0.
0.
0.
0.
0.
0.
0.
0.
0.
0.
0.
0.
0.
0.
0.
0.
0.
0.
0.
0.
0.
0.
0.
0.
0.
0.
0.
0.
0.
0.
0.
0.
0.
0.
0.
0.
0.
0.
0.
0.
0.
0.
0.
0.
0.
0.
0.
0.
0.
0.
0.
0.
0.
0.
0.
0.
0.
0.
0.
0.
0.
0.
0.
0.
0.
0.
0.
0.
0.
0.
0.
0.
0.
0.
0.
0.
0.
0.
0.
0.
0.
0.
0.
0.
0.
0.
0.
0.
0.
0.
0.
0.
0.
0.
0.
0.
0.
0.
0.
0.
0.
0.
0.
0.
0.
0.
0.
0.
0.
0.
0.
0.
0.
0.
0.
0.
0.
0.
0.
0.
0.
0.
0.
0.
0.
0.
0.
0.
0.
0.
0.
0.
0.
0.
0.
0.
0.
0.
0.
0.
0.
0.
0.
0.
0.
0.
0.
0.
0.
0.
0.
0.
0.
0.
0.
0.
0.
0.
0.
0.
0.
0.
0.
0.
0.
0.
0.
0.
0.
0.
0.
0.
0.
0.
0.
0.
0.
0.
0.
0.
0.
0.
0.
0.
0.000
0.
0.
0.
0.
0.
0.
0.
0.
0.
0.
0.
0.
0.
0.
0.
0.
0.
0.
0.
0.
0.
0.
0.
0.
0.
0.
0.
0.
0.
0.
0.
-0.001
-0.001
-0.001
-0.001
-0.002
-0.002
-0.003
-0.003
-0.003
-0.003
-0.001
0.001
0.001
0.
0.
0.
0.
0.
0.
0.
0.
0.
0.
0.
0.
0.
0.
0.
0.
0.
0.
0.
0.
0.
0.
0.
0.
0.
0.
0.
-0.001
-0.001
-0.002
-0.005
-0.008
-0.010
-0.010
-0.009
-0.009
-0.007
-0.004
-0.003
-0.002
-0.001
0.001
0.
0.
0.
0.
0.
0.
0.
0.
0.
0.
0.
0.
0.
0.
0.
0.
0.
0.
0.
0.
0.
0.
0.
0.
0.
-0.001
-0.001
-0.005
-0.008
-0.012
-0.015
-0.017
-0.018
-0.018
-0.016
-0.014
-0.010
-0.006
-0.004
-0.003
0.000
0.003
0.001
0.002
0.002
0.001
0.
0.
0.
0.
0.
0.
0.
0.
0.
0.
0.
0.
0.
0.
0.
0.
0.
0.
0.
-0.001
-0.002
-0.004
-0.008
-0.015
-0.019
-0.024
-0.028
-0.031
-0.032
-0.030
-0.025
-0.023
-0.018
-0.013
-0.010
-0.006
-0.001
-0.001
0.000
0.003
0.001
0.002
0.
0.
0.
0.
0.
0.
0.
0.
0.
0.
0.
0.
0.
0.
0.
0.
0.
-0.001
-0.003
-0.005
-0.010
-0.016
-0.024
-0.035
-0.042
-0.048
-0.052
-0.056
-0.055
-0.052
-0.043
-0.035
-0.028
-0.018
-0.015
-0.009
-0.006
-0.002
-0.001
0.002
0.003
0.001
0.
0.
0.
0.
0.
0.
0.
0.
0.
0.
0.
0.
0.
0.
0.
-0.001
-0.002
-0.005
-0.012
-0.018
-0.031
-0.042
-0.056
-0.071
-0.081
-0.085
-0.089
-0.088
-0.081
-0.069
-0.054
-0.046
-0.039
-0.034
-0.027
-0.020
-0.012
-0.005
-0.001
0.002
0.003
0.001
0.
0.
0.
0.
0.
0.
0.
0.
0.
0.
0.
0.
0.
-0.003
-0.004
-0.008
-0.012
-0.020
-0.033
-0.049
-0.070
-0.093
-0.112
-0.124
-0.127
-0.126
-0.121
-0.110
-0.098
-0.086
-0.081
-0.079
-0.079
-0.071
-0.057
-0.039
-0.020
-0.006
-0.001
0.002
0.003
0.002
0.
0.
0.
0.
0.
0.
0.
0.
0.
0.
0.
-0.002
-0.005
-0.009
-0.014
-0.022
-0.035
-0.050
-0.075
-0.105
-0.138
-0.164
-0.182
-0.183
-0.173
-0.160
-0.146
-0.138
-0.142
-0.137
-0.132
-0.129
-0.114
-0.102
-0.078
-0.050
-0.021
-0.004
0.002
0.003
0.002
0.
0.
0.
0.
0.
0.
0.
0.
0.
0.
-0.002
-0.004
-0.011
-0.017
-0.027
-0.040
-0.059
-0.078
-0.108
-0.145
-0.184
-0.224
-0.244
-0.244
-0.233
-0.216
-0.201
-0.201
-0.191
-0.169
-0.047
0.113
0.178
0.357
0.043
-0.076
-0.044
-0.011
-0.001
0.002
0.002
0.001
0.
0.
0.
0.
0.
0.
0.
0.
-0.002
-0.003
-0.009
-0.015
-0.030
-0.047
-0.068
-0.092
-0.115
-0.142
-0.187
-0.244
-0.286
-0.286
-0.256
-0.278
-0.274
-0.268
-0.255
-0.219
0.005
1.466
8.249
11.942
35.733
13.945
0.041
-0.058
-0.022
-0.003
0.002
0.003
0.001
0.
0.
0.
0.
0.
0.
0.
0.
-0.002
-0.007
-0.013
-0.031
-0.055
-0.072
-0.097
-0.125
-0.160
-0.200
-0.249
-0.301
-0.302
-0.024
0.416
0.598
0.085
-0.303
-0.305
-0.154
0.445
5.404
106.726
136.644
330.766
112.663
0.237
-0.069
-0.028
-0.006
0.001
0.003
0.002
0.
0.
0.
0.
0.
0.
0.
-0.001
-0.005
-0.010
-0.024
-0.052
-0.082
-0.056
0.310
0.346
-0.138
-0.265
-0.310
-0.293
0.314
1.756
11.975
81.772
23.604
0.456
-0.356
-0.238
0.146
2.912
52.478
64.220
8.771
1.891
-0.080
-0.075
-0.028
-0.009
0.001
0.003
0.002
0.
0.
0.
0.
0.
0.
0.001
-0.002
-0.007
-0.019
-0.043
-0.095
-0.125
0.763
11.841
14.869
1.191
-0.309
-0.372
0.352
14.746
34.627
114.641
3494.595
416.233
3.804
-0.376
-0.363
-0.280
-0.045
1.754
2.014
0.155
-0.147
-0.122
-0.068
-0.027
-0.008
-0.002
0.001
0.001
0.
0.
0.
0.
0.
0.
0.000
-0.004
-0.015
-0.039
-0.086
-0.165
-0.187
2.114
44.614
57.345
3.753
-0.360
-0.465
0.967
43.145
106.447
49.964
603.713
114.616
2.082
-0.419
-0.405
-0.362
-0.335
-0.299
-0.254
-0.224
-0.176
-0.121
-0.060
-0.025
-0.008
-0.002
0.001
0.
0.
0.
0.
0.
0.
0.001
-0.001
-0.011
-0.030
-0.073
-0.149
-0.224
-0.206
1.171
19.644
28.863
3.082
-0.383
-0.606
-0.255
5.287
11.855
13.727
80.203
150.379
10.201
-0.243
-0.454
-0.407
-0.365
-0.317
-0.252
-0.184
-0.157
-0.111
-0.062
-0.027
-0.009
-0.003
0.000
0.
0.
0.
0.
0.
0.
0.000
-0.005
-0.017
-0.049
-0.123
-0.173
1.343
19.272
11.312
10.494
15.893
2.113
0.280
-0.580
-0.469
1.585
12.198
66.427
397.526
1296.872
61.646
0.406
-0.461
-0.426
-0.097
0.059
0.230
0.562
0.019
-0.112
-0.067
-0.029
-0.010
-0.005
-0.001
0.
0.
0.
0.
0.
0.
-0.001
-0.009
-0.025
-0.073
-0.158
0.194
63.632
14275.878
3118.874
14.993
1.295
6.643
135.886
4.273
0.927
20.783
88.389
525.476
1633.820
35746.031
466.427
8.670
9.917
0.683
4.948
5.774
2.119
2.083
0.297
-0.110
-0.075
-0.035
-0.011
-0.004
0.000
0.001
0.
0.
0.
0.
0.
-0.003
-0.012
-0.034
-0.094
-0.201
0.924
308.118
146793.781
85651.734
104.837
303.472
20.884
93.804
14.145
2.478
16.822
40.312
1272.022
24712.293
1209.238
74.536
4078.558
15229.132
42.478
6.709
8.408
3.178
0.846
-0.013
-0.131
-0.078
-0.036
-0.013
-0.005
0.000
0.001
0.
0.
0.
0.
0.
-0.004
-0.013
-0.039
-0.106
-0.225
0.414
93.890
14480.156
23109.631
909.831
2104.175
100.912
2138.057
3024.873
103.047
1.604
2.506
68.870
362.570
33.957
59.890
74712.617
127282.523
222.894
1.305
0.781
0.597
-0.069
-0.189
-0.141
-0.078
-0.037
-0.014
-0.006
0.001
0.002
0.
0.
0.
0.001
0.
-0.004
-0.015
-0.041
-0.112
-0.215
0.288
45.269
33700.348
188347.422
16196.721
1794.023
648.886
105440.352
108561.773
925.919
4.047
-0.433
9.842
73.458
31.517
94.391
100239.227
121265.281
2701.289
6.808
-0.346
-0.281
-0.255
-0.206
-0.137
-0.075
-0.035
-0.015
-0.004
0.002
0.001
0.
0.
0.
0.001
0.000
-0.004
-0.016
-0.041
-0.108
-0.198
0.306
10.464
256.299
6866.622
2136.702
46.306
85.080
2182.014
4147.616
1373.686
15.541
0.569
182.150
33491.988
4154.524
27.431
699.738
100755.500
66940.102
15.776
-0.379
-0.339
-0.257
-0.194
-0.125
-0.069
-0.036
-0.015
-0.003
0.002
0.001
0.
0.
0.001
0.000
0.001
-0.001
-0.016
-0.041
-0.103
-0.193
-0.211
0.431
3.300
21.692
49.727
39.616
3.960
25.800
820.347
519.839
9.198
0.771
220.217
56839.418
5915.497
18.058
14.685
490.223
141.473
1.105
-0.414
-0.326
-0.238
-0.172
-0.114
-0.064
-0.032
-0.015
-0.002
-0.001
0.002
0.
0.
0.001
0.001
0.001
-0.003
-0.015
-0.048
-0.103
-0.194
-0.317
-0.438
-0.040
86.519
56840.754
45871.324
76.484
0.740
8.837
7.278
1.580
9.831
13.541
98.425
42.801
4.809
19.547
6.614
0.081
-0.558
-0.443
-0.318
-0.230
-0.160
-0.100
-0.057
-0.028
-0.011
-0.002
0.000
0.002
0.
0.001
0.001
0.001
0.000
-0.004
-0.020
-0.058
-0.112
-0.195
-0.319
-0.474
0.203
209.406
100221.422
100761.477
217.977
1.595
-0.626
0.066
14.752
293.328
138.114
3.853
1.092
90.672
1660.974
197.495
2.618
-0.591
-0.509
-0.356
-0.246
-0.161
-0.092
-0.046
-0.022
-0.009
-0.003
0.000
0.
0.
0.001
0.001
0.001
0.000
-0.005
-0.020
-0.061
-0.122
-0.202
-0.317
-0.472
-0.193
37.777
11938.736
103242.180
740.006
9.123
-0.530
0.492
42.405
393.423
139.061
6.987
6.568
698.925
6105.571
670.602
22.163
-0.272
-0.523
-0.392
-0.283
-0.166
-0.083
-0.038
-0.018
-0.009
-0.002
0.001
0.
0.
0.001
0.001
0.001
0.000
-0.005
-0.021
-0.059
-0.119
-0.203
-0.323
-0.509
-0.283
23.656
2765.142
103416.531
22476.604
28.329
2.041
7.271
158.531
1528.931
107.596
4.940
18.058
11318.445
124687.523
100728.125
317.537
3.271
3.825
0.450
-0.266
-0.185
-0.084
-0.036
-0.014
-0.008
0.000
0.
0.
0.
0.001
0.001
0.002
0.001
-0.004
-0.020
-0.057
-0.114
-0.201
-0.333
-0.528
0.103
230.551
908.548
112564.734
102559.180
2390.929
21.348
24.193
27.862
93.140
15.400
1.622
4.184
320.245
5731.506
22352.934
138.834
325.809
577.177
35.282
0.128
-0.185
-0.093
-0.034
-0.014
-0.004
0.001
0.
0.
0.
0.
0.001
0.001
0.002
-0.006
-0.022
-0.056
-0.115
-0.203
-0.352
-0.532
2.890
100234.859
116710.203
189831.375
185535.563
100086.703
2179.102
3194.557
896.133
57.147
4.005
5.347
38.192
17.109
32.233
36.725
170.714
100956.992
118768.945
299.117
1.128
-0.194
-0.098
-0.035
-0.013
-0.001
0.001
0.
0.
0.
0.
0.001
0.001
-0.003
-0.010
-0.031
-0.065
-0.124
-0.231
-0.380
-0.545
0.318
149.850
48378.141
12466.686
521.055
362.778
105614.352
103978.852
35102.805
3529.459
76.141
182.920
8550.794
674.495
6.281
12.704
3027.650
68635.438
42092.496
101.195
0.451
-0.205
-0.096
-0.032
-0.011
-0.002
0.001
0.
0.
0.
0.
0.
-0.002
-0.011
-0.020
-0.046
-0.088
-0.167
-0.284
-0.297
0.613
0.616
94.647
46146.914
127368.984
100822.930
331.394
276.612
8543.088
1035.836
920.103
146.395
594.161
62393.852
25460.520
55.500
21.014
11280.881
100059.766
469.510
4.828
-0.283
-0.212
-0.087
-0.032
-0.010
-0.002
0.
0.
0.
0.
0.
-0.003
-0.007
-0.017
-0.036
-0.070
-0.139
-0.261
-0.350
4.466
141.770
61.696
8.628
339.391
100363.688
178999.125
85572.836
4259.048
2302.533
965.372
99.713
431.452
45027.195
103708.930
100978.875
222.169
9.596
95.697
281.809
20.926
0.054
-0.362
-0.213
-0.083
-0.034
-0.013
-0.002
0.
0.
0.
0.
0.
-0.005
-0.011
-0.025
-0.057
-0.118
-0.222
-0.351
-0.285
16.733
1249.873
487.475
36.910
7.725
132.418
5509.242
1240.142
1449.132
56520.656
2737.764
600.422
77.703
1375.233
2612.705
25365.088
2059.189
108.607
13.243
31.025
72.777
8.804
-0.209
-0.203
-0.088
-0.036
-0.014
-0.003
0.
0.
0.
0.
-0.002
-0.007
-0.015
-0.035
-0.092
-0.176
-0.272
-0.094
4.774
122.723
451.828
8429.137
5680.643
39.641
1.959
13.577
108.664
6576.700
103185.570
124738.461
100493.406
1616.908
73.283
176.770
426.764
317.200
57.943
1174.137
17934.744
100237.883
952.531
1.405
-0.192
-0.089
-0.034
-0.014
-0.003
0.
0.
0.
0.
-0.004
-0.007
-0.019
-0.052
-0.130
-0.225
-0.030
3.970
174.327
40747.426
100616.219
109362.250
33641.293
113.694
10.373
149.533
3391.751
100284.523
105427.375
16318.360
196891.969
100450.617
3514.545
1662.903
317.717
4386.397
1364.698
58954.074
101775.430
103500.938
742.461
1.271
-0.171
-0.080
-0.031
-0.011
-0.003
0.
0.
0.
0.
-0.005
-0.009
-0.026
-0.068
-0.152
-0.208
1.071
11.777
518.529
102297.539
17641.559
846.374
566.327
64.610
6.918
78.196
1154.091
7897.861
3223.599
68.340
1987.993
12300.136
8616.938
101604.352
24718.543
2414.246
2391.714
1351.789
8776.629
229.541
7.836
-0.123
-0.140
-0.060
-0.024
-0.009
-0.002
0.
0.
0.
0.
-0.003
-0.009
-0.029
-0.079
-0.159
0.704
31.852
78.722
80.636
6508.908
146.027
11.736
28.053
7.616
0.786
2.507
12.256
13.092
6.864
0.298
5.692
41.638
142.910
36410.734
100954.820
21020.492
1918.650
33.033
12.342
1.818
-0.187
-0.189
-0.099
-0.041
-0.016
-0.007
-0.001
0.
0.
0.
0.
-0.003
-0.009
-0.031
-0.079
-0.160
1.644
92.135
168.178
331.813
97602.805
720.687
21.167
3.649
4.770
10.651
3.140
0.756
-0.213
-0.427
0.163
5.998
181.489
224.558
1440.512
11301.241
413.541
522.782
30.037
-0.083
-0.334
-0.233
-0.128
-0.061
-0.025
-0.011
-0.004
-0.001
0.
0.
0.
0.
-0.001
-0.010
-0.030
-0.085
-0.164
-0.039
4.968
21.784
8045.210
116901.531
2309.916
254.045
32.506
123.471
605.819
64.497
15.084
0.311
-0.099
1.586
2.148
23.401
26.497
9.370
15.244
6.181
13.598
2.028
-0.338
-0.272
-0.149
-0.074
-0.036
-0.013
-0.005
-0.001
0.
0.
0.
0.
0.
-0.003
-0.008
-0.037
-0.082
-0.174
-0.320
-0.334
18.386
15927.925
121166.641
2840.322
25.142
14.673
437.604
1008.189
84.735
20.320
0.554
-0.321
0.025
-0.146
0.467
0.402
-0.338
-0.052
1.168
1.295
0.256
-0.214
-0.190
-0.107
-0.051
-0.023
-0.008
-0.002
0.
0.
0.
0.
0.
0.
-0.004
-0.014
-0.037
-0.085
-0.181
-0.329
-0.229
7.431
5505.946
100362.969
417.011
1.583
21.624
4479.836
2550.019
15.359
1.657
-0.157
-0.315
-0.338
-0.354
-0.376
-0.404
0.063
16.382
47.245
17.226
8.598
0.774
-0.132
-0.084
-0.038
-0.016
-0.004
0.001
0.
0.
0.
0.
0.
0.
-0.005
-0.019
-0.045
-0.098
-0.193
0.056
21.409
316.663
127.290
199.752
10.576
-0.624
2.171
74.150
55.983
1.293
-0.182
-0.210
-0.212
-0.223
-0.248
-0.278
-0.292
1.333
142.089
495.940
24.746
10.023
0.998
-0.104
-0.072
-0.029
-0.010
-0.001
0.001
0.
0.
0.
0.
0.
0.
-0.008
-0.022
-0.049
-0.120
-0.218
2.792
1209.481
100165.977
28147.436
549.183
9.658
-0.643
-0.571
-0.031
0.054
-0.201
-0.174
-0.134
-0.119
-0.125
-0.146
-0.177
-0.204
0.237
15.825
37.720
3.361
0.577
-0.031
-0.091
-0.052
-0.020
-0.007
-0.001
0.001
0.
0.
0.
0.
0.
0.
-0.009
-0.023
-0.053
-0.134
-0.235
2.715
906.526
100669.570
26123.422
4975.803
26.838
0.302
-0.329
-0.395
-0.275
-0.182
-0.118
-0.088
-0.077
-0.083
-0.102
-0.120
-0.149
-0.157
0.052
0.217
-0.094
-0.129
-0.106
-0.067
-0.032
-0.013
-0.002
0.001
0.001
0.
0.
0.
0.
0.
0.
-0.009
-0.023
-0.052
-0.135
-0.228
1.234
48.582
340.400
330.629
136.099
51.840
206.429
20.907
0.087
-0.242
-0.140
-0.082
-0.059
-0.048
-0.057
-0.069
-0.083
-0.097
-0.114
-0.118
-0.119
-0.116
-0.098
-0.065
-0.036
-0.017
-0.005
0.000
0.001
0.
0.
0.
0.
0.
0.
0.
-0.008
-0.018
-0.048
-0.121
-0.189
5.028
387.756
475.979
53.577
49.974
6963.741
100127.273
1201.532
3.129
-0.212
-0.127
-0.068
-0.044
-0.037
-0.034
-0.045
-0.050
-0.056
-0.061
-0.063
-0.064
-0.056
-0.043
-0.029
-0.017
-0.006
-0.001
0.001
0.000
0.
0.
0.
0.
0.
0.
0.
-0.004
-0.014
-0.038
-0.096
-0.166
1.163
42.565
44.466
12.932
1553.001
104432.727
130230.891
903.281
2.930
-0.201
-0.117
-0.061
-0.036
-0.022
-0.021
-0.026
-0.027
-0.031
-0.032
-0.031
-0.029
-0.026
-0.020
-0.010
-0.004
-0.001
0.001
0.001
0.
0.
0.
0.
0.
0.
0.
0.
-0.001
-0.010
-0.026
-0.067
-0.128
-0.182
0.123
0.307
54.886
40596.617
135709.531
7928.885
29.928
0.161
-0.190
-0.104
-0.049
-0.029
-0.016
-0.015
-0.014
-0.015
-0.017
-0.016
-0.015
-0.013
-0.010
-0.007
-0.002
-0.001
0.001
0.000
0.
0.
0.
0.
0.
0.
0.
0.
0.
-0.001
-0.004
-0.016
-0.041
-0.086
-0.156
-0.266
-0.181
155.429
101130.328
1136.067
39.364
0.995
-0.227
-0.165
-0.081
-0.042
-0.021
-0.011
-0.008
-0.006
-0.007
-0.008
-0.007
-0.008
-0.005
-0.004
-0.001
0.000
0.000
0.
0.
0.
0.
0.
0.
0.
0.
0.
0.
0.
-0.001
-0.001
-0.007
-0.023
-0.047
-0.090
-0.167
-0.236
2.194
23.009
4.370
0.258
-0.227
-0.193
-0.110
-0.060
-0.030
-0.018
-0.006
-0.001
-0.003
-0.003
-0.003
-0.003
-0.002
-0.001
-0.001
0.
0.
0.
0.
0.
0.
0.
0.
0.
0.
0.
0.
0.
0.
0.
-0.001
-0.002
-0.008
-0.022
-0.047
-0.084
-0.140
-0.182
-0.182
-0.199
-0.199
-0.171
-0.111
-0.066
-0.039
-0.020
-0.009
-0.001
-0.001
-0.002
-0.001
0.
0.
0.
0.
0.
0.
0.
0.
0.
0.
0.
0.
0.
0.
0.
0.
0.
0.
0.
0.
0.
0.000
-0.002
-0.011
-0.021
-0.037
-0.060
-0.090
-0.111
-0.119
-0.107
-0.081
-0.058
-0.039
-0.022
-0.012
-0.003
0.001
0.001
0.
0.
0.
0.
0.
0.
0.
0.
0.
0.
0.
0.
0.
0.
0.
0.
0.
0.
0.
0.
0.
0.
0.
0.
0.000
-0.001
-0.009
-0.016
-0.025
-0.035
-0.044
-0.047
-0.043
-0.036
-0.029
-0.019
-0.012
-0.004
0.000
0.001
0.001
0.
0.
0.
0.
0.
0.
0.
0.
0.
0.
0.
0.
0.
0.
0.
0.
0.
0.
0.
0.
0.
0.
0.
0.
0.001
0.001
0.001
-0.007
-0.009
-0.012
-0.015
-0.020
-0.019
-0.017
-0.013
-0.009
-0.003
-0.002
0.001
0.001
0.
0.
0.
0.
0.
0.
0.
0.
0.
0.
0.
0.
0.
0.
0.
0.
0.
0.
0.
0.
0.
0.
0.
0.
0.
0.
0.001
0.001
0.001
0.001
-0.003
-0.004
-0.004
-0.004
-0.005
-0.002
0.000
0.001
0.001
0.001
0.
0.
0.
0.
0.
0.
0.
0.
0.
0.
0.
0.
0.
0.
0.
0.
0.
0.
0.
0.
0.
0.
0.
0.
0.
0.
0.
0.
0.
0.001
0.001
0.001
0.001
0.001
0.002
0.001
0.001
0.001
0.001
0.001
0.
0.
0.
0.
0.
0.
0.
0.
0.
0.
0.
0.
0.
0.
0.
0.
0.
0.
0.
0.
0.
0.
0.
0.
0.
0.
0.
0.
0.
0.
0.
0.
0.
0.
0.
0.001
0.001
0.001
0.001
0.
0.
0.
0.
0.
0.
0.
0.
0.
0.
0.
0.
0.
0.
0.
0.
0.
0.
0.
0.
0.
0.
0.
0.
0.
0.
0.
0.
0.
0.
0.
0.
0.
0.
0.
0.
0.
0.
0.
0.
0.
0.
0.
0.
0.
0.
0.
0.
0.
0.
0.
0.
0.
0.
0.
0.
0.
0.
0.
0.
0.
0.
0.
0.
0.
0.
0.
0.
0.
0.
0.
0.
0.
0.
0.
0.
0.
0.
0.
0.
0.
0.
0.
0.
0.
0.
0.
0.
0.
0.
0.
0.
0.
0.
0.
0.
0.
0.
0.
0.
0.
0.
0.
0.
0.
0.
0.
0.
0.
0.
0.
0.
0.
0.
0.
0.
0.
0.
0.
0.
0.
0.
0.
0.
0.
0.
0.
0.
0.
0.
0.
0.
0.
0.
0.
0.
0.
0.
0.
0.
0.
0.
0.
0.
0.
0.
0.
0.
0.
0.
0.
0.
0.
0.
0.
0.
0.
0.
0.
0.
0.
0.
0.
0.
0.
0.
0.
0.
0.
0.
0.
0.
0.
0.
0.
0.
0.
0.
0.
0.
0.
0.
0.
0.
0.
0.
0.
0.
0.
0.
0.
0.
0.
0.
0.
0.
0.
0.
0.
0.
0.
0.
0.
0.
0.
0.
0.
-0.001
-0.001
-0.001
0.
-0.001
-0.003
-0.002
-0.002
-0.001
0.001
0.001
0.
0.
0.
0.
0.
0.
0.
0.
0.
0.
0.
0.
0.
0.
0.
0.
0.
0.
0.
0.
0.
0.
0.
0.
0.
0.
0.
0.
-0.001
-0.001
-0.001
-0.003
-0.007
-0.009
-0.008
-0.008
-0.006
-0.006
-0.004
-0.003
-0.001
0.001
0.001
0.
0.
0.
0.
0.
0.
0.
0.
0.
0.
0.
0.
0.
0.
0.
0.
0.
0.
0.
0.
0.
0.
0.
0.
0.
-0.001
-0.001
-0.004
-0.007
-0.010
-0.014
-0.015
-0.017
-0.017
-0.016
-0.014
-0.010
-0.006
-0.004
-0.001
-0.001
0.001
0.001
0.001
0.
0.
0.
0.
0.
0.
0.
0.
0.
0.
0.
0.
0.
0.
0.
0.
0.
0.
0.
0.
0.
-0.001
-0.001
-0.005
-0.009
-0.016
-0.022
-0.025
-0.030
-0.033
-0.035
-0.033
-0.029
-0.023
-0.015
-0.009
-0.005
-0.002
0.000
0.002
0.001
0.002
0.001
0.
0.
0.
0.
0.
0.
0.
0.
0.
0.
0.
0.
0.
0.
0.
0.
0.
0.
0.
-0.003
-0.005
-0.011
-0.022
-0.030
-0.040
-0.047
-0.057
-0.063
-0.068
-0.067
-0.062
-0.053
-0.039
-0.027
-0.016
-0.010
-0.003
-0.001
0.000
0.003
0.002
0.001
0.001
0.
0.
0.
0.
0.
0.
0.
0.
0.
0.
0.
0.
0.
0.
0.
-0.001
-0.003
-0.006
-0.013
-0.024
-0.035
-0.053
-0.072
-0.090
-0.103
-0.112
-0.113
-0.117
-0.114
-0.094
-0.072
-0.049
-0.032
-0.021
-0.014
-0.009
-0.003
-0.001
0.000
0.003
0.002
0.001
0.
0.
0.
0.
0.
0.
0.
0.
0.
0.
0.
0.
0.
-0.001
-0.003
-0.007
-0.014
-0.025
-0.037
-0.059
-0.089
-0.122
-0.152
-0.171
-0.176
-0.168
-0.165
-0.155
-0.137
-0.109
-0.082
-0.063
-0.050
-0.039
-0.028
-0.018
-0.007
-0.002
0.002
0.003
0.002
0.
0.
0.
0.
0.
0.
0.
0.
0.
0.
0.
0.
0.
-0.004
-0.008
-0.015
-0.026
-0.040
-0.063
-0.097
-0.145
-0.192
-0.227
-0.250
-0.248
-0.237
-0.220
-0.204
-0.190
-0.168
-0.145
-0.118
-0.109
-0.102
-0.080
-0.057
-0.028
-0.009
-0.002
0.002
0.003
0.003
0.
0.
0.
0.
0.
0.
0.
0.
0.
0.
0.
-0.004
-0.008
-0.014
-0.025
-0.044
-0.067
-0.102
-0.147
-0.195
-0.244
-0.285
-0.315
-0.324
-0.319
-0.294
-0.282
-0.266
-0.234
-0.198
-0.110
-0.087
-0.122
-0.072
-0.094
-0.069
-0.033
-0.009
0.001
0.004
0.002
0.
0.
0.
0.
0.
0.
0.
0.
0.
0.
-0.003
-0.008
-0.014
-0.026
-0.044
-0.072
-0.106
-0.149
-0.198
-0.238
-0.215
-0.241
-0.314
-0.368
-0.400
-0.388
-0.367
-0.326
-0.241
0.450
5.546
7.171
4.959
14.691
1.995
-0.057
-0.060
-0.021
-0.004
0.002
0.004
0.001
0.
0.
0.
0.
0.
0.
0.
0.
-0.002
-0.005
-0.011
-0.025
-0.044
-0.077
-0.115
-0.161
-0.209
-0.259
-0.299
-0.213
-0.076
1.195
2.212
0.086
-0.431
-0.420
-0.315
1.158
13.072
189.807
428.180
518.181
5039.376
241.810
0.981
-0.083
-0.036
-0.010
0.001
0.003
0.003
0.
0.
0.
0.
0.
0.
0.
0.
-0.002
-0.006
-0.019
-0.043
-0.075
-0.108
-0.125
-0.177
-0.275
-0.342
-0.397
-0.383
1.043
34.540
83.126
10.908
1.105
-0.366
-0.138
10.120
127.542
361.301
100276.250
101337.898
155637.547
5355.931
2.448
-0.093
-0.049
-0.013
-0.002
0.003
0.003
0.
0.
0.
0.
0.
0.
0.
-0.001
-0.005
-0.011
-0.033
-0.073
-0.105
0.395
5.972
7.002
0.539
-0.380
-0.447
0.034
9.778
99.089
378.257
1823.632
253.697
2.733
-0.266
6.540
68.144
79.346
13657.278
22319.348
337.433
28.198
0.234
-0.102
-0.050
-0.016
-0.003
0.002
0.001
0.
0.
0.
0.
0.
0.
0.000
-0.003
-0.007
-0.024
-0.062
-0.118
-0.022
14.898
1405.076
2289.887
31.964
0.170
-0.048
9.146
1407.002
8747.068
7214.184
100238.469
45870.914
23.396
-0.422
0.017
2.072
2.939
28.478
34.197
3.036
0.057
-0.165
-0.105
-0.046
-0.017
-0.005
0.002
0.002
0.
0.
0.
0.
0.
0.
0.000
-0.004
-0.018
-0.046
-0.103
-0.185
0.120
61.114
45909.941
100071.906
153.299
1.286
0.246
24.897
20170.430
100054.391
1448.133
100057.156
3207.062
10.079
-0.088
-0.507
-0.505
-0.460
-0.242
-0.041
-0.131
-0.223
-0.176
-0.101
-0.047
-0.019
-0.007
-0.003
0.
0.
0.
0.
0.
0.
0.001
-0.002
-0.013
-0.030
-0.078
-0.165
-0.244
0.370
34.940
4679.104
17329.309
169.471
9.573
-0.234
3.355
235.796
814.331
41.723
38.286
14.358
9.709
6.314
-0.005
-0.557
-0.472
-0.092
2.324
3.229
0.387
-0.147
-0.105
-0.047
-0.019
-0.006
-0.001
0.
0.
0.
0.
0.
0.
-0.001
-0.007
-0.021
-0.051
-0.126
-0.212
1.162
21.668
56.176
2524.607
8552.990
256.537
30.512
0.701
0.001
1.908
2.321
0.590
2.108
6.069
21.733
14.520
0.421
-0.037
8.741
12.117
37.649
96.340
9.817
0.073
-0.104
-0.053
-0.021
-0.005
-0.004
0.
0.
0.
0.
0.
0.
-0.001
-0.011
-0.029
-0.076
-0.173
-0.057
61.041
33021.348
4941.987
35.529
55.786
392.414
100760.375
91.078
2.682
5.530
0.994
2.618
8.447
14.110
5.523
5.621
5.288
10.909
2109.149
2611.563
332.193
955.617
43.619
0.423
-0.104
-0.053
-0.017
-0.008
-0.003
0.
0.
0.
0.
0.
-0.001
-0.004
-0.017
-0.038
-0.101
-0.228
0.058
98.488
100131.086
12377.144
135.014
2939.370
9193.691
112463.070
188.369
4.257
2.628
0.427
5.533
16.801
6.440
5.996
874.691
2310.698
32.158
4068.277
5532.284
1156.292
112.553
9.164
0.044
-0.104
-0.051
-0.020
-0.007
-0.001
0.
0.
0.
0.
0.
-0.001
-0.006
-0.018
-0.045
-0.125
-0.249
0.299
19.877
341.980
1087.040
45163.254
122396.797
2351.857
47458.988
12870.379
224.172
1.289
0.115
19.086
56.947
10.358
15.230
6066.481
23639.891
53.455
21.791
83.247
103.490
8.598
0.190
-0.161
-0.101
-0.044
-0.020
-0.006
-0.001
0.001
0.
0.
0.
0.
0.000
-0.006
-0.019
-0.049
-0.126
-0.153
15.202
953.421
15828.313
106625.766
200100.781
145955.578
99969.969
50583.336
100819.922
3271.309
15.494
6.088
757.365
5846.113
208.719
21.975
243.252
635.265
85.668
1.147
2.895
6.446
0.632
-0.209
-0.160
-0.084
-0.039
-0.016
-0.003
-0.001
0.001
0.
0.
0.
0.
0.001
-0.004
-0.017
-0.048
-0.119
-0.049
37.238
7361.768
2805.621
51805.828
10369.830
2522.114
3383.864
929.170
105954.055
100428.484
169.087
7.647
896.769
103400.742
22392.699
37.661
35.546
1366.908
304.363
1.951
-0.372
-0.221
-0.258
-0.206
-0.126
-0.066
-0.032
-0.014
-0.004
0.001
0.001
0.
0.
0.
0.001
0.
0.000
-0.016
-0.046
-0.112
-0.185
2.420
49.422
33.958
41.241
30.827
79.783
53.768
152.404
100025.148
46026.859
97.258
2.761
527.717
100025.313
33489.328
33.374
2.875
26.738
11.859
-0.162
-0.437
-0.329
-0.244
-0.169
-0.099
-0.051
-0.028
-0.012
-0.003
0.001
0.
0.
0.
0.001
0.001
0.001
-0.001
-0.015
-0.041
-0.100
-0.198
-0.302
-0.211
0.210
11.346
447.529
416.942
10.167
3.565
60.016
50.262
3.297
0.021
13.722
220.330
86.664
24.260
205.270
43.093
0.570
-0.532
-0.430
-0.301
-0.208
-0.134
-0.076
-0.042
-0.023
-0.007
-0.002
0.002
0.
0.
0.
0.001
0.001
0.003
0.000
-0.009
-0.041
-0.091
-0.182
-0.321
-0.397
0.926
23.537
1528.988
1417.274
21.682
3.329
5.952
0.431
-0.344
6.997
49.558
28.095
5.754
2112.613
100012.063
9346.912
12.172
-0.510
-0.453
-0.307
-0.198
-0.122
-0.068
-0.034
-0.018
-0.006
-0.001
0.001
0.
0.
0.
0.001
0.002
0.002
-0.001
-0.007
-0.040
-0.085
-0.169
-0.316
-0.466
3.747
2275.014
1171.752
2001.995
262.708
13.215
22.322
9.495
2.013
54.273
3216.569
1112.377
23.492
3490.347
111286.969
10427.929
14.546
-0.483
-0.470
-0.328
-0.219
-0.127
-0.064
-0.030
-0.014
-0.003
0.001
0.
0.
0.
0.
0.001
0.001
0.002
-0.001
-0.008
-0.035
-0.080
-0.164
-0.326
-0.513
6.547
8948.703
101416.672
106821.258
11299.046
22.672
202.671
1408.641
72.762
40.610
1543.293
737.670
43.821
41447.387
102790.766
1856.131
13.572
0.973
10.765
3.585
-0.190
-0.148
-0.067
-0.027
-0.010
-0.002
0.001
0.
0.
0.
0.
0.001
0.001
0.002
0.000
-0.008
-0.030
-0.080
-0.170
-0.330
-0.511
0.496
109.238
5356.131
7915.483
1220.647
36.172
1419.161
30256.104
356.729
15.767
461.701
609.733
25.131
2209.228
103833.297
2083.277
13.636
248.524
102240.328
2917.907
0.798
-0.157
-0.075
-0.024
-0.010
-0.001
0.001
0.
0.
0.
0.
0.001
0.001
0.000
-0.002
-0.015
-0.039
-0.089
-0.183
-0.323
-0.207
5.496
77.264
500.133
1149.100
615.743
97.836
346.420
5986.862
12660.703
363.804
40.204
26.888
4.071
108.187
1303.863
122.860
21.383
25902.893
101101.336
1710.495
2.039
-0.161
-0.077
-0.027
-0.007
-0.001
0.001
0.
0.
0.
0.
0.
0.000
-0.003
-0.006
-0.025
-0.054
-0.109
-0.210
-0.343
0.641
36.908
61.604
226.877
426.666
138.700
215.311
792.212
102475.469
106180.875
101200.242
1235.773
6.473
18.853
10.819
4.443
1.595
28.603
1208.895
16982.279
146.799
0.549
-0.167
-0.074
-0.024
-0.008
-0.001
0.001
0.
0.
0.
0.
-0.002
-0.004
-0.011
-0.020
-0.040
-0.082
-0.153
-0.273
-0.406
-0.202
6.119
13.042
753.550
115173.023
16081.088
294.410
311.689
1516.095
8338.199
100094.547
2132.069
1531.779
953.495
455.345
8.557
0.499
34.040
94.675
22.829
1.630
-0.245
-0.164
-0.070
-0.026
-0.009
-0.001
0.
0.
0.
0.
0.
-0.004
-0.009
-0.018
-0.037
-0.075
-0.143
-0.244
-0.362
-0.406
0.079
-0.021
0.899
159.077
23649.430
6045.782
296.358
171.467
85.793
181.274
107.074
14774.027
102020.188
66428.141
2139.526
19.767
0.621
5.019
6.618
0.796
-0.372
-0.302
-0.160
-0.069
-0.029
-0.011
-0.001
0.
0.
0.
0.
-0.002
-0.007
-0.014
-0.030
-0.070
-0.131
-0.206
-0.251
-0.068
1.567
7.144
25.527
8.959
5.357
55.709
99.532
33.978
21.550
72.830
50326.527
100379.695
1455.317
111186.500
29593.152
349.747
10.381
42.668
184.602
31.092
31.625
4.271
-0.209
-0.157
-0.072
-0.029
-0.012
-0.002
0.
0.
0.
0.
-0.004
-0.009
-0.020
-0.048
-0.110
-0.178
0.265
7.031
29.221
353.668
1029.373
41302.172
1830.406
142.233
67.488
3.302
14.045
364.528
337.190
10423.379
200098.141
1665.537
8647.533
22862.758
2559.849
241.577
456.485
3774.765
1648.329
23590.900
259.604
0.695
-0.153
-0.074
-0.029
-0.010
-0.002
0.
0.
0.
0.
-0.006
-0.011
-0.025
-0.067
-0.147
-0.139
7.511
562.290
1975.598
119642.305
103005.695
101137.945
54966.668
14317.639
3218.825
23.569
77.811
11279.949
4575.430
2377.317
31755.676
7593.075
71.623
151.023
358.626
139874.266
112467.250
102490.977
61288.289
15625.241
224.146
0.674
-0.141
-0.067
-0.026
-0.009
-0.002
0.
0.
0.
0.
-0.006
-0.012
-0.031
-0.084
-0.163
0.246
24.473
2144.163
8234.271
12109.749
88553.313
7281.755
100334.922
8430.947
864.512
63.824
25.746
425.995
255.981
23.792
204.150
504.086
102.914
828.120
1938.158
156925.781
104708.422
46145.336
1317.990
66.897
4.072
-0.139
-0.120
-0.054
-0.021
-0.008
-0.001
0.
0.
0.
0.
-0.006
-0.012
-0.037
-0.093
-0.135
10.944
4099.632
31283.021
99122.227
816.873
78.686
129.137
1792.116
156.179
89.977
33.653
29.030
81.583
8.929
2.000
44.643
3524.663
7391.156
127340.922
102605.742
101384.727
141718.500
371.639
9.863
0.742
-0.221
-0.166
-0.086
-0.037
-0.015
-0.005
-0.001
0.
0.
0.
0.
-0.004
-0.012
-0.035
-0.096
-0.102
26.616
96845.148
102116.063
7172.822
15567.390
160.018
8185.161
41.085
1.651
2.433
3.908
90.207
78.437
9.301
17.476
192.286
100068.813
100711.523
10930.841
10547.651
6198.750
100482.836
1762.564
1.753
-0.305
-0.211
-0.113
-0.051
-0.024
-0.010
-0.002
-0.001
0.
0.
0.
0.
-0.003
-0.014
-0.035
-0.091
-0.164
2.011
132.075
236.509
9812.931
104757.383
1304.878
121100.609
1663.125
5.004
1.433
0.425
3.215
2.664
0.924
14.339
37.030
1207.663
1530.258
50.351
19.074
43.421
385.444
26.525
-0.035
-0.224
-0.128
-0.063
-0.029
-0.012
-0.004
-0.001
0.
0.
0.
0.
0.
-0.001
-0.014
-0.038
-0.084
-0.173
-0.288
0.049
14.137
2860.157
53801.363
3077.159
5143.144
626.884
5.003
3.023
0.400
-0.206
-0.338
-0.313
0.330
0.917
3.908
3.925
0.234
-0.306
-0.160
0.292
-0.132
-0.235
-0.158
-0.082
-0.039
-0.016
-0.006
-0.001
0.
0.
0.
0.
0.
0.
-0.003
-0.015
-0.041
-0.085
-0.175
-0.326
-0.344
1.525
51.596
208.609
178.178
39.881
4.955
4.231
3.418
0.025
-0.246
-0.268
-0.264
-0.268
-0.275
-0.283
-0.313
-0.335
-0.209
-0.030
-0.180
-0.207
-0.177
-0.115
-0.058
-0.026
-0.010
-0.003
0.001
0.
0.
0.
0.
0.
0.
-0.006
-0.017
-0.043
-0.096
-0.187
-0.123
7.763
73.657
48.930
22.870
3.257
0.129
-0.429
0.359
0.350
-0.177
-0.182
-0.163
-0.146
-0.159
-0.177
-0.200
-0.218
-0.205
0.231
0.639
-0.024
-0.144
-0.131
-0.087
-0.045
-0.019
-0.003
-0.001
0.001
0.
0.
0.
0.
0.
0.
-0.007
-0.021
-0.048
-0.109
-0.209
1.035
206.508
18363.215
26324.117
11297.952
36.450
-0.369
-0.499
-0.347
-0.230
-0.169
-0.128
-0.085
-0.072
-0.076
-0.089
-0.109
-0.135
-0.145
-0.021
0.064
-0.115
-0.129
-0.102
-0.062
-0.029
-0.011
-0.001
0.001
0.000
0.
0.
0.
0.
0.
0.
-0.008
-0.021
-0.049
-0.118
-0.226
0.975
159.408
11673.388
101244.859
100025.672
137.989
0.703
-0.217
-0.302
-0.204
-0.125
-0.072
-0.048
-0.039
-0.043
-0.054
-0.066
-0.085
-0.102
-0.114
-0.117
-0.117
-0.104
-0.069
-0.037
-0.017
-0.004
-0.001
0.001
0.
0.
0.
0.
0.
0.
0.
-0.008
-0.021
-0.048
-0.117
-0.222
-0.032
7.489
76.044
1809.368
1112.119
59.397
176.502
18.352
0.139
-0.180
-0.098
-0.049
-0.031
-0.023
-0.024
-0.031
-0.038
-0.050
-0.063
-0.073
-0.078
-0.068
-0.053
-0.035
-0.019
-0.007
-0.001
-0.001
0.001
0.
0.
0.
0.
0.
0.
0.
-0.008
-0.019
-0.043
-0.104
-0.198
-0.205
0.950
2.439
5.017
34.899
5694.655
102447.953
900.222
2.980
-0.164
-0.095
-0.041
-0.025
-0.012
-0.012
-0.015
-0.019
-0.022
-0.028
-0.033
-0.034
-0.029
-0.023
-0.015
-0.007
-0.001
0.000
0.001
0.
0.
0.
0.
0.
0.
0.
0.
-0.003
-0.013
-0.033
-0.080
-0.158
-0.237
-0.115
-0.018
15.449
1346.614
12792.790
112563.117
695.775
2.792
-0.160
-0.094
-0.040
-0.019
-0.010
-0.008
-0.010
-0.013
-0.014
-0.016
-0.017
-0.016
-0.012
-0.008
-0.003
-0.001
0.000
0.001
0.
0.
0.
0.
0.
0.
0.
0.
0.
-0.003
-0.009
-0.024
-0.054
-0.112
-0.197
-0.313
-0.042
102.117
102392.414
122765.008
513.732
18.336
0.131
-0.161
-0.079
-0.033
-0.015
-0.009
-0.006
-0.005
-0.005
-0.007
-0.008
-0.008
-0.005
-0.003
-0.001
0.000
0.
0.001
0.
0.
0.
0.
0.
0.
0.
0.
0.
0.
-0.001
-0.004
-0.014
-0.035
-0.069
-0.131
-0.228
-0.108
94.302
17777.199
3646.698
32.746
0.485
-0.196
-0.134
-0.059
-0.024
-0.013
-0.005
-0.004
-0.004
-0.004
-0.003
-0.003
-0.002
0.
0.000
0.001
0.
0.
0.
0.
0.
0.
0.
0.
0.
0.
0.
0.
0.
-0.001
-0.001
-0.005
-0.019
-0.040
-0.074
-0.140
-0.187
1.740
17.916
6.716
0.427
-0.199
-0.165
-0.084
-0.040
-0.018
-0.009
0.000
-0.002
-0.002
-0.002
-0.001
0.
0.
0.
0.
0.
0.
0.
0.
0.
0.
0.
0.
0.
0.
0.
0.
0.
0.
0.
-0.001
0.000
-0.007
-0.019
-0.040
-0.073
-0.120
-0.150
-0.146
-0.162
-0.171
-0.144
-0.090
-0.049
-0.023
-0.011
-0.004
0.001
0.
0.
0.
0.
0.
0.
0.
0.
0.
0.
0.
0.
0.
0.
0.
0.
0.
0.
0.
0.
0.
0.
0.
0.
0.
0.000
-0.008
-0.018
-0.032
-0.054
-0.080
-0.100
-0.102
-0.088
-0.064
-0.043
-0.025
-0.014
-0.007
0.001
0.001
0.
0.
0.
0.
0.
0.
0.
0.
0.
0.
0.
0.
0.
0.
0.
0.
0.
0.
0.
0.
0.
0.
0.
0.
0.
0.001
-0.001
-0.006
-0.013
-0.021
-0.029
-0.036
-0.038
-0.034
-0.027
-0.019
-0.012
-0.007
0.001
0.001
0.001
0.
0.
0.
0.
0.
0.
0.
0.
0.
0.
0.
0.
0.
0.
0.
0.
0.
0.
0.
0.
0.
0.
0.
0.
0.
0.001
0.001
0.000
-0.002
-0.007
-0.010
-0.013
-0.013
-0.012
-0.009
-0.006
-0.003
0.001
0.001
0.001
0.
0.
0.
0.
0.
0.
0.
0.
0.
0.
0.
0.
0.
0.
0.
0.
0.
0.
0.
0.
0.
0.
0.
0.
0.
0.
0.
0.001
0.001
0.001
0.000
0.000
-0.003
-0.003
-0.003
-0.001
0.001
0.001
0.001
0.001
0.
0.
0.
0.
0.
0.
0.
0.
0.
0.
0.
0.
0.
0.
0.
0.
0.
0.
0.
0.
0.
0.
0.
0.
0.
0.
0.
0.
0.
0.
0.001
0.001
0.001
0.001
0.001
0.001
0.001
0.001
0.001
0.001
0.
0.
0.
0.
0.
0.
0.
0.
0.
0.
0.
0.
0.
0.
0.
0.
0.
0.
0.
0.
0.
0.
0.
0.
0.
0.
0.
0.
0.
0.
0.
0.
0.
0.
0.
0.
0.
0.
0.
0.
0.
0.
0.
0.
0.
0.
0.
0.
0.
0.
0.
0.
0.
0.
0.
0.
0.
0.
0.
0.
0.
0.
0.
0.
0.
0.
0.
0.
0.
0.
0.
0.
0.
0.
0.
0.
0.
0.
0.
0.
0.
0.
0.
0.
0.
0.
0.
0.
0.
0.
0.
0.
0.
0.
0.
0.
0.
0.
0.
0.
0.
0.
0.
0.
0.
0.
0.
0.
0.
0.
0.
0.
0.
0.
0.
0.
0.
0.
0.
0.
0.
0.
0.
0.
0.
0.
0.
0.
0.
0.
0.
0.
0.
0.
0.
0.
0.
0.
0.
0.
0.
0.
0.
0.
0.
0.
0.
0.
0.
0.
0.
0.
0.
0.
0.
0.
0.
0.
0.
0.
0.
0.
0.
0.
0.
0.
0.
0.
0.
0.
0.
0.
0.
0.
0.
0.
0.
0.
0.
0.
0.
0.
0.
0.
0.
0.
0.
0.
0.
0.
0.
0.
0.
0.
0.
0.
0.
0.
0.
0.
0.
0.
0.
0.
0.
0.
0.
0.
0.
0.
0.
0.
0.
0.
0.000
0.
0.
0.
0.
0.
0.
0.
0.
0.
0.
0.
0.
0.
0.
0.
0.
0.
0.
0.
0.
0.
0.
0.
0.
0.
0.
0.
0.
0.
0.
-0.001
-0.001
-0.001
-0.001
-0.001
-0.004
-0.006
-0.005
-0.004
-0.003
-0.002
0.000
-0.001
0.001
0.
0.
0.
0.
0.
0.
0.
0.
0.
0.
0.
0.
0.
0.
0.
0.
0.
0.
0.
0.
0.
0.
0.
0.
0.
0.
-0.001
-0.001
-0.002
-0.004
-0.008
-0.011
-0.012
-0.013
-0.012
-0.011
-0.009
-0.008
-0.004
-0.003
0.000
0.001
0.000
0.
0.
0.
0.
0.
0.
0.
0.
0.
0.
0.
0.
0.
0.
0.
0.
0.
0.
0.
0.
0.
0.
0.
-0.001
-0.001
-0.003
-0.006
-0.013
-0.017
-0.021
-0.025
-0.026
-0.028
-0.028
-0.023
-0.019
-0.013
-0.006
-0.003
-0.001
0.001
0.001
0.001
0.
0.
0.
0.
0.
0.
0.
0.
0.
0.
0.
0.
0.
0.
0.
0.
0.
0.
0.
0.
-0.001
-0.001
-0.004
-0.011
-0.020
-0.028
-0.037
-0.044
-0.051
-0.058
-0.063
-0.063
-0.058
-0.045
-0.035
-0.020
-0.008
-0.004
-0.002
0.000
0.001
0.001
0.001
0.001
0.
0.
0.
0.
0.
0.
0.
0.
0.
0.
0.
0.
0.
0.
0.
0.
0.
-0.003
-0.006
-0.013
-0.024
-0.038
-0.056
-0.075
-0.095
-0.110
-0.118
-0.119
-0.121
-0.119
-0.103
-0.075
-0.049
-0.026
-0.013
-0.007
-0.001
0.000
0.001
0.002
0.001
0.001
0.
0.
0.
0.
0.
0.
0.
0.
0.
0.
0.
0.
0.
0.
-0.001
-0.002
-0.007
-0.014
-0.025
-0.041
-0.067
-0.106
-0.143
-0.173
-0.186
-0.182
-0.149
-0.136
-0.154
-0.132
-0.113
-0.085
-0.052
-0.030
-0.017
-0.012
-0.005
-0.001
0.000
0.003
0.002
0.001
0.
0.
0.
0.
0.
0.
0.
0.
0.
0.
0.
0.
0.
-0.002
-0.007
-0.013
-0.027
-0.042
-0.072
-0.117
-0.176
-0.219
-0.259
-0.251
-0.181
0.361
0.488
-0.035
-0.046
-0.131
-0.127
-0.097
-0.067
-0.048
-0.033
-0.020
-0.009
-0.002
0.001
0.004
0.003
0.
0.
0.
0.
0.
0.
0.
0.
0.
0.
0.
0.
-0.002
-0.007
-0.014
-0.025
-0.044
-0.074
-0.121
-0.192
-0.260
-0.298
-0.253
-0.054
-0.037
1.145
1.328
0.027
-0.085
-0.205
-0.208
-0.165
-0.138
-0.119
-0.096
-0.068
-0.039
-0.015
-0.005
0.002
0.003
0.004
0.001
0.
0.
0.
0.
0.
0.
0.
0.
0.
-0.001
-0.006
-0.011
-0.022
-0.046
-0.078
-0.119
-0.184
-0.258
-0.249
0.376
0.418
0.382
-0.055
-0.011
0.029
-0.331
-0.358
-0.321
-0.219
0.156
0.209
-0.057
0.056
-0.095
-0.079
-0.044
-0.015
-0.006
0.002
0.001
0.001
0.
0.
0.
0.
0.
0.
0.
0.
0.
-0.004
-0.010
-0.019
-0.040
-0.076
-0.122
-0.174
-0.244
-0.309
1.231
25.194
18.731
5.333
0.697
-0.450
-0.506
-0.477
-0.279
0.764
4.914
72.385
87.941
24.309
512.596
6.402
-0.045
-0.075
-0.028
-0.009
-0.003
0.002
0.001
0.001
0.
0.
0.
0.
0.
0.
0.
-0.002
-0.007
-0.014
-0.034
-0.067
-0.123
-0.186
-0.243
-0.313
-0.379
1.997
46.879
45.051
39.819
42.694
4.181
-0.345
-0.108
2.700
37.305
363.052
70802.406
100225.195
1384.576
128591.609
332.566
1.187
-0.100
-0.049
-0.014
-0.004
0.002
0.002
0.001
0.
0.
0.
0.
0.
0.
0.
-0.003
-0.009
-0.024
-0.055
-0.107
-0.168
-0.185
-0.254
-0.386
-0.490
-0.275
3.003
31.921
4195.602
51047.387
238.824
1.530
1.951
14.823
565.712
100133.336
113728.805
198881.406
105749.242
107300.961
3851.915
3.379
-0.113
-0.064
-0.023
-0.006
-0.002
0.001
0.
0.
0.
0.
0.
0.
0.
-0.002
-0.004
-0.015
-0.042
-0.092
-0.145
0.526
9.292
11.634
0.891
0.571
0.762
0.706
48.946
22529.254
103835.703
1042.331
59.434
2.969
10.689
261.058
51045.484
3998.214
13828.367
22362.045
1536.089
366.768
0.691
-0.129
-0.067
-0.028
-0.010
-0.003
0.001
0.
0.
0.
0.
0.
0.
0.000
-0.001
-0.010
-0.029
-0.073
-0.140
-0.002
25.196
4153.688
7768.005
57.493
61.032
91.437
15.463
2719.289
33692.316
100897.273
47154.188
1661.079
7.665
0.809
5.581
49.036
22.354
29.906
34.403
3.826
0.381
-0.209
-0.138
-0.065
-0.029
-0.010
-0.003
0.000
0.000
0.
0.
0.
0.
0.
0.000
-0.006
-0.020
-0.049
-0.115
-0.194
0.396
118.313
100139.469
100277.133
349.362
175.266
281.297
42.058
56842.938
100814.719
57811.379
3656.998
341.091
14.789
8.316
0.172
-0.266
0.305
0.694
5.106
5.214
0.296
-0.220
-0.139
-0.065
-0.030
-0.011
-0.005
-0.001
0.
0.
0.
0.
0.
0.000
-0.003
-0.013
-0.031
-0.078
-0.173
-0.238
6.754
873.004
102252.180
102677.148
15518.094
401.277
11.932
5.696
360.952
1410.434
69.278
17.750
40.358
2488.770
1200.896
13.575
-0.413
-0.123
10.122
340.902
397.439
12.260
-0.015
-0.133
-0.072
-0.029
-0.013
-0.003
-0.001
0.
0.
0.
0.
0.
0.
-0.007
-0.022
-0.051
-0.123
-0.236
-0.139
31.378
52674.930
126781.188
105031.039
100572.969
2748.818
8.007
33.642
77.820
11.057
2.741
0.852
98.258
24641.502
8522.856
33.395
0.785
22.562
57.276
2237.153
10751.417
158.405
1.103
-0.133
-0.079
-0.031
-0.011
-0.005
0.
0.
0.
0.
0.
0.
-0.003
-0.013
-0.030
-0.075
-0.180
-0.303
1.754
41.063
280.773
371.383
1771.070
101863.688
4972.356
49.889
813.074
4154.385
80.834
5.680
1.036
8.412
191.990
121.864
4.878
28.310
33030.000
40270.738
71204.148
100104.313
1792.267
3.081
-0.132
-0.077
-0.029
-0.011
-0.004
0.
0.
0.
0.
0.
-0.001
-0.005
-0.018
-0.038
-0.104
-0.244
-0.330
3.259
65.158
51.880
25.950
719.085
127012.953
101165.602
353.926
237.534
815.778
36.477
2.646
1.109
0.966
1.720
5.202
6.278
37.640
96928.742
200066.625
101183.258
7581.896
121.542
0.806
-0.139
-0.070
-0.027
-0.010
-0.003
0.
0.
0.
0.
0.
-0.001
-0.007
-0.020
-0.049
-0.132
-0.257
0.912
40.593
1688.325
3581.659
1121.631
1721.610
14389.978
102495.711
2428.167
22.298
7.970
3.897
106.733
454.959
196.577
120.622
13.166
13.312
2.294
76.416
4627.742
100988.414
207.248
2.167
-0.174
-0.135
-0.063
-0.025
-0.009
-0.002
0.
0.
0.
0.
0.
-0.001
-0.006
-0.022
-0.057
-0.140
-0.028
60.956
26734.984
103668.086
103581.539
1240.816
101538.211
106658.305
100429.141
2459.496
447.234
70.172
26.840
34878.832
100089.445
20035.170
7778.815
35.633
2.791
0.118
1.600
210.653
1352.078
27.347
-0.069
-0.212
-0.118
-0.052
-0.020
-0.008
-0.001
0.
0.
0.
0.
0.
0.000
-0.006
-0.022
-0.059
-0.137
0.169
206.247
100105.555
100419.477
13875.189
298.027
107785.094
112431.602
300.694
9264.631
104162.547
8541.837
34.991
15774.245
100391.273
3211.045
1405.773
48.847
2.782
0.411
-0.531
0.792
2.573
0.126
-0.251
-0.178
-0.088
-0.040
-0.018
-0.005
0.000
0.
0.
0.
0.
0.
0.000
-0.006
-0.019
-0.055
-0.132
-0.190
8.186
304.604
138.552
24.857
37.254
11078.700
4076.126
47.277
3044.175
101297.000
3507.358
10.741
68.112
576.647
227.531
372.227
40.468
2.599
2.260
-0.156
-0.489
-0.330
-0.271
-0.205
-0.129
-0.067
-0.030
-0.014
-0.004
0.000
0.
0.
0.
0.
0.
0.001
-0.002
-0.017
-0.050
-0.121
-0.244
-0.319
1.960
74.253
92.641
5.206
9.456
6.324
7.428
31.840
88.666
21.819
9.694
23.711
16.051
9.695
18.559
51.930
17.873
12.508
1.037
-0.453
-0.352
-0.244
-0.160
-0.092
-0.046
-0.022
-0.010
0.000
0.
0.
0.
0.
0.
0.001
0.002
-0.001
-0.015
-0.045
-0.108
-0.233
-0.358
5.789
679.196
879.598
16.096
4.313
9.276
402.867
1204.407
36.883
5.281
464.486
3122.757
277.180
6.688
271.808
12400.706
699.683
6.563
-0.150
-0.477
-0.338
-0.216
-0.133
-0.069
-0.038
-0.015
-0.005
-0.002
0.
0.
0.
0.
0.
0.001
0.002
0.000
-0.012
-0.039
-0.099
-0.216
-0.375
0.590
31.722
631.344
936.580
140.581
26.416
4173.122
27426.008
212.271
13.383
1170.083
104180.070
100122.547
72.911
321.356
15116.962
765.451
4.743
-0.568
-0.496
-0.333
-0.212
-0.118
-0.059
-0.029
-0.013
-0.004
0.
0.
0.
0.
0.
0.
0.001
0.002
0.002
-0.009
-0.033
-0.094
-0.203
-0.383
-0.335
11.445
2451.208
110359.945
7395.555
63.884
274.783
9214.658
46765.078
425.363
341.832
118324.117
70650.031
135.878
585.583
15602.526
563.835
3.706
-0.285
1.115
0.315
-0.199
-0.126
-0.055
-0.026
-0.008
0.000
0.001
0.
0.
0.
0.
0.
0.001
0.003
0.003
-0.009
-0.032
-0.089
-0.196
-0.359
-0.213
10.469
592.508
104280.320
20264.592
395.685
66.808
46638.105
100717.547
4218.240
157.481
100302.398
100113.172
266.270
8535.098
100046.234
11281.627
10.788
17.493
184.016
38.934
0.012
-0.130
-0.057
-0.020
-0.004
0.000
0.001
0.
0.
0.
0.
0.
0.001
0.000
-0.002
-0.011
-0.034
-0.087
-0.200
-0.310
4.313
391.094
662.498
636.582
6189.948
736.585
19893.162
11086.745
103934.883
6843.546
64.135
626.897
736.926
18.800
271.553
6473.860
312.350
4.211
275.153
2152.215
60.480
0.279
-0.135
-0.056
-0.016
-0.004
0.000
0.001
0.
0.
0.
0.
0.
-0.002
-0.003
-0.007
-0.021
-0.048
-0.105
-0.212
-0.226
28.234
59341.902
100037.742
709.640
455.542
260.192
107408.883
103297.625
101145.234
6332.733
1831.090
57.270
3.541
0.116
1.523
6.901
1.669
0.934
1263.373
14389.706
15.252
-0.030
-0.129
-0.052
-0.018
-0.004
0.000
0.001
0.
0.
0.
0.
-0.002
-0.005
-0.010
-0.019
-0.038
-0.078
-0.145
-0.261
-0.338
5.268
582.837
963.538
30083.189
103142.023
22588.742
101576.938
103357.742
846.338
260.692
544.539
38.362
35.624
16.995
2.576
-0.444
0.063
0.729
3.340
6.970
0.099
-0.217
-0.123
-0.052
-0.020
-0.006
0.001
0.
0.
0.
0.
0.
-0.004
-0.010
-0.021
-0.039
-0.077
-0.130
-0.210
-0.334
-0.448
-0.399
1.380
2.244
116.659
20578.395
101524.109
33615.492
133502.469
100085.672
185.110
131.524
382.036
1925.645
590.479
15.526
0.737
7.629
16.596
2.713
-0.357
-0.371
-0.241
-0.115
-0.052
-0.022
-0.007
0.000
0.
0.
0.
0.
-0.002
-0.008
-0.015
-0.034
-0.074
-0.120
-0.115
0.094
0.315
1.112
0.947
2.203
1.034
4.897
105.309
1799.858
249.039
1170.613
1262.241
35987.727
59373.613
101024.469
103346.922
88015.586
1515.117
17.267
1054.530
20180.170
292.463
2.269
-0.162
-0.227
-0.121
-0.054
-0.023
-0.005
-0.001
0.
0.
0.
0.
-0.004
-0.010
-0.023
-0.052
-0.106
-0.061
3.955
41.426
101.955
845.528
158.042
175.855
88.553
1030.370
389.539
13.074
4.048
5.898
10.865
1490.160
66518.828
100413.102
22007.049
103213.148
59325.723
76.778
33857.066
100745.547
4218.964
20.622
2.191
-0.168
-0.121
-0.055
-0.023
-0.005
-0.001
0.
0.
0.
0.
-0.006
-0.012
-0.029
-0.073
-0.143
0.595
66.647
17050.742
103009.797
100894.211
9502.646
1368.314
13255.764
100469.938
100344.234
383.936
186.738
76.126
28.393
31.944
126.513
224.576
64.728
637.842
199.459
429.459
4714.241
105948.266
1600.971
21.237
2.163
-0.155
-0.114
-0.052
-0.019
-0.005
-0.001
0.
0.
0.
0.
-0.006
-0.014
-0.035
-0.092
-0.157
0.832
101.767
100779.484
101444.234
63835.930
1047.292
3007.371
100222.617
103264.320
113666.281
17635.236
2024.169
3295.653
88.024
5.370
13.778
26.624
167.472
1036.339
116.669
1193.554
1703.839
10290.281
278.840
3.566
-0.056
-0.172
-0.098
-0.043
-0.017
-0.004
-0.001
0.
0.
0.
0.
-0.006
-0.014
-0.037
-0.102
-0.147
6.151
957.035
102105.531
102118.164
15257.853
8229.118
96.250
1204.170
424.848
56866.301
4198.978
4498.639
101047.430
360.486
44.362
2343.396
6343.455
25275.574
100098.633
2801.277
5545.693
2939.340
98.300
4.203
-0.132
-0.227
-0.141
-0.067
-0.031
-0.013
-0.003
-0.001
0.
0.
0.
0.
-0.005
-0.014
-0.037
-0.099
-0.130
13.143
7364.032
32900.992
104400.719
100973.836
1509.861
177.067
44.518
6.957
49.077
125.701
104218.445
100847.445
47611.867
11135.332
62208.398
200038.719
103093.531
100166.289
661.536
586.747
33053.676
281.237
0.674
-0.261
-0.173
-0.086
-0.040
-0.020
-0.007
-0.002
0.
0.
0.
0.
0.
-0.003
-0.013
-0.035
-0.090
-0.161
1.098
53.174
118.139
14045.631
102198.031
13805.041
100683.852
13668.988
8.604
-0.236
3.151
118.096
74.097
45.753
9001.993
9369.095
1528.073
1136.680
63.076
8.404
14.504
91.972
10.032
-0.092
-0.175
-0.101
-0.049
-0.025
-0.010
-0.003
-0.001
0.
0.
0.
0.
0.
-0.001
-0.013
-0.034
-0.080
-0.160
-0.269
-0.091
10.948
3219.056
95428.344
100597.000
95777.359
3367.815
5.532
-0.402
-0.353
-0.165
-0.066
0.622
18.062
20.156
6.432
3.923
0.304
-0.278
-0.222
0.046
-0.148
-0.173
-0.113
-0.059
-0.029
-0.014
-0.005
-0.001
0.
0.
0.
0.
0.
0.
-0.004
-0.012
-0.037
-0.078
-0.159
-0.295
-0.418
0.330
19.653
344.192
11292.898
542.841
12.566
-0.084
-0.312
-0.258
-0.231
-0.210
-0.204
-0.144
-0.139
-0.200
-0.233
-0.269
-0.275
-0.260
-0.223
-0.181
-0.127
-0.072
-0.036
-0.015
-0.006
-0.001
0.
0.
0.
0.
0.
0.
0.
-0.005
-0.015
-0.038
-0.087
-0.170
-0.263
0.210
8.254
55.520
25.573
11.208
2.916
-0.237
-0.324
-0.243
-0.173
-0.137
-0.112
-0.109
-0.122
-0.136
-0.149
-0.159
-0.169
-0.165
-0.162
-0.153
-0.128
-0.084
-0.047
-0.022
-0.010
-0.001
0.001
0.
0.
0.
0.
0.
0.
0.
-0.005
-0.019
-0.042
-0.098
-0.179
-0.028
6.748
276.741
26188.801
2533.364
18.540
-0.304
-0.399
-0.285
-0.181
-0.114
-0.073
-0.051
-0.047
-0.051
-0.062
-0.070
-0.084
-0.101
-0.108
-0.108
-0.107
-0.085
-0.055
-0.028
-0.013
-0.003
-0.001
0.001
0.
0.
0.
0.
0.
0.
0.
-0.007
-0.020
-0.044
-0.101
-0.175
1.655
110.057
1116.756
77030.633
6505.458
33.281
0.001
-0.309
-0.237
-0.150
-0.076
-0.045
-0.025
-0.022
-0.024
-0.030
-0.034
-0.045
-0.060
-0.070
-0.072
-0.065
-0.049
-0.029
-0.016
-0.006
-0.001
-0.001
0.001
0.
0.
0.
0.
0.
0.
0.
-0.006
-0.019
-0.042
-0.096
-0.160
2.998
313.172
3512.954
382.721
133.896
22.930
28.439
2.608
-0.153
-0.144
-0.070
-0.035
-0.013
-0.012
-0.011
-0.012
-0.018
-0.023
-0.031
-0.036
-0.033
-0.030
-0.022
-0.014
-0.007
-0.002
0.000
0.001
0.
0.
0.
0.
0.
0.
0.
0.
-0.005
-0.017
-0.037
-0.082
-0.154
0.394
18.648
71.767
13.323
48.116
13706.694
44707.637
79.503
0.402
-0.141
-0.074
-0.031
-0.013
-0.007
-0.003
-0.004
-0.007
-0.009
-0.014
-0.014
-0.014
-0.012
-0.007
-0.003
-0.001
0.000
0.001
0.001
0.
0.
0.
0.
0.
0.
0.
0.
-0.003
-0.011
-0.028
-0.062
-0.124
-0.193
0.005
0.439
20.916
10316.978
200039.203
100510.992
163.810
0.521
-0.138
-0.070
-0.026
-0.013
-0.005
-0.004
-0.004
-0.004
-0.006
-0.005
-0.006
-0.004
-0.002
-0.001
-0.001
0.000
0.001
0.000
0.
0.
0.
0.
0.
0.
0.
0.
0.
-0.003
-0.008
-0.020
-0.043
-0.088
-0.157
-0.252
-0.126
40.439
79159.250
100294.703
1423.318
10.413
-0.079
-0.133
-0.062
-0.023
-0.012
-0.004
-0.002
-0.004
-0.003
-0.003
-0.003
-0.002
0.000
0.000
0.000
0.001
0.001
0.
0.
0.
0.
0.
0.
0.
0.
0.
0.
0.
-0.001
-0.003
-0.010
-0.027
-0.054
-0.100
-0.177
-0.186
5.351
255.419
845.766
36.275
0.382
-0.169
-0.108
-0.044
-0.019
-0.008
-0.002
-0.001
-0.002
-0.001
0.
0.000
0.001
0.001
0.001
0.
0.
0.
0.
0.
0.
0.
0.
0.
0.
0.
0.
0.
0.
0.
-0.002
-0.004
-0.013
-0.033
-0.058
-0.108
-0.152
-0.013
1.622
2.347
0.275
-0.163
-0.130
-0.064
-0.029
-0.014
-0.005
0.
0.
0.
0.
0.
0.
0.
0.
0.
0.
0.
0.
0.
0.
0.
0.
0.
0.
0.
0.
0.
0.
0.
0.
0.
0.000
-0.004
-0.014
-0.029
-0.057
-0.100
-0.124
-0.138
-0.144
-0.141
-0.110
-0.067
-0.035
-0.018
-0.008
-0.002
0.
0.
0.
0.
0.
0.
0.
0.
0.
0.
0.
0.
0.
0.
0.
0.
0.
0.
0.
0.
0.
0.
0.
0.
0.
0.001
0.000
-0.003
-0.013
-0.026
-0.043
-0.064
-0.080
-0.082
-0.069
-0.049
-0.031
-0.017
-0.009
-0.004
0.001
0.
0.
0.
0.
0.
0.
0.
0.
0.
0.
0.
0.
0.
0.
0.
0.
0.
0.
0.
0.
0.
0.
0.
0.
0.
0.
0.001
0.000
-0.003
-0.009
-0.016
-0.023
-0.027
-0.029
-0.026
-0.019
-0.012
-0.008
-0.004
0.001
0.001
0.
0.
0.
0.
0.
0.
0.
0.
0.
0.
0.
0.
0.
0.
0.
0.
0.
0.
0.
0.
0.
0.
0.
0.
0.
0.
0.001
0.001
0.000
-0.001
-0.003
-0.007
-0.010
-0.010
-0.009
-0.007
-0.005
-0.001
0.001
0.001
0.
0.
0.
0.
0.
0.
0.
0.
0.
0.
0.
0.
0.
0.
0.
0.
0.
0.
0.
0.
0.
0.
0.
0.
0.
0.
0.
0.
0.001
0.001
0.001
0.000
-0.001
-0.001
-0.002
0.000
0.
0.000
0.001
0.001
0.
0.
0.
0.
0.
0.
0.
0.
0.
0.
0.
0.
0.
0.
0.
0.
0.
0.
0.
0.
0.
0.
0.
0.
0.
0.
0.
0.
0.
0.
0.
0.001
0.001
0.001
0.001
0.001
0.001
0.001
0.
0.
0.
0.
0.
0.
0.
0.
0.
0.
0.
0.
0.
0.
0.
0.
0.
0.
0.
0.
0.
0.
0.
0.
0.
0.
0.
0.
0.
0.
0.
0.
0.
0.
0.
0.
0.
0.
0.
0.
0.
0.
0.
0.
0.
0.
0.
0.
0.
0.
0.
0.
0.
0.
0.
0.
0.
0.
0.
0.
0.
0.
0.
0.
0.
0.
0.
0.
0.
0.
0.
0.
0.
0.
0.
0.
0.
0.
0.
0.
0.
0.
0.
0.
0.
0.
0.
0.
0.
0.
0.
0.
0.
0.
0.
0.
0.
0.
0.
0.
0.
0.
0.
0.
0.
0.
0.
0.
0.
0.
0.
0.
0.
0.
0.
0.
0.
0.
0.
0.
0.
0.
0.
0.
0.
0.
0.
0.
0.
0.
0.
0.
0.
0.
0.
0.
0.
0.
0.
0.
0.
0.
0.
0.
0.
0.
0.
0.
0.
0.
0.
0.
0.
0.
0.
0.
0.
0.
0.
0.
0.
0.
0.
0.
0.
0.
0.
0.
0.
0.
0.
0.
0.
0.
0.
0.
0.
0.
0.
0.
0.
0.
0.
0.
0.
0.
0.
0.
0.
0.
0.
0.
0.
0.
0.
0.
0.
0.
0.
0.
0.
0.
0.
0.
0.
0.
0.
0.
0.
-0.001
-0.001
-0.001
0.
0.
0.
-0.001
0.000
-0.001
0.000
0.
0.
0.
0.
0.
0.
0.
0.
0.
0.
0.
0.
0.
0.
0.
0.
0.
0.
0.
0.
0.
0.
0.
0.
0.
0.
0.
0.
0.
-0.001
-0.001
-0.001
-0.002
-0.007
-0.009
-0.007
-0.006
-0.006
-0.005
-0.003
-0.002
0.000
0.001
0.000
0.
0.
0.
0.
0.
0.
0.
0.
0.
0.
0.
0.
0.
0.
0.
0.
0.
0.
0.
0.
0.
0.
0.
0.
-0.001
-0.001
-0.002
-0.003
-0.008
-0.011
-0.014
-0.016
-0.017
-0.018
-0.016
-0.014
-0.011
-0.008
-0.004
-0.001
-0.001
0.001
0.
0.
0.
0.
0.
0.
0.
0.
0.
[truncated: 473,615 more chars]
