# Supplementary material for: Ferroptosis regulation by traditional chinese medicine for ischemic stroke intervention based on network pharmacology and data mining
Source: PLoS One. 2025 Apr 16;20(4):e0321751. doi: 10.1371/journal.pone.0321751 (PMC12002469; doi:10.1371/journal.pone.0321751)
Supplement: S7 File — (ZIP) [file pone.0321751.s007.zip › 分子对接1/AKT1/AKT1-8486/input/5aar_h_162Results.txt]

Output # 1	Total Volume = 472.00	Total Energy per Vol	EPV = -0.16506653
Output # 2	Total Volume = 499.00	Total Energy per Vol	EPV = -0.15547548
Output # 3	Total Volume = 501.00	Total Energy per Vol	EPV = -0.15244599
Output # 4	Total Volume = 494.00	Total Energy per Vol	EPV = -0.14329226
Output # 5	Total Volume = 521.00	Total Energy per Vol	EPV = -0.13678056
Output # 6	Total Volume = 525.00	Total Energy per Vol	EPV = -0.13628512
Output # 7	Total Volume = 494.00	Total Energy per Vol	EPV = -0.13448730
Output # 8	Total Volume = 539.00	Total Energy per Vol	EPV = -0.13373582
Output # 9	Total Volume = 505.00	Total Energy per Vol	EPV = -0.13274443
Output # 10	Total Volume = 532.00	Total Energy per Vol	EPV = -0.12582344
