# Supplementary material for: Ferroptosis regulation by traditional chinese medicine for ischemic stroke intervention based on network pharmacology and data mining
Source: PLoS One. 2025 Apr 16;20(4):e0321751. doi: 10.1371/journal.pone.0321751 (PMC12002469; doi:10.1371/journal.pone.0321751)
Supplement: S7 File — (ZIP) [file pone.0321751.s007.zip › 分子对接1/AKT1/AKT1-8486/input/FILL_5aar_h_162out03.pdb]

ATOM      1  O   FIL     1      -4.771  17.948   7.664  1.0   0.871     0.001 O
ATOM      2  C   FIL     1     -12.771  10.948   5.664  1.0   0.803     0.001 C
ATOM      3  C   FIL     1     -11.771  11.948   5.664  1.0   0.777     0.001 C
ATOM      4  O   FIL     1     -14.771   8.948   9.664  1.0   0.771     0.001 O
ATOM      5  O   FIL     1      -9.771  13.948  16.664  1.0   0.767     0.001 O
ATOM      6  C   FIL     1     -12.771  10.948   6.664  1.0   0.767     0.001 C
ATOM      7  O   FIL     1      -4.771  17.948   8.664  1.0   0.757     0.001 O
ATOM      8  C   FIL     1     -12.771   9.948   7.664  1.0   0.748     0.001 C
ATOM      9  O   FIL     1     -15.771   7.948   9.664  1.0   0.739     0.001 O
ATOM     10  O   FIL     1      -9.771  14.948  16.664  1.0   0.719     0.001 O
ATOM     11  C   FIL     1     -11.771  11.948   6.664  1.0   0.710     0.001 C
ATOM     12  C   FIL     1     -12.771  11.948   6.664  1.0   0.702     0.001 C
ATOM     13  C   FIL     1     -12.771  10.948   7.664  1.0   0.687     0.001 C
ATOM     14  O   FIL     1     -15.771   8.948   8.664  1.0   0.680     0.001 O
ATOM     15  C   FIL     1      -7.771  16.948   9.664  1.0   0.678     0.001 C
ATOM     16  O   FIL     1      -9.771   5.948  15.664  1.0   0.669     0.001 O
ATOM     17  O   FIL     1     -11.771  12.948   6.664  1.0   0.667     0.001 O
ATOM     18  O   FIL     1     -11.771  10.948   7.664  1.0   0.655     0.001 O
ATOM     19  O   FIL     1     -10.771  17.948   8.664  1.0   0.649     0.001 O
ATOM     20  O   FIL     1     -14.771   8.948   8.664  1.0   0.644     0.001 O
ATOM     21  C   FIL     1     -13.771   9.948   7.664  1.0   0.643     0.001 C
ATOM     22  O   FIL     1     -15.771   8.948   9.664  1.0   0.642     0.001 O
ATOM     23  O   FIL     1      -9.771  17.948   8.664  1.0   0.637     0.001 O
ATOM     24  O   FIL     1     -11.771   9.948   8.664  1.0   0.630     0.001 O
ATOM     25  C   FIL     1     -12.771  12.948   6.664  1.0   0.629     0.001 C
ATOM     26  C   FIL     1      -7.771  16.948   8.664  1.0   0.627     0.001 C
ATOM     27  O   FIL     1      -9.771   5.948  16.664  1.0   0.623     0.001 O
ATOM     28  C   FIL     1     -13.771   9.948   8.664  1.0   0.615     0.001 C
ATOM     29  C   FIL     1     -12.771   9.948   8.664  1.0   0.603     0.001 C
ATOM     30  O   FIL     1      -9.771  16.948   7.664  1.0   0.598     0.001 O
ATOM     31  C   FIL     1     -12.771  11.948   5.664  1.0   0.593     0.001 C
ATOM     32  C   FIL     1      -5.771  17.948   8.664  1.0   0.589     0.001 C
ATOM     33  C   FIL     1     -13.771  10.948   7.664  1.0   0.585     0.001 C
ATOM     34  C   FIL     1      -6.771  17.948   9.664  1.0   0.585     0.001 C
ATOM     35  O   FIL     1      -3.771  18.948   7.664  1.0   0.575     0.001 O
ATOM     36  O   FIL     1      -8.771  14.948  16.664  1.0   0.574     0.001 O
ATOM     37  C   FIL     1      -7.771  17.948   9.664  1.0   0.569     0.001 C
ATOM     38  O   FIL     1      -8.771  13.948  16.664  1.0   0.566     0.001 O
ATOM     39  C   FIL     1     -12.771  13.948   5.664  1.0   0.566     0.001 C
ATOM     40  C   FIL     1     -12.771   9.948   6.664  1.0   0.565     0.001 C
ATOM     41  C   FIL     1     -12.771  11.948   7.664  1.0   0.565     0.001 C
ATOM     42  O   FIL     1      -8.771   6.948  15.664  1.0   0.562     0.001 O
ATOM     43  C   FIL     1     -12.771  13.948   6.664  1.0   0.562     0.001 C
ATOM     44  O   FIL     1     -11.771  10.948   6.664  1.0   0.557     0.001 O
ATOM     45  C   FIL     1      -7.771  16.948   7.664  1.0   0.552     0.001 C
ATOM     46  C   FIL     1      -6.771  17.948   8.664  1.0   0.551     0.001 C
ATOM     47  C   FIL     1     -12.771  12.948   5.664  1.0   0.542     0.001 C
ATOM     48  O   FIL     1     -10.771  13.948  15.664  1.0   0.542     0.001 O
ATOM     49  O   FIL     1     -11.771   9.948   7.664  1.0   0.536     0.001 O
ATOM     50  C   FIL     1      -6.771  16.948   9.664  1.0   0.535     0.001 C
ATOM     51  H   FIL     1      -7.771  15.948  16.664  1.0   0.528     0.001 H
ATOM     52  C   FIL     1     -14.771   9.948   8.664  1.0   0.522     0.001 C
ATOM     53  C   FIL     1      -7.771  17.948   8.664  1.0   0.521     0.001 C
ATOM     54  C   FIL     1     -13.771  13.948   6.664  1.0   0.519     0.001 C
ATOM     55  C   FIL     1     -12.771  14.948   5.664  1.0   0.519     0.001 C
ATOM     56  C   FIL     1     -13.771  10.948   8.664  1.0   0.514     0.001 C
ATOM     57  C   FIL     1     -13.771  12.948   6.664  1.0   0.512     0.001 C
ATOM     58  O   FIL     1      -9.771  12.948  16.664  1.0   0.511     0.001 O
ATOM     59  C   FIL     1     -12.771  10.948   8.664  1.0   0.508     0.001 C
ATOM     60  C   FIL     1     -13.771  11.948   7.664  1.0   0.504     0.001 C
ATOM     61  H   FIL     1      -9.771   9.948  14.664  1.0   0.502     0.001 H
ATOM     62  C   FIL     1     -12.771  14.948   6.664  1.0   0.498     0.001 C
ATOM     63  O   FIL     1     -10.771  17.948   7.664  1.0   0.496     0.001 O
ATOM     64  O   FIL     1      -8.771  16.948   8.664  1.0   0.492     0.001 O
ATOM     65  O   FIL     1     -13.771   8.948   8.664  1.0   0.490     0.001 O
ATOM     66  H   FIL     1      -7.771  16.948  10.664  1.0   0.485     0.001 H
ATOM     67  H   FIL     1     -13.771   9.948   4.664  1.0   0.485     0.001 H
ATOM     68  C   FIL     1     -13.771  14.948   6.664  1.0   0.480     0.001 C
ATOM     69  H   FIL     1      -8.771  15.948   7.664  1.0   0.479     0.001 H
ATOM     70  C   FIL     1      -6.771  17.948   7.664  1.0   0.476     0.001 C
ATOM     71  H   FIL     1     -10.771   9.948  13.664  1.0   0.472     0.001 H
ATOM     72  H   FIL     1      -7.771  15.948   8.664  1.0   0.464     0.001 H
ATOM     73  O   FIL     1      -4.771  18.948   7.664  1.0   0.460     0.001 O
ATOM     74  C   FIL     1      -7.771  17.948   7.664  1.0   0.458     0.001 C
ATOM     75  C   FIL     1      -8.771  16.948   7.664  1.0   0.455     0.001 C
ATOM     76  H   FIL     1      -8.771  15.948   8.664  1.0   0.454     0.001 H
ATOM     77  C   FIL     1     -13.771   9.948   9.664  1.0   0.452     0.001 C
ATOM     78  C   FIL     1     -13.771  12.948   7.664  1.0   0.449     0.001 C
ATOM     79  C   FIL     1     -12.771  15.948   6.664  1.0   0.443     0.001 C
ATOM     80  C   FIL     1     -13.771  10.948   6.664  1.0   0.442     0.001 C
ATOM     81  C   FIL     1      -9.771   7.948  14.664  1.0   0.441     0.001 C
ATOM     82  O   FIL     1     -12.771  14.948  11.664  1.0   0.440     0.001 O
ATOM     83  C   FIL     1      -8.771  17.948   8.664  1.0   0.439     0.001 C
ATOM     84  O   FIL     1     -16.771   7.948   9.664  1.0   0.436     0.001 O
ATOM     85  C   FIL     1      -6.771  16.948   8.664  1.0   0.433     0.001 C
ATOM     86  C   FIL     1     -13.771  11.948   6.664  1.0   0.432     0.001 C
ATOM     87  C   FIL     1      -9.771   6.948  14.664  1.0   0.427     0.001 C
ATOM     88  O   FIL     1     -12.771   9.948   4.664  1.0   0.421     0.001 O
ATOM     89  C   FIL     1     -14.771  13.948   6.664  1.0   0.419     0.001 C
ATOM     90  C   FIL     1     -14.771   9.948   9.664  1.0   0.417     0.001 C
ATOM     91  C   FIL     1     -12.771  12.948   7.664  1.0   0.416     0.001 C
ATOM     92  O   FIL     1     -11.771  12.948   5.664  1.0   0.414     0.001 O
ATOM     93  C   FIL     1     -13.771  11.948   8.664  1.0   0.413     0.001 C
ATOM     94  O   FIL     1      -4.771  18.948   8.664  1.0   0.413     0.001 O
ATOM     95  C   FIL     1     -13.771  10.948   9.664  1.0   0.410     0.001 C
ATOM     96  C   FIL     1     -11.771  12.948  13.664  1.0   0.408     0.001 C
ATOM     97  C   FIL     1      -8.771  17.948   7.664  1.0   0.408     0.001 C
ATOM     98  O   FIL     1      -4.771  16.948   7.664  1.0   0.407     0.001 O
ATOM     99  C   FIL     1      -9.771   8.948  14.664  1.0   0.406     0.001 C
ATOM    100  O   FIL     1     -10.771  16.948   7.664  1.0   0.405     0.001 O
ATOM    101  O   FIL     1     -11.771  11.948   7.664  1.0   0.404     0.001 O
ATOM    102  C   FIL     1     -13.771  13.948   7.664  1.0   0.402     0.001 C
ATOM    103  C   FIL     1     -12.771  15.948   5.664  1.0   0.399     0.001 C
ATOM    104  C   FIL     1      -7.771  18.948   9.664  1.0   0.398     0.001 C
ATOM    105  C   FIL     1     -14.771  10.948   8.664  1.0   0.395     0.001 C
ATOM    106  H   FIL     1     -10.771  10.948  14.664  1.0   0.393     0.001 H
ATOM    107  O   FIL     1      -8.771   6.948  16.664  1.0   0.387     0.001 O
ATOM    108  C   FIL     1     -14.771  13.948   7.664  1.0   0.387     0.001 C
ATOM    109  C   FIL     1     -13.771  15.948   6.664  1.0   0.386     0.001 C
ATOM    110  O   FIL     1     -10.771  12.948  15.664  1.0   0.385     0.001 O
ATOM    111  H   FIL     1     -12.771  11.948   4.664  1.0   0.384     0.001 H
ATOM    112  C   FIL     1     -11.771  16.948   6.664  1.0   0.383     0.001 C
ATOM    113  O   FIL     1     -14.771   7.948  10.664  1.0   0.379     0.001 O
ATOM    114  H   FIL     1     -13.771   9.948   5.664  1.0   0.378     0.001 H
ATOM    115  C   FIL     1     -10.771   8.948  14.664  1.0   0.371     0.001 C
ATOM    116  O   FIL     1     -12.771  13.948  11.664  1.0   0.369     0.001 O
ATOM    117  C   FIL     1     -15.771   7.948  10.664  1.0   0.369     0.001 C
ATOM    118  C   FIL     1     -11.771  13.948   6.664  1.0   0.368     0.001 C
ATOM    119  O   FIL     1     -10.771  14.948  15.664  1.0   0.360     0.001 O
ATOM    120  C   FIL     1     -10.771  16.948   6.664  1.0   0.359     0.001 C
ATOM    121  O   FIL     1     -15.771   6.948  10.664  1.0   0.359     0.001 O
ATOM    122  C   FIL     1      -9.771   6.948  15.664  1.0   0.356     0.001 C
ATOM    123  C   FIL     1     -13.771  14.948   7.664  1.0   0.354     0.001 C
ATOM    124  C   FIL     1     -12.771  12.948  12.664  1.0   0.354     0.001 C
ATOM    125  H   FIL     1     -12.771  12.948   4.664  1.0   0.347     0.001 H
ATOM    126  C   FIL     1      -9.771   7.948  15.664  1.0   0.347     0.001 C
ATOM    127  H   FIL     1     -14.771   8.948   7.664  1.0   0.346     0.001 H
ATOM    128  O   FIL     1     -12.771   8.948   7.664  1.0   0.346     0.001 O
ATOM    129  C   FIL     1     -11.771  12.948  14.664  1.0   0.346     0.001 C
ATOM    130  C   FIL     1     -15.771   9.948   9.664  1.0   0.345     0.001 C
ATOM    131  O   FIL     1     -12.771   9.948   5.664  1.0   0.343     0.001 O
ATOM    132  O   FIL     1     -16.771   6.948   9.664  1.0   0.343     0.001 O
ATOM    133  C   FIL     1     -13.771  12.948   8.664  1.0   0.340     0.001 C
ATOM    134  C   FIL     1     -12.771  11.948  12.664  1.0   0.340     0.001 C
ATOM    135  C   FIL     1     -16.771   8.948   9.664  1.0   0.339     0.001 C
ATOM    136  C   FIL     1     -15.771  13.948   7.664  1.0   0.338     0.001 C
ATOM    137  C   FIL     1     -12.771  13.948  12.664  1.0   0.338     0.001 C
ATOM    138  C   FIL     1     -12.771  10.948  12.664  1.0   0.337     0.001 C
ATOM    139  C   FIL     1     -15.771   6.948  11.664  1.0   0.336     0.001 C
ATOM    140  O   FIL     1     -11.771  10.948   5.664  1.0   0.335     0.001 O
ATOM    141  C   FIL     1     -14.771  14.948   7.664  1.0   0.335     0.001 C
ATOM    142  C   FIL     1      -9.771   8.948  15.664  1.0   0.332     0.001 C
ATOM    143  O   FIL     1     -10.771  13.948  16.664  1.0   0.332     0.001 O
ATOM    144  C   FIL     1     -13.771  10.948  10.664  1.0   0.331     0.001 C
ATOM    145  O   FIL     1      -7.771  14.948  16.664  1.0   0.331     0.001 O
ATOM    146  C   FIL     1     -13.771  15.948   7.664  1.0   0.330     0.001 C
ATOM    147  C   FIL     1     -11.771  15.948   6.664  1.0   0.330     0.001 C
ATOM    148  C   FIL     1     -10.771   5.948  15.664  1.0   0.326     0.001 C
ATOM    149  C   FIL     1     -12.771  10.948  11.664  1.0   0.325     0.001 C
ATOM    150  O   FIL     1      -9.771   4.948  16.664  1.0   0.323     0.001 O
ATOM    151  C   FIL     1     -11.771  11.948  14.664  1.0   0.315     0.001 C
ATOM    152  C   FIL     1     -10.771  11.948  15.664  1.0   0.311     0.001 C
ATOM    153  O   FIL     1      -9.771   5.948  17.664  1.0   0.310     0.001 O
ATOM    154  C   FIL     1      -8.771   7.948  15.664  1.0   0.310     0.001 C
ATOM    155  C   FIL     1     -11.771  12.948  12.664  1.0   0.309     0.001 C
ATOM    156  C   FIL     1      -9.771   9.948  15.664  1.0   0.294     0.001 C
ATOM    157  C   FIL     1     -10.771  10.948  15.664  1.0   0.293     0.001 C
ATOM    158  C   FIL     1     -11.771   9.948  14.664  1.0   0.288     0.001 C
ATOM    159  C   FIL     1     -11.771   9.948  13.664  1.0   0.286     0.001 C
ATOM    160  C   FIL     1     -10.771   9.948  15.664  1.0   0.283     0.001 C
ATOM    161  C   FIL     1     -13.771  10.948  11.664  1.0   0.280     0.001 C
ATOM    162  C   FIL     1     -11.771  10.948  14.664  1.0   0.278     0.001 C
