# Supplementary material for: Ferroptosis regulation by traditional chinese medicine for ischemic stroke intervention based on network pharmacology and data mining
Source: PLoS One. 2025 Apr 16;20(4):e0321751. doi: 10.1371/journal.pone.0321751 (PMC12002469; doi:10.1371/journal.pone.0321751)
Supplement: S7 File — (ZIP) [file pone.0321751.s007.zip › 分子对接1/AKT1/AKT1-8486/input/FILL_5aar_h_162out04.pdb]

ATOM      1  O   FIL     1     -16.771  15.948 -21.336  1.0   1.207     0.001 O
ATOM      2  O   FIL     1     -16.771  15.948 -22.336  1.0   0.907     0.001 O
ATOM      3  O   FIL     1     -17.771  19.948 -18.336  1.0   0.848     0.001 O
ATOM      4  O   FIL     1     -12.771  17.948 -27.336  1.0   0.841     0.001 O
ATOM      5  O   FIL     1     -16.771  14.948 -21.336  1.0   0.805     0.001 O
ATOM      6  O   FIL     1     -16.771  14.948 -22.336  1.0   0.754     0.001 O
ATOM      7  O   FIL     1     -19.771  17.948 -15.336  1.0   0.748     0.001 O
ATOM      8  O   FIL     1     -11.771  17.948 -27.336  1.0   0.711     0.001 O
ATOM      9  O   FIL     1     -19.771  19.948 -15.336  1.0   0.711     0.001 O
ATOM     10  O   FIL     1     -19.771  18.948 -15.336  1.0   0.690     0.001 O
ATOM     11  O   FIL     1     -19.771  16.948 -15.336  1.0   0.681     0.001 O
ATOM     12  O   FIL     1     -12.771  16.948 -26.336  1.0   0.672     0.001 O
ATOM     13  O   FIL     1     -17.771  14.948 -22.336  1.0   0.672     0.001 O
ATOM     14  C   FIL     1     -12.771  16.948 -27.336  1.0   0.668     0.001 C
ATOM     15  O   FIL     1     -18.771  17.948 -17.336  1.0   0.655     0.001 O
ATOM     16  C   FIL     1     -12.771  17.948 -28.336  1.0   0.650     0.001 C
ATOM     17  O   FIL     1     -18.771  14.948 -24.336  1.0   0.618     0.001 O
ATOM     18  O   FIL     1     -16.771  16.948 -21.336  1.0   0.611     0.001 O
ATOM     19  O   FIL     1     -20.771  20.948 -20.336  1.0   0.590     0.001 O
ATOM     20  O   FIL     1     -15.771  14.948 -21.336  1.0   0.568     0.001 O
ATOM     21  O   FIL     1     -20.771  21.948 -21.336  1.0   0.559     0.001 O
ATOM     22  C   FIL     1     -18.771  20.948 -18.336  1.0   0.558     0.001 C
ATOM     23  C   FIL     1     -12.771  15.948 -27.336  1.0   0.556     0.001 C
ATOM     24  O   FIL     1     -18.771  14.948 -23.336  1.0   0.553     0.001 O
ATOM     25  C   FIL     1     -18.771  19.948 -18.336  1.0   0.549     0.001 C
ATOM     26  C   FIL     1     -18.771  21.948 -18.336  1.0   0.548     0.001 C
ATOM     27  C   FIL     1     -13.771  17.948 -28.336  1.0   0.542     0.001 C
ATOM     28  O   FIL     1     -18.771  18.948 -17.336  1.0   0.541     0.001 O
ATOM     29  O   FIL     1     -18.771  13.948 -23.336  1.0   0.532     0.001 O
ATOM     30  O   FIL     1     -12.771  18.948 -27.336  1.0   0.529     0.001 O
ATOM     31  C   FIL     1     -18.771  18.948 -18.336  1.0   0.524     0.001 C
ATOM     32  C   FIL     1     -12.771  16.948 -28.336  1.0   0.522     0.001 C
ATOM     33  O   FIL     1     -11.771  16.948 -26.336  1.0   0.519     0.001 O
ATOM     34  H   FIL     1     -15.771  13.948 -22.336  1.0   0.505     0.001 H
ATOM     35  C   FIL     1     -18.771  16.948 -18.336  1.0   0.504     0.001 C
ATOM     36  C   FIL     1     -13.771  16.948 -28.336  1.0   0.504     0.001 C
ATOM     37  C   FIL     1     -18.771  17.948 -18.336  1.0   0.501     0.001 C
ATOM     38  H   FIL     1     -13.771  17.948 -30.336  1.0   0.500     0.001 H
ATOM     39  C   FIL     1     -18.771  19.948 -17.336  1.0   0.499     0.001 C
ATOM     40  H   FIL     1     -13.771  18.948 -27.336  1.0   0.498     0.001 H
ATOM     41  H   FIL     1     -11.771  16.948 -28.336  1.0   0.495     0.001 H
ATOM     42  C   FIL     1     -17.771  14.948 -21.336  1.0   0.494     0.001 C
ATOM     43  H   FIL     1     -16.771  12.948 -23.336  1.0   0.492     0.001 H
ATOM     44  O   FIL     1     -19.771  15.948 -15.336  1.0   0.491     0.001 O
ATOM     45  O   FIL     1     -17.771  14.948 -23.336  1.0   0.486     0.001 O
ATOM     46  C   FIL     1     -19.771  21.948 -19.336  1.0   0.483     0.001 C
ATOM     47  C   FIL     1     -18.771  21.948 -19.336  1.0   0.483     0.001 C
ATOM     48  C   FIL     1     -12.771  12.948 -26.336  1.0   0.477     0.001 C
ATOM     49  H   FIL     1     -19.771  14.948 -15.336  1.0   0.474     0.001 H
ATOM     50  O   FIL     1     -17.771  17.948 -18.336  1.0   0.473     0.001 O
ATOM     51  O   FIL     1     -11.771  16.948 -27.336  1.0   0.471     0.001 O
ATOM     52  C   FIL     1     -12.771  14.948 -27.336  1.0   0.470     0.001 C
ATOM     53  H   FIL     1     -18.771  17.948 -16.336  1.0   0.463     0.001 H
ATOM     54  H   FIL     1     -12.771  15.948 -26.336  1.0   0.463     0.001 H
ATOM     55  C   FIL     1     -13.771  15.948 -27.336  1.0   0.461     0.001 C
ATOM     56  C   FIL     1     -18.771  15.948 -19.336  1.0   0.459     0.001 C
ATOM     57  O   FIL     1     -19.771  13.948 -23.336  1.0   0.454     0.001 O
ATOM     58  H   FIL     1     -11.771  15.948 -26.336  1.0   0.441     0.001 H
ATOM     59  C   FIL     1     -18.771  15.948 -18.336  1.0   0.438     0.001 C
ATOM     60  C   FIL     1     -12.771  15.948 -28.336  1.0   0.434     0.001 C
ATOM     61  H   FIL     1     -11.771  17.948 -28.336  1.0   0.434     0.001 H
ATOM     62  C   FIL     1     -19.771  21.948 -18.336  1.0   0.433     0.001 C
ATOM     63  O   FIL     1     -20.771  21.948 -22.336  1.0   0.433     0.001 O
ATOM     64  H   FIL     1     -11.771  16.948 -25.336  1.0   0.433     0.001 H
ATOM     65  C   FIL     1     -19.771  22.948 -17.336  1.0   0.432     0.001 C
ATOM     66  C   FIL     1     -17.771  13.948 -22.336  1.0   0.429     0.001 C
ATOM     67  H   FIL     1     -18.771  22.948 -19.336  1.0   0.428     0.001 H
ATOM     68  C   FIL     1     -12.771  13.948 -27.336  1.0   0.425     0.001 C
ATOM     69  O   FIL     1     -18.771  18.948 -16.336  1.0   0.422     0.001 O
ATOM     70  H   FIL     1     -18.771  14.948 -18.336  1.0   0.422     0.001 H
ATOM     71  C   FIL     1     -12.771  18.948 -28.336  1.0   0.422     0.001 C
ATOM     72  H   FIL     1     -11.771  11.948 -26.336  1.0   0.422     0.001 H
ATOM     73  C   FIL     1     -19.771  18.948 -16.336  1.0   0.415     0.001 C
ATOM     74  H   FIL     1     -16.771  12.948 -22.336  1.0   0.414     0.001 H
ATOM     75  C   FIL     1     -17.771  15.948 -20.336  1.0   0.414     0.001 C
ATOM     76  H   FIL     1     -18.771  22.948 -18.336  1.0   0.407     0.001 H
ATOM     77  H   FIL     1     -12.771  18.948 -29.336  1.0   0.406     0.001 H
ATOM     78  C   FIL     1     -13.771  14.948 -27.336  1.0   0.406     0.001 C
ATOM     79  C   FIL     1     -19.771  20.948 -18.336  1.0   0.404     0.001 C
ATOM     80  C   FIL     1     -13.771  16.948 -29.336  1.0   0.404     0.001 C
ATOM     81  O   FIL     1     -18.771  14.948 -22.336  1.0   0.401     0.001 O
ATOM     82  H   FIL     1     -12.771  16.948 -25.336  1.0   0.400     0.001 H
ATOM     83  H   FIL     1     -19.771  22.948 -19.336  1.0   0.399     0.001 H
ATOM     84  H   FIL     1     -15.771  18.948 -28.336  1.0   0.397     0.001 H
ATOM     85  C   FIL     1     -13.771  16.948 -27.336  1.0   0.396     0.001 C
ATOM     86  C   FIL     1     -13.771  15.948 -28.336  1.0   0.391     0.001 C
ATOM     87  H   FIL     1     -11.771  15.948 -28.336  1.0   0.390     0.001 H
ATOM     88  H   FIL     1     -16.771  18.948 -28.336  1.0   0.389     0.001 H
ATOM     89  C   FIL     1     -20.771  22.948 -20.336  1.0   0.389     0.001 C
ATOM     90  C   FIL     1     -19.771  20.948 -19.336  1.0   0.389     0.001 C
ATOM     91  C   FIL     1     -19.771  17.948 -16.336  1.0   0.387     0.001 C
ATOM     92  C   FIL     1     -19.771  19.948 -18.336  1.0   0.386     0.001 C
ATOM     93  C   FIL     1     -19.771  19.948 -16.336  1.0   0.384     0.001 C
ATOM     94  O   FIL     1     -17.771  15.948 -21.336  1.0   0.381     0.001 O
ATOM     95  O   FIL     1     -17.771  18.948 -18.336  1.0   0.381     0.001 O
ATOM     96  C   FIL     1     -20.771  21.948 -20.336  1.0   0.379     0.001 C
ATOM     97  C   FIL     1     -13.771  12.948 -26.336  1.0   0.377     0.001 C
ATOM     98  C   FIL     1     -19.771  18.948 -17.336  1.0   0.375     0.001 C
ATOM     99  C   FIL     1     -18.771  16.948 -19.336  1.0   0.374     0.001 C
ATOM    100  C   FIL     1     -19.771  19.948 -17.336  1.0   0.372     0.001 C
ATOM    101  C   FIL     1     -14.771  13.948 -26.336  1.0   0.372     0.001 C
ATOM    102  H   FIL     1     -15.771  19.948 -31.336  1.0   0.372     0.001 H
ATOM    103  C   FIL     1     -17.771  13.948 -23.336  1.0   0.369     0.001 C
ATOM    104  C   FIL     1     -16.771  19.948 -30.336  1.0   0.369     0.001 C
ATOM    105  C   FIL     1     -14.771  17.948 -29.336  1.0   0.368     0.001 C
ATOM    106  C   FIL     1     -12.771  12.948 -27.336  1.0   0.368     0.001 C
ATOM    107  O   FIL     1     -19.771  20.948 -20.336  1.0   0.366     0.001 O
ATOM    108  C   FIL     1     -19.771  17.948 -17.336  1.0   0.365     0.001 C
ATOM    109  C   FIL     1     -19.771  18.948 -18.336  1.0   0.364     0.001 C
ATOM    110  C   FIL     1     -19.771  16.948 -17.336  1.0   0.362     0.001 C
ATOM    111  C   FIL     1     -19.771  21.948 -17.336  1.0   0.361     0.001 C
ATOM    112  C   FIL     1     -19.771  20.948 -17.336  1.0   0.360     0.001 C
ATOM    113  C   FIL     1     -19.771  16.948 -18.336  1.0   0.359     0.001 C
ATOM    114  O   FIL     1     -19.771  13.948 -24.336  1.0   0.358     0.001 O
ATOM    115  C   FIL     1     -13.771  13.948 -26.336  1.0   0.356     0.001 C
ATOM    116  H   FIL     1     -18.771  15.948 -15.336  1.0   0.356     0.001 H
ATOM    117  C   FIL     1     -12.771  14.948 -28.336  1.0   0.355     0.001 C
ATOM    118  C   FIL     1     -19.771  17.948 -18.336  1.0   0.354     0.001 C
ATOM    119  C   FIL     1     -20.771  22.948 -19.336  1.0   0.351     0.001 C
ATOM    120  C   FIL     1     -19.771  15.948 -18.336  1.0   0.349     0.001 C
ATOM    121  H   FIL     1     -15.771  13.948 -24.336  1.0   0.346     0.001 H
ATOM    122  C   FIL     1     -18.771  14.948 -20.336  1.0   0.345     0.001 C
ATOM    123  O   FIL     1     -18.771  13.948 -22.336  1.0   0.344     0.001 O
ATOM    124  C   FIL     1     -13.771  13.948 -27.336  1.0   0.343     0.001 C
ATOM    125  C   FIL     1     -19.771  15.948 -19.336  1.0   0.340     0.001 C
ATOM    126  C   FIL     1     -20.771  15.948 -15.336  1.0   0.339     0.001 C
ATOM    127  C   FIL     1     -14.771  14.948 -27.336  1.0   0.339     0.001 C
ATOM    128  H   FIL     1     -18.771  17.948 -15.336  1.0   0.335     0.001 H
ATOM    129  O   FIL     1     -19.771  13.948 -22.336  1.0   0.329     0.001 O
ATOM    130  O   FIL     1     -16.771  13.948 -22.336  1.0   0.326     0.001 O
ATOM    131  H   FIL     1     -13.771  17.948 -27.336  1.0   0.323     0.001 H
ATOM    132  C   FIL     1     -19.771  14.948 -19.336  1.0   0.323     0.001 C
ATOM    133  C   FIL     1     -14.771  16.948 -29.336  1.0   0.320     0.001 C
ATOM    134  H   FIL     1     -12.771  14.948 -26.336  1.0   0.317     0.001 H
ATOM    135  C   FIL     1     -16.771  18.948 -30.336  1.0   0.313     0.001 C
ATOM    136  C   FIL     1     -11.771  11.948 -27.336  1.0   0.313     0.001 C
ATOM    137  C   FIL     1     -17.771  12.948 -22.336  1.0   0.311     0.001 C
ATOM    138  C   FIL     1     -14.771  12.948 -26.336  1.0   0.307     0.001 C
ATOM    139  C   FIL     1     -15.771  13.948 -26.336  1.0   0.306     0.001 C
ATOM    140  C   FIL     1     -15.771  17.948 -29.336  1.0   0.305     0.001 C
ATOM    141  C   FIL     1     -14.771  15.948 -28.336  1.0   0.305     0.001 C
ATOM    142  C   FIL     1     -17.771  13.948 -24.336  1.0   0.304     0.001 C
ATOM    143  C   FIL     1     -16.771  18.948 -29.336  1.0   0.300     0.001 C
ATOM    144  C   FIL     1     -16.771  19.948 -31.336  1.0   0.300     0.001 C
ATOM    145  C   FIL     1     -16.771  13.948 -25.336  1.0   0.298     0.001 C
ATOM    146  C   FIL     1     -11.771  10.948 -27.336  1.0   0.294     0.001 C
ATOM    147  C   FIL     1     -19.771  14.948 -20.336  1.0   0.292     0.001 C
ATOM    148  C   FIL     1     -12.771  11.948 -27.336  1.0   0.292     0.001 C
ATOM    149  C   FIL     1     -17.771  20.948 -30.336  1.0   0.291     0.001 C
ATOM    150  C   FIL     1     -15.771  18.948 -29.336  1.0   0.290     0.001 C
ATOM    151  C   FIL     1     -14.771  16.948 -28.336  1.0   0.290     0.001 C
ATOM    152  H   FIL     1     -16.771  20.948 -31.336  1.0   0.289     0.001 H
ATOM    153  C   FIL     1     -18.771  13.948 -21.336  1.0   0.289     0.001 C
ATOM    154  C   FIL     1     -13.771  16.948 -30.336  1.0   0.288     0.001 C
ATOM    155  C   FIL     1     -13.771  15.948 -29.336  1.0   0.286     0.001 C
ATOM    156  O   FIL     1     -12.771  13.948 -26.336  1.0   0.285     0.001 O
ATOM    157  C   FIL     1     -13.771  14.948 -28.336  1.0   0.284     0.001 C
ATOM    158  C   FIL     1     -15.771  13.948 -25.336  1.0   0.281     0.001 C
ATOM    159  H   FIL     1     -17.771  20.948 -29.336  1.0   0.279     0.001 H
ATOM    160  C   FIL     1     -17.771  19.948 -30.336  1.0   0.271     0.001 C
ATOM    161  C   FIL     1     -16.771  13.948 -24.336  1.0   0.269     0.001 C
ATOM    162  C   FIL     1     -18.771  14.948 -21.336  1.0   0.256     0.001 C
