# Supplementary material for: Ferroptosis regulation by traditional chinese medicine for ischemic stroke intervention based on network pharmacology and data mining
Source: PLoS One. 2025 Apr 16;20(4):e0321751. doi: 10.1371/journal.pone.0321751 (PMC12002469; doi:10.1371/journal.pone.0321751)
Supplement: S7 File — (ZIP) [file pone.0321751.s007.zip › 分子对接1/AKT1/AKT1-8486/input/FILL_5aar_h_162out06.pdb]

ATOM      1  O   FIL     1      -6.771  41.948 -39.336  1.0   0.931     0.001 O
ATOM      2  O   FIL     1      -5.771  27.948 -34.336  1.0   0.833     0.001 O
ATOM      3  O   FIL     1     -17.771  27.948 -34.336  1.0   0.788     0.001 O
ATOM      4  C   FIL     1     -10.771  36.948 -35.336  1.0   0.785     0.001 C
ATOM      5  O   FIL     1      -6.771  42.948 -39.336  1.0   0.732     0.001 O
ATOM      6  O   FIL     1     -12.771  37.948 -36.336  1.0   0.713     0.001 O
ATOM      7  O   FIL     1      -7.771  41.948 -39.336  1.0   0.705     0.001 O
ATOM      8  O   FIL     1     -16.771  33.948 -36.336  1.0   0.694     0.001 O
ATOM      9  O   FIL     1     -16.771  26.948 -34.336  1.0   0.691     0.001 O
ATOM     10  O   FIL     1     -16.771  27.948 -34.336  1.0   0.686     0.001 O
ATOM     11  C   FIL     1     -10.771  36.948 -34.336  1.0   0.684     0.001 C
ATOM     12  C   FIL     1     -10.771  36.948 -36.336  1.0   0.672     0.001 C
ATOM     13  C   FIL     1     -10.771  37.948 -35.336  1.0   0.647     0.001 C
ATOM     14  C   FIL     1     -10.771  36.948 -37.336  1.0   0.610     0.001 C
ATOM     15  C   FIL     1     -10.771  37.948 -36.336  1.0   0.609     0.001 C
ATOM     16  C   FIL     1      -6.771  24.948 -36.336  1.0   0.608     0.001 C
ATOM     17  C   FIL     1      -6.771  25.948 -36.336  1.0   0.592     0.001 C
ATOM     18  C   FIL     1     -11.771  28.948 -37.336  1.0   0.580     0.001 C
ATOM     19  C   FIL     1     -11.771  29.948 -36.336  1.0   0.571     0.001 C
ATOM     20  C   FIL     1      -5.771  25.948 -36.336  1.0   0.571     0.001 C
ATOM     21  C   FIL     1     -10.771  36.948 -38.336  1.0   0.547     0.001 C
ATOM     22  O   FIL     1     -17.771  33.948 -37.336  1.0   0.547     0.001 O
ATOM     23  C   FIL     1     -11.771  36.948 -36.336  1.0   0.546     0.001 C
ATOM     24  C   FIL     1     -11.771  28.948 -36.336  1.0   0.542     0.001 C
ATOM     25  C   FIL     1     -10.771  37.948 -37.336  1.0   0.540     0.001 C
ATOM     26  C   FIL     1      -5.771  24.948 -36.336  1.0   0.535     0.001 C
ATOM     27  O   FIL     1     -15.771  26.948 -34.336  1.0   0.533     0.001 O
ATOM     28  C   FIL     1     -13.771  32.948 -36.336  1.0   0.529     0.001 C
ATOM     29  C   FIL     1      -6.771  26.948 -37.336  1.0   0.528     0.001 C
ATOM     30  H   FIL     1     -12.771  38.948 -36.336  1.0   0.526     0.001 H
ATOM     31  C   FIL     1     -11.771  36.948 -37.336  1.0   0.526     0.001 C
ATOM     32  C   FIL     1     -11.771  35.948 -38.336  1.0   0.523     0.001 C
ATOM     33  C   FIL     1      -9.771  36.948 -35.336  1.0   0.519     0.001 C
ATOM     34  O   FIL     1     -16.771  32.948 -36.336  1.0   0.507     0.001 O
ATOM     35  O   FIL     1      -5.771  28.948 -34.336  1.0   0.497     0.001 O
ATOM     36  O   FIL     1     -17.771  34.948 -36.336  1.0   0.497     0.001 O
ATOM     37  C   FIL     1     -14.771  32.948 -36.336  1.0   0.494     0.001 C
ATOM     38  C   FIL     1     -11.771  37.948 -36.336  1.0   0.494     0.001 C
ATOM     39  C   FIL     1     -10.771  27.948 -37.336  1.0   0.493     0.001 C
ATOM     40  C   FIL     1      -9.771  37.948 -38.336  1.0   0.493     0.001 C
ATOM     41  C   FIL     1      -7.771  26.948 -38.336  1.0   0.493     0.001 C
ATOM     42  C   FIL     1     -12.771  28.948 -37.336  1.0   0.484     0.001 C
ATOM     43  C   FIL     1      -6.771  26.948 -38.336  1.0   0.476     0.001 C
ATOM     44  C   FIL     1      -7.771  26.948 -37.336  1.0   0.474     0.001 C
ATOM     45  C   FIL     1      -9.771  37.948 -37.336  1.0   0.473     0.001 C
ATOM     46  C   FIL     1      -9.771  38.948 -37.336  1.0   0.471     0.001 C
ATOM     47  C   FIL     1     -10.771  37.948 -38.336  1.0   0.470     0.001 C
ATOM     48  C   FIL     1     -11.771  27.948 -37.336  1.0   0.469     0.001 C
ATOM     49  C   FIL     1      -6.771  25.948 -37.336  1.0   0.469     0.001 C
ATOM     50  C   FIL     1      -9.771  37.948 -35.336  1.0   0.464     0.001 C
ATOM     51  C   FIL     1      -5.771  25.948 -37.336  1.0   0.463     0.001 C
ATOM     52  C   FIL     1     -11.771  36.948 -38.336  1.0   0.460     0.001 C
ATOM     53  C   FIL     1     -10.771  28.948 -37.336  1.0   0.460     0.001 C
ATOM     54  C   FIL     1      -6.771  26.948 -36.336  1.0   0.457     0.001 C
ATOM     55  H   FIL     1     -10.771  37.948 -33.336  1.0   0.454     0.001 H
ATOM     56  C   FIL     1      -8.771  26.948 -38.336  1.0   0.454     0.001 C
ATOM     57  H   FIL     1      -4.771  23.948 -37.336  1.0   0.452     0.001 H
ATOM     58  C   FIL     1     -13.771  24.948 -34.336  1.0   0.452     0.001 C
ATOM     59  C   FIL     1     -13.771  25.948 -35.336  1.0   0.452     0.001 C
ATOM     60  C   FIL     1      -6.771  24.948 -37.336  1.0   0.452     0.001 C
ATOM     61  H   FIL     1      -9.771  35.948 -38.336  1.0   0.451     0.001 H
ATOM     62  C   FIL     1     -13.771  33.948 -37.336  1.0   0.451     0.001 C
ATOM     63  C   FIL     1     -13.771  24.948 -35.336  1.0   0.448     0.001 C
ATOM     64  C   FIL     1      -7.771  25.948 -37.336  1.0   0.448     0.001 C
ATOM     65  H   FIL     1     -15.771  26.948 -33.336  1.0   0.448     0.001 H
ATOM     66  C   FIL     1     -11.771  37.948 -37.336  1.0   0.447     0.001 C
ATOM     67  C   FIL     1      -7.771  24.948 -37.336  1.0   0.442     0.001 C
ATOM     68  C   FIL     1     -12.771  35.948 -37.336  1.0   0.441     0.001 C
ATOM     69  H   FIL     1     -10.771  36.948 -33.336  1.0   0.440     0.001 H
ATOM     70  C   FIL     1     -10.771  38.948 -37.336  1.0   0.440     0.001 C
ATOM     71  C   FIL     1      -5.771  24.948 -37.336  1.0   0.439     0.001 C
ATOM     72  H   FIL     1     -12.771  23.948 -35.336  1.0   0.439     0.001 H
ATOM     73  O   FIL     1     -12.771  37.948 -37.336  1.0   0.439     0.001 O
ATOM     74  C   FIL     1     -12.771  35.948 -38.336  1.0   0.437     0.001 C
ATOM     75  O   FIL     1     -13.771  37.948 -37.336  1.0   0.434     0.001 O
ATOM     76  H   FIL     1     -13.771  30.948 -38.336  1.0   0.434     0.001 H
ATOM     77  O   FIL     1      -7.771  40.948 -39.336  1.0   0.433     0.001 O
ATOM     78  H   FIL     1     -13.771  31.948 -38.336  1.0   0.432     0.001 H
ATOM     79  H   FIL     1      -9.771  28.948 -37.336  1.0   0.423     0.001 H
ATOM     80  C   FIL     1     -14.771  32.948 -37.336  1.0   0.422     0.001 C
ATOM     81  C   FIL     1     -10.771  26.948 -37.336  1.0   0.421     0.001 C
ATOM     82  C   FIL     1     -13.771  26.948 -35.336  1.0   0.416     0.001 C
ATOM     83  H   FIL     1      -6.771  28.948 -38.336  1.0   0.413     0.001 H
ATOM     84  C   FIL     1     -18.771  27.948 -34.336  1.0   0.412     0.001 C
ATOM     85  O   FIL     1      -5.771  27.948 -35.336  1.0   0.411     0.001 O
ATOM     86  C   FIL     1     -13.771  29.948 -37.336  1.0   0.410     0.001 C
ATOM     87  C   FIL     1      -9.771  38.948 -38.336  1.0   0.410     0.001 C
ATOM     88  C   FIL     1      -8.771  24.948 -37.336  1.0   0.407     0.001 C
ATOM     89  C   FIL     1      -8.771  23.948 -37.336  1.0   0.406     0.001 C
ATOM     90  C   FIL     1     -11.771  35.948 -37.336  1.0   0.405     0.001 C
ATOM     91  C   FIL     1     -14.771  26.948 -35.336  1.0   0.403     0.001 C
ATOM     92  C   FIL     1      -7.771  23.948 -37.336  1.0   0.402     0.001 C
ATOM     93  C   FIL     1     -12.771  27.948 -36.336  1.0   0.401     0.001 C
ATOM     94  C   FIL     1      -8.771  25.948 -37.336  1.0   0.399     0.001 C
ATOM     95  C   FIL     1     -12.771  34.948 -38.336  1.0   0.395     0.001 C
ATOM     96  C   FIL     1     -12.771  36.948 -37.336  1.0   0.393     0.001 C
ATOM     97  C   FIL     1      -9.771  26.948 -37.336  1.0   0.393     0.001 C
ATOM     98  H   FIL     1     -11.771  38.948 -35.336  1.0   0.393     0.001 H
ATOM     99  C   FIL     1     -10.771  35.948 -38.336  1.0   0.392     0.001 C
ATOM    100  C   FIL     1     -13.771  34.948 -38.336  1.0   0.391     0.001 C
ATOM    101  C   FIL     1      -4.771  24.948 -37.336  1.0   0.391     0.001 C
ATOM    102  C   FIL     1     -10.771  38.948 -38.336  1.0   0.387     0.001 C
ATOM    103  C   FIL     1     -12.771  27.948 -37.336  1.0   0.386     0.001 C
ATOM    104  O   FIL     1     -10.771  37.948 -34.336  1.0   0.383     0.001 O
ATOM    105  H   FIL     1     -10.771  26.948 -38.336  1.0   0.381     0.001 H
ATOM    106  C   FIL     1     -14.771  25.948 -35.336  1.0   0.380     0.001 C
ATOM    107  C   FIL     1      -9.771  24.948 -37.336  1.0   0.378     0.001 C
ATOM    108  C   FIL     1     -11.771  26.948 -37.336  1.0   0.376     0.001 C
ATOM    109  C   FIL     1      -7.771  25.948 -38.336  1.0   0.376     0.001 C
ATOM    110  C   FIL     1      -9.771  25.948 -37.336  1.0   0.374     0.001 C
ATOM    111  C   FIL     1      -6.771  27.948 -38.336  1.0   0.374     0.001 C
ATOM    112  C   FIL     1     -10.771  25.948 -37.336  1.0   0.372     0.001 C
ATOM    113  C   FIL     1     -13.771  28.948 -37.336  1.0   0.370     0.001 C
ATOM    114  C   FIL     1     -14.771  31.948 -37.336  1.0   0.369     0.001 C
ATOM    115  C   FIL     1     -12.771  28.948 -36.336  1.0   0.368     0.001 C
ATOM    116  C   FIL     1     -11.771  37.948 -38.336  1.0   0.368     0.001 C
ATOM    117  O   FIL     1      -5.771  26.948 -35.336  1.0   0.368     0.001 O
ATOM    118  H   FIL     1     -11.771  38.948 -36.336  1.0   0.367     0.001 H
ATOM    119  C   FIL     1      -9.771  23.948 -37.336  1.0   0.367     0.001 C
ATOM    120  C   FIL     1      -8.771  25.948 -38.336  1.0   0.366     0.001 C
ATOM    121  C   FIL     1      -6.771  25.948 -38.336  1.0   0.366     0.001 C
ATOM    122  H   FIL     1     -13.771  31.948 -37.336  1.0   0.364     0.001 H
ATOM    123  C   FIL     1     -12.771  35.948 -39.336  1.0   0.363     0.001 C
ATOM    124  C   FIL     1     -12.771  25.948 -36.336  1.0   0.360     0.001 C
ATOM    125  C   FIL     1     -13.771  31.948 -36.336  1.0   0.359     0.001 C
ATOM    126  C   FIL     1     -12.771  26.948 -36.336  1.0   0.359     0.001 C
ATOM    127  C   FIL     1     -12.771  36.948 -38.336  1.0   0.358     0.001 C
ATOM    128  C   FIL     1      -8.771  26.948 -37.336  1.0   0.357     0.001 C
ATOM    129  C   FIL     1     -15.771  26.948 -35.336  1.0   0.356     0.001 C
ATOM    130  C   FIL     1      -5.771  26.948 -36.336  1.0   0.356     0.001 C
ATOM    131  C   FIL     1      -6.771  23.948 -37.336  1.0   0.355     0.001 C
ATOM    132  C   FIL     1      -9.771  39.948 -38.336  1.0   0.354     0.001 C
ATOM    133  C   FIL     1     -12.771  24.948 -35.336  1.0   0.353     0.001 C
ATOM    134  O   FIL     1     -16.771  33.948 -37.336  1.0   0.353     0.001 O
ATOM    135  C   FIL     1     -10.771  24.948 -37.336  1.0   0.352     0.001 C
ATOM    136  C   FIL     1      -7.771  26.948 -39.336  1.0   0.352     0.001 C
ATOM    137  H   FIL     1     -12.771  39.948 -37.336  1.0   0.351     0.001 H
ATOM    138  H   FIL     1     -12.771  28.948 -39.336  1.0   0.351     0.001 H
ATOM    139  C   FIL     1     -12.771  28.948 -38.336  1.0   0.350     0.001 C
ATOM    140  C   FIL     1     -14.771  33.948 -37.336  1.0   0.349     0.001 C
ATOM    141  C   FIL     1     -13.771  29.948 -38.336  1.0   0.349     0.001 C
ATOM    142  C   FIL     1      -5.771  25.948 -38.336  1.0   0.348     0.001 C
ATOM    143  O   FIL     1      -8.771  40.948 -39.336  1.0   0.347     0.001 O
ATOM    144  C   FIL     1     -15.771  32.948 -36.336  1.0   0.345     0.001 C
ATOM    145  C   FIL     1     -15.771  32.948 -37.336  1.0   0.344     0.001 C
ATOM    146  C   FIL     1     -12.771  24.948 -36.336  1.0   0.343     0.001 C
ATOM    147  C   FIL     1     -10.771  39.948 -37.336  1.0   0.342     0.001 C
ATOM    148  O   FIL     1      -9.771  37.948 -34.336  1.0   0.341     0.001 O
ATOM    149  H   FIL     1     -13.771  32.948 -39.336  1.0   0.341     0.001 H
ATOM    150  O   FIL     1     -12.771  38.948 -37.336  1.0   0.339     0.001 O
ATOM    151  C   FIL     1     -13.771  34.948 -39.336  1.0   0.334     0.001 C
ATOM    152  O   FIL     1     -11.771  37.948 -35.336  1.0   0.333     0.001 O
ATOM    153  C   FIL     1     -13.771  33.948 -36.336  1.0   0.331     0.001 C
ATOM    154  C   FIL     1      -9.771  38.948 -36.336  1.0   0.331     0.001 C
ATOM    155  C   FIL     1     -14.771  32.948 -38.336  1.0   0.315     0.001 C
ATOM    156  O   FIL     1     -17.771  34.948 -37.336  1.0   0.296     0.001 O
ATOM    157  C   FIL     1     -14.771  32.948 -39.336  1.0   0.278     0.001 C
ATOM    158  C   FIL     1     -13.771  33.948 -39.336  1.0   0.277     0.001 C
ATOM    159  O   FIL     1      -9.771  40.948 -39.336  1.0   0.255     0.001 O
ATOM    160  C   FIL     1     -10.771  40.948 -39.336  1.0   0.168     0.001 C
ATOM    161  C   FIL     1     -10.771  39.948 -39.336  1.0   0.152     0.001 C
ATOM    162  C   FIL     1     -10.771  38.948 -39.336  1.0   0.143     0.001 C
