# Supplementary material for: Ferroptosis regulation by traditional chinese medicine for ischemic stroke intervention based on network pharmacology and data mining
Source: PLoS One. 2025 Apr 16;20(4):e0321751. doi: 10.1371/journal.pone.0321751 (PMC12002469; doi:10.1371/journal.pone.0321751)
Supplement: S7 File — (ZIP) [file pone.0321751.s007.zip › 分子对接1/AKT1/AKT1-8486/input/FILL_5aar_h_162out07.pdb]

ATOM      1  O   FIL     1       3.229   8.948 -11.336  1.0   0.935     0.001 O
ATOM      2  O   FIL     1       3.229   6.948  -4.336  1.0   0.785     0.001 O
ATOM      3  O   FIL     1       4.229  10.948 -10.336  1.0   0.755     0.001 O
ATOM      4  O   FIL     1       4.229  10.948  -9.336  1.0   0.724     0.001 O
ATOM      5  O   FIL     1       3.229   4.948 -14.336  1.0   0.716     0.001 O
ATOM      6  O   FIL     1       3.229   5.948 -15.336  1.0   0.705     0.001 O
ATOM      7  O   FIL     1       3.229   6.948  -5.336  1.0   0.698     0.001 O
ATOM      8  O   FIL     1       4.229   9.948 -13.336  1.0   0.685     0.001 O
ATOM      9  C   FIL     1       2.229   7.948  -8.336  1.0   0.662     0.001 C
ATOM     10  O   FIL     1       5.229   3.948  -7.336  1.0   0.654     0.001 O
ATOM     11  O   FIL     1       1.229   7.948  -9.336  1.0   0.652     0.001 O
ATOM     12  O   FIL     1       2.229   8.948 -10.336  1.0   0.636     0.001 O
ATOM     13  C   FIL     1       2.229   8.948  -9.336  1.0   0.630     0.001 C
ATOM     14  O   FIL     1       3.229   6.948  -3.336  1.0   0.625     0.001 O
ATOM     15  O   FIL     1       5.229   2.948  -7.336  1.0   0.624     0.001 O
ATOM     16  C   FIL     1       2.229   8.948  -8.336  1.0   0.621     0.001 C
ATOM     17  O   FIL     1       3.229   3.948 -19.336  1.0   0.618     0.001 O
ATOM     18  O   FIL     1       4.229   9.948 -12.336  1.0   0.613     0.001 O
ATOM     19  C   FIL     1       2.229   7.948  -9.336  1.0   0.600     0.001 C
ATOM     20  O   FIL     1       4.229  11.948 -10.336  1.0   0.590     0.001 O
ATOM     21  C   FIL     1       3.229   8.948 -10.336  1.0   0.584     0.001 C
ATOM     22  O   FIL     1       3.229   5.948 -14.336  1.0   0.579     0.001 O
ATOM     23  O   FIL     1       3.229   9.948  -9.336  1.0   0.572     0.001 O
ATOM     24  C   FIL     1       2.229   6.948  -7.336  1.0   0.559     0.001 C
ATOM     25  C   FIL     1       3.229   8.948  -9.336  1.0   0.555     0.001 C
ATOM     26  O   FIL     1       4.229   4.948 -15.336  1.0   0.552     0.001 O
ATOM     27  C   FIL     1       2.229   6.948  -8.336  1.0   0.549     0.001 C
ATOM     28  O   FIL     1       3.229   2.948 -19.336  1.0   0.546     0.001 O
ATOM     29  H   FIL     1       2.229   5.948  -1.336  1.0   0.536     0.001 H
ATOM     30  O   FIL     1       3.229   5.948  -4.336  1.0   0.536     0.001 O
ATOM     31  H   FIL     1       4.229  10.948  -2.336  1.0   0.532     0.001 H
ATOM     32  O   FIL     1       1.229   8.948  -9.336  1.0   0.526     0.001 O
ATOM     33  H   FIL     1       3.229  11.948  -5.336  1.0   0.524     0.001 H
ATOM     34  O   FIL     1       4.229   3.948  -7.336  1.0   0.522     0.001 O
ATOM     35  H   FIL     1       4.229  11.948 -14.336  1.0   0.519     0.001 H
ATOM     36  O   FIL     1       4.229   4.948 -14.336  1.0   0.508     0.001 O
ATOM     37  O   FIL     1       4.229   5.948 -15.336  1.0   0.499     0.001 O
ATOM     38  H   FIL     1       4.229  10.948 -13.336  1.0   0.497     0.001 H
ATOM     39  C   FIL     1       3.229   8.948  -8.336  1.0   0.495     0.001 C
ATOM     40  O   FIL     1       3.229   7.948  -3.336  1.0   0.485     0.001 O
ATOM     41  O   FIL     1       3.229   5.948  -3.336  1.0   0.484     0.001 O
ATOM     42  H   FIL     1       3.229   7.948  -5.336  1.0   0.481     0.001 H
ATOM     43  C   FIL     1       3.229   7.948  -8.336  1.0   0.480     0.001 C
ATOM     44  O   FIL     1       2.229   5.948  -2.336  1.0   0.479     0.001 O
ATOM     45  C   FIL     1       3.229   7.948  -9.336  1.0   0.475     0.001 C
ATOM     46  C   FIL     1       3.229   6.948  -7.336  1.0   0.470     0.001 C
ATOM     47  H   FIL     1       3.229   7.948  -6.336  1.0   0.467     0.001 H
ATOM     48  H   FIL     1       2.229   8.948  -7.336  1.0   0.465     0.001 H
ATOM     49  H   FIL     1       3.229   7.948  -4.336  1.0   0.461     0.001 H
ATOM     50  C   FIL     1       4.229   8.948 -12.336  1.0   0.461     0.001 C
ATOM     51  C   FIL     1       4.229   8.948 -11.336  1.0   0.459     0.001 C
ATOM     52  O   FIL     1       2.229   4.948 -14.336  1.0   0.450     0.001 O
ATOM     53  O   FIL     1       3.229   7.948 -10.336  1.0   0.448     0.001 O
ATOM     54  C   FIL     1       4.229   9.948 -11.336  1.0   0.446     0.001 C
ATOM     55  O   FIL     1       2.229   7.948 -10.336  1.0   0.440     0.001 O
ATOM     56  O   FIL     1       4.229  10.948  -8.336  1.0   0.440     0.001 O
ATOM     57  H   FIL     1       4.229  10.948 -12.336  1.0   0.439     0.001 H
ATOM     58  C   FIL     1       4.229   8.948 -10.336  1.0   0.426     0.001 C
ATOM     59  C   FIL     1       3.229   5.948  -7.336  1.0   0.423     0.001 C
ATOM     60  O   FIL     1       5.229   4.948  -7.336  1.0   0.422     0.001 O
ATOM     61  O   FIL     1       3.229   4.948 -19.336  1.0   0.421     0.001 O
ATOM     62  C   FIL     1       4.229   9.948 -10.336  1.0   0.416     0.001 C
ATOM     63  O   FIL     1       3.229   7.948 -11.336  1.0   0.411     0.001 O
ATOM     64  O   FIL     1       3.229   9.948 -10.336  1.0   0.409     0.001 O
ATOM     65  H   FIL     1       3.229   4.948  -2.336  1.0   0.404     0.001 H
ATOM     66  H   FIL     1       3.229  10.948  -2.336  1.0   0.403     0.001 H
ATOM     67  O   FIL     1       3.229   9.948  -8.336  1.0   0.402     0.001 O
ATOM     68  O   FIL     1       3.229   5.948  -5.336  1.0   0.392     0.001 O
ATOM     69  H   FIL     1       2.229   6.948  -5.336  1.0   0.391     0.001 H
ATOM     70  C   FIL     1       4.229   8.948  -9.336  1.0   0.384     0.001 C
ATOM     71  O   FIL     1       4.229   3.948 -18.336  1.0   0.377     0.001 O
ATOM     72  O   FIL     1       4.229   3.948 -19.336  1.0   0.376     0.001 O
ATOM     73  O   FIL     1       4.229   3.948 -14.336  1.0   0.375     0.001 O
ATOM     74  H   FIL     1       3.229  11.948  -3.336  1.0   0.373     0.001 H
ATOM     75  O   FIL     1       3.229   4.948  -3.336  1.0   0.373     0.001 O
ATOM     76  C   FIL     1       4.229   9.948  -3.336  1.0   0.373     0.001 C
ATOM     77  C   FIL     1       4.229  10.948  -4.336  1.0   0.365     0.001 C
ATOM     78  O   FIL     1       4.229   9.948  -9.336  1.0   0.365     0.001 O
ATOM     79  C   FIL     1       3.229   6.948  -6.336  1.0   0.364     0.001 C
ATOM     80  O   FIL     1       6.229   2.948  -7.336  1.0   0.363     0.001 O
ATOM     81  C   FIL     1       4.229   8.948  -2.336  1.0   0.355     0.001 C
ATOM     82  C   FIL     1       4.229   8.948  -3.336  1.0   0.350     0.001 C
ATOM     83  O   FIL     1       4.229   4.948  -7.336  1.0   0.348     0.001 O
ATOM     84  C   FIL     1       4.229   7.948 -13.336  1.0   0.346     0.001 C
ATOM     85  O   FIL     1       4.229   2.948 -18.336  1.0   0.346     0.001 O
ATOM     86  O   FIL     1       3.229   3.948 -14.336  1.0   0.343     0.001 O
ATOM     87  H   FIL     1       3.229  10.948 -11.336  1.0   0.343     0.001 H
ATOM     88  C   FIL     1       3.229   6.948  -8.336  1.0   0.343     0.001 C
ATOM     89  C   FIL     1       4.229   8.948   0.664  1.0   0.343     0.001 C
ATOM     90  C   FIL     1       3.229   7.948  -7.336  1.0   0.341     0.001 C
ATOM     91  C   FIL     1       4.229   6.948  -3.336  1.0   0.340     0.001 C
ATOM     92  C   FIL     1       4.229   7.948  -3.336  1.0   0.340     0.001 C
ATOM     93  C   FIL     1       4.229   7.948  -2.336  1.0   0.340     0.001 C
ATOM     94  O   FIL     1       4.229  12.948 -10.336  1.0   0.340     0.001 O
ATOM     95  O   FIL     1       4.229   8.948 -13.336  1.0   0.339     0.001 O
ATOM     96  O   FIL     1       1.229   6.948  -8.336  1.0   0.338     0.001 O
ATOM     97  C   FIL     1       4.229  10.948  -6.336  1.0   0.337     0.001 C
ATOM     98  C   FIL     1       3.229   6.948  -2.336  1.0   0.336     0.001 C
ATOM     99  C   FIL     1       4.229   5.948  -3.336  1.0   0.336     0.001 C
ATOM    100  C   FIL     1       4.229   6.948  -7.336  1.0   0.336     0.001 C
ATOM    101  C   FIL     1       4.229   8.948  -8.336  1.0   0.334     0.001 C
ATOM    102  C   FIL     1       4.229  10.948  -5.336  1.0   0.334     0.001 C
ATOM    103  C   FIL     1       4.229   6.948  -2.336  1.0   0.333     0.001 C
ATOM    104  C   FIL     1       4.229   7.948   0.664  1.0   0.333     0.001 C
ATOM    105  O   FIL     1       2.229   2.948 -19.336  1.0   0.332     0.001 O
ATOM    106  C   FIL     1       4.229   5.948  -6.336  1.0   0.331     0.001 C
ATOM    107  C   FIL     1       4.229   6.948   0.664  1.0   0.330     0.001 C
ATOM    108  C   FIL     1       4.229   7.948  -8.336  1.0   0.330     0.001 C
ATOM    109  C   FIL     1       4.229   9.948  -8.336  1.0   0.330     0.001 C
ATOM    110  H   FIL     1       3.229   5.948  -2.336  1.0   0.327     0.001 H
ATOM    111  O   FIL     1       4.229   5.948 -16.336  1.0   0.326     0.001 O
ATOM    112  O   FIL     1       1.229   8.948  -8.336  1.0   0.323     0.001 O
ATOM    113  H   FIL     1       1.229   8.948  -7.336  1.0   0.322     0.001 H
ATOM    114  O   FIL     1       4.229   7.948 -12.336  1.0   0.322     0.001 O
ATOM    115  H   FIL     1       3.229  10.948 -14.336  1.0   0.322     0.001 H
ATOM    116  H   FIL     1       3.229   3.948  -3.336  1.0   0.321     0.001 H
ATOM    117  C   FIL     1       4.229   5.948  -4.336  1.0   0.319     0.001 C
ATOM    118  H   FIL     1       2.229   4.948  -2.336  1.0   0.318     0.001 H
ATOM    119  C   FIL     1       4.229   4.948  -4.336  1.0   0.316     0.001 C
ATOM    120  C   FIL     1       4.229   9.948  -7.336  1.0   0.316     0.001 C
ATOM    121  O   FIL     1       2.229   3.948 -19.336  1.0   0.316     0.001 O
ATOM    122  C   FIL     1       4.229   5.948   0.664  1.0   0.315     0.001 C
ATOM    123  C   FIL     1       4.229   6.948  -4.336  1.0   0.314     0.001 C
ATOM    124  C   FIL     1       4.229   7.948   1.664  1.0   0.314     0.001 C
ATOM    125  O   FIL     1       4.229  10.948 -14.336  1.0   0.313     0.001 O
ATOM    126  C   FIL     1       4.229   6.948  -6.336  1.0   0.311     0.001 C
ATOM    127  C   FIL     1       4.229   4.948  -6.336  1.0   0.308     0.001 C
ATOM    128  C   FIL     1       4.229   3.948  -4.336  1.0   0.307     0.001 C
ATOM    129  C   FIL     1       4.229   5.948  -5.336  1.0   0.307     0.001 C
ATOM    130  C   FIL     1       4.229   6.948  -1.336  1.0   0.307     0.001 C
ATOM    131  O   FIL     1       4.229   4.948 -18.336  1.0   0.305     0.001 O
ATOM    132  C   FIL     1       4.229   7.948  -9.336  1.0   0.305     0.001 C
ATOM    133  C   FIL     1       5.229   8.948 -12.336  1.0   0.304     0.001 C
ATOM    134  C   FIL     1       4.229   6.948 -14.336  1.0   0.302     0.001 C
ATOM    135  C   FIL     1       4.229   7.948  -7.336  1.0   0.302     0.001 C
ATOM    136  C   FIL     1       4.229   5.948  -7.336  1.0   0.300     0.001 C
ATOM    137  C   FIL     1       4.229   6.948  -5.336  1.0   0.300     0.001 C
ATOM    138  O   FIL     1       4.229   5.948 -14.336  1.0   0.299     0.001 O
ATOM    139  C   FIL     1       4.229  11.948  -5.336  1.0   0.299     0.001 C
ATOM    140  C   FIL     1       4.229   6.948  -0.336  1.0   0.298     0.001 C
ATOM    141  O   FIL     1       4.229  10.948 -11.336  1.0   0.295     0.001 O
ATOM    142  C   FIL     1       4.229   9.948  -4.336  1.0   0.293     0.001 C
ATOM    143  C   FIL     1       4.229   7.948  -4.336  1.0   0.292     0.001 C
ATOM    144  C   FIL     1       4.229   8.948  -7.336  1.0   0.291     0.001 C
ATOM    145  C   FIL     1       5.229   7.948 -13.336  1.0   0.290     0.001 C
ATOM    146  O   FIL     1       3.229  10.948  -3.336  1.0   0.289     0.001 O
ATOM    147  C   FIL     1       4.229  10.948  -3.336  1.0   0.289     0.001 C
ATOM    148  C   FIL     1       5.229   8.948 -13.336  1.0   0.288     0.001 C
ATOM    149  C   FIL     1       4.229   4.948  -5.336  1.0   0.287     0.001 C
ATOM    150  O   FIL     1       1.229   6.948  -7.336  1.0   0.286     0.001 O
ATOM    151  C   FIL     1       4.229   7.948  -1.336  1.0   0.286     0.001 C
ATOM    152  C   FIL     1       5.229   8.948 -11.336  1.0   0.286     0.001 C
ATOM    153  C   FIL     1       5.229   9.948 -12.336  1.0   0.283     0.001 C
ATOM    154  C   FIL     1       4.229   2.948  -4.336  1.0   0.277     0.001 C
ATOM    155  C   FIL     1       5.229   9.948 -13.336  1.0   0.275     0.001 C
ATOM    156  C   FIL     1       5.229   9.948 -11.336  1.0   0.273     0.001 C
ATOM    157  C   FIL     1       5.229  12.948 -10.336  1.0   0.273     0.001 C
ATOM    158  C   FIL     1       5.229  13.948 -10.336  1.0   0.272     0.001 C
ATOM    159  C   FIL     1       5.229   6.948 -14.336  1.0   0.251     0.001 C
ATOM    160  C   FIL     1       5.229   7.948 -14.336  1.0   0.250     0.001 C
ATOM    161  C   FIL     1       4.229   5.948 -17.336  1.0   0.147     0.001 C
ATOM    162  C   FIL     1       4.229   5.948 -18.336  1.0   0.125     0.001 C
