# Supplementary material for: Ferroptosis regulation by traditional chinese medicine for ischemic stroke intervention based on network pharmacology and data mining
Source: PLoS One. 2025 Apr 16;20(4):e0321751. doi: 10.1371/journal.pone.0321751 (PMC12002469; doi:10.1371/journal.pone.0321751)
Supplement: S7 File — (ZIP) [file pone.0321751.s007.zip › 分子对接1/AKT1/AKT1-8486/input/FILL_5aar_h_162out10.pdb]

ATOM      1  O   FIL     1     -10.771  -3.052   8.664  1.0   0.860     0.001 O
ATOM      2  O   FIL     1     -18.771   4.948   2.664  1.0   0.742     0.001 O
ATOM      3  C   FIL     1     -13.771   1.948   5.664  1.0   0.666     0.001 C
ATOM      4  C   FIL     1     -13.771   1.948   6.664  1.0   0.656     0.001 C
ATOM      5  O   FIL     1     -18.771   3.948   2.664  1.0   0.636     0.001 O
ATOM      6  O   FIL     1     -17.771   3.948   2.664  1.0   0.617     0.001 O
ATOM      7  O   FIL     1      -7.771  -7.052   7.664  1.0   0.610     0.001 O
ATOM      8  C   FIL     1     -13.771   1.948  -5.336  1.0   0.592     0.001 C
ATOM      9  C   FIL     1     -12.771   1.948   6.664  1.0   0.587     0.001 C
ATOM     10  O   FIL     1     -14.771  -0.052  -3.336  1.0   0.578     0.001 O
ATOM     11  O   FIL     1     -14.771  -1.052  -3.336  1.0   0.568     0.001 O
ATOM     12  O   FIL     1     -15.771  -0.052  -3.336  1.0   0.567     0.001 O
ATOM     13  C   FIL     1     -16.771   2.948   2.664  1.0   0.555     0.001 C
ATOM     14  C   FIL     1     -14.771   1.948   5.664  1.0   0.552     0.001 C
ATOM     15  O   FIL     1     -13.771  -1.052  -3.336  1.0   0.546     0.001 O
ATOM     16  C   FIL     1     -12.771   0.948  -5.336  1.0   0.541     0.001 C
ATOM     17  H   FIL     1     -17.771   2.948  -1.336  1.0   0.536     0.001 H
ATOM     18  C   FIL     1     -14.771   1.948   6.664  1.0   0.527     0.001 C
ATOM     19  O   FIL     1      -9.771  -3.052   8.664  1.0   0.527     0.001 O
ATOM     20  C   FIL     1     -14.771   1.948   4.664  1.0   0.526     0.001 C
ATOM     21  C   FIL     1     -13.771   0.948   6.664  1.0   0.526     0.001 C
ATOM     22  C   FIL     1     -13.771   0.948  -5.336  1.0   0.523     0.001 C
ATOM     23  H   FIL     1     -15.771   2.948   1.664  1.0   0.514     0.001 H
ATOM     24  C   FIL     1     -13.771   1.948  -6.336  1.0   0.512     0.001 C
ATOM     25  C   FIL     1     -14.771   0.948  -4.336  1.0   0.511     0.001 C
ATOM     26  H   FIL     1     -12.771  -1.052  12.664  1.0   0.505     0.001 H
ATOM     27  H   FIL     1     -19.771   5.948   3.664  1.0   0.501     0.001 H
ATOM     28  H   FIL     1     -12.771  -0.052   8.664  1.0   0.495     0.001 H
ATOM     29  H   FIL     1     -17.771   2.948  -2.336  1.0   0.490     0.001 H
ATOM     30  C   FIL     1     -14.771   1.948  -5.336  1.0   0.490     0.001 C
ATOM     31  C   FIL     1     -12.771   0.948  -6.336  1.0   0.488     0.001 C
ATOM     32  C   FIL     1     -16.771   2.948   3.664  1.0   0.487     0.001 C
ATOM     33  C   FIL     1     -14.771   0.948   4.664  1.0   0.487     0.001 C
ATOM     34  C   FIL     1     -15.771   2.948   6.664  1.0   0.486     0.001 C
ATOM     35  H   FIL     1     -12.771   1.948   7.664  1.0   0.485     0.001 H
ATOM     36  O   FIL     1     -16.771   3.948   2.664  1.0   0.483     0.001 O
ATOM     37  C   FIL     1     -13.771   0.948   7.664  1.0   0.482     0.001 C
ATOM     38  H   FIL     1     -18.771   5.948   2.664  1.0   0.481     0.001 H
ATOM     39  H   FIL     1     -16.771   2.948   8.664  1.0   0.480     0.001 H
ATOM     40  H   FIL     1     -16.771   4.948  -2.336  1.0   0.479     0.001 H
ATOM     41  C   FIL     1     -15.771   2.948   5.664  1.0   0.479     0.001 C
ATOM     42  C   FIL     1     -15.771   1.948  -4.336  1.0   0.478     0.001 C
ATOM     43  H   FIL     1     -13.771   1.948   3.664  1.0   0.475     0.001 H
ATOM     44  H   FIL     1     -12.771   0.948   7.664  1.0   0.472     0.001 H
ATOM     45  C   FIL     1     -13.771   0.948  -4.336  1.0   0.470     0.001 C
ATOM     46  O   FIL     1      -7.771  -7.052   8.664  1.0   0.469     0.001 O
ATOM     47  H   FIL     1     -17.771   3.948  -2.336  1.0   0.467     0.001 H
ATOM     48  O   FIL     1      -9.771  -4.052   8.664  1.0   0.464     0.001 O
ATOM     49  H   FIL     1     -14.771   1.948   3.664  1.0   0.459     0.001 H
ATOM     50  C   FIL     1     -16.771   2.948  -4.336  1.0   0.459     0.001 C
ATOM     51  O   FIL     1      -8.771  -6.052   7.664  1.0   0.459     0.001 O
ATOM     52  C   FIL     1     -13.771   0.948  -6.336  1.0   0.458     0.001 C
ATOM     53  C   FIL     1     -15.771   1.948   4.664  1.0   0.454     0.001 C
ATOM     54  C   FIL     1     -14.771   0.948   5.664  1.0   0.447     0.001 C
ATOM     55  O   FIL     1     -10.771  -4.052   7.664  1.0   0.447     0.001 O
ATOM     56  H   FIL     1     -13.771  -0.052  -3.336  1.0   0.445     0.001 H
ATOM     57  H   FIL     1     -12.771   0.948  -4.336  1.0   0.444     0.001 H
ATOM     58  H   FIL     1     -13.771   0.948  -3.336  1.0   0.444     0.001 H
ATOM     59  H   FIL     1     -12.771   3.948   5.664  1.0   0.441     0.001 H
ATOM     60  C   FIL     1     -13.771  -0.052   7.664  1.0   0.439     0.001 C
ATOM     61  H   FIL     1     -17.771   2.948  -0.336  1.0   0.436     0.001 H
ATOM     62  H   FIL     1     -17.771   4.948   2.664  1.0   0.433     0.001 H
ATOM     63  C   FIL     1     -11.771  -2.052   8.664  1.0   0.433     0.001 C
ATOM     64  C   FIL     1     -13.771   0.948  -7.336  1.0   0.431     0.001 C
ATOM     65  H   FIL     1     -13.771   2.948  -5.336  1.0   0.429     0.001 H
ATOM     66  C   FIL     1     -12.771   1.948  -6.336  1.0   0.428     0.001 C
ATOM     67  C   FIL     1     -12.771  -0.052  -5.336  1.0   0.427     0.001 C
ATOM     68  H   FIL     1     -12.771  -1.052  -3.336  1.0   0.427     0.001 H
ATOM     69  C   FIL     1     -17.771   2.948   2.664  1.0   0.426     0.001 C
ATOM     70  C   FIL     1     -13.771   1.948   4.664  1.0   0.426     0.001 C
ATOM     71  C   FIL     1     -16.771   2.948   4.664  1.0   0.424     0.001 C
ATOM     72  C   FIL     1     -14.771  -0.052   4.664  1.0   0.424     0.001 C
ATOM     73  C   FIL     1     -14.771   0.948   6.664  1.0   0.423     0.001 C
ATOM     74  C   FIL     1     -12.771   1.948  -5.336  1.0   0.419     0.001 C
ATOM     75  C   FIL     1     -15.771   1.948  -5.336  1.0   0.417     0.001 C
ATOM     76  C   FIL     1     -14.771   0.948  -5.336  1.0   0.417     0.001 C
ATOM     77  C   FIL     1     -14.771  -0.052  -4.336  1.0   0.416     0.001 C
ATOM     78  H   FIL     1     -16.771   4.948   2.664  1.0   0.415     0.001 H
ATOM     79  O   FIL     1     -14.771  -2.052  -3.336  1.0   0.412     0.001 O
ATOM     80  C   FIL     1     -15.771   0.948  -4.336  1.0   0.412     0.001 C
ATOM     81  C   FIL     1     -15.771   1.948   5.664  1.0   0.412     0.001 C
ATOM     82  C   FIL     1     -14.771   1.948  -4.336  1.0   0.410     0.001 C
ATOM     83  C   FIL     1     -12.771  -1.052   8.664  1.0   0.409     0.001 C
ATOM     84  H   FIL     1     -12.771   2.948   6.664  1.0   0.406     0.001 H
ATOM     85  C   FIL     1     -16.771   1.948   2.664  1.0   0.403     0.001 C
ATOM     86  C   FIL     1     -16.771   1.948   3.664  1.0   0.403     0.001 C
ATOM     87  C   FIL     1     -16.771   2.948   5.664  1.0   0.401     0.001 C
ATOM     88  C   FIL     1     -15.771   1.948   6.664  1.0   0.401     0.001 C
ATOM     89  H   FIL     1     -15.771   2.948   2.664  1.0   0.401     0.001 H
ATOM     90  O   FIL     1     -16.771  -1.052  -3.336  1.0   0.399     0.001 O
ATOM     91  C   FIL     1     -12.771   1.948  -7.336  1.0   0.399     0.001 C
ATOM     92  C   FIL     1     -16.771   2.948   6.664  1.0   0.396     0.001 C
ATOM     93  C   FIL     1     -14.771   0.948   7.664  1.0   0.396     0.001 C
ATOM     94  O   FIL     1     -13.771  -2.052  -3.336  1.0   0.392     0.001 O
ATOM     95  H   FIL     1     -11.771  -1.052   8.664  1.0   0.391     0.001 H
ATOM     96  C   FIL     1     -16.771   1.948  -4.336  1.0   0.391     0.001 C
ATOM     97  O   FIL     1      -8.771  -6.052   8.664  1.0   0.386     0.001 O
ATOM     98  O   FIL     1     -19.771   4.948   1.664  1.0   0.385     0.001 O
ATOM     99  C   FIL     1     -12.771  -2.052   8.664  1.0   0.385     0.001 C
ATOM    100  H   FIL     1     -11.771   1.948   6.664  1.0   0.384     0.001 H
ATOM    101  C   FIL     1     -15.771   0.948   4.664  1.0   0.380     0.001 C
ATOM    102  C   FIL     1     -17.771   2.948   1.664  1.0   0.379     0.001 C
ATOM    103  C   FIL     1     -14.771  -1.052   4.664  1.0   0.378     0.001 C
ATOM    104  C   FIL     1     -11.771  -3.052   8.664  1.0   0.376     0.001 C
ATOM    105  O   FIL     1     -10.771  -4.052   8.664  1.0   0.375     0.001 O
ATOM    106  H   FIL     1     -12.771  -1.052  11.664  1.0   0.374     0.001 H
ATOM    107  O   FIL     1     -19.771   4.948   2.664  1.0   0.371     0.001 O
ATOM    108  H   FIL     1     -15.771   1.948   2.664  1.0   0.370     0.001 H
ATOM    109  C   FIL     1     -13.771  -1.052   8.664  1.0   0.369     0.001 C
ATOM    110  C   FIL     1     -17.771   2.948  -4.336  1.0   0.367     0.001 C
ATOM    111  C   FIL     1     -17.771   2.948   3.664  1.0   0.363     0.001 C
ATOM    112  H   FIL     1     -13.771   0.948  14.664  1.0   0.360     0.001 H
ATOM    113  C   FIL     1     -18.771   4.948  -2.336  1.0   0.358     0.001 C
ATOM    114  O   FIL     1     -10.771  -2.052   8.664  1.0   0.356     0.001 O
ATOM    115  C   FIL     1     -12.771  -2.052  -3.336  1.0   0.355     0.001 C
ATOM    116  H   FIL     1     -14.771   1.948  14.664  1.0   0.353     0.001 H
ATOM    117  C   FIL     1     -14.771  -0.052   5.664  1.0   0.353     0.001 C
ATOM    118  C   FIL     1     -13.771  -1.052   9.664  1.0   0.346     0.001 C
ATOM    119  C   FIL     1     -12.771  -2.052   9.664  1.0   0.346     0.001 C
ATOM    120  C   FIL     1     -18.771   3.948  -2.336  1.0   0.345     0.001 C
ATOM    121  C   FIL     1     -17.771   3.948  -4.336  1.0   0.345     0.001 C
ATOM    122  H   FIL     1     -18.771   4.948   3.664  1.0   0.343     0.001 H
ATOM    123  O   FIL     1     -17.771   4.948  -2.336  1.0   0.343     0.001 O
ATOM    124  C   FIL     1     -17.771   1.948   2.664  1.0   0.342     0.001 C
ATOM    125  C   FIL     1     -13.771  -1.052   7.664  1.0   0.342     0.001 C
ATOM    126  C   FIL     1     -18.771   3.948  -3.336  1.0   0.339     0.001 C
ATOM    127  H   FIL     1     -10.771  -1.052   8.664  1.0   0.338     0.001 H
ATOM    128  O   FIL     1     -16.771  -0.052  -3.336  1.0   0.338     0.001 O
ATOM    129  H   FIL     1     -10.771  -2.052   9.664  1.0   0.336     0.001 H
ATOM    130  C   FIL     1     -16.771   2.948   1.664  1.0   0.335     0.001 C
ATOM    131  C   FIL     1     -14.771   0.948  -6.336  1.0   0.332     0.001 C
ATOM    132  C   FIL     1     -12.771  -1.052   9.664  1.0   0.332     0.001 C
ATOM    133  C   FIL     1     -16.771   1.948   4.664  1.0   0.329     0.001 C
ATOM    134  C   FIL     1     -15.771  -0.052   4.664  1.0   0.329     0.001 C
ATOM    135  H   FIL     1     -15.771   1.948   8.664  1.0   0.324     0.001 H
ATOM    136  O   FIL     1     -15.771  -2.052  -3.336  1.0   0.324     0.001 O
ATOM    137  C   FIL     1     -17.771   3.948  -3.336  1.0   0.323     0.001 C
ATOM    138  C   FIL     1     -11.771  -3.052   9.664  1.0   0.322     0.001 C
ATOM    139  O   FIL     1     -12.771   2.948   5.664  1.0   0.321     0.001 O
ATOM    140  C   FIL     1     -15.771  -0.052  -4.336  1.0   0.320     0.001 C
ATOM    141  C   FIL     1     -16.771   0.948   3.664  1.0   0.319     0.001 C
ATOM    142  C   FIL     1     -13.771   1.948  -7.336  1.0   0.318     0.001 C
ATOM    143  O   FIL     1     -19.771   5.948   2.664  1.0   0.312     0.001 O
ATOM    144  C   FIL     1     -10.771  -4.052   9.664  1.0   0.302     0.001 C
ATOM    145  C   FIL     1     -15.771   1.948   7.664  1.0   0.300     0.001 C
ATOM    146  C   FIL     1     -18.771   2.948   1.664  1.0   0.294     0.001 C
ATOM    147  C   FIL     1     -13.771  -1.052  10.664  1.0   0.293     0.001 C
ATOM    148  C   FIL     1     -16.771   2.948   7.664  1.0   0.271     0.001 C
ATOM    149  C   FIL     1     -13.771  -1.052  11.664  1.0   0.268     0.001 C
ATOM    150  C   FIL     1     -18.771   2.948   0.664  1.0   0.263     0.001 C
ATOM    151  H   FIL     1     -14.771   0.948  13.664  1.0   0.263     0.001 H
ATOM    152  C   FIL     1     -18.771   2.948  -0.336  1.0   0.262     0.001 C
ATOM    153  C   FIL     1     -13.771  -1.052  12.664  1.0   0.262     0.001 C
ATOM    154  C   FIL     1      -9.771  -5.052   8.664  1.0   0.262     0.001 C
ATOM    155  O   FIL     1     -10.771  -3.052   9.664  1.0   0.257     0.001 O
ATOM    156  C   FIL     1     -13.771  -1.052  13.664  1.0   0.241     0.001 C
ATOM    157  C   FIL     1      -9.771  -5.052   9.664  1.0   0.228     0.001 C
ATOM    158  O   FIL     1      -8.771  -7.052   7.664  1.0   0.206     0.001 O
ATOM    159  C   FIL     1     -14.771  -0.052  13.664  1.0   0.183     0.001 C
ATOM    160  C   FIL     1     -14.771  -1.052  13.664  1.0   0.170     0.001 C
ATOM    161  C   FIL     1      -9.771  -6.052   8.664  1.0   0.165     0.001 C
ATOM    162  O   FIL     1     -14.771   0.948  14.664  1.0   0.078     0.001 O
