# Supplementary material for: Ferroptosis regulation by traditional chinese medicine for ischemic stroke intervention based on network pharmacology and data mining
Source: PLoS One. 2025 Apr 16;20(4):e0321751. doi: 10.1371/journal.pone.0321751 (PMC12002469; doi:10.1371/journal.pone.0321751)
Supplement: S7 File — (ZIP) [file pone.0321751.s007.zip › 分子对接1/AKT1/AKT1-8486/input/MOL008486.pdbqt]

REMARK  5 active torsions:
REMARK  status: ('A' for Active; 'I' for Inactive)
REMARK    1  A    between atoms: C_14  and  C_18 
REMARK    2  A    between atoms: C_17  and  C_20 
REMARK    3  A    between atoms: C_18  and  C_22 
REMARK    4  A    between atoms: C_21  and  O_24 
REMARK    5  A    between atoms: C_22  and  O_25 
ROOT
ATOM      1  C   <1> d   1       1.009  -1.775  -1.741  0.00  0.00     0.092 A 
ATOM      2  C   <1> d   1       1.215  -0.746  -0.584  0.00  0.00     0.102 C 
ATOM      3  C   <1> d   1      -0.410  -2.372  -1.892  0.00  0.00    -0.011 A 
ATOM      4  C   <1> d   1       1.802  -3.046  -1.445  0.00  0.00     0.237 A 
ATOM      5  C   <1> d   1       1.447  -1.027  -3.023  0.00  0.00     0.046 C 
ATOM      6  N   <1> d   1       1.769   0.450  -1.248  0.00  0.00    -0.406 N 
ATOM      7  C   <1> d   1      -0.074  -0.389   0.200  0.00  0.00     0.036 C 
ATOM      8  C   <1> d   1      -0.358  -3.635  -1.603  0.00  0.00     0.042 A 
ATOM      9  C   <1> d   1      -1.691  -1.752  -2.310  0.00  0.00     0.011 A 
ATOM     10  N   <1> d   1       0.945  -4.071  -1.324  0.00  0.00    -0.326 N 
ATOM     11  O   <1> d   1       3.015  -3.103  -1.330  0.00  0.00    -0.272 OA
ATOM     12  C   <1> d   1       1.300   0.463  -2.643  0.00  0.00     0.119 C 
ATOM     13  C   <1> d   1       1.913   1.703  -0.476  0.00  0.00     0.122 C 
ATOM     14  C   <1> d   1       0.160   0.828   1.132  0.00  0.00     0.035 C 
ATOM     15  C   <1> d   1      -1.548  -4.513  -1.593  0.00  0.00     0.030 A 
ATOM     16  C   <1> d   1      -2.809  -2.524  -2.320  0.00  0.00     0.001 A 
ATOM     17  C   <1> d   1       0.617   2.064   0.299  0.00  0.00     0.012 C 
ATOM     18  C   <1> d   1      -2.739  -3.959  -1.937  0.00  0.00     0.002 A 
ATOM     19  H   <1> d   1       1.211  -5.010  -1.107  0.00  0.00     0.169 HD
ENDROOT
BRANCH  14  20
ATOM     20  C   <1> d   1      -1.083   1.088   1.976  0.00  0.00     0.042 C 
ATOM     21  C   <1> d   1      -1.056   0.937   3.311  0.00  0.00     0.148 C 
BRANCH  21  22
ATOM     22  O   <1> d   1       0.074   0.551   3.926  0.00  0.00    -0.367 OA
ATOM     23  C   <1> d   1      -0.040   0.438   5.358  0.00  0.00     0.208 C 
ENDBRANCH  21  22
BRANCH  20  24
ATOM     24  C   <1> d   1      -2.353   1.516   1.336  0.00  0.00     0.174 C 
ATOM     25  O   <1> d   1      -3.343   1.731   2.019  0.00  0.00    -0.646 OA
BRANCH  24  26
ATOM     26  O   <1> d   1      -2.429   1.669   0.012  0.00  0.00    -0.773 OA
ATOM     27  H   <1> d   1      -3.291   1.945  -0.280  0.00  0.00     0.167 HD
ENDBRANCH  24  26
ENDBRANCH  20  24
ENDBRANCH  14  20
BRANCH  17  28
ATOM     28  C   <1> d   1       0.812   3.299   1.231  0.00  0.00     0.002 C 
ATOM     29  C   <1> d   1       1.226   4.593   0.480  0.00  0.00     0.005 C 
ENDBRANCH  17  28
TORSDOF 5
