# Supplementary material for: Ferroptosis regulation by traditional chinese medicine for ischemic stroke intervention based on network pharmacology and data mining
Source: PLoS One. 2025 Apr 16;20(4):e0321751. doi: 10.1371/journal.pone.0321751 (PMC12002469; doi:10.1371/journal.pone.0321751)
Supplement: S7 File — (ZIP) [file pone.0321751.s007.zip › 分子对接1/AKT1/AKT1-8486/results/all_poses_5aar_h.pdb]

REMARK Generated by AMDock from AutoDock Vina result
REMARK Best docking result from each FILL generated by AutoLigand
MODEL        1
REMARK Best docking result from each FILL generated by AutoLigand
REMARK ENERGY   =   -6.0
HETATM   1  C   <1> d   1     -14.889  14.262   8.269  0.00  0.00           C
HETATM   2  C   <1> d   1     -14.789  14.571   9.797  0.00  0.00           C
HETATM   3  C   <1> d   1     -14.039  13.081   7.746  0.00  0.00           C
HETATM   4  C   <1> d   1     -14.270  15.408   7.472  0.00  0.00           C
HETATM   5  C   <1> d   1     -16.396  14.035   8.005  0.00  0.00           C
HETATM   6  N   <1> d   1     -16.187  14.541  10.271  0.00  0.00           N
HETATM   7  C   <1> d   1     -13.916  13.575  10.603  0.00  0.00           C
HETATM   8  C   <1> d   1     -13.116  13.551   6.966  0.00  0.00           C
HETATM   9  C   <1> d   1     -14.150  11.620   7.977  0.00  0.00           C
HETATM  10  N   <1> d   1     -13.218  14.938   6.785  0.00  0.00           N
HETATM  11  O   <1> d   1     -14.671  16.560   7.478  0.00  0.00           O
HETATM  12  C   <1> d   1     -16.954  13.644   9.392  0.00  0.00           C
HETATM  13  C   <1> d   1     -16.458  14.607  11.724  0.00  0.00           C
HETATM  14  C   <1> d   1     -14.095  13.785  12.129  0.00  0.00           C
HETATM  15  C   <1> d   1     -12.086  12.704   6.326  0.00  0.00           C
HETATM  16  C   <1> d   1     -13.227  10.803   7.404  0.00  0.00           C
HETATM  17  C   <1> d   1     -15.591  13.600  12.526  0.00  0.00           C
HETATM  18  C   <1> d   1     -12.146  11.366   6.553  0.00  0.00           C
HETATM  19  H   <1> d   1     -12.627  15.494   6.202  0.00  0.00           H
HETATM  20  C   <1> d   1     -13.143  12.876  12.898  0.00  0.00           C
HETATM  21  C   <1> d   1     -13.030  11.573  12.587  0.00  0.00           C
HETATM  22  O   <1> d   1     -13.759  11.049  11.589  0.00  0.00           O
HETATM  23  C   <1> d   1     -14.618   9.963  11.990  0.00  0.00           C
HETATM  24  C   <1> d   1     -12.318  13.415  14.009  0.00  0.00           C
HETATM  25  O   <1> d   1     -12.598  14.490  14.517  0.00  0.00           O
HETATM  26  O   <1> d   1     -11.262  12.735  14.463  0.00  0.00           O
HETATM  27  H   <1> d   1     -11.044  12.949  15.363  0.00  0.00           H
HETATM  28  C   <1> d   1     -15.763  13.770  14.067  0.00  0.00           C
HETATM  29  C   <1> d   1     -16.054  15.230  14.508  0.00  0.00           C
ENDMDL
MODEL        2
REMARK Best docking result from each FILL generated by AutoLigand
REMARK ENERGY   =   -5.8
HETATM   1  C   <1> d   1     -15.521  10.014  11.365  0.00  0.00           C
HETATM   2  C   <1> d   1     -14.664  11.099  10.639  0.00  0.00           C
HETATM   3  C   <1> d   1     -17.009  10.358  11.613  0.00  0.00           C
HETATM   4  C   <1> d   1     -15.041   9.859  12.806  0.00  0.00           C
HETATM   5  C   <1> d   1     -15.373   8.741  10.497  0.00  0.00           C
HETATM   6  N   <1> d   1     -14.079  10.394   9.481  0.00  0.00           N
HETATM   7  C   <1> d   1     -15.459  12.346  10.175  0.00  0.00           C
HETATM   8  C   <1> d   1     -17.196  10.481  12.890  0.00  0.00           C
HETATM   9  C   <1> d   1     -18.143  10.523  10.671  0.00  0.00           C
HETATM  10  N   <1> d   1     -16.041  10.197  13.633  0.00  0.00           N
HETATM  11  O   <1> d   1     -13.924   9.496  13.136  0.00  0.00           O
HETATM  12  C   <1> d   1     -14.981   9.292   9.108  0.00  0.00           C
HETATM  13  C   <1> d   1     -13.352  11.171   8.455  0.00  0.00           C
HETATM  14  C   <1> d   1     -14.605  13.233   9.232  0.00  0.00           C
HETATM  15  C   <1> d   1     -18.495  10.858  13.486  0.00  0.00           C
HETATM  16  C   <1> d   1     -19.357  10.866  11.177  0.00  0.00           C
HETATM  17  C   <1> d   1     -14.155  12.413   7.984  0.00  0.00           C
HETATM  18  C   <1> d   1     -19.540  11.051  12.641  0.00  0.00           C
HETATM  19  H   <1> d   1     -15.974  10.203  14.631  0.00  0.00           H
HETATM  20  C   <1> d   1     -15.364  14.508   8.882  0.00  0.00           C
HETATM  21  C   <1> d   1     -14.885  15.715   9.229  0.00  0.00           C
HETATM  22  O   <1> d   1     -13.723  15.816   9.895  0.00  0.00           O
HETATM  23  C   <1> d   1     -13.853  16.317  11.240  0.00  0.00           C
HETATM  24  C   <1> d   1     -16.652  14.441   8.146  0.00  0.00           C
HETATM  25  O   <1> d   1     -17.710  14.449   8.758  0.00  0.00           O
HETATM  26  O   <1> d   1     -16.671  14.371   6.813  0.00  0.00           O
HETATM  27  H   <1> d   1     -15.874  14.000   6.451  0.00  0.00           H
HETATM  28  C   <1> d   1     -13.332  13.316   7.016  0.00  0.00           C
HETATM  29  C   <1> d   1     -12.066  12.626   6.439  0.00  0.00           C
ENDMDL
MODEL        3
REMARK Best docking result from each FILL generated by AutoLigand
REMARK ENERGY   =   -5.9
HETATM   1  C   <1> d   1     -14.880  13.449   9.475  0.00  0.00           C
HETATM   2  C   <1> d   1     -14.461  13.929  10.901  0.00  0.00           C
HETATM   3  C   <1> d   1     -14.449  12.020   9.071  0.00  0.00           C
HETATM   4  C   <1> d   1     -14.133  14.261   8.420  0.00  0.00           C
HETATM   5  C   <1> d   1     -16.419  13.607   9.438  0.00  0.00           C
HETATM   6  N   <1> d   1     -15.725  14.347  11.537  0.00  0.00           N
HETATM   7  C   <1> d   1     -13.745  12.854  11.760  0.00  0.00           C
HETATM   8  C   <1> d   1     -13.577  12.108   8.115  0.00  0.00           C
HETATM   9  C   <1> d   1     -14.882  10.691   9.569  0.00  0.00           C
HETATM  10  N   <1> d   1     -13.358  13.431   7.706  0.00  0.00           N
HETATM  11  O   <1> d   1     -14.227  15.468   8.269  0.00  0.00           O
HETATM  12  C   <1> d   1     -16.824  13.580  10.929  0.00  0.00           C
HETATM  13  C   <1> d   1     -15.732  14.686  12.977  0.00  0.00           C
HETATM  14  C   <1> d   1     -13.615  13.316  13.235  0.00  0.00           C
HETATM  15  C   <1> d   1     -12.910  10.931   7.517  0.00  0.00           C
HETATM  16  C   <1> d   1     -14.298   9.583   9.043  0.00  0.00           C
HETATM  17  C   <1> d   1     -15.025  13.602  13.835  0.00  0.00           C
HETATM  18  C   <1> d   1     -13.264   9.706   7.983  0.00  0.00           C
HETATM  19  H   <1> d   1     -12.749  13.718   6.967  0.00  0.00           H
HETATM  20  C   <1> d   1     -12.809  12.297  14.033  0.00  0.00           C
HETATM  21  C   <1> d   1     -11.822  12.689  14.856  0.00  0.00           C
HETATM  22  O   <1> d   1     -11.528  13.993  14.988  0.00  0.00           O
HETATM  23  C   <1> d   1     -11.239  14.401  16.340  0.00  0.00           C
HETATM  24  C   <1> d   1     -13.101  10.846  13.916  0.00  0.00           C
HETATM  25  O   <1> d   1     -14.157  10.396  14.334  0.00  0.00           O
HETATM  26  O   <1> d   1     -12.216  10.017  13.356  0.00  0.00           O
HETATM  27  H   <1> d   1     -12.443   9.780  12.464  0.00  0.00           H
HETATM  28  C   <1> d   1     -14.897  14.026  15.331  0.00  0.00           C
HETATM  29  C   <1> d   1     -14.734  15.555  15.538  0.00  0.00           C
ENDMDL
MODEL        4
REMARK Best docking result from each FILL generated by AutoLigand
REMARK ENERGY   =   -5.0
HETATM   1  C   <1> d   1     -22.353  16.846 -17.347  0.00  0.00           C
HETATM   2  C   <1> d   1     -22.480  18.401 -17.415  0.00  0.00           C
HETATM   3  C   <1> d   1     -21.213  16.207 -18.175  0.00  0.00           C
HETATM   4  C   <1> d   1     -23.563  16.202 -18.019  0.00  0.00           C
HETATM   5  C   <1> d   1     -22.206  16.523 -15.840  0.00  0.00           C
HETATM   6  N   <1> d   1     -22.439  18.837 -16.006  0.00  0.00           N
HETATM   7  C   <1> d   1     -21.369  19.104 -18.238  0.00  0.00           C
HETATM   8  C   <1> d   1     -21.742  15.508 -19.131  0.00  0.00           C
HETATM   9  C   <1> d   1     -19.740  16.264 -18.015  0.00  0.00           C
HETATM  10  N   <1> d   1     -23.142  15.488 -19.074  0.00  0.00           N
HETATM  11  O   <1> d   1     -24.719  16.332 -17.652  0.00  0.00           O
HETATM  12  C   <1> d   1     -21.675  17.842 -15.236  0.00  0.00           C
HETATM  13  C   <1> d   1     -22.345  20.281 -15.699  0.00  0.00           C
HETATM  14  C   <1> d   1     -21.407  20.640 -18.026  0.00  0.00           C
HETATM  15  C   <1> d   1     -20.942  14.798 -20.152  0.00  0.00           C
HETATM  16  C   <1> d   1     -18.966  15.620 -18.929  0.00  0.00           C
HETATM  17  C   <1> d   1     -21.225  20.980 -16.515  0.00  0.00           C
HETATM  18  C   <1> d   1     -19.589  14.865 -20.048  0.00  0.00           C
HETATM  19  H   <1> d   1     -23.744  14.987 -19.696  0.00  0.00           H
HETATM  20  C   <1> d   1     -20.385  21.319 -18.931  0.00  0.00           C
HETATM  21  C   <1> d   1     -20.764  21.931 -20.065  0.00  0.00           C
HETATM  22  O   <1> d   1     -22.059  21.953 -20.422  0.00  0.00           O
HETATM  23  C   <1> d   1     -22.511  23.223 -20.932  0.00  0.00           C
HETATM  24  C   <1> d   1     -18.943  21.317 -18.574  0.00  0.00           C
HETATM  25  O   <1> d   1     -18.316  20.268 -18.557  0.00  0.00           O
HETATM  26  O   <1> d   1     -18.317  22.455 -18.267  0.00  0.00           O
HETATM  27  H   <1> d   1     -17.630  22.679 -18.886  0.00  0.00           H
HETATM  28  C   <1> d   1     -21.221  22.525 -16.308  0.00  0.00           C
HETATM  29  C   <1> d   1     -20.984  22.961 -14.837  0.00  0.00           C
ENDMDL
MODEL        5
REMARK Best docking result from each FILL generated by AutoLigand
REMARK ENERGY   =   -5.2
HETATM   1  C   <1> d   1       1.825  16.996 -17.459  0.00  0.00           C
HETATM   2  C   <1> d   1       2.480  18.119 -18.325  0.00  0.00           C
HETATM   3  C   <1> d   1       2.065  15.538 -17.918  0.00  0.00           C
HETATM   4  C   <1> d   1       0.305  17.069 -17.589  0.00  0.00           C
HETATM   5  C   <1> d   1       2.360  17.233 -16.027  0.00  0.00           C
HETATM   6  N   <1> d   1       3.276  18.908 -17.365  0.00  0.00           N
HETATM   7  C   <1> d   1       3.373  17.603 -19.483  0.00  0.00           C
HETATM   8  C   <1> d   1       0.936  15.041 -18.316  0.00  0.00           C
HETATM   9  C   <1> d   1       3.295  14.710 -17.934  0.00  0.00           C
HETATM  10  N   <1> d   1      -0.136  15.928 -18.141  0.00  0.00           N
HETATM  11  O   <1> d   1      -0.382  18.019 -17.252  0.00  0.00           O
HETATM  12  C   <1> d   1       3.666  18.027 -16.253  0.00  0.00           C
HETATM  13  C   <1> d   1       4.192  19.952 -17.873  0.00  0.00           C
HETATM  14  C   <1> d   1       4.196  18.758 -20.109  0.00  0.00           C
HETATM  15  C   <1> d   1       0.803  13.677 -18.871  0.00  0.00           C
HETATM  16  C   <1> d   1       3.217  13.448 -18.432  0.00  0.00           C
HETATM  17  C   <1> d   1       5.093  19.430 -19.025  0.00  0.00           C
HETATM  18  C   <1> d   1       1.923  12.912 -18.930  0.00  0.00           C
HETATM  19  H   <1> d   1      -1.093  15.734 -18.354  0.00  0.00           H
HETATM  20  C   <1> d   1       4.977  18.251 -21.316  0.00  0.00           C
HETATM  21  C   <1> d   1       4.796  18.791 -22.533  0.00  0.00           C
HETATM  22  O   <1> d   1       3.918  19.793 -22.706  0.00  0.00           O
HETATM  23  C   <1> d   1       3.406  19.907 -24.048  0.00  0.00           C
HETATM  24  C   <1> d   1       5.958  17.145 -21.170  0.00  0.00           C
HETATM  25  O   <1> d   1       7.083  17.374 -20.752  0.00  0.00           O
HETATM  26  O   <1> d   1       5.624  15.893 -21.492  0.00  0.00           O
HETATM  27  H   <1> d   1       5.161  15.836 -22.321  0.00  0.00           H
HETATM  28  C   <1> d   1       5.951  20.564 -19.663  0.00  0.00           C
HETATM  29  C   <1> d   1       5.142  21.841 -20.015  0.00  0.00           C
ENDMDL
MODEL        6
REMARK Best docking result from each FILL generated by AutoLigand
REMARK ENERGY   =   -4.5
HETATM   1  C   <1> d   1     -14.981  25.354 -36.706  0.00  0.00           C
HETATM   2  C   <1> d   1     -15.998  26.248 -37.484  0.00  0.00           C
HETATM   3  C   <1> d   1     -13.481  25.608 -36.986  0.00  0.00           C
HETATM   4  C   <1> d   1     -15.099  23.908 -37.181  0.00  0.00           C
HETATM   5  C   <1> d   1     -15.321  25.571 -35.212  0.00  0.00           C
HETATM   6  N   <1> d   1     -16.837  26.854 -36.432  0.00  0.00           N
HETATM   7  C   <1> d   1     -15.350  27.345 -38.368  0.00  0.00           C
HETATM   8  C   <1> d   1     -12.994  24.568 -37.590  0.00  0.00           C
HETATM   9  C   <1> d   1     -12.608  26.762 -36.661  0.00  0.00           C
HETATM  10  N   <1> d   1     -13.933  23.537 -37.730  0.00  0.00           N
HETATM  11  O   <1> d   1     -16.101  23.218 -37.080  0.00  0.00           O
HETATM  12  C   <1> d   1     -16.041  26.938 -35.197  0.00  0.00           C
HETATM  13  C   <1> d   1     -17.798  27.918 -36.798  0.00  0.00           C
HETATM  14  C   <1> d   1     -16.415  28.350 -38.878  0.00  0.00           C
HETATM  15  C   <1> d   1     -11.593  24.485 -38.056  0.00  0.00           C
HETATM  16  C   <1> d   1     -11.311  26.725 -37.067  0.00  0.00           C
HETATM  17  C   <1> d   1     -17.143  29.020 -37.673  0.00  0.00           C
HETATM  18  C   <1> d   1     -10.783  25.546 -37.802  0.00  0.00           C
HETATM  19  H   <1> d   1     -13.758  22.641 -38.138  0.00  0.00           H
HETATM  20  C   <1> d   1     -15.775  29.350 -39.836  0.00  0.00           C
HETATM  21  C   <1> d   1     -16.052  29.321 -41.150  0.00  0.00           C
HETATM  22  O   <1> d   1     -16.901  28.405 -41.644  0.00  0.00           O
HETATM  23  C   <1> d   1     -16.345  27.584 -42.690  0.00  0.00           C
HETATM  24  C   <1> d   1     -14.831  30.379 -39.331  0.00  0.00           C
HETATM  25  O   <1> d   1     -15.166  31.553 -39.293  0.00  0.00           O
HETATM  26  O   <1> d   1     -13.609  30.036 -38.918  0.00  0.00           O
HETATM  27  H   <1> d   1     -13.198  29.385 -39.476  0.00  0.00           H
HETATM  28  C   <1> d   1     -18.185  30.062 -38.186  0.00  0.00           C
HETATM  29  C   <1> d   1     -19.421  29.426 -38.875  0.00  0.00           C
ENDMDL
MODEL        7
REMARK Best docking result from each FILL generated by AutoLigand
REMARK ENERGY   =   -4.7
HETATM   1  C   <1> d   1       6.290   9.254  -2.835  0.00  0.00           C
HETATM   2  C   <1> d   1       6.125   8.333  -4.086  0.00  0.00           C
HETATM   3  C   <1> d   1       6.268  10.779  -3.091  0.00  0.00           C
HETATM   4  C   <1> d   1       7.699   9.101  -2.267  0.00  0.00           C
HETATM   5  C   <1> d   1       5.158   8.826  -1.871  0.00  0.00           C
HETATM   6  N   <1> d   1       4.987   7.454  -3.749  0.00  0.00           N
HETATM   7  C   <1> d   1       5.859   9.088  -5.414  0.00  0.00           C
HETATM   8  C   <1> d   1       7.446  11.257  -2.836  0.00  0.00           C
HETATM   9  C   <1> d   1       5.172  11.681  -3.523  0.00  0.00           C
HETATM  10  N   <1> d   1       8.328  10.283  -2.349  0.00  0.00           N
HETATM  11  O   <1> d   1       8.167   8.064  -1.825  0.00  0.00           O
HETATM  12  C   <1> d   1       4.115   8.170  -2.804  0.00  0.00           C
HETATM  13  C   <1> d   1       4.424   6.570  -4.792  0.00  0.00           C
HETATM  14  C   <1> d   1       5.435   8.106  -6.537  0.00  0.00           C
HETATM  15  C   <1> d   1       7.800  12.681  -3.022  0.00  0.00           C
HETATM  16  C   <1> d   1       5.452  12.998  -3.702  0.00  0.00           C
HETATM  17  C   <1> d   1       4.149   7.331  -6.117  0.00  0.00           C
HETATM  18  C   <1> d   1       6.822  13.519  -3.452  0.00  0.00           C
HETATM  19  H   <1> d   1       9.273  10.443  -2.064  0.00  0.00           H
HETATM  20  C   <1> d   1       5.292   8.853  -7.858  0.00  0.00           C
HETATM  21  C   <1> d   1       5.968   8.460  -8.951  0.00  0.00           C
HETATM  22  O   <1> d   1       6.787   7.397  -8.895  0.00  0.00           O
HETATM  23  C   <1> d   1       8.179   7.710  -9.093  0.00  0.00           C
HETATM  24  C   <1> d   1       4.398  10.035  -7.964  0.00  0.00           C
HETATM  25  O   <1> d   1       4.868  11.143  -8.172  0.00  0.00           O
HETATM  26  O   <1> d   1       3.077   9.901  -7.832  0.00  0.00           O
HETATM  27  H   <1> d   1       2.820   9.036  -7.530  0.00  0.00           H
HETATM  28  C   <1> d   1       3.699   6.375  -7.264  0.00  0.00           C
HETATM  29  C   <1> d   1       2.251   6.630  -7.762  0.00  0.00           C
ENDMDL
MODEL        8
REMARK Best docking result from each FILL generated by AutoLigand
REMARK ENERGY   =   -5.0
HETATM   1  C   <1> d   1     -23.527  22.940 -20.187  0.00  0.00           C
HETATM   2  C   <1> d   1     -22.885  21.951 -19.163  0.00  0.00           C
HETATM   3  C   <1> d   1     -23.556  24.433 -19.783  0.00  0.00           C
HETATM   4  C   <1> d   1     -25.025  22.665 -20.296  0.00  0.00           C
HETATM   5  C   <1> d   1     -22.736  22.725 -21.500  0.00  0.00           C
HETATM   6  N   <1> d   1     -21.846  21.242 -19.936  0.00  0.00           N
HETATM   7  C   <1> d   1     -22.269  22.627 -17.911  0.00  0.00           C
HETATM   8  C   <1> d   1     -24.790  24.786 -19.600  0.00  0.00           C
HETATM   9  C   <1> d   1     -22.462  25.422 -19.621  0.00  0.00           C
HETATM  10  N   <1> d   1     -25.694  23.755 -19.890  0.00  0.00           N
HETATM  11  O   <1> d   1     -25.518  21.618 -20.681  0.00  0.00           O
HETATM  12  C   <1> d   1     -21.395  22.127 -21.023  0.00  0.00           C
HETATM  13  C   <1> d   1     -20.900  20.353 -19.229  0.00  0.00           C
HETATM  14  C   <1> d   1     -21.419  21.619 -17.095  0.00  0.00           C
HETATM  15  C   <1> d   1     -25.187  26.139 -19.154  0.00  0.00           C
HETATM  16  C   <1> d   1     -22.783  26.679 -19.217  0.00  0.00           C
HETATM  17  C   <1> d   1     -20.277  21.037 -17.982  0.00  0.00           C
HETATM  18  C   <1> d   1     -24.200  27.052 -18.963  0.00  0.00           C
HETATM  19  H   <1> d   1     -26.691  23.824 -19.843  0.00  0.00           H
HETATM  20  C   <1> d   1     -20.921  22.273 -15.811  0.00  0.00           C
HETATM  21  C   <1> d   1     -21.058  21.659 -14.624  0.00  0.00           C
HETATM  22  O   <1> d   1     -21.642  20.452 -14.550  0.00  0.00           O
HETATM  23  C   <1> d   1     -22.858  20.428 -13.778  0.00  0.00           C
HETATM  24  C   <1> d   1     -20.270  23.608 -15.848  0.00  0.00           C
HETATM  25  O   <1> d   1     -20.580  24.465 -15.035  0.00  0.00           O
HETATM  26  O   <1> d   1     -19.343  23.886 -16.768  0.00  0.00           O
HETATM  27  H   <1> d   1     -18.900  24.712 -16.608  0.00  0.00           H
HETATM  28  C   <1> d   1     -19.397  20.055 -17.149  0.00  0.00           C
HETATM  29  C   <1> d   1     -19.010  18.759 -17.911  0.00  0.00           C
ENDMDL
MODEL        9
REMARK Best docking result from each FILL generated by AutoLigand
REMARK ENERGY   =   -4.7
HETATM   1  C   <1> d   1       6.080  10.769  -7.346  0.00  0.00           C
HETATM   2  C   <1> d   1       6.562  10.023  -6.061  0.00  0.00           C
HETATM   3  C   <1> d   1       5.019  10.046  -8.209  0.00  0.00           C
HETATM   4  C   <1> d   1       7.227  10.853  -8.351  0.00  0.00           C
HETATM   5  C   <1> d   1       5.562  12.138  -6.843  0.00  0.00           C
HETATM   6  N   <1> d   1       6.334  10.988  -4.967  0.00  0.00           N
HETATM   7  C   <1> d   1       5.827   8.689  -5.774  0.00  0.00           C
HETATM   8  C   <1> d   1       5.561   9.723  -9.342  0.00  0.00           C
HETATM   9  C   <1> d   1       3.594   9.730  -7.943  0.00  0.00           C
HETATM  10  N   <1> d   1       6.880  10.182  -9.459  0.00  0.00           N
HETATM  11  O   <1> d   1       8.284  11.432  -8.159  0.00  0.00           O
HETATM  12  C   <1> d   1       5.228  11.877  -5.358  0.00  0.00           C
HETATM  13  C   <1> d   1       6.504  10.546  -3.567  0.00  0.00           C
HETATM  14  C   <1> d   1       6.162   8.161  -4.355  0.00  0.00           C
HETATM  15  C   <1> d   1       4.846   8.970 -10.395  0.00  0.00           C
HETATM  16  C   <1> d   1       2.898   9.043  -8.887  0.00  0.00           C
HETATM  17  C   <1> d   1       5.758   9.215  -3.280  0.00  0.00           C
HETATM  18  C   <1> d   1       3.551   8.637 -10.160  0.00  0.00           C
HETATM  19  H   <1> d   1       7.468  10.067 -10.260  0.00  0.00           H
HETATM  20  C   <1> d   1       5.522   6.794  -4.139  0.00  0.00           C
HETATM  21  C   <1> d   1       6.277   5.705  -3.915  0.00  0.00           C
HETATM  22  O   <1> d   1       7.616   5.806  -3.878  0.00  0.00           O
HETATM  23  C   <1> d   1       8.294   5.072  -4.917  0.00  0.00           C
HETATM  24  C   <1> d   1       4.046   6.639  -4.172  0.00  0.00           C
HETATM  25  O   <1> d   1       3.430   6.397  -3.145  0.00  0.00           O
HETATM  26  O   <1> d   1       3.375   6.761  -5.320  0.00  0.00           O
HETATM  27  H   <1> d   1       2.511   7.142  -5.206  0.00  0.00           H
HETATM  28  C   <1> d   1       6.057   8.668  -1.850  0.00  0.00           C
HETATM  29  C   <1> d   1       4.819   8.648  -0.914  0.00  0.00           C
ENDMDL
MODEL       10
REMARK Best docking result from each FILL generated by AutoLigand
REMARK ENERGY   =   -5.3
HETATM   1  C   <1> d   1     -14.954  -2.096   7.617  0.00  0.00           C
HETATM   2  C   <1> d   1     -14.116  -3.353   7.222  0.00  0.00           C
HETATM   3  C   <1> d   1     -14.893  -0.891   6.649  0.00  0.00           C
HETATM   4  C   <1> d   1     -14.362  -1.458   8.872  0.00  0.00           C
HETATM   5  C   <1> d   1     -16.402  -2.616   7.782  0.00  0.00           C
HETATM   6  N   <1> d   1     -15.090  -4.462   7.228  0.00  0.00           N
HETATM   7  C   <1> d   1     -13.409  -3.252   5.846  0.00  0.00           C
HETATM   8  C   <1> d   1     -14.284   0.086   7.245  0.00  0.00           C
HETATM   9  C   <1> d   1     -15.415  -0.719   5.271  0.00  0.00           C
HETATM  10  N   <1> d   1     -13.946  -0.218   8.571  0.00  0.00           N
HETATM  11  O   <1> d   1     -14.278  -2.002   9.961  0.00  0.00           O
HETATM  12  C   <1> d   1     -16.422  -3.909   6.936  0.00  0.00           C
HETATM  13  C   <1> d   1     -14.680  -5.786   6.711  0.00  0.00           C
HETATM  14  C   <1> d   1     -12.839  -4.627   5.411  0.00  0.00           C
HETATM  15  C   <1> d   1     -14.003   1.383   6.592  0.00  0.00           C
HETATM  16  C   <1> d   1     -15.183   0.459   4.635  0.00  0.00           C
HETATM  17  C   <1> d   1     -13.983  -5.683   5.328  0.00  0.00           C
HETATM  18  C   <1> d   1     -14.439   1.551   5.317  0.00  0.00           C
HETATM  19  H   <1> d   1     -13.499   0.402   9.215  0.00  0.00           H
HETATM  20  C   <1> d   1     -12.051  -4.480   4.114  0.00  0.00           C
HETATM  21  C   <1> d   1     -10.730  -4.725   4.076  0.00  0.00           C
HETATM  22  O   <1> d   1     -10.080  -5.106   5.188  0.00  0.00           O
HETATM  23  C   <1> d   1      -9.068  -6.108   4.969  0.00  0.00           C
HETATM  24  C   <1> d   1     -12.730  -4.061   2.861  0.00  0.00           C
HETATM  25  O   <1> d   1     -13.169  -4.901   2.090  0.00  0.00           O
HETATM  26  O   <1> d   1     -12.868  -2.767   2.563  0.00  0.00           O
HETATM  27  H   <1> d   1     -13.672  -2.580   2.090  0.00  0.00           H
HETATM  28  C   <1> d   1     -13.416  -7.054   4.850  0.00  0.00           C
HETATM  29  C   <1> d   1     -12.457  -7.727   5.869  0.00  0.00           C
ENDMDL
