# Supplementary material for: Ferroptosis regulation by traditional chinese medicine for ischemic stroke intervention based on network pharmacology and data mining
Source: PLoS One. 2025 Apr 16;20(4):e0321751. doi: 10.1371/journal.pone.0321751 (PMC12002469; doi:10.1371/journal.pone.0321751)
Supplement: S7 File — (ZIP) [file pone.0321751.s007.zip › 分子对接1/AKT1/AKT1-8486/results/MOL008486_5aar_out01.pdb]

REMARK Generated by AMDock from AutoDock Vina result
MODEL        1
REMARK ENERGY   =   -6.0
HETATM   1  C   <1> d   1     -14.889  14.262   8.269  0.00  0.00           C
HETATM   2  C   <1> d   1     -14.789  14.571   9.797  0.00  0.00           C
HETATM   3  C   <1> d   1     -14.039  13.081   7.746  0.00  0.00           C
HETATM   4  C   <1> d   1     -14.270  15.408   7.472  0.00  0.00           C
HETATM   5  C   <1> d   1     -16.396  14.035   8.005  0.00  0.00           C
HETATM   6  N   <1> d   1     -16.187  14.541  10.271  0.00  0.00           N
HETATM   7  C   <1> d   1     -13.916  13.575  10.603  0.00  0.00           C
HETATM   8  C   <1> d   1     -13.116  13.551   6.966  0.00  0.00           C
HETATM   9  C   <1> d   1     -14.150  11.620   7.977  0.00  0.00           C
HETATM  10  N   <1> d   1     -13.218  14.938   6.785  0.00  0.00           N
HETATM  11  O   <1> d   1     -14.671  16.560   7.478  0.00  0.00           O
HETATM  12  C   <1> d   1     -16.954  13.644   9.392  0.00  0.00           C
HETATM  13  C   <1> d   1     -16.458  14.607  11.724  0.00  0.00           C
HETATM  14  C   <1> d   1     -14.095  13.785  12.129  0.00  0.00           C
HETATM  15  C   <1> d   1     -12.086  12.704   6.326  0.00  0.00           C
HETATM  16  C   <1> d   1     -13.227  10.803   7.404  0.00  0.00           C
HETATM  17  C   <1> d   1     -15.591  13.600  12.526  0.00  0.00           C
HETATM  18  C   <1> d   1     -12.146  11.366   6.553  0.00  0.00           C
HETATM  19  H   <1> d   1     -12.627  15.494   6.202  0.00  0.00           H
HETATM  20  C   <1> d   1     -13.143  12.876  12.898  0.00  0.00           C
HETATM  21  C   <1> d   1     -13.030  11.573  12.587  0.00  0.00           C
HETATM  22  O   <1> d   1     -13.759  11.049  11.589  0.00  0.00           O
HETATM  23  C   <1> d   1     -14.618   9.963  11.990  0.00  0.00           C
HETATM  24  C   <1> d   1     -12.318  13.415  14.009  0.00  0.00           C
HETATM  25  O   <1> d   1     -12.598  14.490  14.517  0.00  0.00           O
HETATM  26  O   <1> d   1     -11.262  12.735  14.463  0.00  0.00           O
HETATM  27  H   <1> d   1     -11.044  12.949  15.363  0.00  0.00           H
HETATM  28  C   <1> d   1     -15.763  13.770  14.067  0.00  0.00           C
HETATM  29  C   <1> d   1     -16.054  15.230  14.508  0.00  0.00           C
ENDMDL
