# Supplementary material for: Ferroptosis regulation by traditional chinese medicine for ischemic stroke intervention based on network pharmacology and data mining
Source: PLoS One. 2025 Apr 16;20(4):e0321751. doi: 10.1371/journal.pone.0321751 (PMC12002469; doi:10.1371/journal.pone.0321751)
Supplement: S7 File — (ZIP) [file pone.0321751.s007.zip › 分子对接1/AKT1/AKT1-8486/results/MOL008486_5aar_out01.pdbqt]

MODEL 1
REMARK VINA RESULT:      -6.0      0.000      0.000
REMARK  5 active torsions:
REMARK  status: ('A' for Active; 'I' for Inactive)
REMARK    1  A    between atoms: C_14  and  C_18 
REMARK    2  A    between atoms: C_17  and  C_20 
REMARK    3  A    between atoms: C_18  and  C_22 
REMARK    4  A    between atoms: C_21  and  O_24 
REMARK    5  A    between atoms: C_22  and  O_25 
ROOT
ATOM      1  C   <1> d   1     -14.889  14.262   8.269  0.00  0.00     0.092 A 
ATOM      2  C   <1> d   1     -14.789  14.571   9.797  0.00  0.00     0.102 C 
ATOM      3  C   <1> d   1     -14.039  13.081   7.746  0.00  0.00    -0.011 A 
ATOM      4  C   <1> d   1     -14.270  15.408   7.472  0.00  0.00     0.237 A 
ATOM      5  C   <1> d   1     -16.396  14.035   8.005  0.00  0.00     0.046 C 
ATOM      6  N   <1> d   1     -16.187  14.541  10.271  0.00  0.00    -0.406 N 
ATOM      7  C   <1> d   1     -13.916  13.575  10.603  0.00  0.00     0.036 C 
ATOM      8  C   <1> d   1     -13.116  13.551   6.966  0.00  0.00     0.042 A 
ATOM      9  C   <1> d   1     -14.150  11.620   7.977  0.00  0.00     0.011 A 
ATOM     10  N   <1> d   1     -13.218  14.938   6.785  0.00  0.00    -0.326 N 
ATOM     11  O   <1> d   1     -14.671  16.560   7.478  0.00  0.00    -0.272 OA
ATOM     12  C   <1> d   1     -16.954  13.644   9.392  0.00  0.00     0.119 C 
ATOM     13  C   <1> d   1     -16.458  14.607  11.724  0.00  0.00     0.122 C 
ATOM     14  C   <1> d   1     -14.095  13.785  12.129  0.00  0.00     0.035 C 
ATOM     15  C   <1> d   1     -12.086  12.704   6.326  0.00  0.00     0.030 A 
ATOM     16  C   <1> d   1     -13.227  10.803   7.404  0.00  0.00     0.001 A 
ATOM     17  C   <1> d   1     -15.591  13.600  12.526  0.00  0.00     0.012 C 
ATOM     18  C   <1> d   1     -12.146  11.366   6.553  0.00  0.00     0.002 A 
ATOM     19  H   <1> d   1     -12.627  15.494   6.202  0.00  0.00     0.169 HD
ENDROOT
BRANCH  14  20
ATOM     20  C   <1> d   1     -13.143  12.876  12.898  0.00  0.00     0.042 C 
ATOM     21  C   <1> d   1     -13.030  11.573  12.587  0.00  0.00     0.148 C 
BRANCH  21  22
ATOM     22  O   <1> d   1     -13.759  11.049  11.589  0.00  0.00    -0.367 OA
ATOM     23  C   <1> d   1     -14.618   9.963  11.990  0.00  0.00     0.208 C 
ENDBRANCH  21  22
BRANCH  20  24
ATOM     24  C   <1> d   1     -12.318  13.415  14.009  0.00  0.00     0.174 C 
ATOM     25  O   <1> d   1     -12.598  14.490  14.517  0.00  0.00    -0.646 OA
BRANCH  24  26
ATOM     26  O   <1> d   1     -11.262  12.735  14.463  0.00  0.00    -0.773 OA
ATOM     27  H   <1> d   1     -11.044  12.949  15.363  0.00  0.00     0.167 HD
ENDBRANCH  24  26
ENDBRANCH  20  24
ENDBRANCH  14  20
BRANCH  17  28
ATOM     28  C   <1> d   1     -15.763  13.770  14.067  0.00  0.00     0.002 C 
ATOM     29  C   <1> d   1     -16.054  15.230  14.508  0.00  0.00     0.005 C 
ENDBRANCH  17  28
TORSDOF 5
ENDMDL
