# Supplementary material for: Ferroptosis regulation by traditional chinese medicine for ischemic stroke intervention based on network pharmacology and data mining
Source: PLoS One. 2025 Apr 16;20(4):e0321751. doi: 10.1371/journal.pone.0321751 (PMC12002469; doi:10.1371/journal.pone.0321751)
Supplement: S7 File — (ZIP) [file pone.0321751.s007.zip › 分子对接1/AKT1/AKT1-8486/results/MOL008486_5aar_out02.pdb]

REMARK Generated by AMDock from AutoDock Vina result
MODEL        2
REMARK ENERGY   =   -5.8
HETATM   1  C   <1> d   1     -15.521  10.014  11.365  0.00  0.00           C
HETATM   2  C   <1> d   1     -14.664  11.099  10.639  0.00  0.00           C
HETATM   3  C   <1> d   1     -17.009  10.358  11.613  0.00  0.00           C
HETATM   4  C   <1> d   1     -15.041   9.859  12.806  0.00  0.00           C
HETATM   5  C   <1> d   1     -15.373   8.741  10.497  0.00  0.00           C
HETATM   6  N   <1> d   1     -14.079  10.394   9.481  0.00  0.00           N
HETATM   7  C   <1> d   1     -15.459  12.346  10.175  0.00  0.00           C
HETATM   8  C   <1> d   1     -17.196  10.481  12.890  0.00  0.00           C
HETATM   9  C   <1> d   1     -18.143  10.523  10.671  0.00  0.00           C
HETATM  10  N   <1> d   1     -16.041  10.197  13.633  0.00  0.00           N
HETATM  11  O   <1> d   1     -13.924   9.496  13.136  0.00  0.00           O
HETATM  12  C   <1> d   1     -14.981   9.292   9.108  0.00  0.00           C
HETATM  13  C   <1> d   1     -13.352  11.171   8.455  0.00  0.00           C
HETATM  14  C   <1> d   1     -14.605  13.233   9.232  0.00  0.00           C
HETATM  15  C   <1> d   1     -18.495  10.858  13.486  0.00  0.00           C
HETATM  16  C   <1> d   1     -19.357  10.866  11.177  0.00  0.00           C
HETATM  17  C   <1> d   1     -14.155  12.413   7.984  0.00  0.00           C
HETATM  18  C   <1> d   1     -19.540  11.051  12.641  0.00  0.00           C
HETATM  19  H   <1> d   1     -15.974  10.203  14.631  0.00  0.00           H
HETATM  20  C   <1> d   1     -15.364  14.508   8.882  0.00  0.00           C
HETATM  21  C   <1> d   1     -14.885  15.715   9.229  0.00  0.00           C
HETATM  22  O   <1> d   1     -13.723  15.816   9.895  0.00  0.00           O
HETATM  23  C   <1> d   1     -13.853  16.317  11.240  0.00  0.00           C
HETATM  24  C   <1> d   1     -16.652  14.441   8.146  0.00  0.00           C
HETATM  25  O   <1> d   1     -17.710  14.449   8.758  0.00  0.00           O
HETATM  26  O   <1> d   1     -16.671  14.371   6.813  0.00  0.00           O
HETATM  27  H   <1> d   1     -15.874  14.000   6.451  0.00  0.00           H
HETATM  28  C   <1> d   1     -13.332  13.316   7.016  0.00  0.00           C
HETATM  29  C   <1> d   1     -12.066  12.626   6.439  0.00  0.00           C
ENDMDL
