# Supplementary material for: Ferroptosis regulation by traditional chinese medicine for ischemic stroke intervention based on network pharmacology and data mining
Source: PLoS One. 2025 Apr 16;20(4):e0321751. doi: 10.1371/journal.pone.0321751 (PMC12002469; doi:10.1371/journal.pone.0321751)
Supplement: S7 File — (ZIP) [file pone.0321751.s007.zip › 分子对接1/AKT1/AKT1-8486/results/MOL008486_5aar_out02.pdbqt]

MODEL 1
REMARK VINA RESULT:      -5.8      0.000      0.000
REMARK  5 active torsions:
REMARK  status: ('A' for Active; 'I' for Inactive)
REMARK    1  A    between atoms: C_14  and  C_18 
REMARK    2  A    between atoms: C_17  and  C_20 
REMARK    3  A    between atoms: C_18  and  C_22 
REMARK    4  A    between atoms: C_21  and  O_24 
REMARK    5  A    between atoms: C_22  and  O_25 
ROOT
ATOM      1  C   <1> d   1     -15.521  10.014  11.365  0.00  0.00     0.092 A 
ATOM      2  C   <1> d   1     -14.664  11.099  10.639  0.00  0.00     0.102 C 
ATOM      3  C   <1> d   1     -17.009  10.358  11.613  0.00  0.00    -0.011 A 
ATOM      4  C   <1> d   1     -15.041   9.859  12.806  0.00  0.00     0.237 A 
ATOM      5  C   <1> d   1     -15.373   8.741  10.497  0.00  0.00     0.046 C 
ATOM      6  N   <1> d   1     -14.079  10.394   9.481  0.00  0.00    -0.406 N 
ATOM      7  C   <1> d   1     -15.459  12.346  10.175  0.00  0.00     0.036 C 
ATOM      8  C   <1> d   1     -17.196  10.481  12.890  0.00  0.00     0.042 A 
ATOM      9  C   <1> d   1     -18.143  10.523  10.671  0.00  0.00     0.011 A 
ATOM     10  N   <1> d   1     -16.041  10.197  13.633  0.00  0.00    -0.326 N 
ATOM     11  O   <1> d   1     -13.924   9.496  13.136  0.00  0.00    -0.272 OA
ATOM     12  C   <1> d   1     -14.981   9.292   9.108  0.00  0.00     0.119 C 
ATOM     13  C   <1> d   1     -13.352  11.171   8.455  0.00  0.00     0.122 C 
ATOM     14  C   <1> d   1     -14.605  13.233   9.232  0.00  0.00     0.035 C 
ATOM     15  C   <1> d   1     -18.495  10.858  13.486  0.00  0.00     0.030 A 
ATOM     16  C   <1> d   1     -19.357  10.866  11.177  0.00  0.00     0.001 A 
ATOM     17  C   <1> d   1     -14.155  12.413   7.984  0.00  0.00     0.012 C 
ATOM     18  C   <1> d   1     -19.540  11.051  12.641  0.00  0.00     0.002 A 
ATOM     19  H   <1> d   1     -15.974  10.203  14.631  0.00  0.00     0.169 HD
ENDROOT
BRANCH  14  20
ATOM     20  C   <1> d   1     -15.364  14.508   8.882  0.00  0.00     0.042 C 
ATOM     21  C   <1> d   1     -14.885  15.715   9.229  0.00  0.00     0.148 C 
BRANCH  21  22
ATOM     22  O   <1> d   1     -13.723  15.816   9.895  0.00  0.00    -0.367 OA
ATOM     23  C   <1> d   1     -13.853  16.317  11.240  0.00  0.00     0.208 C 
ENDBRANCH  21  22
BRANCH  20  24
ATOM     24  C   <1> d   1     -16.652  14.441   8.146  0.00  0.00     0.174 C 
ATOM     25  O   <1> d   1     -17.710  14.449   8.758  0.00  0.00    -0.646 OA
BRANCH  24  26
ATOM     26  O   <1> d   1     -16.671  14.371   6.813  0.00  0.00    -0.773 OA
ATOM     27  H   <1> d   1     -15.874  14.000   6.451  0.00  0.00     0.167 HD
ENDBRANCH  24  26
ENDBRANCH  20  24
ENDBRANCH  14  20
BRANCH  17  28
ATOM     28  C   <1> d   1     -13.332  13.316   7.016  0.00  0.00     0.002 C 
ATOM     29  C   <1> d   1     -12.066  12.626   6.439  0.00  0.00     0.005 C 
ENDBRANCH  17  28
TORSDOF 5
ENDMDL
