# Supplementary material for: Ferroptosis regulation by traditional chinese medicine for ischemic stroke intervention based on network pharmacology and data mining
Source: PLoS One. 2025 Apr 16;20(4):e0321751. doi: 10.1371/journal.pone.0321751 (PMC12002469; doi:10.1371/journal.pone.0321751)
Supplement: S7 File — (ZIP) [file pone.0321751.s007.zip › 分子对接1/AKT1/AKT1-8486/results/MOL008486_5aar_out03.pdb]

REMARK Generated by AMDock from AutoDock Vina result
MODEL        3
REMARK ENERGY   =   -5.9
HETATM   1  C   <1> d   1     -14.880  13.449   9.475  0.00  0.00           C
HETATM   2  C   <1> d   1     -14.461  13.929  10.901  0.00  0.00           C
HETATM   3  C   <1> d   1     -14.449  12.020   9.071  0.00  0.00           C
HETATM   4  C   <1> d   1     -14.133  14.261   8.420  0.00  0.00           C
HETATM   5  C   <1> d   1     -16.419  13.607   9.438  0.00  0.00           C
HETATM   6  N   <1> d   1     -15.725  14.347  11.537  0.00  0.00           N
HETATM   7  C   <1> d   1     -13.745  12.854  11.760  0.00  0.00           C
HETATM   8  C   <1> d   1     -13.577  12.108   8.115  0.00  0.00           C
HETATM   9  C   <1> d   1     -14.882  10.691   9.569  0.00  0.00           C
HETATM  10  N   <1> d   1     -13.358  13.431   7.706  0.00  0.00           N
HETATM  11  O   <1> d   1     -14.227  15.468   8.269  0.00  0.00           O
HETATM  12  C   <1> d   1     -16.824  13.580  10.929  0.00  0.00           C
HETATM  13  C   <1> d   1     -15.732  14.686  12.977  0.00  0.00           C
HETATM  14  C   <1> d   1     -13.615  13.316  13.235  0.00  0.00           C
HETATM  15  C   <1> d   1     -12.910  10.931   7.517  0.00  0.00           C
HETATM  16  C   <1> d   1     -14.298   9.583   9.043  0.00  0.00           C
HETATM  17  C   <1> d   1     -15.025  13.602  13.835  0.00  0.00           C
HETATM  18  C   <1> d   1     -13.264   9.706   7.983  0.00  0.00           C
HETATM  19  H   <1> d   1     -12.749  13.718   6.967  0.00  0.00           H
HETATM  20  C   <1> d   1     -12.809  12.297  14.033  0.00  0.00           C
HETATM  21  C   <1> d   1     -11.822  12.689  14.856  0.00  0.00           C
HETATM  22  O   <1> d   1     -11.528  13.993  14.988  0.00  0.00           O
HETATM  23  C   <1> d   1     -11.239  14.401  16.340  0.00  0.00           C
HETATM  24  C   <1> d   1     -13.101  10.846  13.916  0.00  0.00           C
HETATM  25  O   <1> d   1     -14.157  10.396  14.334  0.00  0.00           O
HETATM  26  O   <1> d   1     -12.216  10.017  13.356  0.00  0.00           O
HETATM  27  H   <1> d   1     -12.443   9.780  12.464  0.00  0.00           H
HETATM  28  C   <1> d   1     -14.897  14.026  15.331  0.00  0.00           C
HETATM  29  C   <1> d   1     -14.734  15.555  15.538  0.00  0.00           C
ENDMDL
