# Supplementary material for: Ferroptosis regulation by traditional chinese medicine for ischemic stroke intervention based on network pharmacology and data mining
Source: PLoS One. 2025 Apr 16;20(4):e0321751. doi: 10.1371/journal.pone.0321751 (PMC12002469; doi:10.1371/journal.pone.0321751)
Supplement: S7 File — (ZIP) [file pone.0321751.s007.zip › 分子对接1/AKT1/AKT1-8486/results/MOL008486_5aar_out03.pdbqt]

MODEL 1
REMARK VINA RESULT:      -5.9      0.000      0.000
REMARK  5 active torsions:
REMARK  status: ('A' for Active; 'I' for Inactive)
REMARK    1  A    between atoms: C_14  and  C_18 
REMARK    2  A    between atoms: C_17  and  C_20 
REMARK    3  A    between atoms: C_18  and  C_22 
REMARK    4  A    between atoms: C_21  and  O_24 
REMARK    5  A    between atoms: C_22  and  O_25 
ROOT
ATOM      1  C   <1> d   1     -14.880  13.449   9.475  0.00  0.00     0.092 A 
ATOM      2  C   <1> d   1     -14.461  13.929  10.901  0.00  0.00     0.102 C 
ATOM      3  C   <1> d   1     -14.449  12.020   9.071  0.00  0.00    -0.011 A 
ATOM      4  C   <1> d   1     -14.133  14.261   8.420  0.00  0.00     0.237 A 
ATOM      5  C   <1> d   1     -16.419  13.607   9.438  0.00  0.00     0.046 C 
ATOM      6  N   <1> d   1     -15.725  14.347  11.537  0.00  0.00    -0.406 N 
ATOM      7  C   <1> d   1     -13.745  12.854  11.760  0.00  0.00     0.036 C 
ATOM      8  C   <1> d   1     -13.577  12.108   8.115  0.00  0.00     0.042 A 
ATOM      9  C   <1> d   1     -14.882  10.691   9.569  0.00  0.00     0.011 A 
ATOM     10  N   <1> d   1     -13.358  13.431   7.706  0.00  0.00    -0.326 N 
ATOM     11  O   <1> d   1     -14.227  15.468   8.269  0.00  0.00    -0.272 OA
ATOM     12  C   <1> d   1     -16.824  13.580  10.929  0.00  0.00     0.119 C 
ATOM     13  C   <1> d   1     -15.732  14.686  12.977  0.00  0.00     0.122 C 
ATOM     14  C   <1> d   1     -13.615  13.316  13.235  0.00  0.00     0.035 C 
ATOM     15  C   <1> d   1     -12.910  10.931   7.517  0.00  0.00     0.030 A 
ATOM     16  C   <1> d   1     -14.298   9.583   9.043  0.00  0.00     0.001 A 
ATOM     17  C   <1> d   1     -15.025  13.602  13.835  0.00  0.00     0.012 C 
ATOM     18  C   <1> d   1     -13.264   9.706   7.983  0.00  0.00     0.002 A 
ATOM     19  H   <1> d   1     -12.749  13.718   6.967  0.00  0.00     0.169 HD
ENDROOT
BRANCH  14  20
ATOM     20  C   <1> d   1     -12.809  12.297  14.033  0.00  0.00     0.042 C 
ATOM     21  C   <1> d   1     -11.822  12.689  14.856  0.00  0.00     0.148 C 
BRANCH  21  22
ATOM     22  O   <1> d   1     -11.528  13.993  14.988  0.00  0.00    -0.367 OA
ATOM     23  C   <1> d   1     -11.239  14.401  16.340  0.00  0.00     0.208 C 
ENDBRANCH  21  22
BRANCH  20  24
ATOM     24  C   <1> d   1     -13.101  10.846  13.916  0.00  0.00     0.174 C 
ATOM     25  O   <1> d   1     -14.157  10.396  14.334  0.00  0.00    -0.646 OA
BRANCH  24  26
ATOM     26  O   <1> d   1     -12.216  10.017  13.356  0.00  0.00    -0.773 OA
ATOM     27  H   <1> d   1     -12.443   9.780  12.464  0.00  0.00     0.167 HD
ENDBRANCH  24  26
ENDBRANCH  20  24
ENDBRANCH  14  20
BRANCH  17  28
ATOM     28  C   <1> d   1     -14.897  14.026  15.331  0.00  0.00     0.002 C 
ATOM     29  C   <1> d   1     -14.734  15.555  15.538  0.00  0.00     0.005 C 
ENDBRANCH  17  28
TORSDOF 5
ENDMDL
