# Supplementary material for: Ferroptosis regulation by traditional chinese medicine for ischemic stroke intervention based on network pharmacology and data mining
Source: PLoS One. 2025 Apr 16;20(4):e0321751. doi: 10.1371/journal.pone.0321751 (PMC12002469; doi:10.1371/journal.pone.0321751)
Supplement: S7 File — (ZIP) [file pone.0321751.s007.zip › 分子对接1/AKT1/AKT1-8486/results/MOL008486_5aar_out04.pdb]

REMARK Generated by AMDock from AutoDock Vina result
MODEL        4
REMARK ENERGY   =   -5.0
HETATM   1  C   <1> d   1     -22.353  16.846 -17.347  0.00  0.00           C
HETATM   2  C   <1> d   1     -22.480  18.401 -17.415  0.00  0.00           C
HETATM   3  C   <1> d   1     -21.213  16.207 -18.175  0.00  0.00           C
HETATM   4  C   <1> d   1     -23.563  16.202 -18.019  0.00  0.00           C
HETATM   5  C   <1> d   1     -22.206  16.523 -15.840  0.00  0.00           C
HETATM   6  N   <1> d   1     -22.439  18.837 -16.006  0.00  0.00           N
HETATM   7  C   <1> d   1     -21.369  19.104 -18.238  0.00  0.00           C
HETATM   8  C   <1> d   1     -21.742  15.508 -19.131  0.00  0.00           C
HETATM   9  C   <1> d   1     -19.740  16.264 -18.015  0.00  0.00           C
HETATM  10  N   <1> d   1     -23.142  15.488 -19.074  0.00  0.00           N
HETATM  11  O   <1> d   1     -24.719  16.332 -17.652  0.00  0.00           O
HETATM  12  C   <1> d   1     -21.675  17.842 -15.236  0.00  0.00           C
HETATM  13  C   <1> d   1     -22.345  20.281 -15.699  0.00  0.00           C
HETATM  14  C   <1> d   1     -21.407  20.640 -18.026  0.00  0.00           C
HETATM  15  C   <1> d   1     -20.942  14.798 -20.152  0.00  0.00           C
HETATM  16  C   <1> d   1     -18.966  15.620 -18.929  0.00  0.00           C
HETATM  17  C   <1> d   1     -21.225  20.980 -16.515  0.00  0.00           C
HETATM  18  C   <1> d   1     -19.589  14.865 -20.048  0.00  0.00           C
HETATM  19  H   <1> d   1     -23.744  14.987 -19.696  0.00  0.00           H
HETATM  20  C   <1> d   1     -20.385  21.319 -18.931  0.00  0.00           C
HETATM  21  C   <1> d   1     -20.764  21.931 -20.065  0.00  0.00           C
HETATM  22  O   <1> d   1     -22.059  21.953 -20.422  0.00  0.00           O
HETATM  23  C   <1> d   1     -22.511  23.223 -20.932  0.00  0.00           C
HETATM  24  C   <1> d   1     -18.943  21.317 -18.574  0.00  0.00           C
HETATM  25  O   <1> d   1     -18.316  20.268 -18.557  0.00  0.00           O
HETATM  26  O   <1> d   1     -18.317  22.455 -18.267  0.00  0.00           O
HETATM  27  H   <1> d   1     -17.630  22.679 -18.886  0.00  0.00           H
HETATM  28  C   <1> d   1     -21.221  22.525 -16.308  0.00  0.00           C
HETATM  29  C   <1> d   1     -20.984  22.961 -14.837  0.00  0.00           C
ENDMDL
