# Supplementary material for: Ferroptosis regulation by traditional chinese medicine for ischemic stroke intervention based on network pharmacology and data mining
Source: PLoS One. 2025 Apr 16;20(4):e0321751. doi: 10.1371/journal.pone.0321751 (PMC12002469; doi:10.1371/journal.pone.0321751)
Supplement: S7 File — (ZIP) [file pone.0321751.s007.zip › 分子对接1/AKT1/AKT1-8486/results/MOL008486_5aar_out04.pdbqt]

MODEL 1
REMARK VINA RESULT:      -5.0      0.000      0.000
REMARK  5 active torsions:
REMARK  status: ('A' for Active; 'I' for Inactive)
REMARK    1  A    between atoms: C_14  and  C_18 
REMARK    2  A    between atoms: C_17  and  C_20 
REMARK    3  A    between atoms: C_18  and  C_22 
REMARK    4  A    between atoms: C_21  and  O_24 
REMARK    5  A    between atoms: C_22  and  O_25 
ROOT
ATOM      1  C   <1> d   1     -22.353  16.846 -17.347  0.00  0.00     0.092 A 
ATOM      2  C   <1> d   1     -22.480  18.401 -17.415  0.00  0.00     0.102 C 
ATOM      3  C   <1> d   1     -21.213  16.207 -18.175  0.00  0.00    -0.011 A 
ATOM      4  C   <1> d   1     -23.563  16.202 -18.019  0.00  0.00     0.237 A 
ATOM      5  C   <1> d   1     -22.206  16.523 -15.840  0.00  0.00     0.046 C 
ATOM      6  N   <1> d   1     -22.439  18.837 -16.006  0.00  0.00    -0.406 N 
ATOM      7  C   <1> d   1     -21.369  19.104 -18.238  0.00  0.00     0.036 C 
ATOM      8  C   <1> d   1     -21.742  15.508 -19.131  0.00  0.00     0.042 A 
ATOM      9  C   <1> d   1     -19.740  16.264 -18.015  0.00  0.00     0.011 A 
ATOM     10  N   <1> d   1     -23.142  15.488 -19.074  0.00  0.00    -0.326 N 
ATOM     11  O   <1> d   1     -24.719  16.332 -17.652  0.00  0.00    -0.272 OA
ATOM     12  C   <1> d   1     -21.675  17.842 -15.236  0.00  0.00     0.119 C 
ATOM     13  C   <1> d   1     -22.345  20.281 -15.699  0.00  0.00     0.122 C 
ATOM     14  C   <1> d   1     -21.407  20.640 -18.026  0.00  0.00     0.035 C 
ATOM     15  C   <1> d   1     -20.942  14.798 -20.152  0.00  0.00     0.030 A 
ATOM     16  C   <1> d   1     -18.966  15.620 -18.929  0.00  0.00     0.001 A 
ATOM     17  C   <1> d   1     -21.225  20.980 -16.515  0.00  0.00     0.012 C 
ATOM     18  C   <1> d   1     -19.589  14.865 -20.048  0.00  0.00     0.002 A 
ATOM     19  H   <1> d   1     -23.744  14.987 -19.696  0.00  0.00     0.169 HD
ENDROOT
BRANCH  14  20
ATOM     20  C   <1> d   1     -20.385  21.319 -18.931  0.00  0.00     0.042 C 
ATOM     21  C   <1> d   1     -20.764  21.931 -20.065  0.00  0.00     0.148 C 
BRANCH  21  22
ATOM     22  O   <1> d   1     -22.059  21.953 -20.422  0.00  0.00    -0.367 OA
ATOM     23  C   <1> d   1     -22.511  23.223 -20.932  0.00  0.00     0.208 C 
ENDBRANCH  21  22
BRANCH  20  24
ATOM     24  C   <1> d   1     -18.943  21.317 -18.574  0.00  0.00     0.174 C 
ATOM     25  O   <1> d   1     -18.316  20.268 -18.557  0.00  0.00    -0.646 OA
BRANCH  24  26
ATOM     26  O   <1> d   1     -18.317  22.455 -18.267  0.00  0.00    -0.773 OA
ATOM     27  H   <1> d   1     -17.630  22.679 -18.886  0.00  0.00     0.167 HD
ENDBRANCH  24  26
ENDBRANCH  20  24
ENDBRANCH  14  20
BRANCH  17  28
ATOM     28  C   <1> d   1     -21.221  22.525 -16.308  0.00  0.00     0.002 C 
ATOM     29  C   <1> d   1     -20.984  22.961 -14.837  0.00  0.00     0.005 C 
ENDBRANCH  17  28
TORSDOF 5
ENDMDL
