# Supplementary material for: Ferroptosis regulation by traditional chinese medicine for ischemic stroke intervention based on network pharmacology and data mining
Source: PLoS One. 2025 Apr 16;20(4):e0321751. doi: 10.1371/journal.pone.0321751 (PMC12002469; doi:10.1371/journal.pone.0321751)
Supplement: S7 File — (ZIP) [file pone.0321751.s007.zip › 分子对接1/AKT1/AKT1-8486/results/MOL008486_5aar_out05.pdb]

REMARK Generated by AMDock from AutoDock Vina result
MODEL        5
REMARK ENERGY   =   -5.2
HETATM   1  C   <1> d   1       1.825  16.996 -17.459  0.00  0.00           C
HETATM   2  C   <1> d   1       2.480  18.119 -18.325  0.00  0.00           C
HETATM   3  C   <1> d   1       2.065  15.538 -17.918  0.00  0.00           C
HETATM   4  C   <1> d   1       0.305  17.069 -17.589  0.00  0.00           C
HETATM   5  C   <1> d   1       2.360  17.233 -16.027  0.00  0.00           C
HETATM   6  N   <1> d   1       3.276  18.908 -17.365  0.00  0.00           N
HETATM   7  C   <1> d   1       3.373  17.603 -19.483  0.00  0.00           C
HETATM   8  C   <1> d   1       0.936  15.041 -18.316  0.00  0.00           C
HETATM   9  C   <1> d   1       3.295  14.710 -17.934  0.00  0.00           C
HETATM  10  N   <1> d   1      -0.136  15.928 -18.141  0.00  0.00           N
HETATM  11  O   <1> d   1      -0.382  18.019 -17.252  0.00  0.00           O
HETATM  12  C   <1> d   1       3.666  18.027 -16.253  0.00  0.00           C
HETATM  13  C   <1> d   1       4.192  19.952 -17.873  0.00  0.00           C
HETATM  14  C   <1> d   1       4.196  18.758 -20.109  0.00  0.00           C
HETATM  15  C   <1> d   1       0.803  13.677 -18.871  0.00  0.00           C
HETATM  16  C   <1> d   1       3.217  13.448 -18.432  0.00  0.00           C
HETATM  17  C   <1> d   1       5.093  19.430 -19.025  0.00  0.00           C
HETATM  18  C   <1> d   1       1.923  12.912 -18.930  0.00  0.00           C
HETATM  19  H   <1> d   1      -1.093  15.734 -18.354  0.00  0.00           H
HETATM  20  C   <1> d   1       4.977  18.251 -21.316  0.00  0.00           C
HETATM  21  C   <1> d   1       4.796  18.791 -22.533  0.00  0.00           C
HETATM  22  O   <1> d   1       3.918  19.793 -22.706  0.00  0.00           O
HETATM  23  C   <1> d   1       3.406  19.907 -24.048  0.00  0.00           C
HETATM  24  C   <1> d   1       5.958  17.145 -21.170  0.00  0.00           C
HETATM  25  O   <1> d   1       7.083  17.374 -20.752  0.00  0.00           O
HETATM  26  O   <1> d   1       5.624  15.893 -21.492  0.00  0.00           O
HETATM  27  H   <1> d   1       5.161  15.836 -22.321  0.00  0.00           H
HETATM  28  C   <1> d   1       5.951  20.564 -19.663  0.00  0.00           C
HETATM  29  C   <1> d   1       5.142  21.841 -20.015  0.00  0.00           C
ENDMDL
