# Supplementary material for: Ferroptosis regulation by traditional chinese medicine for ischemic stroke intervention based on network pharmacology and data mining
Source: PLoS One. 2025 Apr 16;20(4):e0321751. doi: 10.1371/journal.pone.0321751 (PMC12002469; doi:10.1371/journal.pone.0321751)
Supplement: S7 File — (ZIP) [file pone.0321751.s007.zip › 分子对接1/AKT1/AKT1-8486/results/MOL008486_5aar_out05.pdbqt]

MODEL 1
REMARK VINA RESULT:      -5.2      0.000      0.000
REMARK  5 active torsions:
REMARK  status: ('A' for Active; 'I' for Inactive)
REMARK    1  A    between atoms: C_14  and  C_18 
REMARK    2  A    between atoms: C_17  and  C_20 
REMARK    3  A    between atoms: C_18  and  C_22 
REMARK    4  A    between atoms: C_21  and  O_24 
REMARK    5  A    between atoms: C_22  and  O_25 
ROOT
ATOM      1  C   <1> d   1       1.825  16.996 -17.459  0.00  0.00     0.092 A 
ATOM      2  C   <1> d   1       2.480  18.119 -18.325  0.00  0.00     0.102 C 
ATOM      3  C   <1> d   1       2.065  15.538 -17.918  0.00  0.00    -0.011 A 
ATOM      4  C   <1> d   1       0.305  17.069 -17.589  0.00  0.00     0.237 A 
ATOM      5  C   <1> d   1       2.360  17.233 -16.027  0.00  0.00     0.046 C 
ATOM      6  N   <1> d   1       3.276  18.908 -17.365  0.00  0.00    -0.406 N 
ATOM      7  C   <1> d   1       3.373  17.603 -19.483  0.00  0.00     0.036 C 
ATOM      8  C   <1> d   1       0.936  15.041 -18.316  0.00  0.00     0.042 A 
ATOM      9  C   <1> d   1       3.295  14.710 -17.934  0.00  0.00     0.011 A 
ATOM     10  N   <1> d   1      -0.136  15.928 -18.141  0.00  0.00    -0.326 N 
ATOM     11  O   <1> d   1      -0.382  18.019 -17.252  0.00  0.00    -0.272 OA
ATOM     12  C   <1> d   1       3.666  18.027 -16.253  0.00  0.00     0.119 C 
ATOM     13  C   <1> d   1       4.192  19.952 -17.873  0.00  0.00     0.122 C 
ATOM     14  C   <1> d   1       4.196  18.758 -20.109  0.00  0.00     0.035 C 
ATOM     15  C   <1> d   1       0.803  13.677 -18.871  0.00  0.00     0.030 A 
ATOM     16  C   <1> d   1       3.217  13.448 -18.432  0.00  0.00     0.001 A 
ATOM     17  C   <1> d   1       5.093  19.430 -19.025  0.00  0.00     0.012 C 
ATOM     18  C   <1> d   1       1.923  12.912 -18.930  0.00  0.00     0.002 A 
ATOM     19  H   <1> d   1      -1.093  15.734 -18.354  0.00  0.00     0.169 HD
ENDROOT
BRANCH  14  20
ATOM     20  C   <1> d   1       4.977  18.251 -21.316  0.00  0.00     0.042 C 
ATOM     21  C   <1> d   1       4.796  18.791 -22.533  0.00  0.00     0.148 C 
BRANCH  21  22
ATOM     22  O   <1> d   1       3.918  19.793 -22.706  0.00  0.00    -0.367 OA
ATOM     23  C   <1> d   1       3.406  19.907 -24.048  0.00  0.00     0.208 C 
ENDBRANCH  21  22
BRANCH  20  24
ATOM     24  C   <1> d   1       5.958  17.145 -21.170  0.00  0.00     0.174 C 
ATOM     25  O   <1> d   1       7.083  17.374 -20.752  0.00  0.00    -0.646 OA
BRANCH  24  26
ATOM     26  O   <1> d   1       5.624  15.893 -21.492  0.00  0.00    -0.773 OA
ATOM     27  H   <1> d   1       5.161  15.836 -22.321  0.00  0.00     0.167 HD
ENDBRANCH  24  26
ENDBRANCH  20  24
ENDBRANCH  14  20
BRANCH  17  28
ATOM     28  C   <1> d   1       5.951  20.564 -19.663  0.00  0.00     0.002 C 
ATOM     29  C   <1> d   1       5.142  21.841 -20.015  0.00  0.00     0.005 C 
ENDBRANCH  17  28
TORSDOF 5
ENDMDL
