# Supplementary material for: Ferroptosis regulation by traditional chinese medicine for ischemic stroke intervention based on network pharmacology and data mining
Source: PLoS One. 2025 Apr 16;20(4):e0321751. doi: 10.1371/journal.pone.0321751 (PMC12002469; doi:10.1371/journal.pone.0321751)
Supplement: S7 File — (ZIP) [file pone.0321751.s007.zip › 分子对接1/AKT1/AKT1-8486/results/MOL008486_5aar_out06.pdb]

REMARK Generated by AMDock from AutoDock Vina result
MODEL        6
REMARK ENERGY   =   -4.5
HETATM   1  C   <1> d   1     -14.981  25.354 -36.706  0.00  0.00           C
HETATM   2  C   <1> d   1     -15.998  26.248 -37.484  0.00  0.00           C
HETATM   3  C   <1> d   1     -13.481  25.608 -36.986  0.00  0.00           C
HETATM   4  C   <1> d   1     -15.099  23.908 -37.181  0.00  0.00           C
HETATM   5  C   <1> d   1     -15.321  25.571 -35.212  0.00  0.00           C
HETATM   6  N   <1> d   1     -16.837  26.854 -36.432  0.00  0.00           N
HETATM   7  C   <1> d   1     -15.350  27.345 -38.368  0.00  0.00           C
HETATM   8  C   <1> d   1     -12.994  24.568 -37.590  0.00  0.00           C
HETATM   9  C   <1> d   1     -12.608  26.762 -36.661  0.00  0.00           C
HETATM  10  N   <1> d   1     -13.933  23.537 -37.730  0.00  0.00           N
HETATM  11  O   <1> d   1     -16.101  23.218 -37.080  0.00  0.00           O
HETATM  12  C   <1> d   1     -16.041  26.938 -35.197  0.00  0.00           C
HETATM  13  C   <1> d   1     -17.798  27.918 -36.798  0.00  0.00           C
HETATM  14  C   <1> d   1     -16.415  28.350 -38.878  0.00  0.00           C
HETATM  15  C   <1> d   1     -11.593  24.485 -38.056  0.00  0.00           C
HETATM  16  C   <1> d   1     -11.311  26.725 -37.067  0.00  0.00           C
HETATM  17  C   <1> d   1     -17.143  29.020 -37.673  0.00  0.00           C
HETATM  18  C   <1> d   1     -10.783  25.546 -37.802  0.00  0.00           C
HETATM  19  H   <1> d   1     -13.758  22.641 -38.138  0.00  0.00           H
HETATM  20  C   <1> d   1     -15.775  29.350 -39.836  0.00  0.00           C
HETATM  21  C   <1> d   1     -16.052  29.321 -41.150  0.00  0.00           C
HETATM  22  O   <1> d   1     -16.901  28.405 -41.644  0.00  0.00           O
HETATM  23  C   <1> d   1     -16.345  27.584 -42.690  0.00  0.00           C
HETATM  24  C   <1> d   1     -14.831  30.379 -39.331  0.00  0.00           C
HETATM  25  O   <1> d   1     -15.166  31.553 -39.293  0.00  0.00           O
HETATM  26  O   <1> d   1     -13.609  30.036 -38.918  0.00  0.00           O
HETATM  27  H   <1> d   1     -13.198  29.385 -39.476  0.00  0.00           H
HETATM  28  C   <1> d   1     -18.185  30.062 -38.186  0.00  0.00           C
HETATM  29  C   <1> d   1     -19.421  29.426 -38.875  0.00  0.00           C
ENDMDL
