# Supplementary material for: Ferroptosis regulation by traditional chinese medicine for ischemic stroke intervention based on network pharmacology and data mining
Source: PLoS One. 2025 Apr 16;20(4):e0321751. doi: 10.1371/journal.pone.0321751 (PMC12002469; doi:10.1371/journal.pone.0321751)
Supplement: S7 File — (ZIP) [file pone.0321751.s007.zip › 分子对接1/AKT1/AKT1-8486/results/MOL008486_5aar_out06.pdbqt]

MODEL 1
REMARK VINA RESULT:      -4.5      0.000      0.000
REMARK  5 active torsions:
REMARK  status: ('A' for Active; 'I' for Inactive)
REMARK    1  A    between atoms: C_14  and  C_18 
REMARK    2  A    between atoms: C_17  and  C_20 
REMARK    3  A    between atoms: C_18  and  C_22 
REMARK    4  A    between atoms: C_21  and  O_24 
REMARK    5  A    between atoms: C_22  and  O_25 
ROOT
ATOM      1  C   <1> d   1     -14.981  25.354 -36.706  0.00  0.00     0.092 A 
ATOM      2  C   <1> d   1     -15.998  26.248 -37.484  0.00  0.00     0.102 C 
ATOM      3  C   <1> d   1     -13.481  25.608 -36.986  0.00  0.00    -0.011 A 
ATOM      4  C   <1> d   1     -15.099  23.908 -37.181  0.00  0.00     0.237 A 
ATOM      5  C   <1> d   1     -15.321  25.571 -35.212  0.00  0.00     0.046 C 
ATOM      6  N   <1> d   1     -16.837  26.854 -36.432  0.00  0.00    -0.406 N 
ATOM      7  C   <1> d   1     -15.350  27.345 -38.368  0.00  0.00     0.036 C 
ATOM      8  C   <1> d   1     -12.994  24.568 -37.590  0.00  0.00     0.042 A 
ATOM      9  C   <1> d   1     -12.608  26.762 -36.661  0.00  0.00     0.011 A 
ATOM     10  N   <1> d   1     -13.933  23.537 -37.730  0.00  0.00    -0.326 N 
ATOM     11  O   <1> d   1     -16.101  23.218 -37.080  0.00  0.00    -0.272 OA
ATOM     12  C   <1> d   1     -16.041  26.938 -35.197  0.00  0.00     0.119 C 
ATOM     13  C   <1> d   1     -17.798  27.918 -36.798  0.00  0.00     0.122 C 
ATOM     14  C   <1> d   1     -16.415  28.350 -38.878  0.00  0.00     0.035 C 
ATOM     15  C   <1> d   1     -11.593  24.485 -38.056  0.00  0.00     0.030 A 
ATOM     16  C   <1> d   1     -11.311  26.725 -37.067  0.00  0.00     0.001 A 
ATOM     17  C   <1> d   1     -17.143  29.020 -37.673  0.00  0.00     0.012 C 
ATOM     18  C   <1> d   1     -10.783  25.546 -37.802  0.00  0.00     0.002 A 
ATOM     19  H   <1> d   1     -13.758  22.641 -38.138  0.00  0.00     0.169 HD
ENDROOT
BRANCH  14  20
ATOM     20  C   <1> d   1     -15.775  29.350 -39.836  0.00  0.00     0.042 C 
ATOM     21  C   <1> d   1     -16.052  29.321 -41.150  0.00  0.00     0.148 C 
BRANCH  21  22
ATOM     22  O   <1> d   1     -16.901  28.405 -41.644  0.00  0.00    -0.367 OA
ATOM     23  C   <1> d   1     -16.345  27.584 -42.690  0.00  0.00     0.208 C 
ENDBRANCH  21  22
BRANCH  20  24
ATOM     24  C   <1> d   1     -14.831  30.379 -39.331  0.00  0.00     0.174 C 
ATOM     25  O   <1> d   1     -15.166  31.553 -39.293  0.00  0.00    -0.646 OA
BRANCH  24  26
ATOM     26  O   <1> d   1     -13.609  30.036 -38.918  0.00  0.00    -0.773 OA
ATOM     27  H   <1> d   1     -13.198  29.385 -39.476  0.00  0.00     0.167 HD
ENDBRANCH  24  26
ENDBRANCH  20  24
ENDBRANCH  14  20
BRANCH  17  28
ATOM     28  C   <1> d   1     -18.185  30.062 -38.186  0.00  0.00     0.002 C 
ATOM     29  C   <1> d   1     -19.421  29.426 -38.875  0.00  0.00     0.005 C 
ENDBRANCH  17  28
TORSDOF 5
ENDMDL
