# Supplementary material for: Ferroptosis regulation by traditional chinese medicine for ischemic stroke intervention based on network pharmacology and data mining
Source: PLoS One. 2025 Apr 16;20(4):e0321751. doi: 10.1371/journal.pone.0321751 (PMC12002469; doi:10.1371/journal.pone.0321751)
Supplement: S7 File — (ZIP) [file pone.0321751.s007.zip › 分子对接1/AKT1/AKT1-8486/results/MOL008486_5aar_out07.pdb]

REMARK Generated by AMDock from AutoDock Vina result
MODEL        7
REMARK ENERGY   =   -4.7
HETATM   1  C   <1> d   1       6.290   9.254  -2.835  0.00  0.00           C
HETATM   2  C   <1> d   1       6.125   8.333  -4.086  0.00  0.00           C
HETATM   3  C   <1> d   1       6.268  10.779  -3.091  0.00  0.00           C
HETATM   4  C   <1> d   1       7.699   9.101  -2.267  0.00  0.00           C
HETATM   5  C   <1> d   1       5.158   8.826  -1.871  0.00  0.00           C
HETATM   6  N   <1> d   1       4.987   7.454  -3.749  0.00  0.00           N
HETATM   7  C   <1> d   1       5.859   9.088  -5.414  0.00  0.00           C
HETATM   8  C   <1> d   1       7.446  11.257  -2.836  0.00  0.00           C
HETATM   9  C   <1> d   1       5.172  11.681  -3.523  0.00  0.00           C
HETATM  10  N   <1> d   1       8.328  10.283  -2.349  0.00  0.00           N
HETATM  11  O   <1> d   1       8.167   8.064  -1.825  0.00  0.00           O
HETATM  12  C   <1> d   1       4.115   8.170  -2.804  0.00  0.00           C
HETATM  13  C   <1> d   1       4.424   6.570  -4.792  0.00  0.00           C
HETATM  14  C   <1> d   1       5.435   8.106  -6.537  0.00  0.00           C
HETATM  15  C   <1> d   1       7.800  12.681  -3.022  0.00  0.00           C
HETATM  16  C   <1> d   1       5.452  12.998  -3.702  0.00  0.00           C
HETATM  17  C   <1> d   1       4.149   7.331  -6.117  0.00  0.00           C
HETATM  18  C   <1> d   1       6.822  13.519  -3.452  0.00  0.00           C
HETATM  19  H   <1> d   1       9.273  10.443  -2.064  0.00  0.00           H
HETATM  20  C   <1> d   1       5.292   8.853  -7.858  0.00  0.00           C
HETATM  21  C   <1> d   1       5.968   8.460  -8.951  0.00  0.00           C
HETATM  22  O   <1> d   1       6.787   7.397  -8.895  0.00  0.00           O
HETATM  23  C   <1> d   1       8.179   7.710  -9.093  0.00  0.00           C
HETATM  24  C   <1> d   1       4.398  10.035  -7.964  0.00  0.00           C
HETATM  25  O   <1> d   1       4.868  11.143  -8.172  0.00  0.00           O
HETATM  26  O   <1> d   1       3.077   9.901  -7.832  0.00  0.00           O
HETATM  27  H   <1> d   1       2.820   9.036  -7.530  0.00  0.00           H
HETATM  28  C   <1> d   1       3.699   6.375  -7.264  0.00  0.00           C
HETATM  29  C   <1> d   1       2.251   6.630  -7.762  0.00  0.00           C
ENDMDL
