# Supplementary material for: Ferroptosis regulation by traditional chinese medicine for ischemic stroke intervention based on network pharmacology and data mining
Source: PLoS One. 2025 Apr 16;20(4):e0321751. doi: 10.1371/journal.pone.0321751 (PMC12002469; doi:10.1371/journal.pone.0321751)
Supplement: S7 File — (ZIP) [file pone.0321751.s007.zip › 分子对接1/AKT1/AKT1-8486/results/MOL008486_5aar_out07.pdbqt]

MODEL 1
REMARK VINA RESULT:      -4.7      0.000      0.000
REMARK  5 active torsions:
REMARK  status: ('A' for Active; 'I' for Inactive)
REMARK    1  A    between atoms: C_14  and  C_18 
REMARK    2  A    between atoms: C_17  and  C_20 
REMARK    3  A    between atoms: C_18  and  C_22 
REMARK    4  A    between atoms: C_21  and  O_24 
REMARK    5  A    between atoms: C_22  and  O_25 
ROOT
ATOM      1  C   <1> d   1       6.290   9.254  -2.835  0.00  0.00     0.092 A 
ATOM      2  C   <1> d   1       6.125   8.333  -4.086  0.00  0.00     0.102 C 
ATOM      3  C   <1> d   1       6.268  10.779  -3.091  0.00  0.00    -0.011 A 
ATOM      4  C   <1> d   1       7.699   9.101  -2.267  0.00  0.00     0.237 A 
ATOM      5  C   <1> d   1       5.158   8.826  -1.871  0.00  0.00     0.046 C 
ATOM      6  N   <1> d   1       4.987   7.454  -3.749  0.00  0.00    -0.406 N 
ATOM      7  C   <1> d   1       5.859   9.088  -5.414  0.00  0.00     0.036 C 
ATOM      8  C   <1> d   1       7.446  11.257  -2.836  0.00  0.00     0.042 A 
ATOM      9  C   <1> d   1       5.172  11.681  -3.523  0.00  0.00     0.011 A 
ATOM     10  N   <1> d   1       8.328  10.283  -2.349  0.00  0.00    -0.326 N 
ATOM     11  O   <1> d   1       8.167   8.064  -1.825  0.00  0.00    -0.272 OA
ATOM     12  C   <1> d   1       4.115   8.170  -2.804  0.00  0.00     0.119 C 
ATOM     13  C   <1> d   1       4.424   6.570  -4.792  0.00  0.00     0.122 C 
ATOM     14  C   <1> d   1       5.435   8.106  -6.537  0.00  0.00     0.035 C 
ATOM     15  C   <1> d   1       7.800  12.681  -3.022  0.00  0.00     0.030 A 
ATOM     16  C   <1> d   1       5.452  12.998  -3.702  0.00  0.00     0.001 A 
ATOM     17  C   <1> d   1       4.149   7.331  -6.117  0.00  0.00     0.012 C 
ATOM     18  C   <1> d   1       6.822  13.519  -3.452  0.00  0.00     0.002 A 
ATOM     19  H   <1> d   1       9.273  10.443  -2.064  0.00  0.00     0.169 HD
ENDROOT
BRANCH  14  20
ATOM     20  C   <1> d   1       5.292   8.853  -7.858  0.00  0.00     0.042 C 
ATOM     21  C   <1> d   1       5.968   8.460  -8.951  0.00  0.00     0.148 C 
BRANCH  21  22
ATOM     22  O   <1> d   1       6.787   7.397  -8.895  0.00  0.00    -0.367 OA
ATOM     23  C   <1> d   1       8.179   7.710  -9.093  0.00  0.00     0.208 C 
ENDBRANCH  21  22
BRANCH  20  24
ATOM     24  C   <1> d   1       4.398  10.035  -7.964  0.00  0.00     0.174 C 
ATOM     25  O   <1> d   1       4.868  11.143  -8.172  0.00  0.00    -0.646 OA
BRANCH  24  26
ATOM     26  O   <1> d   1       3.077   9.901  -7.832  0.00  0.00    -0.773 OA
ATOM     27  H   <1> d   1       2.820   9.036  -7.530  0.00  0.00     0.167 HD
ENDBRANCH  24  26
ENDBRANCH  20  24
ENDBRANCH  14  20
BRANCH  17  28
ATOM     28  C   <1> d   1       3.699   6.375  -7.264  0.00  0.00     0.002 C 
ATOM     29  C   <1> d   1       2.251   6.630  -7.762  0.00  0.00     0.005 C 
ENDBRANCH  17  28
TORSDOF 5
ENDMDL
