# Supplementary material for: Ferroptosis regulation by traditional chinese medicine for ischemic stroke intervention based on network pharmacology and data mining
Source: PLoS One. 2025 Apr 16;20(4):e0321751. doi: 10.1371/journal.pone.0321751 (PMC12002469; doi:10.1371/journal.pone.0321751)
Supplement: S7 File — (ZIP) [file pone.0321751.s007.zip › 分子对接1/AKT1/AKT1-8486/results/MOL008486_5aar_out08.pdb]

REMARK Generated by AMDock from AutoDock Vina result
MODEL        8
REMARK ENERGY   =   -5.0
HETATM   1  C   <1> d   1     -23.527  22.940 -20.187  0.00  0.00           C
HETATM   2  C   <1> d   1     -22.885  21.951 -19.163  0.00  0.00           C
HETATM   3  C   <1> d   1     -23.556  24.433 -19.783  0.00  0.00           C
HETATM   4  C   <1> d   1     -25.025  22.665 -20.296  0.00  0.00           C
HETATM   5  C   <1> d   1     -22.736  22.725 -21.500  0.00  0.00           C
HETATM   6  N   <1> d   1     -21.846  21.242 -19.936  0.00  0.00           N
HETATM   7  C   <1> d   1     -22.269  22.627 -17.911  0.00  0.00           C
HETATM   8  C   <1> d   1     -24.790  24.786 -19.600  0.00  0.00           C
HETATM   9  C   <1> d   1     -22.462  25.422 -19.621  0.00  0.00           C
HETATM  10  N   <1> d   1     -25.694  23.755 -19.890  0.00  0.00           N
HETATM  11  O   <1> d   1     -25.518  21.618 -20.681  0.00  0.00           O
HETATM  12  C   <1> d   1     -21.395  22.127 -21.023  0.00  0.00           C
HETATM  13  C   <1> d   1     -20.900  20.353 -19.229  0.00  0.00           C
HETATM  14  C   <1> d   1     -21.419  21.619 -17.095  0.00  0.00           C
HETATM  15  C   <1> d   1     -25.187  26.139 -19.154  0.00  0.00           C
HETATM  16  C   <1> d   1     -22.783  26.679 -19.217  0.00  0.00           C
HETATM  17  C   <1> d   1     -20.277  21.037 -17.982  0.00  0.00           C
HETATM  18  C   <1> d   1     -24.200  27.052 -18.963  0.00  0.00           C
HETATM  19  H   <1> d   1     -26.691  23.824 -19.843  0.00  0.00           H
HETATM  20  C   <1> d   1     -20.921  22.273 -15.811  0.00  0.00           C
HETATM  21  C   <1> d   1     -21.058  21.659 -14.624  0.00  0.00           C
HETATM  22  O   <1> d   1     -21.642  20.452 -14.550  0.00  0.00           O
HETATM  23  C   <1> d   1     -22.858  20.428 -13.778  0.00  0.00           C
HETATM  24  C   <1> d   1     -20.270  23.608 -15.848  0.00  0.00           C
HETATM  25  O   <1> d   1     -20.580  24.465 -15.035  0.00  0.00           O
HETATM  26  O   <1> d   1     -19.343  23.886 -16.768  0.00  0.00           O
HETATM  27  H   <1> d   1     -18.900  24.712 -16.608  0.00  0.00           H
HETATM  28  C   <1> d   1     -19.397  20.055 -17.149  0.00  0.00           C
HETATM  29  C   <1> d   1     -19.010  18.759 -17.911  0.00  0.00           C
ENDMDL
