# Supplementary material for: Ferroptosis regulation by traditional chinese medicine for ischemic stroke intervention based on network pharmacology and data mining
Source: PLoS One. 2025 Apr 16;20(4):e0321751. doi: 10.1371/journal.pone.0321751 (PMC12002469; doi:10.1371/journal.pone.0321751)
Supplement: S7 File — (ZIP) [file pone.0321751.s007.zip › 分子对接1/AKT1/AKT1-8486/results/MOL008486_5aar_out08.pdbqt]

MODEL 1
REMARK VINA RESULT:      -5.0      0.000      0.000
REMARK  5 active torsions:
REMARK  status: ('A' for Active; 'I' for Inactive)
REMARK    1  A    between atoms: C_14  and  C_18 
REMARK    2  A    between atoms: C_17  and  C_20 
REMARK    3  A    between atoms: C_18  and  C_22 
REMARK    4  A    between atoms: C_21  and  O_24 
REMARK    5  A    between atoms: C_22  and  O_25 
ROOT
ATOM      1  C   <1> d   1     -23.527  22.940 -20.187  0.00  0.00     0.092 A 
ATOM      2  C   <1> d   1     -22.885  21.951 -19.163  0.00  0.00     0.102 C 
ATOM      3  C   <1> d   1     -23.556  24.433 -19.783  0.00  0.00    -0.011 A 
ATOM      4  C   <1> d   1     -25.025  22.665 -20.296  0.00  0.00     0.237 A 
ATOM      5  C   <1> d   1     -22.736  22.725 -21.500  0.00  0.00     0.046 C 
ATOM      6  N   <1> d   1     -21.846  21.242 -19.936  0.00  0.00    -0.406 N 
ATOM      7  C   <1> d   1     -22.269  22.627 -17.911  0.00  0.00     0.036 C 
ATOM      8  C   <1> d   1     -24.790  24.786 -19.600  0.00  0.00     0.042 A 
ATOM      9  C   <1> d   1     -22.462  25.422 -19.621  0.00  0.00     0.011 A 
ATOM     10  N   <1> d   1     -25.694  23.755 -19.890  0.00  0.00    -0.326 N 
ATOM     11  O   <1> d   1     -25.518  21.618 -20.681  0.00  0.00    -0.272 OA
ATOM     12  C   <1> d   1     -21.395  22.127 -21.023  0.00  0.00     0.119 C 
ATOM     13  C   <1> d   1     -20.900  20.353 -19.229  0.00  0.00     0.122 C 
ATOM     14  C   <1> d   1     -21.419  21.619 -17.095  0.00  0.00     0.035 C 
ATOM     15  C   <1> d   1     -25.187  26.139 -19.154  0.00  0.00     0.030 A 
ATOM     16  C   <1> d   1     -22.783  26.679 -19.217  0.00  0.00     0.001 A 
ATOM     17  C   <1> d   1     -20.277  21.037 -17.982  0.00  0.00     0.012 C 
ATOM     18  C   <1> d   1     -24.200  27.052 -18.963  0.00  0.00     0.002 A 
ATOM     19  H   <1> d   1     -26.691  23.824 -19.843  0.00  0.00     0.169 HD
ENDROOT
BRANCH  14  20
ATOM     20  C   <1> d   1     -20.921  22.273 -15.811  0.00  0.00     0.042 C 
ATOM     21  C   <1> d   1     -21.058  21.659 -14.624  0.00  0.00     0.148 C 
BRANCH  21  22
ATOM     22  O   <1> d   1     -21.642  20.452 -14.550  0.00  0.00    -0.367 OA
ATOM     23  C   <1> d   1     -22.858  20.428 -13.778  0.00  0.00     0.208 C 
ENDBRANCH  21  22
BRANCH  20  24
ATOM     24  C   <1> d   1     -20.270  23.608 -15.848  0.00  0.00     0.174 C 
ATOM     25  O   <1> d   1     -20.580  24.465 -15.035  0.00  0.00    -0.646 OA
BRANCH  24  26
ATOM     26  O   <1> d   1     -19.343  23.886 -16.768  0.00  0.00    -0.773 OA
ATOM     27  H   <1> d   1     -18.900  24.712 -16.608  0.00  0.00     0.167 HD
ENDBRANCH  24  26
ENDBRANCH  20  24
ENDBRANCH  14  20
BRANCH  17  28
ATOM     28  C   <1> d   1     -19.397  20.055 -17.149  0.00  0.00     0.002 C 
ATOM     29  C   <1> d   1     -19.010  18.759 -17.911  0.00  0.00     0.005 C 
ENDBRANCH  17  28
TORSDOF 5
ENDMDL
