# Supplementary material for: Ferroptosis regulation by traditional chinese medicine for ischemic stroke intervention based on network pharmacology and data mining
Source: PLoS One. 2025 Apr 16;20(4):e0321751. doi: 10.1371/journal.pone.0321751 (PMC12002469; doi:10.1371/journal.pone.0321751)
Supplement: S7 File — (ZIP) [file pone.0321751.s007.zip › 分子对接1/AKT1/AKT1-8486/results/MOL008486_5aar_out09.pdb]

REMARK Generated by AMDock from AutoDock Vina result
MODEL        9
REMARK ENERGY   =   -4.7
HETATM   1  C   <1> d   1       6.080  10.769  -7.346  0.00  0.00           C
HETATM   2  C   <1> d   1       6.562  10.023  -6.061  0.00  0.00           C
HETATM   3  C   <1> d   1       5.019  10.046  -8.209  0.00  0.00           C
HETATM   4  C   <1> d   1       7.227  10.853  -8.351  0.00  0.00           C
HETATM   5  C   <1> d   1       5.562  12.138  -6.843  0.00  0.00           C
HETATM   6  N   <1> d   1       6.334  10.988  -4.967  0.00  0.00           N
HETATM   7  C   <1> d   1       5.827   8.689  -5.774  0.00  0.00           C
HETATM   8  C   <1> d   1       5.561   9.723  -9.342  0.00  0.00           C
HETATM   9  C   <1> d   1       3.594   9.730  -7.943  0.00  0.00           C
HETATM  10  N   <1> d   1       6.880  10.182  -9.459  0.00  0.00           N
HETATM  11  O   <1> d   1       8.284  11.432  -8.159  0.00  0.00           O
HETATM  12  C   <1> d   1       5.228  11.877  -5.358  0.00  0.00           C
HETATM  13  C   <1> d   1       6.504  10.546  -3.567  0.00  0.00           C
HETATM  14  C   <1> d   1       6.162   8.161  -4.355  0.00  0.00           C
HETATM  15  C   <1> d   1       4.846   8.970 -10.395  0.00  0.00           C
HETATM  16  C   <1> d   1       2.898   9.043  -8.887  0.00  0.00           C
HETATM  17  C   <1> d   1       5.758   9.215  -3.280  0.00  0.00           C
HETATM  18  C   <1> d   1       3.551   8.637 -10.160  0.00  0.00           C
HETATM  19  H   <1> d   1       7.468  10.067 -10.260  0.00  0.00           H
HETATM  20  C   <1> d   1       5.522   6.794  -4.139  0.00  0.00           C
HETATM  21  C   <1> d   1       6.277   5.705  -3.915  0.00  0.00           C
HETATM  22  O   <1> d   1       7.616   5.806  -3.878  0.00  0.00           O
HETATM  23  C   <1> d   1       8.294   5.072  -4.917  0.00  0.00           C
HETATM  24  C   <1> d   1       4.046   6.639  -4.172  0.00  0.00           C
HETATM  25  O   <1> d   1       3.430   6.397  -3.145  0.00  0.00           O
HETATM  26  O   <1> d   1       3.375   6.761  -5.320  0.00  0.00           O
HETATM  27  H   <1> d   1       2.511   7.142  -5.206  0.00  0.00           H
HETATM  28  C   <1> d   1       6.057   8.668  -1.850  0.00  0.00           C
HETATM  29  C   <1> d   1       4.819   8.648  -0.914  0.00  0.00           C
ENDMDL
