# Supplementary material for: Ferroptosis regulation by traditional chinese medicine for ischemic stroke intervention based on network pharmacology and data mining
Source: PLoS One. 2025 Apr 16;20(4):e0321751. doi: 10.1371/journal.pone.0321751 (PMC12002469; doi:10.1371/journal.pone.0321751)
Supplement: S7 File — (ZIP) [file pone.0321751.s007.zip › 分子对接1/AKT1/AKT1-8486/results/MOL008486_5aar_out09.pdbqt]

MODEL 1
REMARK VINA RESULT:      -4.7      0.000      0.000
REMARK  5 active torsions:
REMARK  status: ('A' for Active; 'I' for Inactive)
REMARK    1  A    between atoms: C_14  and  C_18 
REMARK    2  A    between atoms: C_17  and  C_20 
REMARK    3  A    between atoms: C_18  and  C_22 
REMARK    4  A    between atoms: C_21  and  O_24 
REMARK    5  A    between atoms: C_22  and  O_25 
ROOT
ATOM      1  C   <1> d   1       6.080  10.769  -7.346  0.00  0.00     0.092 A 
ATOM      2  C   <1> d   1       6.562  10.023  -6.061  0.00  0.00     0.102 C 
ATOM      3  C   <1> d   1       5.019  10.046  -8.209  0.00  0.00    -0.011 A 
ATOM      4  C   <1> d   1       7.227  10.853  -8.351  0.00  0.00     0.237 A 
ATOM      5  C   <1> d   1       5.562  12.138  -6.843  0.00  0.00     0.046 C 
ATOM      6  N   <1> d   1       6.334  10.988  -4.967  0.00  0.00    -0.406 N 
ATOM      7  C   <1> d   1       5.827   8.689  -5.774  0.00  0.00     0.036 C 
ATOM      8  C   <1> d   1       5.561   9.723  -9.342  0.00  0.00     0.042 A 
ATOM      9  C   <1> d   1       3.594   9.730  -7.943  0.00  0.00     0.011 A 
ATOM     10  N   <1> d   1       6.880  10.182  -9.459  0.00  0.00    -0.326 N 
ATOM     11  O   <1> d   1       8.284  11.432  -8.159  0.00  0.00    -0.272 OA
ATOM     12  C   <1> d   1       5.228  11.877  -5.358  0.00  0.00     0.119 C 
ATOM     13  C   <1> d   1       6.504  10.546  -3.567  0.00  0.00     0.122 C 
ATOM     14  C   <1> d   1       6.162   8.161  -4.355  0.00  0.00     0.035 C 
ATOM     15  C   <1> d   1       4.846   8.970 -10.395  0.00  0.00     0.030 A 
ATOM     16  C   <1> d   1       2.898   9.043  -8.887  0.00  0.00     0.001 A 
ATOM     17  C   <1> d   1       5.758   9.215  -3.280  0.00  0.00     0.012 C 
ATOM     18  C   <1> d   1       3.551   8.637 -10.160  0.00  0.00     0.002 A 
ATOM     19  H   <1> d   1       7.468  10.067 -10.260  0.00  0.00     0.169 HD
ENDROOT
BRANCH  14  20
ATOM     20  C   <1> d   1       5.522   6.794  -4.139  0.00  0.00     0.042 C 
ATOM     21  C   <1> d   1       6.277   5.705  -3.915  0.00  0.00     0.148 C 
BRANCH  21  22
ATOM     22  O   <1> d   1       7.616   5.806  -3.878  0.00  0.00    -0.367 OA
ATOM     23  C   <1> d   1       8.294   5.072  -4.917  0.00  0.00     0.208 C 
ENDBRANCH  21  22
BRANCH  20  24
ATOM     24  C   <1> d   1       4.046   6.639  -4.172  0.00  0.00     0.174 C 
ATOM     25  O   <1> d   1       3.430   6.397  -3.145  0.00  0.00    -0.646 OA
BRANCH  24  26
ATOM     26  O   <1> d   1       3.375   6.761  -5.320  0.00  0.00    -0.773 OA
ATOM     27  H   <1> d   1       2.511   7.142  -5.206  0.00  0.00     0.167 HD
ENDBRANCH  24  26
ENDBRANCH  20  24
ENDBRANCH  14  20
BRANCH  17  28
ATOM     28  C   <1> d   1       6.057   8.668  -1.850  0.00  0.00     0.002 C 
ATOM     29  C   <1> d   1       4.819   8.648  -0.914  0.00  0.00     0.005 C 
ENDBRANCH  17  28
TORSDOF 5
ENDMDL
