# Supplementary material for: Ferroptosis regulation by traditional chinese medicine for ischemic stroke intervention based on network pharmacology and data mining
Source: PLoS One. 2025 Apr 16;20(4):e0321751. doi: 10.1371/journal.pone.0321751 (PMC12002469; doi:10.1371/journal.pone.0321751)
Supplement: S7 File — (ZIP) [file pone.0321751.s007.zip › 分子对接1/AKT1/AKT1-8486/results/MOL008486_5aar_out10.pdb]

REMARK Generated by AMDock from AutoDock Vina result
MODEL       10
REMARK ENERGY   =   -5.3
HETATM   1  C   <1> d   1     -14.954  -2.096   7.617  0.00  0.00           C
HETATM   2  C   <1> d   1     -14.116  -3.353   7.222  0.00  0.00           C
HETATM   3  C   <1> d   1     -14.893  -0.891   6.649  0.00  0.00           C
HETATM   4  C   <1> d   1     -14.362  -1.458   8.872  0.00  0.00           C
HETATM   5  C   <1> d   1     -16.402  -2.616   7.782  0.00  0.00           C
HETATM   6  N   <1> d   1     -15.090  -4.462   7.228  0.00  0.00           N
HETATM   7  C   <1> d   1     -13.409  -3.252   5.846  0.00  0.00           C
HETATM   8  C   <1> d   1     -14.284   0.086   7.245  0.00  0.00           C
HETATM   9  C   <1> d   1     -15.415  -0.719   5.271  0.00  0.00           C
HETATM  10  N   <1> d   1     -13.946  -0.218   8.571  0.00  0.00           N
HETATM  11  O   <1> d   1     -14.278  -2.002   9.961  0.00  0.00           O
HETATM  12  C   <1> d   1     -16.422  -3.909   6.936  0.00  0.00           C
HETATM  13  C   <1> d   1     -14.680  -5.786   6.711  0.00  0.00           C
HETATM  14  C   <1> d   1     -12.839  -4.627   5.411  0.00  0.00           C
HETATM  15  C   <1> d   1     -14.003   1.383   6.592  0.00  0.00           C
HETATM  16  C   <1> d   1     -15.183   0.459   4.635  0.00  0.00           C
HETATM  17  C   <1> d   1     -13.983  -5.683   5.328  0.00  0.00           C
HETATM  18  C   <1> d   1     -14.439   1.551   5.317  0.00  0.00           C
HETATM  19  H   <1> d   1     -13.499   0.402   9.215  0.00  0.00           H
HETATM  20  C   <1> d   1     -12.051  -4.480   4.114  0.00  0.00           C
HETATM  21  C   <1> d   1     -10.730  -4.725   4.076  0.00  0.00           C
HETATM  22  O   <1> d   1     -10.080  -5.106   5.188  0.00  0.00           O
HETATM  23  C   <1> d   1      -9.068  -6.108   4.969  0.00  0.00           C
HETATM  24  C   <1> d   1     -12.730  -4.061   2.861  0.00  0.00           C
HETATM  25  O   <1> d   1     -13.169  -4.901   2.090  0.00  0.00           O
HETATM  26  O   <1> d   1     -12.868  -2.767   2.563  0.00  0.00           O
HETATM  27  H   <1> d   1     -13.672  -2.580   2.090  0.00  0.00           H
HETATM  28  C   <1> d   1     -13.416  -7.054   4.850  0.00  0.00           C
HETATM  29  C   <1> d   1     -12.457  -7.727   5.869  0.00  0.00           C
ENDMDL
