# Supplementary material for: Ferroptosis regulation by traditional chinese medicine for ischemic stroke intervention based on network pharmacology and data mining
Source: PLoS One. 2025 Apr 16;20(4):e0321751. doi: 10.1371/journal.pone.0321751 (PMC12002469; doi:10.1371/journal.pone.0321751)
Supplement: S7 File — (ZIP) [file pone.0321751.s007.zip › 分子对接1/AKT1/AKT1-8486/results/MOL008486_5aar_out10.pdbqt]

MODEL 1
REMARK VINA RESULT:      -5.3      0.000      0.000
REMARK  5 active torsions:
REMARK  status: ('A' for Active; 'I' for Inactive)
REMARK    1  A    between atoms: C_14  and  C_18 
REMARK    2  A    between atoms: C_17  and  C_20 
REMARK    3  A    between atoms: C_18  and  C_22 
REMARK    4  A    between atoms: C_21  and  O_24 
REMARK    5  A    between atoms: C_22  and  O_25 
ROOT
ATOM      1  C   <1> d   1     -14.954  -2.096   7.617  0.00  0.00     0.092 A 
ATOM      2  C   <1> d   1     -14.116  -3.353   7.222  0.00  0.00     0.102 C 
ATOM      3  C   <1> d   1     -14.893  -0.891   6.649  0.00  0.00    -0.011 A 
ATOM      4  C   <1> d   1     -14.362  -1.458   8.872  0.00  0.00     0.237 A 
ATOM      5  C   <1> d   1     -16.402  -2.616   7.782  0.00  0.00     0.046 C 
ATOM      6  N   <1> d   1     -15.090  -4.462   7.228  0.00  0.00    -0.406 N 
ATOM      7  C   <1> d   1     -13.409  -3.252   5.846  0.00  0.00     0.036 C 
ATOM      8  C   <1> d   1     -14.284   0.086   7.245  0.00  0.00     0.042 A 
ATOM      9  C   <1> d   1     -15.415  -0.719   5.271  0.00  0.00     0.011 A 
ATOM     10  N   <1> d   1     -13.946  -0.218   8.571  0.00  0.00    -0.326 N 
ATOM     11  O   <1> d   1     -14.278  -2.002   9.961  0.00  0.00    -0.272 OA
ATOM     12  C   <1> d   1     -16.422  -3.909   6.936  0.00  0.00     0.119 C 
ATOM     13  C   <1> d   1     -14.680  -5.786   6.711  0.00  0.00     0.122 C 
ATOM     14  C   <1> d   1     -12.839  -4.627   5.411  0.00  0.00     0.035 C 
ATOM     15  C   <1> d   1     -14.003   1.383   6.592  0.00  0.00     0.030 A 
ATOM     16  C   <1> d   1     -15.183   0.459   4.635  0.00  0.00     0.001 A 
ATOM     17  C   <1> d   1     -13.983  -5.683   5.328  0.00  0.00     0.012 C 
ATOM     18  C   <1> d   1     -14.439   1.551   5.317  0.00  0.00     0.002 A 
ATOM     19  H   <1> d   1     -13.499   0.402   9.215  0.00  0.00     0.169 HD
ENDROOT
BRANCH  14  20
ATOM     20  C   <1> d   1     -12.051  -4.480   4.114  0.00  0.00     0.042 C 
ATOM     21  C   <1> d   1     -10.730  -4.725   4.076  0.00  0.00     0.148 C 
BRANCH  21  22
ATOM     22  O   <1> d   1     -10.080  -5.106   5.188  0.00  0.00    -0.367 OA
ATOM     23  C   <1> d   1      -9.068  -6.108   4.969  0.00  0.00     0.208 C 
ENDBRANCH  21  22
BRANCH  20  24
ATOM     24  C   <1> d   1     -12.730  -4.061   2.861  0.00  0.00     0.174 C 
ATOM     25  O   <1> d   1     -13.169  -4.901   2.090  0.00  0.00    -0.646 OA
BRANCH  24  26
ATOM     26  O   <1> d   1     -12.868  -2.767   2.563  0.00  0.00    -0.773 OA
ATOM     27  H   <1> d   1     -13.672  -2.580   2.090  0.00  0.00     0.167 HD
ENDBRANCH  24  26
ENDBRANCH  20  24
ENDBRANCH  14  20
BRANCH  17  28
ATOM     28  C   <1> d   1     -13.416  -7.054   4.850  0.00  0.00     0.002 C 
ATOM     29  C   <1> d   1     -12.457  -7.727   5.869  0.00  0.00     0.005 C 
ENDBRANCH  17  28
TORSDOF 5
ENDMDL
