# Supplementary material for: Ferroptosis regulation by traditional chinese medicine for ischemic stroke intervention based on network pharmacology and data mining
Source: PLoS One. 2025 Apr 16;20(4):e0321751. doi: 10.1371/journal.pone.0321751 (PMC12002469; doi:10.1371/journal.pone.0321751)
Supplement: S7 File — (ZIP) [file pone.0321751.s007.zip › 分子对接1/AKT1/AKT1_0006/AKT1_0006.log]

Welcome to AMDock
Version 1.5.2 For Windows and Linux

AMDOCK: Defining Initial Parameters...
AMDOCK: DOCKING_PROGRAM: AutoDock Vina
AMDOCK: WDIR: D:\fenziduijie\xiugaiban\amdock\AKT1\AKT1_0006
AMDOCK: MODE: SIMPLE
AMDOCK: TARGET: 5aar
AMDOCK: TARGET (Hetero): []
AMDOCK: TARGET (Zn atoms): []
AMDOCK: LIGAND: MOL000006
AMDOCK: LIGAND (heavy_atoms): 21
AMDOCK: Defining Initial Parameters... Done 
AMDOCK: Prepare Initial Files...
AMDOCK: Running PDB2PQR for Target...


--------------------------
PDB2PQR - a Python-based structural conversion utility
--------------------------
Please cite your use of PDB2PQR as:
  Dolinsky TJ, Nielsen JE, McCammon JA, Baker NA.
  PDB2PQR: an automated pipeline for the setup, execution,
  and analysis of Poisson-Boltzmann electrostatics calculations.
  Nucleic Acids Research 32 W665-W667 (2004).

Beginning PDB2PQR...

Parsed Amino Acid definition file.
Created protein object -
	Number of residues in protein: 187
	Number of atoms in protein   : 1428
Setting the termini... 
	PATCH INFO: LEU A 518 patched with NTERM
	PATCH INFO: GLU A 702 patched with CTERM
Done.
	PATCH INFO: PRO A 519 patched with PEPTIDE
	PATCH INFO: LEU A 520 patched with PEPTIDE
	PATCH INFO: ASN A 521 patched with PEPTIDE
	PATCH INFO: LEU A 522 patched with PEPTIDE
	PATCH INFO: CYS A 523 patched with PEPTIDE
	PATCH INFO: PHE A 524 patched with PEPTIDE
	PATCH INFO: ALA A 525 patched with PEPTIDE
	PATCH INFO: ALA A 526 patched with PEPTIDE
	PATCH INFO: ILE A 527 patched with PEPTIDE
	PATCH INFO: ARG A 528 patched with PEPTIDE
	PATCH INFO: GLU A 529 patched with PEPTIDE
	PATCH INFO: ASP A 530 patched with PEPTIDE
	PATCH INFO: ASP A 531 patched with PEPTIDE
	PATCH INFO: LEU A 532 patched with PEPTIDE
	PATCH INFO: LEU A 533 patched with PEPTIDE
	PATCH INFO: LEU A 534 patched with PEPTIDE
	PATCH INFO: HIS A 535 patched with PEPTIDE
	PATCH INFO: GLN A 536 patched with PEPTIDE
	PATCH INFO: LEU A 537 patched with PEPTIDE
	PATCH INFO: LEU A 538 patched with PEPTIDE
	PATCH INFO: LYS A 539 patched with PEPTIDE
	PATCH INFO: ARG A 540 patched with PEPTIDE
	PATCH INFO: GLY A 541 patched with PEPTIDE
	PATCH INFO: LEU A 542 patched with PEPTIDE
	PATCH INFO: ASP A 543 patched with PEPTIDE
	PATCH INFO: PRO A 544 patched with PEPTIDE
	PATCH INFO: ASN A 545 patched with PEPTIDE
	PATCH INFO: GLU A 546 patched with PEPTIDE
	PATCH INFO: SER A 547 patched with PEPTIDE
	PATCH INFO: ASP A 548 patched with PEPTIDE
	PATCH INFO: ASN A 549 patched with PEPTIDE
	PATCH INFO: ASN A 550 patched with PEPTIDE
	PATCH INFO: GLY A 551 patched with PEPTIDE
	PATCH INFO: ARG A 552 patched with PEPTIDE
	PATCH INFO: THR A 553 patched with PEPTIDE
	PATCH INFO: PRO A 554 patched with PEPTIDE
	PATCH INFO: LEU A 555 patched with PEPTIDE
	PATCH INFO: HIS A 556 patched with PEPTIDE
	PATCH INFO: ILE A 557 patched with PEPTIDE
	PATCH INFO: ALA A 558 patched with PEPTIDE
	PATCH INFO: ALA A 559 patched with PEPTIDE
	PATCH INFO: SER A 560 patched with PEPTIDE
	PATCH INFO: LYS A 561 patched with PEPTIDE
	PATCH INFO: GLY A 562 patched with PEPTIDE
	PATCH INFO: THR A 563 patched with PEPTIDE
	PATCH INFO: LEU A 564 patched with PEPTIDE
	PATCH INFO: ASN A 565 patched with PEPTIDE
	PATCH INFO: CYS A 566 patched with PEPTIDE
	PATCH INFO: VAL A 567 patched with PEPTIDE
	PATCH INFO: LEU A 568 patched with PEPTIDE
	PATCH INFO: LEU A 569 patched with PEPTIDE
	PATCH INFO: LEU A 570 patched with PEPTIDE
	PATCH INFO: LEU A 571 patched with PEPTIDE
	PATCH INFO: GLU A 572 patched with PEPTIDE
	PATCH INFO: TYR A 573 patched with PEPTIDE
	PATCH INFO: HIS A 574 patched with PEPTIDE
	PATCH INFO: ALA A 575 patched with PEPTIDE
	PATCH INFO: ASP A 576 patched with PEPTIDE
	PATCH INFO: PRO A 577 patched with PEPTIDE
	PATCH INFO: ASN A 578 patched with PEPTIDE
	PATCH INFO: CYS A 579 patched with PEPTIDE
	PATCH INFO: ARG A 580 patched with PEPTIDE
	PATCH INFO: ASP A 581 patched with PEPTIDE
	PATCH INFO: ALA A 582 patched with PEPTIDE
	PATCH INFO: GLU A 583 patched with PEPTIDE
	PATCH INFO: GLY A 584 patched with PEPTIDE
	PATCH INFO: SER A 585 patched with PEPTIDE
	PATCH INFO: VAL A 586 patched with PEPTIDE
	PATCH INFO: PRO A 587 patched with PEPTIDE
	PATCH INFO: LEU A 588 patched with PEPTIDE
	PATCH INFO: TRP A 589 patched with PEPTIDE
	PATCH INFO: GLU A 590 patched with PEPTIDE
	PATCH INFO: ALA A 591 patched with PEPTIDE
	PATCH INFO: MET A 592 patched with PEPTIDE
	PATCH INFO: VAL A 593 patched with PEPTIDE
	PATCH INFO: GLU A 594 patched with PEPTIDE
	PATCH INFO: GLY A 595 patched with PEPTIDE
	PATCH INFO: HIS A 596 patched with PEPTIDE
	PATCH INFO: GLU A 597 patched with PEPTIDE
	PATCH INFO: LYS A 598 patched with PEPTIDE
	PATCH INFO: VAL A 599 patched with PEPTIDE
	PATCH INFO: VAL A 600 patched with PEPTIDE
	PATCH INFO: LYS A 601 patched with PEPTIDE
	PATCH INFO: VAL A 602 patched with PEPTIDE
	PATCH INFO: LEU A 603 patched with PEPTIDE
	PATCH INFO: LEU A 604 patched with PEPTIDE
	PATCH INFO: GLU A 605 patched with PEPTIDE
	PATCH INFO: HIS A 606 patched with PEPTIDE
	PATCH INFO: GLY A 607 patched with PEPTIDE
	PATCH INFO: SER A 608 patched with PEPTIDE
	PATCH INFO: THR A 609 patched with PEPTIDE
	PATCH INFO: ILE A 610 patched with PEPTIDE
	PATCH INFO: ASP A 611 patched with PEPTIDE
	PATCH INFO: ALA A 612 patched with PEPTIDE
	PATCH INFO: GLY A 613 patched with PEPTIDE
	PATCH INFO: ASP A 614 patched with PEPTIDE
	PATCH INFO: VAL A 615 patched with PEPTIDE
	PATCH INFO: GLY A 616 patched with PEPTIDE
	PATCH INFO: HIS A 617 patched with PEPTIDE
	PATCH INFO: PHE A 618 patched with PEPTIDE
	PATCH INFO: ALA A 619 patched with PEPTIDE
	PATCH INFO: CYS A 620 patched with PEPTIDE
	PATCH INFO: THR A 621 patched with PEPTIDE
	PATCH INFO: ALA A 622 patched with PEPTIDE
	PATCH INFO: ALA A 623 patched with PEPTIDE
	PATCH INFO: GLU A 624 patched with PEPTIDE
	PATCH INFO: GLN A 625 patched with PEPTIDE
	PATCH INFO: GLY A 626 patched with PEPTIDE
	PATCH INFO: ASN A 627 patched with PEPTIDE
	PATCH INFO: LEU A 628 patched with PEPTIDE
	PATCH INFO: LYS A 629 patched with PEPTIDE
	PATCH INFO: LEU A 630 patched with PEPTIDE
	PATCH INFO: LEU A 631 patched with PEPTIDE
	PATCH INFO: LYS A 632 patched with PEPTIDE
	PATCH INFO: GLU A 633 patched with PEPTIDE
	PATCH INFO: ILE A 634 patched with PEPTIDE
	PATCH INFO: VAL A 635 patched with PEPTIDE
	PATCH INFO: LEU A 636 patched with PEPTIDE
	PATCH INFO: HIS A 637 patched with PEPTIDE
	PATCH INFO: GLY A 638 patched with PEPTIDE
	PATCH INFO: GLY A 639 patched with PEPTIDE
	PATCH INFO: ASP A 640 patched with PEPTIDE
	PATCH INFO: VAL A 641 patched with PEPTIDE
	PATCH INFO: THR A 642 patched with PEPTIDE
	PATCH INFO: ARG A 643 patched with PEPTIDE
	PATCH INFO: PRO A 644 patched with PEPTIDE
	PATCH INFO: ARG A 645 patched with PEPTIDE
	PATCH INFO: ALA A 646 patched with PEPTIDE
	PATCH INFO: THR A 647 patched with PEPTIDE
	PATCH INFO: GLY A 648 patched with PEPTIDE
	PATCH INFO: THR A 649 patched with PEPTIDE
	PATCH INFO: SER A 650 patched with PEPTIDE
	PATCH INFO: ALA A 651 patched with PEPTIDE
	PATCH INFO: LEU A 652 patched with PEPTIDE
	PATCH INFO: HIS A 653 patched with PEPTIDE
	PATCH INFO: THR A 654 patched with PEPTIDE
	PATCH INFO: ALA A 655 patched with PEPTIDE
	PATCH INFO: VAL A 656 patched with PEPTIDE
	PATCH INFO: CYS A 657 patched with PEPTIDE
	PATCH INFO: GLU A 658 patched with PEPTIDE
	PATCH INFO: GLU A 659 patched with PEPTIDE
	PATCH INFO: ASN A 660 patched with PEPTIDE
	PATCH INFO: ILE A 661 patched with PEPTIDE
	PATCH INFO: GLU A 662 patched with PEPTIDE
	PATCH INFO: MET A 663 patched with PEPTIDE
	PATCH INFO: VAL A 664 patched with PEPTIDE
	PATCH INFO: LYS A 665 patched with PEPTIDE
	PATCH INFO: TYR A 666 patched with PEPTIDE
	PATCH INFO: LEU A 667 patched with PEPTIDE
	PATCH INFO: LEU A 668 patched with PEPTIDE
	PATCH INFO: GLU A 669 patched with PEPTIDE
	PATCH INFO: GLN A 670 patched with PEPTIDE
	PATCH INFO: GLY A 671 patched with PEPTIDE
	PATCH INFO: ALA A 672 patched with PEPTIDE
	PATCH INFO: ASP A 673 patched with PEPTIDE
	PATCH INFO: VAL A 674 patched with PEPTIDE
	PATCH INFO: ASN A 675 patched with PEPTIDE
	PATCH INFO: LYS A 676 patched with PEPTIDE
	PATCH INFO: GLN A 677 patched with PEPTIDE
	PATCH INFO: ASP A 678 patched with PEPTIDE
	PATCH INFO: MET A 679 patched with PEPTIDE
	PATCH INFO: HIS A 680 patched with PEPTIDE
	PATCH INFO: GLY A 681 patched with PEPTIDE
	PATCH INFO: TRP A 682 patched with PEPTIDE
	PATCH INFO: THR A 683 patched with PEPTIDE
	PATCH INFO: PRO A 684 patched with PEPTIDE
	PATCH INFO: ARG A 685 patched with PEPTIDE
	PATCH INFO: ASP A 686 patched with PEPTIDE
	PATCH INFO: LEU A 687 patched with PEPTIDE
	PATCH INFO: ALA A 688 patched with PEPTIDE
	PATCH INFO: GLU A 689 patched with PEPTIDE
	PATCH INFO: GLN A 690 patched with PEPTIDE
	PATCH INFO: GLN A 691 patched with PEPTIDE
	PATCH INFO: GLY A 692 patched with PEPTIDE
	PATCH INFO: HIS A 693 patched with PEPTIDE
	PATCH INFO: GLU A 694 patched with PEPTIDE
	PATCH INFO: ASP A 695 patched with PEPTIDE
	PATCH INFO: ILE A 696 patched with PEPTIDE
	PATCH INFO: LYS A 697 patched with PEPTIDE
	PATCH INFO: ALA A 698 patched with PEPTIDE
	PATCH INFO: LEU A 699 patched with PEPTIDE
	PATCH INFO: PHE A 700 patched with PEPTIDE
	PATCH INFO: ARG A 701 patched with PEPTIDE
Checking for missing heavy atoms... 
	Missing OXT in GLU A 702
Missing 1 out of 1427 heavy atoms (0.07 percent) - Will attempt to repair.
Rebuilding missing heavy atoms... 
	Added OXT to GLU A 702 at coordinates -10.768 27.957 -40.361
Done.
Updating SS bridges...
	CYS A 579 is a free cysteine
	CYS A 657 is a free cysteine
	CYS A 620 is a free cysteine
	CYS A 566 is a free cysteine
	CYS A 523 is a free cysteine
Done.
Checking if we must debump any residues... 
Done.
Running PROPKA and applying at pH 7.40... 
Applying pKa values at a pH of 7.40:
{'ARG 528 A': 12.014816792035631,
 'ARG 540 A': 12.363943199380818,
 'ARG 552 A': 14.439298907120286,
 'ARG 580 A': 12.31708594731307,
 'ARG 643 A': 12.605997684465997,
 'ARG 645 A': 13.715634958859646,
 'ARG 685 A': 12.890888871765432,
 'ARG 701 A': 12.543915189027986,
 'ASP 530 A': 3.2819342803138647,
 'ASP 531 A': 3.0075243376907013,
 'ASP 543 A': 3.3815174082061557,
 'ASP 548 A': 2.857569603257146,
 'ASP 576 A': 3.627956640168969,
 'ASP 581 A': 2.729171594980042,
 'ASP 611 A': 3.315430323564949,
 'ASP 614 A': 3.477441797495146,
 'ASP 640 A': 2.8862078971027363,
 'ASP 673 A': 3.3618304989986663,
 'ASP 678 A': 2.6934994162907735,
 'ASP 686 A': 3.0641960009923053,
 'ASP 695 A': 3.7947967130310056,
 'C- 702 A': 3.4220103457341584,
 'CYS 523 A': 10.828609695966712,
 'CYS 566 A': 11.152119899778842,
 'CYS 579 A': 11.316676815066385,
 'CYS 620 A': 11.340797252024878,
 'CYS 657 A': 9.645847549889682,
 'GLU 529 A': 3.860848341192625,
 'GLU 546 A': 4.858565075121118,
 'GLU 572 A': 4.357865768653343,
 'GLU 583 A': 4.649479386576785,
 'GLU 590 A': 3.9324886965663284,
 'GLU 594 A': 4.6359515880698,
 'GLU 597 A': 4.74804508810487,
 'GLU 605 A': 4.6231902179510795,
 'GLU 624 A': 3.540599865862133,
 'GLU 633 A': 5.464957063619374,
 'GLU 658 A': 4.814863786742026,
 'GLU 659 A': 3.8247188121223523,
 'GLU 662 A': 4.449473914026612,
 'GLU 669 A': 4.671612041931764,
 'GLU 689 A': 4.505808091127719,
 'GLU 694 A': 3.48983468229578,
 'GLU 702 A': 4.81979074664181,
 'HIS 535 A': 6.058631784352582,
 'HIS 556 A': 5.343802742598499,
 'HIS 574 A': 5.4663711595972115,
 'HIS 596 A': 6.382393080899597,
 'HIS 606 A': 6.8796114163011355,
 'HIS 617 A': 5.731645515845236,
 'HIS 637 A': 6.413645173497574,
 'HIS 653 A': 5.852205020160099,
 'HIS 680 A': 6.470847230618722,
 'HIS 693 A': 7.167242351203154,
 'LYS 539 A': 10.721787829935945,
 'LYS 561 A': 10.35863408109485,
 'LYS 598 A': 10.363226291238846,
 'LYS 601 A': 10.460061055165891,
 'LYS 629 A': 10.55541785628238,
 'LYS 632 A': 10.429717840147076,
 'LYS 665 A': 9.265710841577755,
 'LYS 676 A': 10.323648275051369,
 'LYS 697 A': 11.16943816580896,
 'N+ 518 A': 7.808833327476555,
 'TYR 573 A': 10.234102791655461,
 'TYR 666 A': 11.227701073802276}

Done.
Adding hydrogens to the protein...
 Added 1414 hydrogen atoms.
Checking if we must debump any residues... 
Done.
Initializing water bonding optimization...
Done.
Optimization progress:
Applying the forcefield to the protein...Done.
Total time taken: 0.55 seconds

Warning: multiple occupancies found: CA in CYS A 579
Warning: multiple occupancies found: CB in CYS A 579
Warning: multiple occupancies found: SG in CYS A 579

AMDOCK: Running PDB2PQR for Target...Done.
AMDOCK: Running Fix_PQR for Target...


AMDOCK: Running Prepare_Receptor4 for Target...

set verbose to  True
set cleanup to  nphs_lps_waters_nonstdres_deleteAltB
read  5aar_h.pdb
setting up RPO with mode= automatic and outputfilename=  None
charges_to_add= gasteiger
delete_single_nonstd_residues= None
adding gasteiger charges to peptide

AMDOCK: Prepare Target...Done.
AMDOCK: Running Prepare_Ligand4 for Ligand...set verbose to  True
read  D:\fenziduijie\xiugaiban\amdock\AKT1\AKT1_0006\input\MOL000006.mol2
setting up LPO with mode= automatic and outputfilename=  None
and check_for_fragments= False
and bonds_to_inactivate= 
returning  0
No change in atomic coordinates

AMDOCK: Prepare Ligand...Done.
AMDOCK: Prepare Initial Files...Done. 
AMDOCK: Running Prepare_gpf4 for Target...


AMDOCK: Generate Target GPF file...Done.
AMDOCK: Running AutoGrid4 for Target...


       _______________________________________________________

__________//____________________________/////_________________/________
_________/__/____________/_____________/______________/_______/________
________/____/___________/_____________/______________________/________
________/____/__/_____/_/////___/////__/__////_/_///__/__////_/________
_______/______/_/_____/__/_____/_____/_/_____/_//___/_/_/____//________
_______////////_/_____/__/_____/_____/_/_____/_/______/_/_____/________
_______/______/_/____//__/___/_/_____/_/_____/_/______/_/____//________
_______/______/__////_/___///___/////___/////__/______/__////_/________

       _______________________________________________________

                                ______
                               /      \
                              /        \
                             /          \
                             \    /\    /
                              \  /  \  /
                               \/ /\ \/
                                 /  \
                                /____\


                ______________________________________ 
               |                                      |
               |            AutoGrid 4.2.6            |
               |                                      |
               |        Garrett M. Morris, TSRI       |
               |            Ruth Huey, TSRI           |
               |        David S. Goodsell, TSRI       |
               |         Arthur J. Olson, TSRI        |
               |                                      |
               |        (C) 1989-2009, TSRI           |
               |   The Scripps Research Institute     |
               |______________________________________|

                ______________________________________ 
               |                                      |
               | Calculation of van der Waals, H-Bond,|
               |   Electrostatic Potential Energy, &  |
               |   Desolvation Free Energy Grid Maps  |
               |             for AutoDock             |
               | For help, email autodock@scripps.edu |
               |______________________________________|


                           $Revision: 1.109 $
Compilation parameters:  NUM_RECEPTOR_TYPES=20 NEINT=2048
   MAX_MAPS=16 NDIEL=16384 MAX_ATOM_TYPES=14
 energy_lookup table has   655360 entries of size 8
        e_vdW_Hb table has   401408 entries of size 8
Maximum number of maps that can be computed = 16 (defined by MAX_MAPS in "autocomm.h").
This file was created at:			7:43 45" p.m., 11/21/2024
                   using:			"????"


GPF> npts 40 60 69                        # num.grid points in xyz
D:\AMPK\AMDock-win-master\AMDock-win-master\lib\site-packages\AMDock\programs\autogrid4.exe: Number of grid elements must be even; z-elements changed to: 68

Number of grid points in x-direction:	41
Number of grid points in y-direction:	61
Number of grid points in z-direction:	69

GPF> gridfld 5aar_h.maps.fld              # grid_data_file

Creating (AVS-readable) grid maps file : 5aar_h.maps.fld

Creating (AVS-readable) grid-coordinates extrema file : 5aar_h.maps.xyz

GPF> spacing 1.000                        # spacing(A)
Grid Spacing :			1.000 Angstrom

GPF> receptor_types A C HD N NA OA SA     # receptor atom types
GPF> ligand_types A HD OA                 # ligand atom types

Atom type names for ligand atom types 1-3 used for ligand-atom affinity grid maps:

			Atom type number 0 corresponds to atom type name "A".
			Atom type number 1 corresponds to atom type name "HD".
			Atom type number 2 corresponds to atom type name "OA".


GPF> receptor 5aar_h.pdbqt                # macromolecule

Receptor Input File :	5aar_h.pdbqt

Receptor Atom Type Assignments:

Atom no.  1, " N  " at (-7.074, 20.311, 15.094),  was assigned atom type "N" (rec_index= 3, atom_type= 3).
Atom no.  2, " CA " at (-6.890, 19.342, 14.009),  was assigned atom type "C" (rec_index= 1, atom_type= 1).
Atom no.  3, " C  " at (-7.557, 18.008, 14.341),  was assigned atom type "C" (rec_index= 1, atom_type= 1).
Atom no.  4, " O  " at (-7.113, 17.291, 15.246),  was assigned atom type "OA" (rec_index= 5, atom_type= 5).
Atom no.  5, " CB " at (-5.399, 19.126, 13.729),  was assigned atom type "C" (rec_index= 1, atom_type= 1).
Atom no.  6, " CG " at (-4.654, 20.161, 12.882),  was assigned atom type "C" (rec_index= 1, atom_type= 1).
Atom no.  7, " CD1" at (-3.161, 20.077, 13.155),  was assigned atom type "C" (rec_index= 1, atom_type= 1).
Atom no.  8, " CD2" at (-4.925, 19.950, 11.404),  was assigned atom type "C" (rec_index= 1, atom_type= 1).
Atom no.  9, " H  " at (-6.664, 21.188, 14.839),  was assigned atom type "HD" (rec_index= 2, atom_type= 2).
Atom no. 10, " H2 " at (-8.051, 20.444, 15.268),  was assigned atom type "HD" (rec_index= 2, atom_type= 2).
Atom no. 11, " H3 " at (-6.635, 19.974, 15.928),  was assigned atom type "HD" (rec_index= 2, atom_type= 2).
Atom no. 12, " N  " at (-8.640, 17.671, 13.625),  was assigned atom type "N" (rec_index= 3, atom_type= 3).
Atom no. 13, " CA " at (-9.290, 16.373, 13.861),  was assigned atom type "C" (rec_index= 1, atom_type= 1).
Atom no. 14, " C  " at (-8.472, 15.214, 13.284),  was assigned atom type "C" (rec_index= 1, atom_type= 1).
Atom no. 15, " O  " at (-7.883, 15.341, 12.200),  was assigned atom type "OA" (rec_index= 5, atom_type= 5).
Atom no. 16, " CB " at (-10.627, 16.514, 13.138),  was assigned atom type "C" (rec_index= 1, atom_type= 1).
Atom no. 17, " CG " at (-10.346, 17.505, 12.035),  was assigned atom type "C" (rec_index= 1, atom_type= 1).
Atom no. 18, " CD " at (-9.361, 18.486, 12.628),  was assigned atom type "C" (rec_index= 1, atom_type= 1).
Atom no. 19, " N  " at (-8.428, 14.100, 14.007),  was assigned atom type "N" (rec_index= 3, atom_type= 3).
Atom no. 20, " CA " at (-7.726, 12.920, 13.508),  was assigned atom type "C" (rec_index= 1, atom_type= 1).
Atom no. 21, " C  " at (-8.598, 12.156, 12.526),  was assigned atom type "C" (rec_index= 1, atom_type= 1).
Atom no. 22, " O  " at (-9.329, 11.265, 12.928),  was assigned atom type "OA" (rec_index= 5, atom_type= 5).
Atom no. 23, " CB " at (-7.317, 12.005, 14.657),  was assigned atom type "C" (rec_index= 1, atom_type= 1).
Atom no. 24, " CG " at (-6.482, 10.794, 14.220),  was assigned atom type "C" (rec_index= 1, atom_type= 1).
Atom no. 25, " CD1" at (-5.151, 11.236, 13.588),  was assigned atom type "C" (rec_index= 1, atom_type= 1).
Atom no. 26, " CD2" at (-6.267, 9.814, 15.376),  was assigned atom type "C" (rec_index= 1, atom_type= 1).
Atom no. 27, " H  " at (-8.913, 14.140, 14.914),  was assigned atom type "HD" (rec_index= 2, atom_type= 2).
Atom no. 28, " N  " at (-8.529, 12.497, 11.241),  was assigned atom type "N" (rec_index= 3, atom_type= 3).
Atom no. 29, " CA " at (-9.394, 11.842, 10.262),  was assigned atom type "C" (rec_index= 1, atom_type= 1).
Atom no. 30, " C  " at (-8.594, 11.400, 9.047),  was assigned atom type "C" (rec_index= 1, atom_type= 1).
Atom no. 31, " O  " at (-7.372, 11.550, 9.019),  was assigned atom type "OA" (rec_index= 5, atom_type= 5).
Atom no. 32, " CB " at (-10.563, 12.755, 9.863),  was assigned atom type "C" (rec_index= 1, atom_type= 1).
Atom no. 33, " CG " at (-10.110, 14.078, 9.292),  was assigned atom type "C" (rec_index= 1, atom_type= 1).
Atom no. 34, " OD1" at (-8.967, 14.222, 8.849),  was assigned atom type "OA" (rec_index= 5, atom_type= 5).
Atom no. 35, " ND2" at (-11.013, 15.061, 9.288),  was assigned atom type "N" (rec_index= 3, atom_type= 3).
Atom no. 36, "2HD2" at (-10.776, 15.958, 8.919),  was assigned atom type "HD" (rec_index= 2, atom_type= 2).
Atom no. 37, "1HD2" at (-11.928, 14.897, 9.657),  was assigned atom type "HD" (rec_index= 2, atom_type= 2).
Atom no. 38, " H  " at (-7.846, 13.227, 11.010),  was assigned atom type "HD" (rec_index= 2, atom_type= 2).
Atom no. 39, " N  " at (-9.259, 10.822, 8.053),  was assigned atom type "N" (rec_index= 3, atom_type= 3).
Atom no. 40, " CA " at (-8.523, 10.268, 6.911),  was assigned atom type "C" (rec_index= 1, atom_type= 1).
Atom no. 41, " C  " at (-7.820, 11.366, 6.099),  was assigned atom type "C" (rec_index= 1, atom_type= 1).
Atom no. 42, " O  " at (-6.716, 11.161, 5.604),  was assigned atom type "OA" (rec_index= 5, atom_type= 5).
Atom no. 43, " CB " at (-9.446, 9.464, 6.011),  was assigned atom type "C" (rec_index= 1, atom_type= 1).
Atom no. 44, " CG " at (-9.976, 8.194, 6.683),  was assigned atom type "C" (rec_index= 1, atom_type= 1).
Atom no. 45, " CD1" at (-11.065, 7.581, 5.841),  was assigned atom type "C" (rec_index= 1, atom_type= 1).
Atom no. 46, " CD2" at (-8.854, 7.189, 6.911),  was assigned atom type "C" (rec_index= 1, atom_type= 1).
Atom no. 47, " H  " at (-10.278, 10.797, 8.147),  was assigned atom type "HD" (rec_index= 2, atom_type= 2).
Atom no. 48, " N  " at (-8.458, 12.524, 5.968),  was assigned atom type "N" (rec_index= 3, atom_type= 3).
Atom no. 49, " CA " at (-7.822, 13.652, 5.289),  was assigned atom type "C" (rec_index= 1, atom_type= 1).
Atom no. 50, " C  " at (-6.525, 14.091, 5.962),  was assigned atom type "C" (rec_index= 1, atom_type= 1).
Atom no. 51, " O  " at (-5.553, 14.408, 5.275),  was assigned atom type "OA" (rec_index= 5, atom_type= 5).
Atom no. 52, " CB " at (-8.791, 14.833, 5.199),  was assigned atom type "C" (rec_index= 1, atom_type= 1).
Atom no. 53, " SG " at (-10.098, 14.510, 4.040),  was assigned atom type "SA" (rec_index= 6, atom_type= 6).
Atom no. 54, " H  " at (-9.405, 12.557, 6.372),  was assigned atom type "HD" (rec_index= 2, atom_type= 2).
Atom no. 55, " HG " at (-10.030, 13.622, 3.611),  was assigned atom type "HD" (rec_index= 2, atom_type= 2).
Atom no. 56, " N  " at (-6.523, 14.119, 7.290),  was assigned atom type "N" (rec_index= 3, atom_type= 3).
Atom no. 57, " CA " at (-5.310, 14.413, 8.053),  was assigned atom type "C" (rec_index= 1, atom_type= 1).
Atom no. 58, " C  " at (-4.158, 13.521, 7.590),  was assigned atom type "C" (rec_index= 1, atom_type= 1).
Atom no. 59, " O  " at (-3.057, 14.007, 7.318),  was assigned atom type "OA" (rec_index= 5, atom_type= 5).
Atom no. 60, " CB " at (-5.548, 14.241, 9.566),  was assigned atom type "C" (rec_index= 1, atom_type= 1).
Atom no. 61, " CG " at (-4.298, 14.409, 10.402),  was assigned atom type "A" (rec_index= 0, atom_type= 0).
Atom no. 62, " CD1" at (-3.436, 13.344, 10.621),  was assigned atom type "A" (rec_index= 0, atom_type= 0).
Atom no. 63, " CD2" at (-3.986, 15.641, 10.968),  was assigned atom type "A" (rec_index= 0, atom_type= 0).
Atom no. 64, " CE1" at (-2.278, 13.505, 11.363),  was assigned atom type "A" (rec_index= 0, atom_type= 0).
Atom no. 65, " CE2" at (-2.839, 15.797, 11.719),  was assigned atom type "A" (rec_index= 0, atom_type= 0).
Atom no. 66, " CZ " at (-1.988, 14.733, 11.915),  was assigned atom type "A" (rec_index= 0, atom_type= 0).
Atom no. 67, " H  " at (-7.440, 13.918, 7.733),  was assigned atom type "HD" (rec_index= 2, atom_type= 2).
Atom no. 68, " N  " at (-4.408, 12.214, 7.483),  was assigned atom type "N" (rec_index= 3, atom_type= 3).
Atom no. 69, " CA " at (-3.354, 11.292, 7.084),  was assigned atom type "C" (rec_index= 1, atom_type= 1).
Atom no. 70, " C  " at (-2.988, 11.453, 5.600),  was assigned atom type "C" (rec_index= 1, atom_type= 1).
Atom no. 71, " O  " at (-1.809, 11.392, 5.226),  was assigned atom type "OA" (rec_index= 5, atom_type= 5).
Atom no. 72, " CB " at (-3.779, 9.828, 7.381),  was assigned atom type "C" (rec_index= 1, atom_type= 1).
Atom no. 73, " H  " at (-5.374, 11.932, 7.700),  was assigned atom type "HD" (rec_index= 2, atom_type= 2).
Atom no. 74, " N  " at (-3.993, 11.640, 4.752),  was assigned atom type "N" (rec_index= 3, atom_type= 3).
Atom no. 75, " CA " at (-3.745, 11.727, 3.315),  was assigned atom type "C" (rec_index= 1, atom_type= 1).
Atom no. 76, " C  " at (-2.923, 12.972, 2.993),  was assigned atom type "C" (rec_index= 1, atom_type= 1).
Atom no. 77, " O  " at (-2.070, 12.951, 2.126),  was assigned atom type "OA" (rec_index= 5, atom_type= 5).
Atom no. 78, " CB " at (-5.047, 11.754, 2.542),  was assigned atom type "C" (rec_index= 1, atom_type= 1).
Atom no. 79, " H  " at (-4.927, 11.715, 5.180),  was assigned atom type "HD" (rec_index= 2, atom_type= 2).
Atom no. 80, " N  " at (-3.221, 14.060, 3.686),  was assigned atom type "N" (rec_index= 3, atom_type= 3).
Atom no. 81, " CA " at (-2.547, 15.328, 3.448),  was assigned atom type "C" (rec_index= 1, atom_type= 1).
Atom no. 82, " C  " at (-1.050, 15.168, 3.699),  was assigned atom type "C" (rec_index= 1, atom_type= 1).
Atom no. 83, " O  " at (-0.225, 15.745, 3.005),  was assigned atom type "OA" (rec_index= 5, atom_type= 5).
Atom no. 84, " CB " at (-3.134, 16.449, 4.362),  was assigned atom type "C" (rec_index= 1, atom_type= 1).
Atom no. 85, " CG1" at (-4.500, 16.901, 3.851),  was assigned atom type "C" (rec_index= 1, atom_type= 1).
Atom no. 86, " CG2" at (-2.197, 17.630, 4.442),  was assigned atom type "C" (rec_index= 1, atom_type= 1).
Atom no. 87, " CD1" at (-5.232, 17.844, 4.795),  was assigned atom type "C" (rec_index= 1, atom_type= 1).
Atom no. 88, " H  " at (-3.965, 13.933, 4.402),  was assigned atom type "HD" (rec_index= 2, atom_type= 2).
Atom no. 89, " N  " at (-0.718, 14.333, 4.674),  was assigned atom type "N" (rec_index= 3, atom_type= 3).
Atom no. 90, " CA " at (0.653, 14.106, 5.095),  was assigned atom type "C" (rec_index= 1, atom_type= 1).
Atom no. 91, " C  " at (1.272, 12.880, 4.447),  was assigned atom type "C" (rec_index= 1, atom_type= 1).
Atom no. 92, " O  " at (2.391, 12.483, 4.783),  was assigned atom type "OA" (rec_index= 5, atom_type= 5).
Atom no. 93, " CB " at (0.695, 13.971, 6.610),  was assigned atom type "C" (rec_index= 1, atom_type= 1).
Atom no. 94, " CG " at (0.378, 15.271, 7.291),  was assigned atom type "C" (rec_index= 1, atom_type= 1).
Atom no. 95, " CD " at (-0.002, 15.072, 8.730),  was assigned atom type "C" (rec_index= 1, atom_type= 1).
Atom no. 96, " NE " at (-0.320, 16.360, 9.326),  was assigned atom type "N" (rec_index= 3, atom_type= 3).
Atom no. 97, " CZ " at (-1.431, 17.042, 9.079),  was assigned atom type "C" (rec_index= 1, atom_type= 1).
Atom no. 98, " NH1" at (-2.368, 16.541, 8.261),  was assigned atom type "N" (rec_index= 3, atom_type= 3).
Atom no. 99, " NH2" at (-1.624, 18.208, 9.678),  was assigned atom type "N" (rec_index= 3, atom_type= 3).
Atom no. 100, " HE " at (0.345, 16.761, 9.968),  was assigned atom type "HD" (rec_index= 2, atom_type= 2).
Atom no. 101, "2HH2" at (-2.450, 18.742, 9.486),  was assigned atom type "HD" (rec_index= 2, atom_type= 2).
Atom no. 102, "1HH2" at (-0.946, 18.560, 10.326),  was assigned atom type "HD" (rec_index= 2, atom_type= 2).
Atom no. 103, " H  " at (-1.538, 13.847, 5.118),  was assigned atom type "HD" (rec_index= 2, atom_type= 2).
Atom no. 104, "2HH1" at (-3.192, 17.079, 8.072),  was assigned atom type "HD" (rec_index= 2, atom_type= 2).
Atom no. 105, "1HH1" at (-2.242, 15.645, 7.851),  was assigned atom type "HD" (rec_index= 2, atom_type= 2).
Atom no. 106, " N  " at (0.536, 12.283, 3.517),  was assigned atom type "N" (rec_index= 3, atom_type= 3).
Atom no. 107, " CA " at (0.996, 11.089, 2.820),  was assigned atom type "C" (rec_index= 1, atom_type= 1).
Atom no. 108, " C  " at (1.399, 9.975, 3.766),  was assigned atom type "C" (rec_index= 1, atom_type= 1).
Atom no. 109, " O  " at (2.308, 9.202, 3.472),  was assigned atom type "OA" (rec_index= 5, atom_type= 5).
Atom no. 110, " CB " at (2.182, 11.419, 1.908),  was assigned atom type "C" (rec_index= 1, atom_type= 1).
Atom no. 111, " CG " at (1.928, 12.559, 0.945),  was assigned atom type "C" (rec_index= 1, atom_type= 1).
Atom no. 112, " CD " at (2.965, 12.594, -0.165),  was assigned atom type "C" (rec_index= 1, atom_type= 1).
Atom no. 113, " OE1" at (3.123, 11.573, -0.884),  was assigned atom type "OA" (rec_index= 5, atom_type= 5).
Atom no. 114, " OE2" at (3.617, 13.640, -0.315),  was assigned atom type "OA" (rec_index= 5, atom_type= 5).
Atom no. 115, " H  " at (-0.383, 12.735, 3.332),  was assigned atom type "HD" (rec_index= 2, atom_type= 2).
Atom no. 116, " N  " at (0.717, 9.888, 4.899),  was assigned atom type "N" (rec_index= 3, atom_type= 3).
Atom no. 117, " CA " at (1.013, 8.875, 5.904),  was assigned atom type "C" (rec_index= 1, atom_type= 1).
Atom no. 118, " C  " at (0.145, 7.624, 5.687),  was assigned atom type "C" (rec_index= 1, atom_type= 1).
Atom no. 119, " O  " at (-0.920, 7.488, 6.302),  was assigned atom type "OA" (rec_index= 5, atom_type= 5).
Atom no. 120, " CB " at (0.772, 9.469, 7.287),  was assigned atom type "C" (rec_index= 1, atom_type= 1).
Atom no. 121, " CG " at (1.325, 8.629, 8.402),  was assigned atom type "C" (rec_index= 1, atom_type= 1).
Atom no. 122, " OD1" at (1.535, 7.397, 8.221),  was assigned atom type "OA" (rec_index= 5, atom_type= 5).
Atom no. 123, " OD2" at (1.493, 9.216, 9.493),  was assigned atom type "OA" (rec_index= 5, atom_type= 5).
Atom no. 124, " H  " at (-0.039, 10.597, 5.008),  was assigned atom type "HD" (rec_index= 2, atom_type= 2).
Atom no. 125, " N  " at (0.587, 6.716, 4.817),  was assigned atom type "N" (rec_index= 3, atom_type= 3).
Atom no. 126, " CA " at (-0.248, 5.575, 4.457),  was assigned atom type "C" (rec_index= 1, atom_type= 1).
Atom no. 127, " C  " at (-0.352, 4.569, 5.606),  was assigned atom type "C" (rec_index= 1, atom_type= 1).
Atom no. 128, " O  " at (-1.347, 3.840, 5.700),  was assigned atom type "OA" (rec_index= 5, atom_type= 5).
Atom no. 129, " CB " at (0.244, 4.898, 3.165),  was assigned atom type "C" (rec_index= 1, atom_type= 1).
Atom no. 130, " CG " at (1.752, 4.651, 3.150),  was assigned atom type "C" (rec_index= 1, atom_type= 1).
Atom no. 131, " OD1" at (2.488, 5.609, 3.440),  was assigned atom type "OA" (rec_index= 5, atom_type= 5).
Atom no. 132, " OD2" at (2.182, 3.519, 2.827),  was assigned atom type "OA" (rec_index= 5, atom_type= 5).
Atom no. 133, " H  " at (1.528, 6.886, 4.440),  was assigned atom type "HD" (rec_index= 2, atom_type= 2).
Atom no. 134, " N  " at (0.632, 4.535, 6.509),  was assigned atom type "N" (rec_index= 3, atom_type= 3).
Atom no. 135, " CA " at (0.482, 3.652, 7.669),  was assigned atom type "C" (rec_index= 1, atom_type= 1).
Atom no. 136, " C  " at (-0.637, 4.157, 8.590),  was assigned atom type "C" (rec_index= 1, atom_type= 1).
Atom no. 137, " O  " at (-1.491, 3.379, 9.022),  was assigned atom type "OA" (rec_index= 5, atom_type= 5).
Atom no. 138, " CB " at (1.789, 3.522, 8.461),  was assigned atom type "C" (rec_index= 1, atom_type= 1).
Atom no. 139, " CG " at (1.617, 2.739, 9.777),  was assigned atom type "C" (rec_index= 1, atom_type= 1).
Atom no. 140, " CD1" at (1.288, 1.291, 9.511),  was assigned atom type "C" (rec_index= 1, atom_type= 1).
Atom no. 141, " CD2" at (2.838, 2.840, 10.684),  was assigned atom type "C" (rec_index= 1, atom_type= 1).
Atom no. 142, " H  " at (1.431, 5.131, 6.331),  was assigned atom type "HD" (rec_index= 2, atom_type= 2).
Atom no. 143, " N  " at (-0.616, 5.451, 8.899),  was assigned atom type "N" (rec_index= 3, atom_type= 3).
Atom no. 144, " CA " at (-1.689, 6.055, 9.698),  was assigned atom type "C" (rec_index= 1, atom_type= 1).
Atom no. 145, " C  " at (-3.033, 5.870, 9.014),  was assigned atom type "C" (rec_index= 1, atom_type= 1).
Atom no. 146, " O  " at (-4.017, 5.510, 9.661),  was assigned atom type "OA" (rec_index= 5, atom_type= 5).
Atom no. 147, " CB " at (-1.425, 7.545, 9.935),  was assigned atom type "C" (rec_index= 1, atom_type= 1).
Atom no. 148, " CG " at (-2.492, 8.306, 10.741),  was assigned atom type "C" (rec_index= 1, atom_type= 1).
Atom no. 149, " CD1" at (-2.708, 7.661, 12.109),  was assigned atom type "C" (rec_index= 1, atom_type= 1).
Atom no. 150, " CD2" at (-2.118, 9.798, 10.918),  was assigned atom type "C" (rec_index= 1, atom_type= 1).
Atom no. 151, " H  " at (0.195, 5.979, 8.540),  was assigned atom type "HD" (rec_index= 2, atom_type= 2).
Atom no. 152, " N  " at (-3.071, 6.132, 7.707),  was assigned atom type "N" (rec_index= 3, atom_type= 3).
Atom no. 153, " CA " at (-4.310, 6.001, 6.936),  was assigned atom type "C" (rec_index= 1, atom_type= 1).
Atom no. 154, " C  " at (-4.886, 4.588, 7.065),  was assigned atom type "C" (rec_index= 1, atom_type= 1).
Atom no. 155, " O  " at (-6.081, 4.407, 7.270),  was assigned atom type "OA" (rec_index= 5, atom_type= 5).
Atom no. 156, " CB " at (-4.063, 6.322, 5.474),  was assigned atom type "C" (rec_index= 1, atom_type= 1).
Atom no. 157, " CG " at (-5.310, 6.402, 4.579),  was assigned atom type "C" (rec_index= 1, atom_type= 1).
Atom no. 158, " CD1" at (-5.882, 7.828, 4.535),  was assigned atom type "C" (rec_index= 1, atom_type= 1).
Atom no. 159, " CD2" at (-4.992, 5.913, 3.169),  was assigned atom type "C" (rec_index= 1, atom_type= 1).
Atom no. 160, " H  " at (-2.169, 6.429, 7.294),  was assigned atom type "HD" (rec_index= 2, atom_type= 2).
Atom no. 161, " N  " at (-4.018, 3.591, 6.922),  was assigned atom type "N" (rec_index= 3, atom_type= 3).
Atom no. 162, " CA " at (-4.411, 2.186, 7.034),  was assigned atom type "C" (rec_index= 1, atom_type= 1).
Atom no. 163, " C  " at (-5.014, 1.914, 8.407),  was assigned atom type "C" (rec_index= 1, atom_type= 1).
Atom no. 164, " O  " at (-6.095, 1.328, 8.524),  was assigned atom type "OA" (rec_index= 5, atom_type= 5).
Atom no. 165, " CB " at (-3.190, 1.286, 6.788),  was assigned atom type "C" (rec_index= 1, atom_type= 1).
Atom no. 166, " CG " at (-3.536, -0.094, 6.326),  was assigned atom type "A" (rec_index= 0, atom_type= 0).
Atom no. 167, " ND1" at (-2.598, -0.951, 5.785),  was assigned atom type "N" (rec_index= 3, atom_type= 3).
Atom no. 168, " CD2" at (-4.712, -0.769, 6.317),  was assigned atom type "A" (rec_index= 0, atom_type= 0).
Atom no. 169, " CE1" at (-3.184, -2.091, 5.460),  was assigned atom type "A" (rec_index= 0, atom_type= 0).
Atom no. 170, " NE2" at (-4.466, -2.012, 5.780),  was assigned atom type "NA" (rec_index= 4, atom_type= 4).
Atom no. 171, " HD1" at (-1.630, -0.740, 5.661),  was assigned atom type "HD" (rec_index= 2, atom_type= 2).
Atom no. 172, " H  " at (-3.040, 3.893, 6.724),  was assigned atom type "HD" (rec_index= 2, atom_type= 2).
Atom no. 173, " N  " at (-4.329, 2.370, 9.449),  was assigned atom type "N" (rec_index= 3, atom_type= 3).
Atom no. 174, " CA " at (-4.804, 2.187, 10.821),  was assigned atom type "C" (rec_index= 1, atom_type= 1).
Atom no. 175, " C  " at (-6.181, 2.831, 11.021),  was assigned atom type "C" (rec_index= 1, atom_type= 1).
Atom no. 176, " O  " at (-7.064, 2.240, 11.643),  was assigned atom type "OA" (rec_index= 5, atom_type= 5).
Atom no. 177, " CB " at (-3.793, 2.763, 11.818),  was assigned atom type "C" (rec_index= 1, atom_type= 1).
Atom no. 178, " CG " at (-2.540, 1.898, 11.977),  was assigned atom type "C" (rec_index= 1, atom_type= 1).
Atom no. 179, " CD " at (-1.479, 2.529, 12.870),  was assigned atom type "C" (rec_index= 1, atom_type= 1).
Atom no. 180, " OE1" at (-1.338, 3.755, 12.937),  was assigned atom type "OA" (rec_index= 5, atom_type= 5).
Atom no. 181, " NE2" at (-0.732, 1.689, 13.567),  was assigned atom type "N" (rec_index= 3, atom_type= 3).
Atom no. 182, " H  " at (-3.444, 2.858, 9.213),  was assigned atom type "HD" (rec_index= 2, atom_type= 2).
Atom no. 183, "2HE2" at (-0.909, 0.689, 13.485),  was assigned atom type "HD" (rec_index= 2, atom_type= 2).
Atom no. 184, "1HE2" at (0.012, 2.033, 14.180),  was assigned atom type "HD" (rec_index= 2, atom_type= 2).
Atom no. 185, " N  " at (-6.367, 4.039, 10.492),  was assigned atom type "N" (rec_index= 3, atom_type= 3).
Atom no. 186, " CA " at (-7.673, 4.706, 10.603),  was assigned atom type "C" (rec_index= 1, atom_type= 1).
Atom no. 187, " C  " at (-8.759, 3.969, 9.811),  was assigned atom type "C" (rec_index= 1, atom_type= 1).
Atom no. 188, " O  " at (-9.906, 3.854, 10.263),  was assigned atom type "OA" (rec_index= 5, atom_type= 5).
Atom no. 189, " CB " at (-7.566, 6.174, 10.145),  was assigned atom type "C" (rec_index= 1, atom_type= 1).
Atom no. 190, " CG " at (-6.671, 7.042, 11.052),  was assigned atom type "C" (rec_index= 1, atom_type= 1).
Atom no. 191, " CD1" at (-6.535, 8.473, 10.548),  was assigned atom type "C" (rec_index= 1, atom_type= 1).
Atom no. 192, " CD2" at (-7.206, 7.050, 12.471),  was assigned atom type "C" (rec_index= 1, atom_type= 1).
Atom no. 193, " H  " at (-5.553, 4.449, 10.019),  was assigned atom type "HD" (rec_index= 2, atom_type= 2).
Atom no. 194, " N  " at (-8.402, 3.461, 8.639),  was assigned atom type "N" (rec_index= 3, atom_type= 3).
Atom no. 195, " CA " at (-9.352, 2.711, 7.831),  was assigned atom type "C" (rec_index= 1, atom_type= 1).
Atom no. 196, " C  " at (-9.781, 1.431, 8.556),  was assigned atom type "C" (rec_index= 1, atom_type= 1).
Atom no. 197, " O  " at (-10.953, 1.077, 8.532),  was assigned atom type "OA" (rec_index= 5, atom_type= 5).
Atom no. 198, " CB " at (-8.766, 2.384, 6.467),  was assigned atom type "C" (rec_index= 1, atom_type= 1).
Atom no. 199, " CG " at (-8.698, 3.566, 5.501),  was assigned atom type "C" (rec_index= 1, atom_type= 1).
Atom no. 200, " CD1" at (-7.801, 3.217, 4.343),  was assigned atom type "C" (rec_index= 1, atom_type= 1).
Atom no. 201, " CD2" at (-10.090, 3.982, 4.988),  was assigned atom type "C" (rec_index= 1, atom_type= 1).
Atom no. 202, " H  " at (-7.423, 3.639, 8.360),  was assigned atom type "HD" (rec_index= 2, atom_type= 2).
Atom no. 203, " N  " at (-8.842, 0.756, 9.213),  was assigned atom type "N" (rec_index= 3, atom_type= 3).
Atom no. 204, " CA " at (-9.189, -0.453, 9.972),  was assigned atom type "C" (rec_index= 1, atom_type= 1).
Atom no. 205, " C  " at (-10.031, -0.124, 11.199),  was assigned atom type "C" (rec_index= 1, atom_type= 1).
Atom no. 206, " O  " at (-10.815, -0.956, 11.655),  was assigned atom type "OA" (rec_index= 5, atom_type= 5).
Atom no. 207, " CB " at (-7.933, -1.217, 10.398),  was assigned atom type "C" (rec_index= 1, atom_type= 1).
Atom no. 208, " CG " at (-7.189, -1.836, 9.225),  was assigned atom type "C" (rec_index= 1, atom_type= 1).
Atom no. 209, " CD " at (-6.862, -3.307, 9.453),  was assigned atom type "C" (rec_index= 1, atom_type= 1).
Atom no. 210, " CE " at (-5.899, -3.816, 8.368),  was assigned atom type "C" (rec_index= 1, atom_type= 1).
Atom no. 211, " NZ " at (-5.648, -5.297, 8.422),  was assigned atom type "N" (rec_index= 3, atom_type= 3).
Atom no. 212, " HZ1" at (-5.362, -5.544, 9.345),  was assigned atom type "HD" (rec_index= 2, atom_type= 2).
Atom no. 213, " HZ3" at (-6.490, -5.777, 8.186),  was assigned atom type "HD" (rec_index= 2, atom_type= 2).
Atom no. 214, " HZ2" at (-4.930, -5.528, 7.770),  was assigned atom type "HD" (rec_index= 2, atom_type= 2).
Atom no. 215, " H  " at (-7.890, 1.137, 9.147),  was assigned atom type "HD" (rec_index= 2, atom_type= 2).
Atom no. 216, " N  " at (-9.880, 1.086, 11.733),  was assigned atom type "N" (rec_index= 3, atom_type= 3).
Atom no. 217, " CA " at (-10.709, 1.508, 12.861),  was assigned atom type "C" (rec_index= 1, atom_type= 1).
Atom no. 218, " C  " at (-12.115, 1.937, 12.423),  was assigned atom type "C" (rec_index= 1, atom_type= 1).
Atom no. 219, " O  " at (-12.956, 2.260, 13.258),  was assigned atom type "OA" (rec_index= 5, atom_type= 5).
Atom no. 220, " CB " at (-10.058, 2.656, 13.632),  was assigned atom type "C" (rec_index= 1, atom_type= 1).
Atom no. 221, " CG " at (-8.742, 2.310, 14.268),  was assigned atom type "C" (rec_index= 1, atom_type= 1).
Atom no. 222, " CD " at (-8.190, 3.487, 15.067),  was assigned atom type "C" (rec_index= 1, atom_type= 1).
Atom no. 223, " NE " at (-7.012, 3.083, 15.830),  was assigned atom type "N" (rec_index= 3, atom_type= 3).
Atom no. 224, " CZ " at (-6.505, 3.775, 16.845),  was assigned atom type "C" (rec_index= 1, atom_type= 1).
Atom no. 225, " NH1" at (-7.080, 4.910, 17.223),  was assigned atom type "N" (rec_index= 3, atom_type= 3).
Atom no. 226, " NH2" at (-5.424, 3.331, 17.479),  was assigned atom type "N" (rec_index= 3, atom_type= 3).
Atom no. 227, " HE " at (-6.554, 2.225, 15.570),  was assigned atom type "HD" (rec_index= 2, atom_type= 2).
Atom no. 228, "2HH2" at (-5.029, 3.854, 18.228),  was assigned atom type "HD" (rec_index= 2, atom_type= 2).
Atom no. 229, "1HH2" at (-5.005, 2.463, 17.201),  was assigned atom type "HD" (rec_index= 2, atom_type= 2).
Atom no. 230, " H  " at (-9.156, 1.675, 11.298),  was assigned atom type "HD" (rec_index= 2, atom_type= 2).
Atom no. 231, "2HH1" at (-6.675, 5.439, 17.985),  was assigned atom type "HD" (rec_index= 2, atom_type= 2).
Atom no. 232, "1HH1" at (-7.899, 5.240, 16.768),  was assigned atom type "HD" (rec_index= 2, atom_type= 2).
Atom no. 233, " N  " at (-12.359, 1.964, 11.118),  was assigned atom type "N" (rec_index= 3, atom_type= 3).
Atom no. 234, " CA " at (-13.703, 2.157, 10.628),  was assigned atom type "C" (rec_index= 1, atom_type= 1).
Atom no. 235, " C  " at (-14.008, 3.546, 10.097),  was assigned atom type "C" (rec_index= 1, atom_type= 1).
Atom no. 236, " O  " at (-15.147, 3.815, 9.749),  was assigned atom type "OA" (rec_index= 5, atom_type= 5).
Atom no. 237, " H  " at (-11.530, 1.839, 10.514),  was assigned atom type "HD" (rec_index= 2, atom_type= 2).
Atom no. 238, " N  " at (-13.010, 4.422, 10.001),  was assigned atom type "N" (rec_index= 3, atom_type= 3).
Atom no. 239, " CA " at (-13.287, 5.750, 9.450),  was assigned atom type "C" (rec_index= 1, atom_type= 1).
Atom no. 240, " C  " at (-13.750, 5.635, 7.995),  was assigned atom type "C" (rec_index= 1, atom_type= 1).
Atom no. 241, " O  " at (-13.243, 4.809, 7.218),  was assigned atom type "OA" (rec_index= 5, atom_type= 5).
Atom no. 242, " CB " at (-12.069, 6.672, 9.556),  was assigned atom type "C" (rec_index= 1, atom_type= 1).
Atom no. 243, " CG " at (-11.940, 7.423, 10.885),  was assigned atom type "C" (rec_index= 1, atom_type= 1).
Atom no. 244, " CD1" at (-11.617, 6.458, 12.002),  was assigned atom type "C" (rec_index= 1, atom_type= 1).
Atom no. 245, " CD2" at (-10.886, 8.537, 10.791),  was assigned atom type "C" (rec_index= 1, atom_type= 1).
Atom no. 246, " H  " at (-12.098, 4.107, 10.323),  was assigned atom type "HD" (rec_index= 2, atom_type= 2).
Atom no. 247, " N  " at (-14.723, 6.467, 7.637),  was assigned atom type "N" (rec_index= 3, atom_type= 3).
Atom no. 248, " CA " at (-15.418, 6.368, 6.356),  was assigned atom type "C" (rec_index= 1, atom_type= 1).
Atom no. 249, " C  " at (-14.724, 7.230, 5.311),  was assigned atom type "C" (rec_index= 1, atom_type= 1).
Atom no. 250, " O  " at (-14.745, 8.456, 5.429),  was assigned atom type "OA" (rec_index= 5, atom_type= 5).
Atom no. 251, " CB " at (-16.886, 6.822, 6.522),  was assigned atom type "C" (rec_index= 1, atom_type= 1).
Atom no. 252, " CG " at (-17.738, 6.597, 5.273),  was assigned atom type "C" (rec_index= 1, atom_type= 1).
Atom no. 253, " OD1" at (-17.197, 6.375, 4.171),  was assigned atom type "OA" (rec_index= 5, atom_type= 5).
Atom no. 254, " OD2" at (-18.983, 6.674, 5.393),  was assigned atom type "OA" (rec_index= 5, atom_type= 5).
Atom no. 255, " H  " at (-14.949, 7.198, 8.350),  was assigned atom type "HD" (rec_index= 2, atom_type= 2).
Atom no. 256, " N  " at (-14.132, 6.603, 4.277),  was assigned atom type "N" (rec_index= 3, atom_type= 3).
Atom no. 257, " CA " at (-13.408, 7.352, 3.247),  was assigned atom type "C" (rec_index= 1, atom_type= 1).
Atom no. 258, " C  " at (-14.308, 8.193, 2.373),  was assigned atom type "C" (rec_index= 1, atom_type= 1).
Atom no. 259, " O  " at (-13.823, 9.035, 1.619),  was assigned atom type "OA" (rec_index= 5, atom_type= 5).
Atom no. 260, " CB " at (-12.755, 6.258, 2.412),  was assigned atom type "C" (rec_index= 1, atom_type= 1).
Atom no. 261, " CG " at (-13.662, 5.076, 2.586),  was assigned atom type "C" (rec_index= 1, atom_type= 1).
Atom no. 262, " CD " at (-14.102, 5.148, 4.016),  was assigned atom type "C" (rec_index= 1, atom_type= 1).
Atom no. 263, " N  " at (-15.608, 7.949, 2.438),  was assigned atom type "N" (rec_index= 3, atom_type= 3).
Atom no. 264, " CA " at (-16.507, 8.742, 1.630),  was assigned atom type "C" (rec_index= 1, atom_type= 1).
Atom no. 265, " C  " at (-17.037, 9.970, 2.379),  was assigned atom type "C" (rec_index= 1, atom_type= 1).
Atom no. 266, " O  " at (-17.846, 10.714, 1.838),  was assigned atom type "OA" (rec_index= 5, atom_type= 5).
Atom no. 267, " CB " at (-17.640, 7.854, 1.113),  was assigned atom type "C" (rec_index= 1, atom_type= 1).
Atom no. 268, " CG " at (-17.140, 6.856, 0.071),  was assigned atom type "C" (rec_index= 1, atom_type= 1).
Atom no. 269, " OD1" at (-16.548, 7.255, -0.939),  was assigned atom type "OA" (rec_index= 5, atom_type= 5).
Atom no. 270, " ND2" at (-17.333, 5.555, 0.331),  was assigned atom type "N" (rec_index= 3, atom_type= 3).
Atom no. 271, "2HD2" at (-17.024, 4.869, -0.308),  was assigned atom type "HD" (rec_index= 2, atom_type= 2).
Atom no. 272, "1HD2" at (-17.795, 5.289, 1.180),  was assigned atom type "HD" (rec_index= 2, atom_type= 2).
Atom no. 273, " H  " at (-15.894, 7.199, 3.070),  was assigned atom type "HD" (rec_index= 2, atom_type= 2).
Atom no. 274, " N  " at (-16.576, 10.170, 3.616),  was assigned atom type "N" (rec_index= 3, atom_type= 3).
Atom no. 275, " CA " at (-16.836, 11.408, 4.370),  was assigned atom type "C" (rec_index= 1, atom_type= 1).
Atom no. 276, " C  " at (-15.932, 12.519, 3.868),  was assigned atom type "C" (rec_index= 1, atom_type= 1).
Atom no. 277, " O  " at (-14.708, 12.364, 3.852),  was assigned atom type "OA" (rec_index= 5, atom_type= 5).
Atom no. 278, " CB " at (-16.597, 11.218, 5.875),  was assigned atom type "C" (rec_index= 1, atom_type= 1).
Atom no. 279, " CG " at (-17.700, 10.492, 6.646),  was assigned atom type "C" (rec_index= 1, atom_type= 1).
Atom no. 280, " CD " at (-19.039, 11.227, 6.632),  was assigned atom type "C" (rec_index= 1, atom_type= 1).
Atom no. 281, " OE1" at (-19.058, 12.474, 6.494),  was assigned atom type "OA" (rec_index= 5, atom_type= 5).
Atom no. 282, " OE2" at (-20.079, 10.546, 6.762),  was assigned atom type "OA" (rec_index= 5, atom_type= 5).
Atom no. 283, " H  " at (-16.018, 9.380, 4.003),  was assigned atom type "HD" (rec_index= 2, atom_type= 2).
Atom no. 284, " N  " at (-16.515, 13.659, 3.505),  was assigned atom type "N" (rec_index= 3, atom_type= 3).
Atom no. 285, " CA " at (-15.733, 14.754, 2.926),  was assigned atom type "C" (rec_index= 1, atom_type= 1).
Atom no. 286, " C  " at (-15.700, 15.996, 3.813),  was assigned atom type "C" (rec_index= 1, atom_type= 1).
Atom no. 287, " O  " at (-16.482, 16.116, 4.750),  was assigned atom type "OA" (rec_index= 5, atom_type= 5).
Atom no. 288, " CB " at (-16.296, 15.133, 1.562),  was assigned atom type "C" (rec_index= 1, atom_type= 1).
Atom no. 289, " OG " at (-17.634, 15.569, 1.691),  was assigned atom type "OA" (rec_index= 5, atom_type= 5).
Atom no. 290, " H  " at (-17.534, 13.703, 3.662),  was assigned atom type "HD" (rec_index= 2, atom_type= 2).
Atom no. 291, " HG " at (-17.930, 15.540, 2.635),  was assigned atom type "HD" (rec_index= 2, atom_type= 2).
Atom no. 292, " N  " at (-14.791, 16.918, 3.519),  was assigned atom type "N" (rec_index= 3, atom_type= 3).
Atom no. 293, " CA " at (-14.723, 18.136, 4.309),  was assigned atom type "C" (rec_index= 1, atom_type= 1).
Atom no. 294, " C  " at (-15.782, 19.106, 3.812),  was assigned atom type "C" (rec_index= 1, atom_type= 1).
Atom no. 295, " O  " at (-16.629, 18.749, 2.979),  was assigned atom type "OA" (rec_index= 5, atom_type= 5).
Atom no. 296, " CB " at (-13.326, 18.765, 4.258),  was assigned atom type "C" (rec_index= 1, atom_type= 1).
Atom no. 297, " CG " at (-12.965, 19.347, 2.891),  was assigned atom type "C" (rec_index= 1, atom_type= 1).
Atom no. 298, " OD1" at (-13.808, 19.422, 1.963),  was assigned atom type "OA" (rec_index= 5, atom_type= 5).
Atom no. 299, " OD2" at (-11.803, 19.759, 2.759),  was assigned atom type "OA" (rec_index= 5, atom_type= 5).
Atom no. 300, " H  " at (-14.176, 16.703, 2.728),  was assigned atom type "HD" (rec_index= 2, atom_type= 2).
Atom no. 301, " N  " at (-15.718, 20.342, 4.298),  was assigned atom type "N" (rec_index= 3, atom_type= 3).
Atom no. 302, " CA " at (-16.731, 21.316, 3.954),  was assigned atom type "C" (rec_index= 1, atom_type= 1).
Atom no. 303, " C  " at (-16.825, 21.652, 2.470),  was assigned atom type "C" (rec_index= 1, atom_type= 1).
Atom no. 304, " O  " at (-17.864, 22.125, 2.010),  was assigned atom type "OA" (rec_index= 5, atom_type= 5).
Atom no. 305, " CB " at (-16.506, 22.612, 4.724),  was assigned atom type "C" (rec_index= 1, atom_type= 1).
Atom no. 306, " CG " at (-17.773, 23.404, 4.826),  was assigned atom type "C" (rec_index= 1, atom_type= 1).
Atom no. 307, " OD1" at (-18.853, 22.812, 4.882),  was assigned atom type "OA" (rec_index= 5, atom_type= 5).
Atom no. 308, " ND2" at (-17.672, 24.729, 4.811),  was assigned atom type "N" (rec_index= 3, atom_type= 3).
Atom no. 309, "2HD2" at (-18.480, 25.307, 4.881),  was assigned atom type "HD" (rec_index= 2, atom_type= 2).
Atom no. 310, "1HD2" at (-16.764, 25.156, 4.727),  was assigned atom type "HD" (rec_index= 2, atom_type= 2).
Atom no. 311, " H  " at (-14.914, 20.531, 4.915),  was assigned atom type "HD" (rec_index= 2, atom_type= 2).
Atom no. 312, " N  " at (-15.733, 21.447, 1.734),  was assigned atom type "N" (rec_index= 3, atom_type= 3).
Atom no. 313, " CA " at (-15.712, 21.724, 0.301),  was assigned atom type "C" (rec_index= 1, atom_type= 1).
Atom no. 314, " C  " at (-15.907, 20.470, -0.564),  was assigned atom type "C" (rec_index= 1, atom_type= 1).
Atom no. 315, " O  " at (-15.661, 20.486, -1.765),  was assigned atom type "OA" (rec_index= 5, atom_type= 5).
Atom no. 316, " CB " at (-14.403, 22.429, -0.071),  was assigned atom type "C" (rec_index= 1, atom_type= 1).
Atom no. 317, " CG " at (-14.282, 23.818, 0.581),  was assigned atom type "C" (rec_index= 1, atom_type= 1).
Atom no. 318, " OD1" at (-15.263, 24.561, 0.674),  was assigned atom type "OA" (rec_index= 5, atom_type= 5).
Atom no. 319, " ND2" at (-13.083, 24.167, 1.018),  was assigned atom type "N" (rec_index= 3, atom_type= 3).
Atom no. 320, "2HD2" at (-12.947, 25.051, 1.453),  was assigned atom type "HD" (rec_index= 2, atom_type= 2).
Atom no. 321, "1HD2" at (-12.308, 23.539, 0.910),  was assigned atom type "HD" (rec_index= 2, atom_type= 2).
Atom no. 322, " H  " at (-14.917, 21.081, 2.259),  was assigned atom type "HD" (rec_index= 2, atom_type= 2).
Atom no. 323, " N  " at (-16.358, 19.384, 0.051),  was assigned atom type "N" (rec_index= 3, atom_type= 3).
Atom no. 324, " CA " at (-16.596, 18.159, -0.689),  was assigned atom type "C" (rec_index= 1, atom_type= 1).
Atom no. 325, " C  " at (-15.333, 17.388, -1.041),  was assigned atom type "C" (rec_index= 1, atom_type= 1).
Atom no. 326, " O  " at (-15.375, 16.469, -1.856),  was assigned atom type "OA" (rec_index= 5, atom_type= 5).
Atom no. 327, " H  " at (-16.518, 19.487, 1.067),  was assigned atom type "HD" (rec_index= 2, atom_type= 2).
Atom no. 328, " N  " at (-14.211, 17.771, -0.440),  was assigned atom type "N" (rec_index= 3, atom_type= 3).
Atom no. 329, " CA " at (-12.950, 17.057, -0.621),  was assigned atom type "C" (rec_index= 1, atom_type= 1).
Atom no. 330, " C  " at (-12.912, 15.773, 0.207),  was assigned atom type "C" (rec_index= 1, atom_type= 1).
Atom no. 331, " O  " at (-13.125, 15.805, 1.412),  was assigned atom type "OA" (rec_index= 5, atom_type= 5).
Atom no. 332, " CB " at (-11.753, 17.911, -0.215),  was assigned atom type "C" (rec_index= 1, atom_type= 1).
Atom no. 333, " CG " at (-11.716, 19.300, -0.819),  was assigned atom type "C" (rec_index= 1, atom_type= 1).
Atom no. 334, " CD " at (-11.244, 19.236, -2.247),  was assigned atom type "C" (rec_index= 1, atom_type= 1).
Atom no. 335, " NE " at (-9.807, 18.986, -2.371),  was assigned atom type "N" (rec_index= 3, atom_type= 3).
Atom no. 336, " CZ " at (-9.243, 18.624, -3.520),  was assigned atom type "C" (rec_index= 1, atom_type= 1).
Atom no. 337, " NH1" at (-10.018, 18.459, -4.589),  was assigned atom type "N" (rec_index= 3, atom_type= 3).
Atom no. 338, " NH2" at (-7.937, 18.407, -3.598),  was assigned atom type "N" (rec_index= 3, atom_type= 3).
Atom no. 339, " HE " at (-9.234, 19.091, -1.567),  was assigned atom type "HD" (rec_index= 2, atom_type= 2).
Atom no. 340, "2HH2" at (-7.520, 18.119, -4.450),  was assigned atom type "HD" (rec_index= 2, atom_type= 2).
Atom no. 341, "1HH2" at (-7.362, 18.537, -2.781),  was assigned atom type "HD" (rec_index= 2, atom_type= 2).
Atom no. 342, " H  " at (-14.307, 18.614, 0.164),  was assigned atom type "HD" (rec_index= 2, atom_type= 2).
Atom no. 343, "2HH1" at (-9.587, 18.164, -5.462),  was assigned atom type "HD" (rec_index= 2, atom_type= 2).
Atom no. 344, "1HH1" at (-10.992, 18.620, -4.542),  was assigned atom type "HD" (rec_index= 2, atom_type= 2).
Atom no. 345, " N  " at (-12.585, 14.664, -0.444),  was assigned atom type "N" (rec_index= 3, atom_type= 3).
Atom no. 346, " CA " at (-12.433, 13.381, 0.240),  was assigned atom type "C" (rec_index= 1, atom_type= 1).
Atom no. 347, " C  " at (-10.949, 13.051, 0.399),  was assigned atom type "C" (rec_index= 1, atom_type= 1).
Atom no. 348, " O  " at (-10.115, 13.649, -0.285),  was assigned atom type "OA" (rec_index= 5, atom_type= 5).
Atom no. 349, " CB " at (-13.074, 12.246, -0.546),  was assigned atom type "C" (rec_index= 1, atom_type= 1).
Atom no. 350, " OG1" at (-12.343, 12.083, -1.760),  was assigned atom type "OA" (rec_index= 5, atom_type= 5).
Atom no. 351, " CG2" at (-14.562, 12.545, -0.857),  was assigned atom type "C" (rec_index= 1, atom_type= 1).
Atom no. 352, " HG1" at (-11.592, 12.751, -1.799),  was assigned atom type "HD" (rec_index= 2, atom_type= 2).
Atom no. 353, " H  " at (-12.448, 14.783, -1.468),  was assigned atom type "HD" (rec_index= 2, atom_type= 2).
Atom no. 354, " N  " at (-10.611, 12.064, 1.265),  was assigned atom type "N" (rec_index= 3, atom_type= 3).
Atom no. 355, " CA " at (-9.206, 11.641, 1.294),  was assigned atom type "C" (rec_index= 1, atom_type= 1).
Atom no. 356, " C  " at (-8.696, 11.162, -0.060),  was assigned atom type "C" (rec_index= 1, atom_type= 1).
Atom no. 357, " O  " at (-7.516, 11.320, -0.327),  was assigned atom type "OA" (rec_index= 5, atom_type= 5).
Atom no. 358, " CB " at (-9.193, 10.485, 2.318),  was assigned atom type "C" (rec_index= 1, atom_type= 1).
Atom no. 359, " CG " at (-10.630, 10.120, 2.544),  was assigned atom type "C" (rec_index= 1, atom_type= 1).
Atom no. 360, " CD " at (-11.383, 11.432, 2.345),  was assigned atom type "C" (rec_index= 1, atom_type= 1).
Atom no. 361, " N  " at (-9.551, 10.600, -0.917),  was assigned atom type "N" (rec_index= 3, atom_type= 3).
Atom no. 362, " CA " at (-9.064, 10.157, -2.224),  was assigned atom type "C" (rec_index= 1, atom_type= 1).
Atom no. 363, " C  " at (-8.707, 11.329, -3.158),  was assigned atom type "C" (rec_index= 1, atom_type= 1).
Atom no. 364, " O  " at (-7.722, 11.254, -3.911),  was assigned atom type "OA" (rec_index= 5, atom_type= 5).
Atom no. 365, " CB " at (-10.086, 9.241, -2.897),  was assigned atom type "C" (rec_index= 1, atom_type= 1).
Atom no. 366, " CG " at (-9.622, 8.651, -4.237),  was assigned atom type "C" (rec_index= 1, atom_type= 1).
Atom no. 367, " CD1" at (-8.326, 7.831, -4.039),  was assigned atom type "C" (rec_index= 1, atom_type= 1).
Atom no. 368, " CD2" at (-10.718, 7.805, -4.868),  was assigned atom type "C" (rec_index= 1, atom_type= 1).
Atom no. 369, " H  " at (-10.515, 10.513, -0.597),  was assigned atom type "HD" (rec_index= 2, atom_type= 2).
Atom no. 370, " N  " at (-9.501, 12.399, -3.141),  was assigned atom type "N" (rec_index= 3, atom_type= 3).
Atom no. 371, " CA " at (-9.064, 13.640, -3.788),  was assigned atom type "C" (rec_index= 1, atom_type= 1).
Atom no. 372, " C  " at (-7.618, 13.991, -3.423),  was assigned atom type "C" (rec_index= 1, atom_type= 1).
Atom no. 373, " O  " at (-6.806, 14.299, -4.289),  was assigned atom type "OA" (rec_index= 5, atom_type= 5).
Atom no. 374, " CB " at (-9.942, 14.829, -3.388),  was assigned atom type "C" (rec_index= 1, atom_type= 1).
Atom no. 375, " CG " at (-11.247, 14.895, -4.106),  was assigned atom type "A" (rec_index= 0, atom_type= 0).
Atom no. 376, " ND1" at (-12.450, 14.682, -3.470),  was assigned atom type "N" (rec_index= 3, atom_type= 3).
Atom no. 377, " CD2" at (-11.545, 15.177, -5.398),  was assigned atom type "A" (rec_index= 0, atom_type= 0).
Atom no. 378, " CE1" at (-13.433, 14.796, -4.346),  was assigned atom type "A" (rec_index= 0, atom_type= 0).
Atom no. 379, " NE2" at (-12.914, 15.113, -5.519),  was assigned atom type "NA" (rec_index= 4, atom_type= 4).
Atom no. 380, " HD1" at (-12.560, 14.475, -2.498),  was assigned atom type "HD" (rec_index= 2, atom_type= 2).
Atom no. 381, " H  " at (-10.397, 12.284, -2.661),  was assigned atom type "HD" (rec_index= 2, atom_type= 2).
Atom no. 382, " N  " at (-7.332, 13.964, -2.124),  was assigned atom type "N" (rec_index= 3, atom_type= 3).
Atom no. 383, " CA " at (-6.057, 14.430, -1.596),  was assigned atom type "C" (rec_index= 1, atom_type= 1).
Atom no. 384, " C  " at (-4.952, 13.450, -1.956),  was assigned atom type "C" (rec_index= 1, atom_type= 1).
Atom no. 385, " O  " at (-3.907, 13.845, -2.469),  was assigned atom type "OA" (rec_index= 5, atom_type= 5).
Atom no. 386, " CB " at (-6.130, 14.628, -0.062),  was assigned atom type "C" (rec_index= 1, atom_type= 1).
Atom no. 387, " CG1" at (-7.145, 15.711, 0.298),  was assigned atom type "C" (rec_index= 1, atom_type= 1).
Atom no. 388, " CG2" at (-4.772, 15.045, 0.530),  was assigned atom type "C" (rec_index= 1, atom_type= 1).
Atom no. 389, " CD1" at (-7.376, 15.814, 1.778),  was assigned atom type "C" (rec_index= 1, atom_type= 1).
Atom no. 390, " H  " at (-8.095, 13.583, -1.522),  was assigned atom type "HD" (rec_index= 2, atom_type= 2).
Atom no. 391, " N  " at (-5.195, 12.163, -1.727),  was assigned atom type "N" (rec_index= 3, atom_type= 3).
Atom no. 392, " CA " at (-4.186, 11.164, -2.078),  was assigned atom type "C" (rec_index= 1, atom_type= 1).
Atom no. 393, " C  " at (-3.844, 11.226, -3.563),  was assigned atom type "C" (rec_index= 1, atom_type= 1).
Atom no. 394, " O  " at (-2.670, 11.115, -3.936),  was assigned atom type "OA" (rec_index= 5, atom_type= 5).
Atom no. 395, " CB " at (-4.666, 9.757, -1.702),  was assigned atom type "C" (rec_index= 1, atom_type= 1).
Atom no. 396, " H  " at (-6.102, 11.945, -1.306),  was assigned atom type "HD" (rec_index= 2, atom_type= 2).
Atom no. 397, " N  " at (-4.864, 11.404, -4.412),  was assigned atom type "N" (rec_index= 3, atom_type= 3).
Atom no. 398, " CA " at (-4.641, 11.470, -5.850),  was assigned atom type "C" (rec_index= 1, atom_type= 1).
Atom no. 399, " C  " at (-3.833, 12.708, -6.217),  was assigned atom type "C" (rec_index= 1, atom_type= 1).
Atom no. 400, " O  " at (-2.981, 12.668, -7.108),  was assigned atom type "OA" (rec_index= 5, atom_type= 5).
Atom no. 401, " CB " at (-5.977, 11.472, -6.617),  was assigned atom type "C" (rec_index= 1, atom_type= 1).
Atom no. 402, " H  " at (-5.792, 11.487, -3.966),  was assigned atom type "HD" (rec_index= 2, atom_type= 2).
Atom no. 403, " N  " at (-4.127, 13.813, -5.538),  was assigned atom type "N" (rec_index= 3, atom_type= 3).
Atom no. 404, " CA " at (-3.365, 15.047, -5.759),  was assigned atom type "C" (rec_index= 1, atom_type= 1).
Atom no. 405, " C  " at (-1.894, 14.897, -5.375),  was assigned atom type "C" (rec_index= 1, atom_type= 1).
Atom no. 406, " O  " at (-1.005, 15.379, -6.082),  was assigned atom type "OA" (rec_index= 5, atom_type= 5).
Atom no. 407, " CB " at (-3.974, 16.216, -4.973),  was assigned atom type "C" (rec_index= 1, atom_type= 1).
Atom no. 408, " OG " at (-3.235, 17.418, -5.202),  was assigned atom type "OA" (rec_index= 5, atom_type= 5).
Atom no. 409, " H  " at (-4.905, 13.732, -4.870),  was assigned atom type "HD" (rec_index= 2, atom_type= 2).
Atom no. 410, " HG " at (-2.482, 17.240, -5.824),  was assigned atom type "HD" (rec_index= 2, atom_type= 2).
Atom no. 411, " N  " at (-1.631, 14.229, -4.258),  was assigned atom type "N" (rec_index= 3, atom_type= 3).
Atom no. 412, " CA " at (-0.264, 14.105, -3.777),  was assigned atom type "C" (rec_index= 1, atom_type= 1).
Atom no. 413, " C  " at (0.481, 12.980, -4.480),  was assigned atom type "C" (rec_index= 1, atom_type= 1).
Atom no. 414, " O  " at (1.699, 12.889, -4.386),  was assigned atom type "OA" (rec_index= 5, atom_type= 5).
Atom no. 415, " CB " at (-0.239, 13.869, -2.271),  was assigned atom type "C" (rec_index= 1, atom_type= 1).
Atom no. 416, " CG " at (-1.054, 14.857, -1.473),  was assigned atom type "C" (rec_index= 1, atom_type= 1).
Atom no. 417, " CD " at (-0.259, 16.055, -1.056),  was assigned atom type "C" (rec_index= 1, atom_type= 1).
Atom no. 418, " CE " at (-1.098, 16.924, -0.137),  was assigned atom type "C" (rec_index= 1, atom_type= 1).
Atom no. 419, " NZ " at (-0.430, 18.215, 0.149),  was assigned atom type "N" (rec_index= 3, atom_type= 3).
Atom no. 420, " HZ1" at (-0.524, 18.433, 1.121),  was assigned atom type "HD" (rec_index= 2, atom_type= 2).
Atom no. 421, " HZ3" at (0.541, 18.149, -0.084),  was assigned atom type "HD" (rec_index= 2, atom_type= 2).
Atom no. 422, " HZ2" at (-0.854, 18.939, -0.396),  was assigned atom type "HD" (rec_index= 2, atom_type= 2).
Atom no. 423, " H  " at (-2.450, 13.823, -3.782),  was assigned atom type "HD" (rec_index= 2, atom_type= 2).
Atom no. 424, " N  " at (-0.254, 12.128, -5.189),  was assigned atom type "N" (rec_index= 3, atom_type= 3).
Atom no. 425, " CA " at (0.340, 11.009, -5.891),  was assigned atom type "C" (rec_index= 1, atom_type= 1).
Atom no. 426, " C  " at (0.774, 9.866, -4.999),  was assigned atom type "C" (rec_index= 1, atom_type= 1).
Atom no. 427, " O  " at (1.666, 9.111, -5.380),  was assigned atom type "OA" (rec_index= 5, atom_type= 5).
Atom no. 428, " H  " at (-1.274, 12.336, -5.192),  was assigned atom type "HD" (rec_index= 2, atom_type= 2).
Atom no. 429, " N  " at (0.144, 9.711, -3.831),  was assigned atom type "N" (rec_index= 3, atom_type= 3).
Atom no. 430, " CA " at (0.535, 8.654, -2.906),  was assigned atom type "C" (rec_index= 1, atom_type= 1).
Atom no. 431, " C  " at (-0.166, 7.330, -3.256),  was assigned atom type "C" (rec_index= 1, atom_type= 1).
Atom no. 432, " O  " at (-1.303, 7.070, -2.822),  was assigned atom type "OA" (rec_index= 5, atom_type= 5).
Atom no. 433, " CB " at (0.223, 9.018, -1.458),  was assigned atom type "C" (rec_index= 1, atom_type= 1).
Atom no. 434, " OG1" at (0.452, 10.414, -1.237),  was assigned atom type "OA" (rec_index= 5, atom_type= 5).
Atom no. 435, " CG2" at (1.104, 8.207, -0.509),  was assigned atom type "C" (rec_index= 1, atom_type= 1).
Atom no. 436, " HG1" at (0.771, 10.817, -2.117),  was assigned atom type "HD" (rec_index= 2, atom_type= 2).
Atom no. 437, " H  " at (-0.617, 10.384, -3.651),  was assigned atom type "HD" (rec_index= 2, atom_type= 2).
Atom no. 438, " N  " at (0.513, 6.507, -4.047),  was assigned atom type "N" (rec_index= 3, atom_type= 3).
Atom no. 439, " CA " at (-0.101, 5.297, -4.596),  was assigned atom type "C" (rec_index= 1, atom_type= 1).
Atom no. 440, " C  " at (-0.663, 4.382, -3.513),  was assigned atom type "C" (rec_index= 1, atom_type= 1).
Atom no. 441, " O  " at (-1.778, 3.876, -3.659),  was assigned atom type "OA" (rec_index= 5, atom_type= 5).
Atom no. 442, " CB " at (0.894, 4.528, -5.471),  was assigned atom type "C" (rec_index= 1, atom_type= 1).
Atom no. 443, " CG " at (0.309, 3.304, -6.176),  was assigned atom type "C" (rec_index= 1, atom_type= 1).
Atom no. 444, " CD1" at (-0.957, 3.680, -6.953),  was assigned atom type "C" (rec_index= 1, atom_type= 1).
Atom no. 445, " CD2" at (1.317, 2.654, -7.109),  was assigned atom type "C" (rec_index= 1, atom_type= 1).
Atom no. 446, " H  " at (1.492, 6.788, -4.238),  was assigned atom type "HD" (rec_index= 2, atom_type= 2).
Atom no. 447, " N  " at (0.090, 4.177, -2.432),  was assigned atom type "N" (rec_index= 3, atom_type= 3).
Atom no. 448, " CA " at (-0.380, 3.324, -1.335),  was assigned atom type "C" (rec_index= 1, atom_type= 1).
Atom no. 449, " C  " at (-1.687, 3.834, -0.723),  was assigned atom type "C" (rec_index= 1, atom_type= 1).
Atom no. 450, " O  " at (-2.571, 3.046, -0.366),  was assigned atom type "OA" (rec_index= 5, atom_type= 5).
Atom no. 451, " CB " at (0.667, 3.224, -0.220),  was assigned atom type "C" (rec_index= 1, atom_type= 1).
Atom no. 452, " CG " at (2.070, 2.983, -0.747),  was assigned atom type "C" (rec_index= 1, atom_type= 1).
Atom no. 453, " OD1" at (2.730, 3.910, -1.250),  was assigned atom type "OA" (rec_index= 5, atom_type= 5).
Atom no. 454, " ND2" at (2.544, 1.744, -0.626),  was assigned atom type "N" (rec_index= 3, atom_type= 3).
Atom no. 455, "2HD2" at (3.462, 1.525, -0.949),  was assigned atom type "HD" (rec_index= 2, atom_type= 2).
Atom no. 456, "1HD2" at (1.976, 1.032, -0.210),  was assigned atom type "HD" (rec_index= 2, atom_type= 2).
Atom no. 457, " H  " at (1.004, 4.656, -2.434),  was assigned atom type "HD" (rec_index= 2, atom_type= 2).
Atom no. 458, " N  " at (-1.778, 5.151, -0.547),  was assigned atom type "N" (rec_index= 3, atom_type= 3).
Atom no. 459, " CA " at (-2.988, 5.751, 0.019),  was assigned atom type "C" (rec_index= 1, atom_type= 1).
Atom no. 460, " C  " at (-4.140, 5.536, -0.936),  was assigned atom type "C" (rec_index= 1, atom_type= 1).
Atom no. 461, " O  " at (-5.234, 5.163, -0.514),  was assigned atom type "OA" (rec_index= 5, atom_type= 5).
Atom no. 462, " CB " at (-2.802, 7.250, 0.300),  was assigned atom type "C" (rec_index= 1, atom_type= 1).
Atom no. 463, " SG " at (-1.776, 7.575, 1.766),  was assigned atom type "SA" (rec_index= 6, atom_type= 6).
Atom no. 464, " H  " at (-0.949, 5.693, -0.835),  was assigned atom type "HD" (rec_index= 2, atom_type= 2).
Atom no. 465, " HG " at (-1.483, 6.719, 2.174),  was assigned atom type "HD" (rec_index= 2, atom_type= 2).
Atom no. 466, " N  " at (-3.891, 5.763, -2.217),  was assigned atom type "N" (rec_index= 3, atom_type= 3).
Atom no. 467, " CA " at (-4.928, 5.578, -3.237),  was assigned atom type "C" (rec_index= 1, atom_type= 1).
Atom no. 468, " C  " at (-5.466, 4.134, -3.209),  was assigned atom type "C" (rec_index= 1, atom_type= 1).
Atom no. 469, " O  " at (-6.690, 3.901, -3.138),  was assigned atom type "OA" (rec_index= 5, atom_type= 5).
Atom no. 470, " CB " at (-4.380, 5.940, -4.635),  was assigned atom type "C" (rec_index= 1, atom_type= 1).
Atom no. 471, " CG1" at (-5.340, 5.495, -5.748),  was assigned atom type "C" (rec_index= 1, atom_type= 1).
Atom no. 472, " CG2" at (-4.102, 7.486, -4.734),  was assigned atom type "C" (rec_index= 1, atom_type= 1).
Atom no. 473, " H  " at (-2.929, 6.074, -2.434),  was assigned atom type "HD" (rec_index= 2, atom_type= 2).
Atom no. 474, " N  " at (-4.553, 3.167, -3.223),  was assigned atom type "N" (rec_index= 3, atom_type= 3).
Atom no. 475, " CA " at (-4.939, 1.745, -3.214),  was assigned atom type "C" (rec_index= 1, atom_type= 1).
Atom no. 476, " C  " at (-5.751, 1.366, -1.969),  was assigned atom type "C" (rec_index= 1, atom_type= 1).
Atom no. 477, " O  " at (-6.776, 0.669, -2.058),  was assigned atom type "OA" (rec_index= 5, atom_type= 5).
Atom no. 478, " CB " at (-3.677, 0.854, -3.323),  was assigned atom type "C" (rec_index= 1, atom_type= 1).
Atom no. 479, " CG " at (-2.951, 0.816, -4.677),  was assigned atom type "C" (rec_index= 1, atom_type= 1).
Atom no. 480, " CD1" at (-1.765, -0.162, -4.618),  was assigned atom type "C" (rec_index= 1, atom_type= 1).
Atom no. 481, " CD2" at (-3.861, 0.453, -5.839),  was assigned atom type "C" (rec_index= 1, atom_type= 1).
Atom no. 482, " H  " at (-3.570, 3.487, -3.240),  was assigned atom type "HD" (rec_index= 2, atom_type= 2).
Atom no. 483, " N  " at (-5.291, 1.796, -0.802),  was assigned atom type "N" (rec_index= 3, atom_type= 3).
Atom no. 484, " CA " at (-6.006, 1.518, 0.440),  was assigned atom type "C" (rec_index= 1, atom_type= 1).
Atom no. 485, " C  " at (-7.399, 2.173, 0.469),  was assigned atom type "C" (rec_index= 1, atom_type= 1).
Atom no. 486, " O  " at (-8.377, 1.548, 0.891),  was assigned atom type "OA" (rec_index= 5, atom_type= 5).
Atom no. 487, " CB " at (-5.203, 1.981, 1.649),  was assigned atom type "C" (rec_index= 1, atom_type= 1).
Atom no. 488, " CG " at (-3.930, 1.178, 1.984),  was assigned atom type "C" (rec_index= 1, atom_type= 1).
Atom no. 489, " CD1" at (-3.175, 1.891, 3.087),  was assigned atom type "C" (rec_index= 1, atom_type= 1).
Atom no. 490, " CD2" at (-4.280, -0.279, 2.388),  was assigned atom type "C" (rec_index= 1, atom_type= 1).
Atom no. 491, " H  " at (-4.406, 2.331, -0.846),  was assigned atom type "HD" (rec_index= 2, atom_type= 2).
Atom no. 492, " N  " at (-7.493, 3.431, 0.043),  was assigned atom type "N" (rec_index= 3, atom_type= 3).
Atom no. 493, " CA " at (-8.813, 4.071, -0.027),  was assigned atom type "C" (rec_index= 1, atom_type= 1).
Atom no. 494, " C  " at (-9.786, 3.309, -0.965),  was assigned atom type "C" (rec_index= 1, atom_type= 1).
Atom no. 495, " O  " at (-10.946, 3.066, -0.610),  was assigned atom type "OA" (rec_index= 5, atom_type= 5).
Atom no. 496, " CB " at (-8.665, 5.533, -0.471),  was assigned atom type "C" (rec_index= 1, atom_type= 1).
Atom no. 497, " CG " at (-7.978, 6.409, 0.589),  was assigned atom type "C" (rec_index= 1, atom_type= 1).
Atom no. 498, " CD1" at (-7.498, 7.729, -0.019),  was assigned atom type "C" (rec_index= 1, atom_type= 1).
Atom no. 499, " CD2" at (-8.915, 6.666, 1.798),  was assigned atom type "C" (rec_index= 1, atom_type= 1).
Atom no. 500, " H  " at (-6.618, 3.886, -0.216),  was assigned atom type "HD" (rec_index= 2, atom_type= 2).
Atom no. 501, " N  " at (-9.316, 2.941, -2.149),  was assigned atom type "N" (rec_index= 3, atom_type= 3).
Atom no. 502, " CA " at (-10.142, 2.203, -3.098),  was assigned atom type "C" (rec_index= 1, atom_type= 1).
Atom no. 503, " C  " at (-10.553, 0.862, -2.500),  was assigned atom type "C" (rec_index= 1, atom_type= 1).
Atom no. 504, " O  " at (-11.695, 0.422, -2.667),  was assigned atom type "OA" (rec_index= 5, atom_type= 5).
Atom no. 505, " CB " at (-9.399, 1.994, -4.416),  was assigned atom type "C" (rec_index= 1, atom_type= 1).
Atom no. 506, " CG " at (-9.195, 3.280, -5.220),  was assigned atom type "C" (rec_index= 1, atom_type= 1).
Atom no. 507, " CD1" at (-8.215, 3.052, -6.360),  was assigned atom type "C" (rec_index= 1, atom_type= 1).
Atom no. 508, " CD2" at (-10.544, 3.772, -5.742),  was assigned atom type "C" (rec_index= 1, atom_type= 1).
Atom no. 509, " H  " at (-8.334, 3.216, -2.337),  was assigned atom type "HD" (rec_index= 2, atom_type= 2).
Atom no. 510, " N  " at (-9.627, 0.219, -1.789),  was assigned atom type "N" (rec_index= 3, atom_type= 3).
Atom no. 511, " CA " at (-9.927, -1.054, -1.143),  was assigned atom type "C" (rec_index= 1, atom_type= 1).
Atom no. 512, " C  " at (-11.046, -0.920, -0.089),  was assigned atom type "C" (rec_index= 1, atom_type= 1).
Atom no. 513, " O  " at (-11.854, -1.829, 0.089),  was assigned atom type "OA" (rec_index= 5, atom_type= 5).
Atom no. 514, " CB " at (-8.677, -1.632, -0.483),  was assigned atom type "C" (rec_index= 1, atom_type= 1).
Atom no. 515, " CG " at (-8.988, -2.823, 0.412),  was assigned atom type "C" (rec_index= 1, atom_type= 1).
Atom no. 516, " CD " at (-7.787, -3.297, 1.209),  was assigned atom type "C" (rec_index= 1, atom_type= 1).
Atom no. 517, " OE1" at (-6.650, -2.885, 0.877),  was assigned atom type "OA" (rec_index= 5, atom_type= 5).
Atom no. 518, " OE2" at (-7.996, -4.065, 2.172),  was assigned atom type "OA" (rec_index= 5, atom_type= 5).
Atom no. 519, " H  " at (-8.708, 0.688, -1.739),  was assigned atom type "HD" (rec_index= 2, atom_type= 2).
Atom no. 520, " N  " at (-11.066, 0.210, 0.618),  was assigned atom type "N" (rec_index= 3, atom_type= 3).
Atom no. 521, " CA " at (-12.079, 0.461, 1.639),  was assigned atom type "C" (rec_index= 1, atom_type= 1).
Atom no. 522, " C  " at (-13.248, 1.242, 1.048),  was assigned atom type "C" (rec_index= 1, atom_type= 1).
Atom no. 523, " O  " at (-13.980, 1.909, 1.776),  was assigned atom type "OA" (rec_index= 5, atom_type= 5).
Atom no. 524, " CB " at (-11.472, 1.190, 2.848),  was assigned atom type "C" (rec_index= 1, atom_type= 1).
Atom no. 525, " CG " at (-10.738, 0.231, 3.751),  was assigned atom type "A" (rec_index= 0, atom_type= 0).
Atom no. 526, " CD1" at (-9.454, -0.205, 3.444),  was assigned atom type "A" (rec_index= 0, atom_type= 0).
Atom no. 527, " CD2" at (-11.351, -0.280, 4.878),  was assigned atom type "A" (rec_index= 0, atom_type= 0).
Atom no. 528, " CE1" at (-8.802, -1.108, 4.253),  was assigned atom type "A" (rec_index= 0, atom_type= 0).
Atom no. 529, " CE2" at (-10.718, -1.164, 5.683),  was assigned atom type "A" (rec_index= 0, atom_type= 0).
Atom no. 530, " CZ " at (-9.448, -1.580, 5.370),  was assigned atom type "A" (rec_index= 0, atom_type= 0).
Atom no. 531, " OH " at (-8.838, -2.464, 6.199),  was assigned atom type "OA" (rec_index= 5, atom_type= 5).
Atom no. 532, " HH " at (-9.473, -2.712, 6.952),  was assigned atom type "HD" (rec_index= 2, atom_type= 2).
Atom no. 533, " H  " at (-10.311, 0.883, 0.382),  was assigned atom type "HD" (rec_index= 2, atom_type= 2).
Atom no. 534, " N  " at (-13.386, 1.153, -0.274),  was assigned atom type "N" (rec_index= 3, atom_type= 3).
Atom no. 535, " CA " at (-14.601, 1.537, -1.017),  was assigned atom type "C" (rec_index= 1, atom_type= 1).
Atom no. 536, " C  " at (-14.791, 3.034, -1.200),  was assigned atom type "C" (rec_index= 1, atom_type= 1).
Atom no. 537, " O  " at (-15.923, 3.498, -1.382),  was assigned atom type "OA" (rec_index= 5, atom_type= 5).
Atom no. 538, " CB " at (-15.848, 0.936, -0.346),  was assigned atom type "C" (rec_index= 1, atom_type= 1).
Atom no. 539, " CG " at (-15.684, -0.507, 0.015),  was assigned atom type "A" (rec_index= 0, atom_type= 0).
Atom no. 540, " ND1" at (-15.467, -1.485, -0.928),  was assigned atom type "N" (rec_index= 3, atom_type= 3).
Atom no. 541, " CD2" at (-15.672, -1.126, 1.218),  was assigned atom type "A" (rec_index= 0, atom_type= 0).
Atom no. 542, " CE1" at (-15.337, -2.652, -0.320),  was assigned atom type "A" (rec_index= 0, atom_type= 0).
Atom no. 543, " NE2" at (-15.451, -2.460, 0.983),  was assigned atom type "NA" (rec_index= 4, atom_type= 4).
Atom no. 544, " HD1" at (-15.415, -1.336, -1.914),  was assigned atom type "HD" (rec_index= 2, atom_type= 2).
Atom no. 545, " H  " at (-12.531, 0.774, -0.765),  was assigned atom type "HD" (rec_index= 2, atom_type= 2).
Atom no. 546, " N  " at (-13.682, 3.785, -1.180),  was assigned atom type "N" (rec_index= 3, atom_type= 3).
Atom no. 547, " CA " at (-13.732, 5.175, -1.619),  was assigned atom type "C" (rec_index= 1, atom_type= 1).
Atom no. 548, " C  " at (-14.308, 5.231, -3.035),  was assigned atom type "C" (rec_index= 1, atom_type= 1).
Atom no. 549, " O  " at (-13.910, 4.480, -3.916),  was assigned atom type "OA" (rec_index= 5, atom_type= 5).
Atom no. 550, " CB " at (-12.318, 5.832, -1.583),  was assigned atom type "C" (rec_index= 1, atom_type= 1).
Atom no. 551, " H  " at (-12.836, 3.312, -0.843),  was assigned atom type "HD" (rec_index= 2, atom_type= 2).
Atom no. 552, " N  " at (-15.266, 6.123, -3.241),  was assigned atom type "N" (rec_index= 3, atom_type= 3).
Atom no. 553, " CA " at (-15.842, 6.376, -4.556),  was assigned atom type "C" (rec_index= 1, atom_type= 1).
Atom no. 554, " C  " at (-14.794, 6.969, -5.508),  was assigned atom type "C" (rec_index= 1, atom_type= 1).
Atom no. 555, " O  " at (-14.293, 8.084, -5.295),  was assigned atom type "OA" (rec_index= 5, atom_type= 5).
Atom no. 556, " CB " at (-17.048, 7.314, -4.387),  was assigned atom type "C" (rec_index= 1, atom_type= 1).
Atom no. 557, " CG " at (-17.727, 7.673, -5.700),  was assigned atom type "C" (rec_index= 1, atom_type= 1).
Atom no. 558, " OD1" at (-17.352, 7.155, -6.780),  was assigned atom type "OA" (rec_index= 5, atom_type= 5).
Atom no. 559, " OD2" at (-18.668, 8.495, -5.627),  was assigned atom type "OA" (rec_index= 5, atom_type= 5).
Atom no. 560, " H  " at (-15.575, 6.631, -2.379),  was assigned atom type "HD" (rec_index= 2, atom_type= 2).
Atom no. 561, " N  " at (-14.485, 6.247, -6.585),  was assigned atom type "N" (rec_index= 3, atom_type= 3).
Atom no. 562, " CA " at (-13.434, 6.704, -7.493),  was assigned atom type "C" (rec_index= 1, atom_type= 1).
Atom no. 563, " C  " at (-13.869, 7.900, -8.339),  was assigned atom type "C" (rec_index= 1, atom_type= 1).
Atom no. 564, " O  " at (-13.030, 8.488, -9.004),  was assigned atom type "OA" (rec_index= 5, atom_type= 5).
Atom no. 565, " CB " at (-13.177, 5.478, -8.387),  was assigned atom type "C" (rec_index= 1, atom_type= 1).
Atom no. 566, " CG " at (-14.433, 4.697, -8.327),  was assigned atom type "C" (rec_index= 1, atom_type= 1).
Atom no. 567, " CD " at (-14.991, 4.906, -6.947),  was assigned atom type "C" (rec_index= 1, atom_type= 1).
Atom no. 568, " N  " at (-15.162, 8.227, -8.333),  was assigned atom type "N" (rec_index= 3, atom_type= 3).
Atom no. 569, " CA " at (-15.667, 9.327, -9.145),  was assigned atom type "C" (rec_index= 1, atom_type= 1).
Atom no. 570, " C  " at (-16.246, 10.482, -8.316),  was assigned atom type "C" (rec_index= 1, atom_type= 1).
Atom no. 571, " O  " at (-17.027, 11.302, -8.822),  was assigned atom type "OA" (rec_index= 5, atom_type= 5).
Atom no. 572, " CB " at (-16.725, 8.796, -10.126),  was assigned atom type "C" (rec_index= 1, atom_type= 1).
Atom no. 573, " CG " at (-16.110, 8.052, -11.288),  was assigned atom type "C" (rec_index= 1, atom_type= 1).
Atom no. 574, " OD1" at (-15.345, 8.628, -12.074),  was assigned atom type "OA" (rec_index= 5, atom_type= 5).
Atom no. 575, " ND2" at (-16.420, 6.758, -11.399),  was assigned atom type "N" (rec_index= 3, atom_type= 3).
Atom no. 576, "2HD2" at (-16.041, 6.213, -12.142),  was assigned atom type "HD" (rec_index= 2, atom_type= 2).
Atom no. 577, "1HD2" at (-17.037, 6.337, -10.732),  was assigned atom type "HD" (rec_index= 2, atom_type= 2).
Atom no. 578, " H  " at (-15.756, 7.645, -7.717),  was assigned atom type "HD" (rec_index= 2, atom_type= 2).
Atom no. 579, " N  " at (-15.841, 10.550, -7.050),  was assigned atom type "N" (rec_index= 3, atom_type= 3).
Atom no. 580, " CA " at (-16.307, 11.573, -6.115),  was assigned atom type "C" (rec_index= 1, atom_type= 1).
Atom no. 581, " C  " at (-16.042, 12.984, -6.641),  was assigned atom type "C" (rec_index= 1, atom_type= 1).
Atom no. 582, " O  " at (-14.953, 13.274, -7.134),  was assigned atom type "OA" (rec_index= 5, atom_type= 5).
Atom no. 583, " CB " at (-15.639, 11.385, -4.740),  was assigned atom type "C" (rec_index= 1, atom_type= 1).
Atom no. 584, " SG " at (-13.795, 11.441, -4.703),  was assigned atom type "SA" (rec_index= 6, atom_type= 6).
Atom no. 585, " H  " at (-15.156, 9.804, -6.779),  was assigned atom type "HD" (rec_index= 2, atom_type= 2).
Atom no. 586, " HG " at (-13.501, 11.597, -5.657),  was assigned atom type "HD" (rec_index= 2, atom_type= 2).
Atom no. 587, " N  " at (-17.038, 13.853, -6.514),  was assigned atom type "N" (rec_index= 3, atom_type= 3).
Atom no. 588, " CA " at (-16.984, 15.225, -7.000),  was assigned atom type "C" (rec_index= 1, atom_type= 1).
Atom no. 589, " C  " at (-16.890, 16.212, -5.829),  was assigned atom type "C" (rec_index= 1, atom_type= 1).
Atom no. 590, " O  " at (-17.685, 16.119, -4.897),  was assigned atom type "OA" (rec_index= 5, atom_type= 5).
Atom no. 591, " CB " at (-18.238, 15.499, -7.832),  was assigned atom type "C" (rec_index= 1, atom_type= 1).
Atom no. 592, " CG " at (-18.092, 16.425, -9.013),  was assigned atom type "C" (rec_index= 1, atom_type= 1).
Atom no. 593, " CD " at (-19.446, 16.497, -9.728),  was assigned atom type "C" (rec_index= 1, atom_type= 1).
Atom no. 594, " NE " at (-19.673, 17.797, -10.346),  was assigned atom type "N" (rec_index= 3, atom_type= 3).
Atom no. 595, " CZ " at (-19.613, 18.017, -11.655),  was assigned atom type "C" (rec_index= 1, atom_type= 1).
Atom no. 596, " NH1" at (-19.344, 17.013, -12.484),  was assigned atom type "N" (rec_index= 3, atom_type= 3).
Atom no. 597, " NH2" at (-19.830, 19.237, -12.136),  was assigned atom type "N" (rec_index= 3, atom_type= 3).
Atom no. 598, " HE " at (-19.888, 18.575, -9.746),  was assigned atom type "HD" (rec_index= 2, atom_type= 2).
Atom no. 599, "2HH2" at (-19.768, 19.411, -13.114),  was assigned atom type "HD" (rec_index= 2, atom_type= 2).
Atom no. 600, "1HH2" at (-20.059, 19.987, -11.509),  was assigned atom type "HD" (rec_index= 2, atom_type= 2).
Atom no. 601, " H  " at (-17.884, 13.459, -6.024),  was assigned atom type "HD" (rec_index= 2, atom_type= 2).
Atom no. 602, "2HH1" at (-19.282, 17.196, -13.476),  was assigned atom type "HD" (rec_index= 2, atom_type= 2).
Atom no. 603, "1HH1" at (-19.206, 16.093, -12.136),  was assigned atom type "HD" (rec_index= 2, atom_type= 2).
Atom no. 604, " N  " at (-15.931, 17.141, -5.854),  was assigned atom type "N" (rec_index= 3, atom_type= 3).
Atom no. 605, " CA " at (-15.911, 18.156, -4.803),  was assigned atom type "C" (rec_index= 1, atom_type= 1).
Atom no. 606, " C  " at (-16.729, 19.386, -5.249),  was assigned atom type "C" (rec_index= 1, atom_type= 1).
Atom no. 607, " O  " at (-17.526, 19.294, -6.184),  was assigned atom type "OA" (rec_index= 5, atom_type= 5).
Atom no. 608, " CB " at (-14.483, 18.540, -4.384),  was assigned atom type "C" (rec_index= 1, atom_type= 1).
Atom no. 609, " CG " at (-13.746, 19.423, -5.393),  was assigned atom type "C" (rec_index= 1, atom_type= 1).
Atom no. 610, " OD1" at (-14.287, 19.828, -6.452),  was assigned atom type "OA" (rec_index= 5, atom_type= 5).
Atom no. 611, " OD2" at (-12.581, 19.730, -5.093),  was assigned atom type "OA" (rec_index= 5, atom_type= 5).
Atom no. 612, " H  " at (-15.264, 17.080, -6.618),  was assigned atom type "HD" (rec_index= 2, atom_type= 2).
Atom no. 613, " N  " at (-16.535, 20.513, -4.571),  was assigned atom type "N" (rec_index= 3, atom_type= 3).
Atom no. 614, " CA " at (-17.342, 21.720, -4.804),  was assigned atom type "C" (rec_index= 1, atom_type= 1).
Atom no. 615, " C  " at (-17.049, 22.407, -6.141),  was assigned atom type "C" (rec_index= 1, atom_type= 1).
Atom no. 616, " O  " at (-17.938, 23.010, -6.747),  was assigned atom type "OA" (rec_index= 5, atom_type= 5).
Atom no. 617, " CB " at (-17.130, 22.720, -3.646),  was assigned atom type "C" (rec_index= 1, atom_type= 1).
Atom no. 618, " H  " at (-15.770, 20.472, -3.866),  was assigned atom type "HD" (rec_index= 2, atom_type= 2).
Atom no. 619, " N  " at (-15.792, 22.354, -6.572),  was assigned atom type "N" (rec_index= 3, atom_type= 3).
Atom no. 620, " CA " at (-15.385, 22.913, -7.850),  was assigned atom type "C" (rec_index= 1, atom_type= 1).
Atom no. 621, " C  " at (-15.712, 21.973, -9.008),  was assigned atom type "C" (rec_index= 1, atom_type= 1).
Atom no. 622, " O  " at (-15.421, 22.303, -10.156),  was assigned atom type "OA" (rec_index= 5, atom_type= 5).
Atom no. 623, " CB " at (-13.882, 23.189, -7.859),  was assigned atom type "C" (rec_index= 1, atom_type= 1).
Atom no. 624, " CG " at (-13.371, 23.894, -6.635),  was assigned atom type "C" (rec_index= 1, atom_type= 1).
Atom no. 625, " CD " at (-13.879, 25.305, -6.538),  was assigned atom type "C" (rec_index= 1, atom_type= 1).
Atom no. 626, " OE1" at (-13.464, 26.128, -7.376),  was assigned atom type "OA" (rec_index= 5, atom_type= 5).
Atom no. 627, " OE2" at (-14.703, 25.583, -5.636),  was assigned atom type "OA" (rec_index= 5, atom_type= 5).
Atom no. 628, " H  " at (-15.132, 21.880, -5.917),  was assigned atom type "HD" (rec_index= 2, atom_type= 2).
Atom no. 629, " N  " at (-16.274, 20.803, -8.696),  was assigned atom type "N" (rec_index= 3, atom_type= 3).
Atom no. 630, " CA " at (-16.494, 19.740, -9.672),  was assigned atom type "C" (rec_index= 1, atom_type= 1).
Atom no. 631, " C  " at (-15.260, 18.885, -9.990),  was assigned atom type "C" (rec_index= 1, atom_type= 1).
Atom no. 632, " O  " at (-15.205, 18.188, -11.017),  was assigned atom type "OA" (rec_index= 5, atom_type= 5).
Atom no. 633, " H  " at (-16.544, 20.715, -7.688),  was assigned atom type "HD" (rec_index= 2, atom_type= 2).
Atom no. 634, " N  " at (-14.256, 18.936, -9.121),  was assigned atom type "N" (rec_index= 3, atom_type= 3).
Atom no. 635, " CA " at (-13.043, 18.164, -9.350),  was assigned atom type "C" (rec_index= 1, atom_type= 1).
Atom no. 636, " C  " at (-13.232, 16.700, -8.926),  was assigned atom type "C" (rec_index= 1, atom_type= 1).
Atom no. 637, " O  " at (-14.034, 16.389, -8.046),  was assigned atom type "OA" (rec_index= 5, atom_type= 5).
Atom no. 638, " CB " at (-11.853, 18.775, -8.612),  was assigned atom type "C" (rec_index= 1, atom_type= 1).
Atom no. 639, " OG " at (-10.666, 18.069, -8.935),  was assigned atom type "OA" (rec_index= 5, atom_type= 5).
Atom no. 640, " H  " at (-14.408, 19.546, -8.305),  was assigned atom type "HD" (rec_index= 2, atom_type= 2).
Atom no. 641, " HG " at (-10.852, 17.332, -9.568),  was assigned atom type "HD" (rec_index= 2, atom_type= 2).
Atom no. 642, " N  " at (-12.499, 15.812, -9.590),  was assigned atom type "N" (rec_index= 3, atom_type= 3).
Atom no. 643, " CA " at (-12.555, 14.378, -9.321),  was assigned atom type "C" (rec_index= 1, atom_type= 1).
Atom no. 644, " C  " at (-11.135, 13.857, -9.154),  was assigned atom type "C" (rec_index= 1, atom_type= 1).
Atom no. 645, " O  " at (-10.183, 14.468, -9.659),  was assigned atom type "OA" (rec_index= 5, atom_type= 5).
Atom no. 646, " CB " at (-13.286, 13.601, -10.458),  was assigned atom type "C" (rec_index= 1, atom_type= 1).
Atom no. 647, " CG1" at (-14.742, 13.980, -10.503),  was assigned atom type "C" (rec_index= 1, atom_type= 1).
Atom no. 648, " CG2" at (-12.609, 13.854, -11.805),  was assigned atom type "C" (rec_index= 1, atom_type= 1).
Atom no. 649, " H  " at (-11.878, 16.228, -10.322),  was assigned atom type "HD" (rec_index= 2, atom_type= 2).
Atom no. 650, " N  " at (-10.975, 12.747, -8.426),  was assigned atom type "N" (rec_index= 3, atom_type= 3).
Atom no. 651, " CA " at (-9.620, 12.226, -8.173),  was assigned atom type "C" (rec_index= 1, atom_type= 1).
Atom no. 652, " C  " at (-8.776, 12.076, -9.443),  was assigned atom type "C" (rec_index= 1, atom_type= 1).
Atom no. 653, " O  " at (-7.601, 12.397, -9.404),  was assigned atom type "OA" (rec_index= 5, atom_type= 5).
Atom no. 654, " CB " at (-9.892, 10.866, -7.528),  was assigned atom type "C" (rec_index= 1, atom_type= 1).
Atom no. 655, " CG " at (-11.185, 11.099, -6.760),  was assigned atom type "C" (rec_index= 1, atom_type= 1).
Atom no. 656, " CD " at (-12.003, 12.026, -7.645),  was assigned atom type "C" (rec_index= 1, atom_type= 1).
Atom no. 657, " N  " at (-9.372, 11.606, -10.536),  was assigned atom type "N" (rec_index= 3, atom_type= 3).
Atom no. 658, " CA " at (-8.641, 11.430, -11.784),  was assigned atom type "C" (rec_index= 1, atom_type= 1).
Atom no. 659, " C  " at (-7.986, 12.736, -12.211),  was assigned atom type "C" (rec_index= 1, atom_type= 1).
Atom no. 660, " O  " at (-6.818, 12.767, -12.594),  was assigned atom type "OA" (rec_index= 5, atom_type= 5).
Atom no. 661, " CB " at (-9.578, 10.918, -12.883),  was assigned atom type "C" (rec_index= 1, atom_type= 1).
Atom no. 662, " CG " at (-8.965, 10.703, -14.269),  was assigned atom type "C" (rec_index= 1, atom_type= 1).
Atom no. 663, " CD1" at (-7.744, 9.753, -14.204),  was assigned atom type "C" (rec_index= 1, atom_type= 1).
Atom no. 664, " CD2" at (-10.030, 10.198, -15.257),  was assigned atom type "C" (rec_index= 1, atom_type= 1).
Atom no. 665, " H  " at (-10.378, 11.382, -10.423),  was assigned atom type "HD" (rec_index= 2, atom_type= 2).
Atom no. 666, " N  " at (-8.740, 13.827, -12.119),  was assigned atom type "N" (rec_index= 3, atom_type= 3).
Atom no. 667, " CA " at (-8.211, 15.126, -12.523),  was assigned atom type "C" (rec_index= 1, atom_type= 1).
Atom no. 668, " C  " at (-7.111, 15.611, -11.567),  was assigned atom type "C" (rec_index= 1, atom_type= 1).
Atom no. 669, " O  " at (-6.112, 16.153, -12.010),  was assigned atom type "OA" (rec_index= 5, atom_type= 5).
Atom no. 670, " CB " at (-9.351, 16.144, -12.602),  was assigned atom type "C" (rec_index= 1, atom_type= 1).
Atom no. 671, " CG " at (-8.914, 17.574, -12.873),  was assigned atom type "A" (rec_index= 0, atom_type= 0).
Atom no. 672, " CD1" at (-9.016, 18.631, -12.020),  was assigned atom type "A" (rec_index= 0, atom_type= 0).
Atom no. 673, " CD2" at (-8.334, 18.087, -14.083),  was assigned atom type "A" (rec_index= 0, atom_type= 0).
Atom no. 674, " NE1" at (-8.526, 19.776, -12.619),  was assigned atom type "N" (rec_index= 3, atom_type= 3).
Atom no. 675, " CE2" at (-8.115, 19.471, -13.890),  was assigned atom type "A" (rec_index= 0, atom_type= 0).
Atom no. 676, " CE3" at (-7.982, 17.513, -15.312),  was assigned atom type "A" (rec_index= 0, atom_type= 0).
Atom no. 677, " CZ2" at (-7.557, 20.284, -14.872),  was assigned atom type "A" (rec_index= 0, atom_type= 0).
Atom no. 678, " CZ3" at (-7.424, 18.325, -16.287),  was assigned atom type "A" (rec_index= 0, atom_type= 0).
Atom no. 679, " CH2" at (-7.218, 19.698, -16.059),  was assigned atom type "A" (rec_index= 0, atom_type= 0).
Atom no. 680, " HE1" at (-8.480, 20.677, -12.193),  was assigned atom type "HD" (rec_index= 2, atom_type= 2).
Atom no. 681, " H  " at (-9.690, 13.680, -11.753),  was assigned atom type "HD" (rec_index= 2, atom_type= 2).
Atom no. 682, " N  " at (-7.298, 15.409, -10.261),  was assigned atom type "N" (rec_index= 3, atom_type= 3).
Atom no. 683, " CA " at (-6.291, 15.783, -9.252),  was assigned atom type "C" (rec_index= 1, atom_type= 1).
Atom no. 684, " C  " at (-4.939, 15.116, -9.550),  was assigned atom type "C" (rec_index= 1, atom_type= 1).
Atom no. 685, " O  " at (-3.882, 15.730, -9.398),  was assigned atom type "OA" (rec_index= 5, atom_type= 5).
Atom no. 686, " CB " at (-6.753, 15.391, -7.837),  was assigned atom type "C" (rec_index= 1, atom_type= 1).
Atom no. 687, " CG " at (-8.101, 15.978, -7.398),  was assigned atom type "C" (rec_index= 1, atom_type= 1).
Atom no. 688, " CD " at (-8.013, 17.458, -7.052),  was assigned atom type "C" (rec_index= 1, atom_type= 1).
Atom no. 689, " OE1" at (-6.906, 17.932, -6.745),  was assigned atom type "OA" (rec_index= 5, atom_type= 5).
Atom no. 690, " OE2" at (-9.056, 18.150, -7.098),  was assigned atom type "OA" (rec_index= 5, atom_type= 5).
Atom no. 691, " H  " at (-8.208, 14.969, -10.015),  was assigned atom type "HD" (rec_index= 2, atom_type= 2).
Atom no. 692, " N  " at (-4.992, 13.862, -9.990),  was assigned atom type "N" (rec_index= 3, atom_type= 3).
Atom no. 693, " CA " at (-3.785, 13.138, -10.372),  was assigned atom type "C" (rec_index= 1, atom_type= 1).
Atom no. 694, " C  " at (-3.214, 13.656, -11.698),  was assigned atom type "C" (rec_index= 1, atom_type= 1).
Atom no. 695, " O  " at (-2.002, 13.825, -11.827),  was assigned atom type "OA" (rec_index= 5, atom_type= 5).
Atom no. 696, " CB " at (-4.071, 11.636, -10.457),  was assigned atom type "C" (rec_index= 1, atom_type= 1).
Atom no. 697, " H  " at (-5.944, 13.455, -10.036),  was assigned atom type "HD" (rec_index= 2, atom_type= 2).
Atom no. 698, " N  " at (-4.083, 13.914, -12.672),  was assigned atom type "N" (rec_index= 3, atom_type= 3).
Atom no. 699, " CA " at (-3.642, 14.382, -13.991),  was assigned atom type "C" (rec_index= 1, atom_type= 1).
Atom no. 700, " C  " at (-2.934, 15.735, -13.915),  was assigned atom type "C" (rec_index= 1, atom_type= 1).
Atom no. 701, " O  " at (-1.920, 15.936, -14.577),  was assigned atom type "OA" (rec_index= 5, atom_type= 5).
Atom no. 702, " CB " at (-4.823, 14.489, -14.967),  was assigned atom type "C" (rec_index= 1, atom_type= 1).
Atom no. 703, " CG " at (-5.356, 13.173, -15.479),  was assigned atom type "C" (rec_index= 1, atom_type= 1).
Atom no. 704, " SD " at (-6.949, 13.375, -16.326),  was assigned atom type "SA" (rec_index= 6, atom_type= 6).
Atom no. 705, " CE " at (-6.495, 14.490, -17.652),  was assigned atom type "C" (rec_index= 1, atom_type= 1).
Atom no. 706, " H  " at (-5.077, 13.760, -12.426),  was assigned atom type "HD" (rec_index= 2, atom_type= 2).
Atom no. 707, " N  " at (-3.456, 16.656, -13.104),  was assigned atom type "N" (rec_index= 3, atom_type= 3).
Atom no. 708, " CA " at (-2.878, 18.009, -13.019),  was assigned atom type "C" (rec_index= 1, atom_type= 1).
Atom no. 709, " C  " at (-1.480, 17.996, -12.415),  was assigned atom type "C" (rec_index= 1, atom_type= 1).
Atom no. 710, " O  " at (-0.620, 18.806, -12.779),  was assigned atom type "OA" (rec_index= 5, atom_type= 5).
Atom no. 711, " CB " at (-3.759, 18.952, -12.184),  was assigned atom type "C" (rec_index= 1, atom_type= 1).
Atom no. 712, " CG1" at (-3.131, 20.329, -12.086),  was assigned atom type "C" (rec_index= 1, atom_type= 1).
Atom no. 713, " CG2" at (-5.104, 19.062, -12.810),  was assigned atom type "C" (rec_index= 1, atom_type= 1).
Atom no. 714, " H  " at (-4.274, 16.351, -12.557),  was assigned atom type "HD" (rec_index= 2, atom_type= 2).
Atom no. 715, " N  " at (-1.243, 17.064, -11.501),  was assigned atom type "N" (rec_index= 3, atom_type= 3).
Atom no. 716, " CA " at (0.066, 16.973, -10.871),  was assigned atom type "C" (rec_index= 1, atom_type= 1).
Atom no. 717, " C  " at (0.990, 15.956, -11.544),  was assigned atom type "C" (rec_index= 1, atom_type= 1).
Atom no. 718, " O  " at (2.098, 15.708, -11.069),  was assigned atom type "OA" (rec_index= 5, atom_type= 5).
Atom no. 719, " CB " at (-0.097, 16.637, -9.389),  was assigned atom type "C" (rec_index= 1, atom_type= 1).
Atom no. 720, " CG " at (-0.795, 17.726, -8.619),  was assigned atom type "C" (rec_index= 1, atom_type= 1).
Atom no. 721, " CD " at (0.035, 19.001, -8.561),  was assigned atom type "C" (rec_index= 1, atom_type= 1).
Atom no. 722, " OE1" at (1.272, 18.910, -8.712),  was assigned atom type "OA" (rec_index= 5, atom_type= 5).
Atom no. 723, " OE2" at (-0.552, 20.085, -8.356),  was assigned atom type "OA" (rec_index= 5, atom_type= 5).
Atom no. 724, " H  " at (-2.032, 16.440, -11.287),  was assigned atom type "HD" (rec_index= 2, atom_type= 2).
Atom no. 725, " N  " at (0.530, 15.367, -12.644),  was assigned atom type "N" (rec_index= 3, atom_type= 3).
Atom no. 726, " CA " at (1.342, 14.436, -13.408),  was assigned atom type "C" (rec_index= 1, atom_type= 1).
Atom no. 727, " C  " at (1.644, 13.100, -12.741),  was assigned atom type "C" (rec_index= 1, atom_type= 1).
Atom no. 728, " O  " at (2.695, 12.498, -12.984),  was assigned atom type "OA" (rec_index= 5, atom_type= 5).
Atom no. 729, " H  " at (-0.443, 15.628, -12.902),  was assigned atom type "HD" (rec_index= 2, atom_type= 2).
Atom no. 730, " N  " at (0.725, 12.620, -11.907),  was assigned atom type "N" (rec_index= 3, atom_type= 3).
Atom no. 731, " CA " at (0.924, 11.338, -11.218),  was assigned atom type "C" (rec_index= 1, atom_type= 1).
Atom no. 732, " C  " at (0.386, 10.197, -12.066),  was assigned atom type "C" (rec_index= 1, atom_type= 1).
Atom no. 733, " O  " at (-0.705, 9.692, -11.812),  was assigned atom type "OA" (rec_index= 5, atom_type= 5).
Atom no. 734, " CB " at (0.255, 11.358, -9.834),  was assigned atom type "C" (rec_index= 1, atom_type= 1).
Atom no. 735, " CG " at (0.767, 12.445, -8.939),  was assigned atom type "A" (rec_index= 0, atom_type= 0).
Atom no. 736, " ND1" at (2.108, 12.605, -8.659),  was assigned atom type "N" (rec_index= 3, atom_type= 3).
Atom no. 737, " CD2" at (0.123, 13.424, -8.261),  was assigned atom type "A" (rec_index= 0, atom_type= 0).
Atom no. 738, " CE1" at (2.268, 13.638, -7.850),  was assigned atom type "A" (rec_index= 0, atom_type= 0).
Atom no. 739, " NE2" at (1.080, 14.152, -7.592),  was assigned atom type "NA" (rec_index= 4, atom_type= 4).
Atom no. 740, " HD1" at (2.843, 12.028, -9.015),  was assigned atom type "HD" (rec_index= 2, atom_type= 2).
Atom no. 741, " H  " at (-0.115, 13.207, -11.788),  was assigned atom type "HD" (rec_index= 2, atom_type= 2).
Atom no. 742, " N  " at (1.164, 9.791, -13.073),  was assigned atom type "N" (rec_index= 3, atom_type= 3).
Atom no. 743, " CA " at (0.693, 8.852, -14.104),  was assigned atom type "C" (rec_index= 1, atom_type= 1).
Atom no. 744, " C  " at (0.309, 7.477, -13.561),  was assigned atom type "C" (rec_index= 1, atom_type= 1).
Atom no. 745, " O  " at (-0.574, 6.821, -14.101),  was assigned atom type "OA" (rec_index= 5, atom_type= 5).
Atom no. 746, " CB " at (1.755, 8.679, -15.197),  was assigned atom type "C" (rec_index= 1, atom_type= 1).
Atom no. 747, " CG " at (2.028, 9.934, -16.038),  was assigned atom type "C" (rec_index= 1, atom_type= 1).
Atom no. 748, " CD " at (0.842, 10.907, -16.101),  was assigned atom type "C" (rec_index= 1, atom_type= 1).
Atom no. 749, " OE1" at (-0.257, 10.521, -16.590),  was assigned atom type "OA" (rec_index= 5, atom_type= 5).
Atom no. 750, " OE2" at (1.016, 12.072, -15.665),  was assigned atom type "OA" (rec_index= 5, atom_type= 5).
Atom no. 751, " H  " at (2.124, 10.191, -13.068),  was assigned atom type "HD" (rec_index= 2, atom_type= 2).
Atom no. 752, " N  " at (0.972, 7.041, -12.497),  was assigned atom type "N" (rec_index= 3, atom_type= 3).
Atom no. 753, " CA " at (0.688, 5.725, -11.929),  was assigned atom type "C" (rec_index= 1, atom_type= 1).
Atom no. 754, " C  " at (-0.665, 5.741, -11.225),  was assigned atom type "C" (rec_index= 1, atom_type= 1).
Atom no. 755, " O  " at (-1.421, 4.769, -11.268),  was assigned atom type "OA" (rec_index= 5, atom_type= 5).
Atom no. 756, " CB " at (1.778, 5.305, -10.939),  was assigned atom type "C" (rec_index= 1, atom_type= 1).
Atom no. 757, " CG " at (3.208, 5.365, -11.475),  was assigned atom type "C" (rec_index= 1, atom_type= 1).
Atom no. 758, " CD " at (4.167, 4.891, -10.399),  was assigned atom type "C" (rec_index= 1, atom_type= 1).
Atom no. 759, " CE " at (5.620, 4.946, -10.842),  was assigned atom type "C" (rec_index= 1, atom_type= 1).
Atom no. 760, " NZ " at (6.516, 4.485, -9.740),  was assigned atom type "N" (rec_index= 3, atom_type= 3).
Atom no. 761, " HZ1" at (7.063, 3.714, -10.062),  was assigned atom type "HD" (rec_index= 2, atom_type= 2).
Atom no. 762, " HZ3" at (7.118, 5.235, -9.469),  was assigned atom type "HD" (rec_index= 2, atom_type= 2).
Atom no. 763, " HZ2" at (5.960, 4.201, -8.960),  was assigned atom type "HD" (rec_index= 2, atom_type= 2).
Atom no. 764, " H  " at (1.680, 7.689, -12.119),  was assigned atom type "HD" (rec_index= 2, atom_type= 2).
Atom no. 765, " N  " at (-0.961, 6.853, -10.567),  was assigned atom type "N" (rec_index= 3, atom_type= 3).
Atom no. 766, " CA " at (-2.249, 7.002, -9.884),  was assigned atom type "C" (rec_index= 1, atom_type= 1).
Atom no. 767, " C  " at (-3.373, 7.133, -10.923),  was assigned atom type "C" (rec_index= 1, atom_type= 1).
Atom no. 768, " O  " at (-4.445, 6.553, -10.760),  was assigned atom type "OA" (rec_index= 5, atom_type= 5).
Atom no. 769, " CB " at (-2.236, 8.211, -8.911),  was assigned atom type "C" (rec_index= 1, atom_type= 1).
Atom no. 770, " CG1" at (-3.668, 8.549, -8.415),  was assigned atom type "C" (rec_index= 1, atom_type= 1).
Atom no. 771, " CG2" at (-1.339, 7.925, -7.733),  was assigned atom type "C" (rec_index= 1, atom_type= 1).
Atom no. 772, " H  " at (-0.231, 7.583, -10.575),  was assigned atom type "HD" (rec_index= 2, atom_type= 2).
Atom no. 773, " N  " at (-3.126, 7.884, -11.991),  was assigned atom type "N" (rec_index= 3, atom_type= 3).
Atom no. 774, " CA " at (-4.081, 7.977, -13.102),  was assigned atom type "C" (rec_index= 1, atom_type= 1).
Atom no. 775, " C  " at (-4.478, 6.591, -13.639),  was assigned atom type "C" (rec_index= 1, atom_type= 1).
Atom no. 776, " O  " at (-5.669, 6.289, -13.834),  was assigned atom type "OA" (rec_index= 5, atom_type= 5).
Atom no. 777, " CB " at (-3.499, 8.821, -14.263),  was assigned atom type "C" (rec_index= 1, atom_type= 1).
Atom no. 778, " CG1" at (-4.382, 8.716, -15.502),  was assigned atom type "C" (rec_index= 1, atom_type= 1).
Atom no. 779, " CG2" at (-3.338, 10.286, -13.838),  was assigned atom type "C" (rec_index= 1, atom_type= 1).
Atom no. 780, " H  " at (-2.221, 8.389, -11.975),  was assigned atom type "HD" (rec_index= 2, atom_type= 2).
Atom no. 781, " N  " at (-3.469, 5.754, -13.867),  was assigned atom type "N" (rec_index= 3, atom_type= 3).
Atom no. 782, " CA " at (-3.690, 4.406, -14.375),  was assigned atom type "C" (rec_index= 1, atom_type= 1).
Atom no. 783, " C  " at (-4.533, 3.581, -13.410),  was assigned atom type "C" (rec_index= 1, atom_type= 1).
Atom no. 784, " O  " at (-5.499, 2.931, -13.821),  was assigned atom type "OA" (rec_index= 5, atom_type= 5).
Atom no. 785, " CB " at (-2.352, 3.709, -14.639),  was assigned atom type "C" (rec_index= 1, atom_type= 1).
Atom no. 786, " CG " at (-1.536, 4.306, -15.785),  was assigned atom type "C" (rec_index= 1, atom_type= 1).
Atom no. 787, " CD " at (-0.232, 3.507, -15.999),  was assigned atom type "C" (rec_index= 1, atom_type= 1).
Atom no. 788, " CE " at (0.780, 4.272, -16.839),  was assigned atom type "C" (rec_index= 1, atom_type= 1).
Atom no. 789, " NZ " at (2.168, 3.734, -16.664),  was assigned atom type "N" (rec_index= 3, atom_type= 3).
Atom no. 790, " HZ1" at (2.664, 4.315, -16.022),  was assigned atom type "HD" (rec_index= 2, atom_type= 2).
Atom no. 791, " HZ3" at (2.115, 2.803, -16.308),  was assigned atom type "HD" (rec_index= 2, atom_type= 2).
Atom no. 792, " HZ2" at (2.631, 3.733, -17.548),  was assigned atom type "HD" (rec_index= 2, atom_type= 2).
Atom no. 793, " H  " at (-2.528, 6.140, -13.655),  was assigned atom type "HD" (rec_index= 2, atom_type= 2).
Atom no. 794, " N  " at (-4.173, 3.613, -12.125),  was assigned atom type "N" (rec_index= 3, atom_type= 3).
Atom no. 795, " CA " at (-4.923, 2.874, -11.116),  was assigned atom type "C" (rec_index= 1, atom_type= 1).
Atom no. 796, " C  " at (-6.375, 3.387, -11.008),  was assigned atom type "C" (rec_index= 1, atom_type= 1).
Atom no. 797, " O  " at (-7.310, 2.604, -10.881),  was assigned atom type "OA" (rec_index= 5, atom_type= 5).
Atom no. 798, " CB " at (-4.230, 2.943, -9.740),  was assigned atom type "C" (rec_index= 1, atom_type= 1).
Atom no. 799, " CG1" at (-5.170, 2.495, -8.654),  was assigned atom type "C" (rec_index= 1, atom_type= 1).
Atom no. 800, " CG2" at (-2.977, 2.062, -9.738),  was assigned atom type "C" (rec_index= 1, atom_type= 1).
Atom no. 801, " H  " at (-3.342, 4.190, -11.918),  was assigned atom type "HD" (rec_index= 2, atom_type= 2).
Atom no. 802, " N  " at (-6.575, 4.699, -11.095),  was assigned atom type "N" (rec_index= 3, atom_type= 3).
Atom no. 803, " CA " at (-7.932, 5.227, -11.000),  was assigned atom type "C" (rec_index= 1, atom_type= 1).
Atom no. 804, " C  " at (-8.772, 4.797, -12.198),  was assigned atom type "C" (rec_index= 1, atom_type= 1).
Atom no. 805, " O  " at (-9.938, 4.419, -12.030),  was assigned atom type "OA" (rec_index= 5, atom_type= 5).
Atom no. 806, " CB " at (-7.912, 6.756, -10.873),  was assigned atom type "C" (rec_index= 1, atom_type= 1).
Atom no. 807, " CG " at (-7.444, 7.209, -9.496),  was assigned atom type "C" (rec_index= 1, atom_type= 1).
Atom no. 808, " CD1" at (-7.172, 8.726, -9.507),  was assigned atom type "C" (rec_index= 1, atom_type= 1).
Atom no. 809, " CD2" at (-8.475, 6.837, -8.411),  was assigned atom type "C" (rec_index= 1, atom_type= 1).
Atom no. 810, " H  " at (-5.738, 5.272, -11.227),  was assigned atom type "HD" (rec_index= 2, atom_type= 2).
Atom no. 811, " N  " at (-8.182, 4.848, -13.394),  was assigned atom type "N" (rec_index= 3, atom_type= 3).
Atom no. 812, " CA " at (-8.886, 4.419, -14.603),  was assigned atom type "C" (rec_index= 1, atom_type= 1).
Atom no. 813, " C  " at (-9.300, 2.956, -14.498),  was assigned atom type "C" (rec_index= 1, atom_type= 1).
Atom no. 814, " O  " at (-10.426, 2.598, -14.850),  was assigned atom type "OA" (rec_index= 5, atom_type= 5).
Atom no. 815, " CB " at (-8.016, 4.632, -15.843),  was assigned atom type "C" (rec_index= 1, atom_type= 1).
Atom no. 816, " CG " at (-7.758, 6.091, -16.215),  was assigned atom type "C" (rec_index= 1, atom_type= 1).
Atom no. 817, " CD1" at (-6.622, 6.168, -17.214),  was assigned atom type "C" (rec_index= 1, atom_type= 1).
Atom no. 818, " CD2" at (-9.026, 6.781, -16.739),  was assigned atom type "C" (rec_index= 1, atom_type= 1).
Atom no. 819, " H  " at (-7.213, 5.206, -13.390),  was assigned atom type "HD" (rec_index= 2, atom_type= 2).
Atom no. 820, " N  " at (-8.383, 2.126, -14.002),  was assigned atom type "N" (rec_index= 3, atom_type= 3).
Atom no. 821, " CA " at (-8.646, 0.696, -13.758),  was assigned atom type "C" (rec_index= 1, atom_type= 1).
Atom no. 822, " C  " at (-9.856, 0.455, -12.850),  was assigned atom type "C" (rec_index= 1, atom_type= 1).
Atom no. 823, " O  " at (-10.537, -0.578, -12.962),  was assigned atom type "OA" (rec_index= 5, atom_type= 5).
Atom no. 824, " CB " at (-7.419, 0.021, -13.119),  was assigned atom type "C" (rec_index= 1, atom_type= 1).
Atom no. 825, " CG " at (-6.214, -0.150, -14.027),  was assigned atom type "C" (rec_index= 1, atom_type= 1).
Atom no. 826, " CD " at (-4.929, -0.493, -13.261),  was assigned atom type "C" (rec_index= 1, atom_type= 1).
Atom no. 827, " OE1" at (-4.993, -0.801, -12.044),  was assigned atom type "OA" (rec_index= 5, atom_type= 5).
Atom no. 828, " OE2" at (-3.845, -0.447, -13.886),  was assigned atom type "OA" (rec_index= 5, atom_type= 5).
Atom no. 829, " H  " at (-7.461, 2.571, -13.799),  was assigned atom type "HD" (rec_index= 2, atom_type= 2).
Atom no. 830, " N  " at (-10.094, 1.392, -11.927),  was assigned atom type "N" (rec_index= 3, atom_type= 3).
Atom no. 831, " CA " at (-11.171, 1.252, -10.947),  was assigned atom type "C" (rec_index= 1, atom_type= 1).
Atom no. 832, " C  " at (-12.441, 1.999, -11.387),  was assigned atom type "C" (rec_index= 1, atom_type= 1).
Atom no. 833, " O  " at (-13.394, 2.141, -10.615),  was assigned atom type "OA" (rec_index= 5, atom_type= 5).
Atom no. 834, " CB " at (-10.724, 1.749, -9.563),  was assigned atom type "C" (rec_index= 1, atom_type= 1).
Atom no. 835, " CG " at (-9.847, 0.784, -8.818),  was assigned atom type "A" (rec_index= 0, atom_type= 0).
Atom no. 836, " ND1" at (-8.527, 0.562, -9.152),  was assigned atom type "N" (rec_index= 3, atom_type= 3).
Atom no. 837, " CD2" at (-10.100, -0.003, -7.745),  was assigned atom type "A" (rec_index= 0, atom_type= 0).
Atom no. 838, " CE1" at (-8.008, -0.327, -8.321),  was assigned atom type "A" (rec_index= 0, atom_type= 0).
Atom no. 839, " NE2" at (-8.941, -0.684, -7.457),  was assigned atom type "NA" (rec_index= 4, atom_type= 4).
Atom no. 840, " HD1" at (-8.041, 1.005, -9.904),  was assigned atom type "HD" (rec_index= 2, atom_type= 2).
Atom no. 841, " H  " at (-9.459, 2.211, -11.967),  was assigned atom type "HD" (rec_index= 2, atom_type= 2).
Atom no. 842, " N  " at (-12.456, 2.474, -12.627),  was assigned atom type "N" (rec_index= 3, atom_type= 3).
Atom no. 843, " CA " at (-13.666, 3.061, -13.174),  was assigned atom type "C" (rec_index= 1, atom_type= 1).
Atom no. 844, " C  " at (-13.783, 4.576, -13.100),  was assigned atom type "C" (rec_index= 1, atom_type= 1).
Atom no. 845, " O  " at (-14.850, 5.129, -13.387),  was assigned atom type "OA" (rec_index= 5, atom_type= 5).
Atom no. 846, " H  " at (-11.567, 2.391, -13.143),  was assigned atom type "HD" (rec_index= 2, atom_type= 2).
Atom no. 847, " N  " at (-12.704, 5.257, -12.718),  was assigned atom type "N" (rec_index= 3, atom_type= 3).
Atom no. 848, " CA " at (-12.688, 6.724, -12.783),  was assigned atom type "C" (rec_index= 1, atom_type= 1).
Atom no. 849, " C  " at (-12.834, 7.192, -14.226),  was assigned atom type "C" (rec_index= 1, atom_type= 1).
Atom no. 850, " O  " at (-12.175, 6.658, -15.124),  was assigned atom type "OA" (rec_index= 5, atom_type= 5).
Atom no. 851, " CB " at (-11.391, 7.298, -12.188),  was assigned atom type "C" (rec_index= 1, atom_type= 1).
Atom no. 852, " OG " at (-11.298, 7.055, -10.791),  was assigned atom type "OA" (rec_index= 5, atom_type= 5).
Atom no. 853, " H  " at (-11.914, 4.690, -12.387),  was assigned atom type "HD" (rec_index= 2, atom_type= 2).
Atom no. 854, " HG " at (-12.108, 6.554, -10.488),  was assigned atom type "HD" (rec_index= 2, atom_type= 2).
Atom no. 855, " N  " at (-13.706, 8.174, -14.462),  was assigned atom type "N" (rec_index= 3, atom_type= 3).
Atom no. 856, " CA " at (-13.812, 8.779, -15.791),  was assigned atom type "C" (rec_index= 1, atom_type= 1).
Atom no. 857, " C  " at (-13.752, 10.303, -15.697),  was assigned atom type "C" (rec_index= 1, atom_type= 1).
Atom no. 858, " O  " at (-14.298, 10.886, -14.767),  was assigned atom type "OA" (rec_index= 5, atom_type= 5).
Atom no. 859, " CB " at (-15.109, 8.378, -16.520),  was assigned atom type "C" (rec_index= 1, atom_type= 1).
Atom no. 860, " OG1" at (-16.243, 8.864, -15.795),  was assigned atom type "OA" (rec_index= 5, atom_type= 5).
Atom no. 861, " CG2" at (-15.194, 6.863, -16.670),  was assigned atom type "C" (rec_index= 1, atom_type= 1).
Atom no. 862, " HG1" at (-15.902, 9.357, -14.972),  was assigned atom type "HD" (rec_index= 2, atom_type= 2).
Atom no. 863, " H  " at (-14.278, 8.459, -13.654),  was assigned atom type "HD" (rec_index= 2, atom_type= 2).
Atom no. 864, " N  " at (-13.084, 10.939, -16.656),  was assigned atom type "N" (rec_index= 3, atom_type= 3).
Atom no. 865, " CA " at (-12.876, 12.377, -16.564),  was assigned atom type "C" (rec_index= 1, atom_type= 1).
Atom no. 866, " C  " at (-14.210, 13.100, -16.667),  was assigned atom type "C" (rec_index= 1, atom_type= 1).
Atom no. 867, " O  " at (-14.373, 14.174, -16.099),  was assigned atom type "OA" (rec_index= 5, atom_type= 5).
Atom no. 868, " CB " at (-11.903, 12.907, -17.647),  was assigned atom type "C" (rec_index= 1, atom_type= 1).
Atom no. 869, " CG1" at (-11.347, 14.288, -17.256),  was assigned atom type "C" (rec_index= 1, atom_type= 1).
Atom no. 870, " CG2" at (-12.572, 12.954, -19.029),  was assigned atom type "C" (rec_index= 1, atom_type= 1).
Atom no. 871, " CD1" at (-10.649, 14.337, -15.905),  was assigned atom type "C" (rec_index= 1, atom_type= 1).
Atom no. 872, " H  " at (-12.746, 10.352, -17.427),  was assigned atom type "HD" (rec_index= 2, atom_type= 2).
Atom no. 873, " N  " at (-15.176, 12.501, -17.359),  was assigned atom type "N" (rec_index= 3, atom_type= 3).
Atom no. 874, " CA " at (-16.423, 13.204, -17.633),  was assigned atom type "C" (rec_index= 1, atom_type= 1).
Atom no. 875, " C  " at (-17.361, 13.137, -16.444),  was assigned atom type "C" (rec_index= 1, atom_type= 1).
Atom no. 876, " O  " at (-18.452, 13.694, -16.480),  was assigned atom type "OA" (rec_index= 5, atom_type= 5).
Atom no. 877, " CB " at (-17.105, 12.670, -18.902),  was assigned atom type "C" (rec_index= 1, atom_type= 1).
Atom no. 878, " CG " at (-17.377, 11.159, -18.868),  was assigned atom type "C" (rec_index= 1, atom_type= 1).
Atom no. 879, " OD1" at (-17.432, 10.538, -17.776),  was assigned atom type "OA" (rec_index= 5, atom_type= 5).
Atom no. 880, " OD2" at (-17.556, 10.590, -19.968),  was assigned atom type "OA" (rec_index= 5, atom_type= 5).
Atom no. 881, " H  " at (-14.972, 11.543, -17.668),  was assigned atom type "HD" (rec_index= 2, atom_type= 2).
Atom no. 882, " N  " at (-16.927, 12.463, -15.383),  was assigned atom type "N" (rec_index= 3, atom_type= 3).
Atom no. 883, " CA " at (-17.635, 12.525, -14.115),  was assigned atom type "C" (rec_index= 1, atom_type= 1).
Atom no. 884, " C  " at (-17.469, 13.904, -13.475),  was assigned atom type "C" (rec_index= 1, atom_type= 1).
Atom no. 885, " O  " at (-18.265, 14.290, -12.637),  was assigned atom type "OA" (rec_index= 5, atom_type= 5).
Atom no. 886, " CB " at (-17.143, 11.449, -13.168),  was assigned atom type "C" (rec_index= 1, atom_type= 1).
Atom no. 887, " H  " at (-16.067, 11.909, -15.538),  was assigned atom type "HD" (rec_index= 2, atom_type= 2).
Atom no. 888, " N  " at (-16.417, 14.626, -13.847),  was assigned atom type "N" (rec_index= 3, atom_type= 3).
Atom no. 889, " CA " at (-16.194, 15.963, -13.302),  was assigned atom type "C" (rec_index= 1, atom_type= 1).
Atom no. 890, " C  " at (-16.634, 17.092, -14.223),  was assigned atom type "C" (rec_index= 1, atom_type= 1).
Atom no. 891, " O  " at (-17.239, 16.837, -15.263),  was assigned atom type "OA" (rec_index= 5, atom_type= 5).
Atom no. 892, " H  " at (-15.791, 14.174, -14.533),  was assigned atom type "HD" (rec_index= 2, atom_type= 2).
Atom no. 893, " N  " at (-16.330, 18.338, -13.835),  was assigned atom type "N" (rec_index= 3, atom_type= 3).
Atom no. 894, " CA " at (-16.609, 19.519, -14.675),  was assigned atom type "C" (rec_index= 1, atom_type= 1).
Atom no. 895, " C  " at (-15.509, 19.739, -15.720),  was assigned atom type "C" (rec_index= 1, atom_type= 1).
Atom no. 896, " O  " at (-14.574, 20.512, -15.499),  was assigned atom type "OA" (rec_index= 5, atom_type= 5).
Atom no. 897, " CB " at (-16.772, 20.767, -13.803),  was assigned atom type "C" (rec_index= 1, atom_type= 1).
Atom no. 898, " CG " at (-17.232, 21.995, -14.600),  was assigned atom type "C" (rec_index= 1, atom_type= 1).
Atom no. 899, " OD1" at (-17.195, 21.979, -15.854),  was assigned atom type "OA" (rec_index= 5, atom_type= 5).
Atom no. 900, " OD2" at (-17.616, 22.990, -13.958),  was assigned atom type "OA" (rec_index= 5, atom_type= 5).
Atom no. 901, " H  " at (-15.884, 18.403, -12.899),  was assigned atom type "HD" (rec_index= 2, atom_type= 2).
Atom no. 902, " N  " at (-15.640, 19.052, -16.855),  was assigned atom type "N" (rec_index= 3, atom_type= 3).
Atom no. 903, " CA " at (-14.622, 19.039, -17.906),  was assigned atom type "C" (rec_index= 1, atom_type= 1).
Atom no. 904, " C  " at (-14.369, 20.437, -18.474),  was assigned atom type "C" (rec_index= 1, atom_type= 1).
Atom no. 905, " O  " at (-13.226, 20.790, -18.793),  was assigned atom type "OA" (rec_index= 5, atom_type= 5).
Atom no. 906, " CB " at (-15.031, 18.060, -19.044),  was assigned atom type "C" (rec_index= 1, atom_type= 1).
Atom no. 907, " CG1" at (-13.977, 17.999, -20.137),  was assigned atom type "C" (rec_index= 1, atom_type= 1).
Atom no. 908, " CG2" at (-15.283, 16.657, -18.460),  was assigned atom type "C" (rec_index= 1, atom_type= 1).
Atom no. 909, " H  " at (-16.539, 18.519, -16.931),  was assigned atom type "HD" (rec_index= 2, atom_type= 2).
Atom no. 910, " N  " at (-15.431, 21.234, -18.575),  was assigned atom type "N" (rec_index= 3, atom_type= 3).
Atom no. 911, " CA " at (-15.310, 22.616, -19.017),  was assigned atom type "C" (rec_index= 1, atom_type= 1).
Atom no. 912, " C  " at (-14.350, 23.380, -18.123),  was assigned atom type "C" (rec_index= 1, atom_type= 1).
Atom no. 913, " O  " at (-13.443, 24.070, -18.587),  was assigned atom type "OA" (rec_index= 5, atom_type= 5).
Atom no. 914, " H  " at (-16.333, 20.790, -18.316),  was assigned atom type "HD" (rec_index= 2, atom_type= 2).
Atom no. 915, " N  " at (-14.545, 23.229, -16.821),  was assigned atom type "N" (rec_index= 3, atom_type= 3).
Atom no. 916, " CA " at (-13.661, 23.820, -15.836),  was assigned atom type "C" (rec_index= 1, atom_type= 1).
Atom no. 917, " C  " at (-12.234, 23.266, -15.940),  was assigned atom type "C" (rec_index= 1, atom_type= 1).
Atom no. 918, " O  " at (-11.266, 24.022, -15.903),  was assigned atom type "OA" (rec_index= 5, atom_type= 5).
Atom no. 919, " CB " at (-14.233, 23.595, -14.434),  was assigned atom type "C" (rec_index= 1, atom_type= 1).
Atom no. 920, " CG " at (-13.341, 24.086, -13.347),  was assigned atom type "A" (rec_index= 0, atom_type= 0).
Atom no. 921, " ND1" at (-12.959, 25.406, -13.244),  was assigned atom type "N" (rec_index= 3, atom_type= 3).
Atom no. 922, " CD2" at (-12.728, 23.433, -12.334),  was assigned atom type "A" (rec_index= 0, atom_type= 0).
Atom no. 923, " CE1" at (-12.155, 25.547, -12.206),  was assigned atom type "A" (rec_index= 0, atom_type= 0).
Atom no. 924, " NE2" at (-11.996, 24.365, -11.640),  was assigned atom type "NA" (rec_index= 4, atom_type= 4).
Atom no. 925, " HD1" at (-13.247, 26.139, -13.859),  was assigned atom type "HD" (rec_index= 2, atom_type= 2).
Atom no. 926, " H  " at (-15.380, 22.655, -16.572),  was assigned atom type "HD" (rec_index= 2, atom_type= 2).
Atom no. 927, " N  " at (-12.102, 21.948, -16.079),  was assigned atom type "N" (rec_index= 3, atom_type= 3).
Atom no. 928, " CA " at (-10.777, 21.333, -16.249),  was assigned atom type "C" (rec_index= 1, atom_type= 1).
Atom no. 929, " C  " at (-10.046, 21.920, -17.453),  was assigned atom type "C" (rec_index= 1, atom_type= 1).
Atom no. 930, " O  " at (-8.860, 22.277, -17.374),  was assigned atom type "OA" (rec_index= 5, atom_type= 5).
Atom no. 931, " CB " at (-10.896, 19.815, -16.427),  was assigned atom type "C" (rec_index= 1, atom_type= 1).
Atom no. 932, " CG " at (-11.574, 19.115, -15.290),  was assigned atom type "A" (rec_index= 0, atom_type= 0).
Atom no. 933, " CD1" at (-11.694, 19.722, -14.037),  was assigned atom type "A" (rec_index= 0, atom_type= 0).
Atom no. 934, " CD2" at (-12.068, 17.828, -15.454),  was assigned atom type "A" (rec_index= 0, atom_type= 0).
Atom no. 935, " CE1" at (-12.331, 19.061, -12.991),  was assigned atom type "A" (rec_index= 0, atom_type= 0).
Atom no. 936, " CE2" at (-12.691, 17.160, -14.413),  was assigned atom type "A" (rec_index= 0, atom_type= 0).
Atom no. 937, " CZ " at (-12.824, 17.766, -13.186),  was assigned atom type "A" (rec_index= 0, atom_type= 0).
Atom no. 938, " H  " at (-12.982, 21.410, -16.058),  was assigned atom type "HD" (rec_index= 2, atom_type= 2).
Atom no. 939, " N  " at (-10.779, 22.004, -18.565),  was assigned atom type "N" (rec_index= 3, atom_type= 3).
Atom no. 940, " CA " at (-10.251, 22.491, -19.831),  was assigned atom type "C" (rec_index= 1, atom_type= 1).
Atom no. 941, " C  " at (-9.765, 23.921, -19.686),  was assigned atom type "C" (rec_index= 1, atom_type= 1).
Atom no. 942, " O  " at (-8.667, 24.246, -20.109),  was assigned atom type "OA" (rec_index= 5, atom_type= 5).
Atom no. 943, " CB " at (-11.321, 22.392, -20.934),  was assigned atom type "C" (rec_index= 1, atom_type= 1).
Atom no. 944, " H  " at (-11.771, 21.687, -18.445),  was assigned atom type "HD" (rec_index= 2, atom_type= 2).
Atom no. 945, " N  " at (-10.589, 24.771, -19.088),  was assigned atom type "N" (rec_index= 3, atom_type= 3).
Atom no. 946, " CA " at (-10.203, 26.169, -18.869),  was assigned atom type "C" (rec_index= 1, atom_type= 1).
Atom no. 947, " C  " at (-8.971, 26.294, -17.963),  was assigned atom type "C" (rec_index= 1, atom_type= 1).
Atom no. 948, " O  " at (-8.090, 27.119, -18.206),  was assigned atom type "OA" (rec_index= 5, atom_type= 5).
Atom no. 949, " CB " at (-11.374, 26.959, -18.286),  was assigned atom type "C" (rec_index= 1, atom_type= 1).
Atom no. 950, " SG " at (-12.707, 27.293, -19.479),  was assigned atom type "SA" (rec_index= 6, atom_type= 6).
Atom no. 951, " H  " at (-11.499, 24.378, -18.798),  was assigned atom type "HD" (rec_index= 2, atom_type= 2).
Atom no. 952, " HG " at (-12.466, 26.897, -20.362),  was assigned atom type "HD" (rec_index= 2, atom_type= 2).
Atom no. 953, " N  " at (-8.901, 25.453, -16.937),  was assigned atom type "N" (rec_index= 3, atom_type= 3).
Atom no. 954, " CA " at (-7.769, 25.459, -16.023),  was assigned atom type "C" (rec_index= 1, atom_type= 1).
Atom no. 955, " C  " at (-6.476, 25.120, -16.754),  was assigned atom type "C" (rec_index= 1, atom_type= 1).
Atom no. 956, " O  " at (-5.467, 25.792, -16.566),  was assigned atom type "OA" (rec_index= 5, atom_type= 5).
Atom no. 957, " CB " at (-7.977, 24.464, -14.856),  was assigned atom type "C" (rec_index= 1, atom_type= 1).
Atom no. 958, " OG1" at (-9.159, 24.820, -14.131),  was assigned atom type "OA" (rec_index= 5, atom_type= 5).
Atom no. 959, " CG2" at (-6.783, 24.484, -13.904),  was assigned atom type "C" (rec_index= 1, atom_type= 1).
Atom no. 960, " HG1" at (-9.565, 25.643, -14.570),  was assigned atom type "HD" (rec_index= 2, atom_type= 2).
Atom no. 961, " H  " at (-9.708, 24.806, -16.848),  was assigned atom type "HD" (rec_index= 2, atom_type= 2).
Atom no. 962, " N  " at (-6.506, 24.074, -17.578),  was assigned atom type "N" (rec_index= 3, atom_type= 3).
Atom no. 963, " CA " at (-5.338, 23.704, -18.386),  was assigned atom type "C" (rec_index= 1, atom_type= 1).
Atom no. 964, " C  " at (-4.904, 24.868, -19.269),  was assigned atom type "C" (rec_index= 1, atom_type= 1).
Atom no. 965, " O  " at (-3.715, 25.153, -19.408),  was assigned atom type "OA" (rec_index= 5, atom_type= 5).
Atom no. 966, " CB " at (-5.637, 22.482, -19.241),  was assigned atom type "C" (rec_index= 1, atom_type= 1).
Atom no. 967, " H  " at (-7.401, 23.557, -17.600),  was assigned atom type "HD" (rec_index= 2, atom_type= 2).
Atom no. 968, " N  " at (-5.881, 25.539, -19.862),  was assigned atom type "N" (rec_index= 3, atom_type= 3).
Atom no. 969, " CA " at (-5.590, 26.667, -20.736),  was assigned atom type "C" (rec_index= 1, atom_type= 1).
Atom no. 970, " C  " at (-4.955, 27.787, -19.924),  was assigned atom type "C" (rec_index= 1, atom_type= 1).
Atom no. 971, " O  " at (-3.950, 28.369, -20.345),  was assigned atom type "OA" (rec_index= 5, atom_type= 5).
Atom no. 972, " CB " at (-6.848, 27.150, -21.439),  was assigned atom type "C" (rec_index= 1, atom_type= 1).
Atom no. 973, " H  " at (-6.837, 25.202, -19.656),  was assigned atom type "HD" (rec_index= 2, atom_type= 2).
Atom no. 974, " N  " at (-5.530, 28.060, -18.750),  was assigned atom type "N" (rec_index= 3, atom_type= 3).
Atom no. 975, " CA " at (-4.999, 29.079, -17.843),  was assigned atom type "C" (rec_index= 1, atom_type= 1).
Atom no. 976, " C  " at (-3.560, 28.788, -17.405),  was assigned atom type "C" (rec_index= 1, atom_type= 1).
Atom no. 977, " O  " at (-2.808, 29.699, -17.102),  was assigned atom type "OA" (rec_index= 5, atom_type= 5).
Atom no. 978, " CB " at (-5.898, 29.214, -16.609),  was assigned atom type "C" (rec_index= 1, atom_type= 1).
Atom no. 979, " CG " at (-7.242, 29.874, -16.883),  was assigned atom type "C" (rec_index= 1, atom_type= 1).
Atom no. 980, " CD " at (-8.195, 29.792, -15.693),  was assigned atom type "C" (rec_index= 1, atom_type= 1).
Atom no. 981, " OE1" at (-7.867, 29.091, -14.706),  was assigned atom type "OA" (rec_index= 5, atom_type= 5).
Atom no. 982, " OE2" at (-9.269, 30.431, -15.751),  was assigned atom type "OA" (rec_index= 5, atom_type= 5).
Atom no. 983, " H  " at (-6.376, 27.493, -18.540),  was assigned atom type "HD" (rec_index= 2, atom_type= 2).
Atom no. 984, " N  " at (-3.182, 27.518, -17.381),  was assigned atom type "N" (rec_index= 3, atom_type= 3).
Atom no. 985, " CA " at (-1.837, 27.140, -16.984),  was assigned atom type "C" (rec_index= 1, atom_type= 1).
Atom no. 986, " C  " at (-0.914, 26.914, -18.188),  was assigned atom type "C" (rec_index= 1, atom_type= 1).
Atom no. 987, " O  " at (0.206, 26.418, -18.030),  was assigned atom type "OA" (rec_index= 5, atom_type= 5).
Atom no. 988, " CB " at (-1.886, 25.884, -16.118),  was assigned atom type "C" (rec_index= 1, atom_type= 1).
Atom no. 989, " CG " at (-2.721, 26.041, -14.853),  was assigned atom type "C" (rec_index= 1, atom_type= 1).
Atom no. 990, " CD " at (-2.776, 24.764, -14.020),  was assigned atom type "C" (rec_index= 1, atom_type= 1).
Atom no. 991, " OE1" at (-2.128, 23.764, -14.345),  was assigned atom type "OA" (rec_index= 5, atom_type= 5).
Atom no. 992, " NE2" at (-3.560, 24.791, -12.944),  was assigned atom type "N" (rec_index= 3, atom_type= 3).
Atom no. 993, " H  " at (-3.912, 26.837, -17.663),  was assigned atom type "HD" (rec_index= 2, atom_type= 2).
Atom no. 994, "2HE2" at (-4.058, 25.655, -12.735),  was assigned atom type "HD" (rec_index= 2, atom_type= 2).
Atom no. 995, "1HE2" at (-3.657, 23.972, -12.348),  was assigned atom type "HD" (rec_index= 2, atom_type= 2).
Atom no. 996, " N  " at (-1.386, 27.266, -19.384),  was assigned atom type "N" (rec_index= 3, atom_type= 3).
Atom no. 997, " CA " at (-0.631, 27.045, -20.608),  was assigned atom type "C" (rec_index= 1, atom_type= 1).
Atom no. 998, " C  " at (-0.244, 25.588, -20.828),  was assigned atom type "C" (rec_index= 1, atom_type= 1).
Atom no. 999, " O  " at (0.739, 25.289, -21.508),  was assigned atom type "OA" (rec_index= 5, atom_type= 5).
Atom no. 1000, " H  " at (-2.329, 27.707, -19.363),  was assigned atom type "HD" (rec_index= 2, atom_type= 2).
Atom no. 1001, " N  " at (-1.022, 24.673, -20.261),  was assigned atom type "N" (rec_index= 3, atom_type= 3).
Atom no. 1002, " CA " at (-0.675, 23.258, -20.289),  was assigned atom type "C" (rec_index= 1, atom_type= 1).
Atom no. 1003, " C  " at (-1.380, 22.510, -21.420),  was assigned atom type "C" (rec_index= 1, atom_type= 1).
Atom no. 1004, " O  " at (-2.454, 21.933, -21.218),  was assigned atom type "OA" (rec_index= 5, atom_type= 5).
Atom no. 1005, " CB " at (-1.012, 22.615, -18.940),  was assigned atom type "C" (rec_index= 1, atom_type= 1).
Atom no. 1006, " CG " at (-0.278, 21.307, -18.710),  was assigned atom type "C" (rec_index= 1, atom_type= 1).
Atom no. 1007, " OD1" at (-0.023, 20.542, -19.645),  was assigned atom type "OA" (rec_index= 5, atom_type= 5).
Atom no. 1008, " ND2" at (0.082, 21.050, -17.456),  was assigned atom type "N" (rec_index= 3, atom_type= 3).
Atom no. 1009, "2HD2" at (0.574, 20.206, -17.239),  was assigned atom type "HD" (rec_index= 2, atom_type= 2).
Atom no. 1010, "1HD2" at (-0.139, 21.700, -16.729),  was assigned atom type "HD" (rec_index= 2, atom_type= 2).
Atom no. 1011, " H  " at (-1.877, 25.045, -19.808),  was assigned atom type "HD" (rec_index= 2, atom_type= 2).
Atom no. 1012, " N  " at (-0.775, 22.503, -22.606),  was assigned atom type "N" (rec_index= 3, atom_type= 3).
Atom no. 1013, " CA " at (-1.424, 21.883, -23.760),  was assigned atom type "C" (rec_index= 1, atom_type= 1).
Atom no. 1014, " C  " at (-1.461, 20.359, -23.645),  was assigned atom type "C" (rec_index= 1, atom_type= 1).
Atom no. 1015, " O  " at (-2.390, 19.722, -24.140),  was assigned atom type "OA" (rec_index= 5, atom_type= 5).
Atom no. 1016, " CB " at (-0.731, 22.303, -25.065),  was assigned atom type "C" (rec_index= 1, atom_type= 1).
Atom no. 1017, " CG " at (-1.308, 21.733, -26.369),  was assigned atom type "C" (rec_index= 1, atom_type= 1).
Atom no. 1018, " CD1" at (-2.807, 21.972, -26.447),  was assigned atom type "C" (rec_index= 1, atom_type= 1).
Atom no. 1019, " CD2" at (-0.612, 22.333, -27.584),  was assigned atom type "C" (rec_index= 1, atom_type= 1).
Atom no. 1020, " H  " at (0.148, 22.953, -22.636),  was assigned atom type "HD" (rec_index= 2, atom_type= 2).
Atom no. 1021, " N  " at (-0.467, 19.770, -22.985),  was assigned atom type "N" (rec_index= 3, atom_type= 3).
Atom no. 1022, " CA " at (-0.442, 18.311, -22.857),  was assigned atom type "C" (rec_index= 1, atom_type= 1).
Atom no. 1023, " C  " at (-1.621, 17.829, -22.005),  was assigned atom type "C" (rec_index= 1, atom_type= 1).
Atom no. 1024, " O  " at (-2.213, 16.771, -22.267),  was assigned atom type "OA" (rec_index= 5, atom_type= 5).
Atom no. 1025, " CB " at (0.889, 17.826, -22.265),  was assigned atom type "C" (rec_index= 1, atom_type= 1).
Atom no. 1026, " CG " at (0.944, 16.314, -22.064),  was assigned atom type "C" (rec_index= 1, atom_type= 1).
Atom no. 1027, " CD " at (2.353, 15.748, -22.206),  was assigned atom type "C" (rec_index= 1, atom_type= 1).
Atom no. 1028, " CE " at (2.335, 14.223, -22.155),  was assigned atom type "C" (rec_index= 1, atom_type= 1).
Atom no. 1029, " NZ " at (3.588, 13.610, -22.694),  was assigned atom type "N" (rec_index= 3, atom_type= 3).
Atom no. 1030, " HZ1" at (4.221, 14.336, -22.958),  was assigned atom type "HD" (rec_index= 2, atom_type= 2).
Atom no. 1031, " HZ3" at (4.004, 13.039, -21.988),  was assigned atom type "HD" (rec_index= 2, atom_type= 2).
Atom no. 1032, " HZ2" at (3.364, 13.052, -23.491),  was assigned atom type "HD" (rec_index= 2, atom_type= 2).
Atom no. 1033, " H  " at (0.243, 20.395, -22.594),  was assigned atom type "HD" (rec_index= 2, atom_type= 2).
Atom no. 1034, " N  " at (-1.971, 18.630, -21.002),  was assigned atom type "N" (rec_index= 3, atom_type= 3).
Atom no. 1035, " CA " at (-3.075, 18.303, -20.104),  was assigned atom type "C" (rec_index= 1, atom_type= 1).
Atom no. 1036, " C  " at (-4.410, 18.358, -20.845),  was assigned atom type "C" (rec_index= 1, atom_type= 1).
Atom no. 1037, " O  " at (-5.274, 17.500, -20.636),  was assigned atom type "OA" (rec_index= 5, atom_type= 5).
Atom no. 1038, " CB " at (-3.082, 19.250, -18.907),  was assigned atom type "C" (rec_index= 1, atom_type= 1).
Atom no. 1039, " CG " at (-3.966, 18.880, -17.712),  was assigned atom type "C" (rec_index= 1, atom_type= 1).
Atom no. 1040, " CD1" at (-3.676, 17.462, -17.204),  was assigned atom type "C" (rec_index= 1, atom_type= 1).
Atom no. 1041, " CD2" at (-3.756, 19.902, -16.615),  was assigned atom type "C" (rec_index= 1, atom_type= 1).
Atom no. 1042, " H  " at (-1.400, 19.494, -20.915),  was assigned atom type "HD" (rec_index= 2, atom_type= 2).
Atom no. 1043, " N  " at (-4.560, 19.356, -21.717),  was assigned atom type "N" (rec_index= 3, atom_type= 3).
Atom no. 1044, " CA " at (-5.711, 19.444, -22.626),  was assigned atom type "C" (rec_index= 1, atom_type= 1).
Atom no. 1045, " C  " at (-5.857, 18.195, -23.489),  was assigned atom type "C" (rec_index= 1, atom_type= 1).
Atom no. 1046, " O  " at (-6.950, 17.673, -23.666),  was assigned atom type "OA" (rec_index= 5, atom_type= 5).
Atom no. 1047, " CB " at (-5.590, 20.668, -23.539),  was assigned atom type "C" (rec_index= 1, atom_type= 1).
Atom no. 1048, " CG " at (-6.294, 21.963, -23.143),  was assigned atom type "C" (rec_index= 1, atom_type= 1).
Atom no. 1049, " CD1" at (-6.188, 22.984, -24.279),  was assigned atom type "C" (rec_index= 1, atom_type= 1).
Atom no. 1050, " CD2" at (-7.754, 21.716, -22.769),  was assigned atom type "C" (rec_index= 1, atom_type= 1).
Atom no. 1051, " H  " at (-3.796, 20.065, -21.700),  was assigned atom type "HD" (rec_index= 2, atom_type= 2).
Atom no. 1052, " N  " at (-4.749, 17.718, -24.038),  was assigned atom type "N" (rec_index= 3, atom_type= 3).
Atom no. 1053, " CA " at (-4.795, 16.507, -24.850),  was assigned atom type "C" (rec_index= 1, atom_type= 1).
Atom no. 1054, " C  " at (-5.140, 15.270, -24.012),  was assigned atom type "C" (rec_index= 1, atom_type= 1).
Atom no. 1055, " O  " at (-5.837, 14.361, -24.486),  was assigned atom type "OA" (rec_index= 5, atom_type= 5).
Atom no. 1056, " CB " at (-3.464, 16.319, -25.579),  was assigned atom type "C" (rec_index= 1, atom_type= 1).
Atom no. 1057, " CG " at (-3.242, 17.342, -26.680),  was assigned atom type "C" (rec_index= 1, atom_type= 1).
Atom no. 1058, " CD " at (-1.850, 17.256, -27.278),  was assigned atom type "C" (rec_index= 1, atom_type= 1).
Atom no. 1059, " CE " at (-1.637, 18.345, -28.318),  was assigned atom type "C" (rec_index= 1, atom_type= 1).
Atom no. 1060, " NZ " at (-0.288, 18.246, -28.947),  was assigned atom type "N" (rec_index= 3, atom_type= 3).
Atom no. 1061, " HZ1" at (-0.304, 17.539, -29.653),  was assigned atom type "HD" (rec_index= 2, atom_type= 2).
Atom no. 1062, " HZ3" at (-0.050, 19.125, -29.357),  was assigned atom type "HD" (rec_index= 2, atom_type= 2).
Atom no. 1063, " HZ2" at (0.385, 18.008, -28.248),  was assigned atom type "HD" (rec_index= 2, atom_type= 2).
Atom no. 1064, " H  " at (-3.891, 18.253, -23.850),  was assigned atom type "HD" (rec_index= 2, atom_type= 2).
Atom no. 1065, " N  " at (-4.677, 15.237, -22.762),  was assigned atom type "N" (rec_index= 3, atom_type= 3).
Atom no. 1066, " CA " at (-4.954, 14.089, -21.893),  was assigned atom type "C" (rec_index= 1, atom_type= 1).
Atom no. 1067, " C  " at (-6.436, 14.031, -21.502),  was assigned atom type "C" (rec_index= 1, atom_type= 1).
Atom no. 1068, " O  " at (-7.024, 12.947, -21.422),  was assigned atom type "OA" (rec_index= 5, atom_type= 5).
Atom no. 1069, " CB " at (-4.078, 14.114, -20.638),  was assigned atom type "C" (rec_index= 1, atom_type= 1).
Atom no. 1070, " CG " at (-3.952, 12.734, -20.000),  was assigned atom type "C" (rec_index= 1, atom_type= 1).
Atom no. 1071, " CD " at (-3.138, 12.717, -18.718),  was assigned atom type "C" (rec_index= 1, atom_type= 1).
Atom no. 1072, " OE1" at (-2.485, 13.737, -18.405),  was assigned atom type "OA" (rec_index= 5, atom_type= 5).
Atom no. 1073, " OE2" at (-3.152, 11.671, -18.025),  was assigned atom type "OA" (rec_index= 5, atom_type= 5).
Atom no. 1074, " H  " at (-4.128, 16.058, -22.471),  was assigned atom type "HD" (rec_index= 2, atom_type= 2).
Atom no. 1075, " N  " at (-7.041, 15.195, -21.265),  was assigned atom type "N" (rec_index= 3, atom_type= 3).
Atom no. 1076, " CA " at (-8.487, 15.256, -21.081),  was assigned atom type "C" (rec_index= 1, atom_type= 1).
Atom no. 1077, " C  " at (-9.187, 14.597, -22.269),  was assigned atom type "C" (rec_index= 1, atom_type= 1).
Atom no. 1078, " O  " at (-10.134, 13.817, -22.101),  was assigned atom type "OA" (rec_index= 5, atom_type= 5).
Atom no. 1079, " CB " at (-9.017, 16.715, -20.943),  was assigned atom type "C" (rec_index= 1, atom_type= 1).
Atom no. 1080, " CG1" at (-8.448, 17.399, -19.698),  was assigned atom type "C" (rec_index= 1, atom_type= 1).
Atom no. 1081, " CG2" at (-10.531, 16.711, -20.863),  was assigned atom type "C" (rec_index= 1, atom_type= 1).
Atom no. 1082, " CD1" at (-8.826, 18.888, -19.588),  was assigned atom type "C" (rec_index= 1, atom_type= 1).
Atom no. 1083, " H  " at (-6.419, 16.015, -21.225),  was assigned atom type "HD" (rec_index= 2, atom_type= 2).
Atom no. 1084, " N  " at (-8.711, 14.913, -23.471),  was assigned atom type "N" (rec_index= 3, atom_type= 3).
Atom no. 1085, " CA " at (-9.312, 14.359, -24.680),  was assigned atom type "C" (rec_index= 1, atom_type= 1).
Atom no. 1086, " C  " at (-9.041, 12.857, -24.765),  was assigned atom type "C" (rec_index= 1, atom_type= 1).
Atom no. 1087, " O  " at (-9.959, 12.072, -24.999),  was assigned atom type "OA" (rec_index= 5, atom_type= 5).
Atom no. 1088, " CB " at (-8.801, 15.064, -25.940),  was assigned atom type "C" (rec_index= 1, atom_type= 1).
Atom no. 1089, " CG1" at (-9.245, 14.300, -27.183),  was assigned atom type "C" (rec_index= 1, atom_type= 1).
Atom no. 1090, " CG2" at (-9.326, 16.501, -25.979),  was assigned atom type "C" (rec_index= 1, atom_type= 1).
Atom no. 1091, " H  " at (-7.909, 15.561, -23.471),  was assigned atom type "HD" (rec_index= 2, atom_type= 2).
Atom no. 1092, " N  " at (-7.791, 12.469, -24.525),  was assigned atom type "N" (rec_index= 3, atom_type= 3).
Atom no. 1093, " CA " at (-7.422, 11.058, -24.477),  was assigned atom type "C" (rec_index= 1, atom_type= 1).
Atom no. 1094, " C  " at (-8.368, 10.243, -23.599),  was assigned atom type "C" (rec_index= 1, atom_type= 1).
Atom no. 1095, " O  " at (-8.754, 9.134, -23.951),  was assigned atom type "OA" (rec_index= 5, atom_type= 5).
Atom no. 1096, " CB " at (-5.989, 10.908, -23.983),  was assigned atom type "C" (rec_index= 1, atom_type= 1).
Atom no. 1097, " CG " at (-5.423, 9.488, -23.989),  was assigned atom type "C" (rec_index= 1, atom_type= 1).
Atom no. 1098, " CD1" at (-5.869, 8.726, -25.225),  was assigned atom type "C" (rec_index= 1, atom_type= 1).
Atom no. 1099, " CD2" at (-3.905, 9.560, -23.935),  was assigned atom type "C" (rec_index= 1, atom_type= 1).
Atom no. 1100, " H  " at (-7.115, 13.243, -24.378),  was assigned atom type "HD" (rec_index= 2, atom_type= 2).
Atom no. 1101, " N  " at (-8.777, 10.807, -22.471),  was assigned atom type "N" (rec_index= 3, atom_type= 3).
Atom no. 1102, " CA " at (-9.651, 10.074, -21.568),  was assigned atom type "C" (rec_index= 1, atom_type= 1).
Atom no. 1103, " C  " at (-11.128, 10.345, -21.838),  was assigned atom type "C" (rec_index= 1, atom_type= 1).
Atom no. 1104, " O  " at (-11.984, 10.006, -21.024),  was assigned atom type "OA" (rec_index= 5, atom_type= 5).
Atom no. 1105, " CB " at (-9.296, 10.395, -20.115),  was assigned atom type "C" (rec_index= 1, atom_type= 1).
Atom no. 1106, " CG " at (-7.878, 10.076, -19.774),  was assigned atom type "A" (rec_index= 0, atom_type= 0).
Atom no. 1107, " ND1" at (-7.334, 8.824, -19.973),  was assigned atom type "N" (rec_index= 3, atom_type= 3).
Atom no. 1108, " CD2" at (-6.885, 10.843, -19.265),  was assigned atom type "A" (rec_index= 0, atom_type= 0).
Atom no. 1109, " CE1" at (-6.066, 8.834, -19.601),  was assigned atom type "A" (rec_index= 0, atom_type= 0).
Atom no. 1110, " NE2" at (-5.769, 10.046, -19.165),  was assigned atom type "NA" (rec_index= 4, atom_type= 4).
Atom no. 1111, " HD1" at (-7.825, 8.035, -20.342),  was assigned atom type "HD" (rec_index= 2, atom_type= 2).
Atom no. 1112, " H  " at (-8.438, 11.762, -22.301),  was assigned atom type "HD" (rec_index= 2, atom_type= 2).
Atom no. 1113, " N  " at (-11.424, 10.934, -22.991),  was assigned atom type "N" (rec_index= 3, atom_type= 3).
Atom no. 1114, " CA " at (-12.798, 11.009, -23.457),  was assigned atom type "C" (rec_index= 1, atom_type= 1).
Atom no. 1115, " C  " at (-13.519, 12.285, -23.070),  was assigned atom type "C" (rec_index= 1, atom_type= 1).
Atom no. 1116, " O  " at (-14.746, 12.366, -23.154),  was assigned atom type "OA" (rec_index= 5, atom_type= 5).
Atom no. 1117, " H  " at (-10.617, 11.320, -23.508),  was assigned atom type "HD" (rec_index= 2, atom_type= 2).
Atom no. 1118, " N  " at (-12.754, 13.281, -22.631),  was assigned atom type "N" (rec_index= 3, atom_type= 3).
Atom no. 1119, " CA " at (-13.327, 14.564, -22.263),  was assigned atom type "C" (rec_index= 1, atom_type= 1).
Atom no. 1120, " C  " at (-13.486, 15.496, -23.450),  was assigned atom type "C" (rec_index= 1, atom_type= 1).
Atom no. 1121, " O  " at (-12.624, 15.544, -24.327),  was assigned atom type "OA" (rec_index= 5, atom_type= 5).
Atom no. 1122, " H  " at (-11.742, 13.064, -22.577),  was assigned atom type "HD" (rec_index= 2, atom_type= 2).
Atom no. 1123, " N  " at (-14.592, 16.239, -23.471),  was assigned atom type "N" (rec_index= 3, atom_type= 3).
Atom no. 1124, " CA " at (-14.840, 17.249, -24.497),  was assigned atom type "C" (rec_index= 1, atom_type= 1).
Atom no. 1125, " C  " at (-14.266, 18.587, -24.034),  was assigned atom type "C" (rec_index= 1, atom_type= 1).
Atom no. 1126, " O  " at (-14.872, 19.279, -23.215),  was assigned atom type "OA" (rec_index= 5, atom_type= 5).
Atom no. 1127, " CB " at (-16.346, 17.359, -24.783),  was assigned atom type "C" (rec_index= 1, atom_type= 1).
Atom no. 1128, " CG " at (-16.674, 18.337, -25.913),  was assigned atom type "C" (rec_index= 1, atom_type= 1).
Atom no. 1129, " OD1" at (-15.746, 18.863, -26.565),  was assigned atom type "OA" (rec_index= 5, atom_type= 5).
Atom no. 1130, " OD2" at (-17.879, 18.561, -26.161),  was assigned atom type "OA" (rec_index= 5, atom_type= 5).
Atom no. 1131, " H  " at (-15.261, 16.038, -22.696),  was assigned atom type "HD" (rec_index= 2, atom_type= 2).
Atom no. 1132, " N  " at (-13.096, 18.949, -24.551),  was assigned atom type "N" (rec_index= 3, atom_type= 3).
Atom no. 1133, " CA " at (-12.409, 20.142, -24.068),  was assigned atom type "C" (rec_index= 1, atom_type= 1).
Atom no. 1134, " C  " at (-12.980, 21.414, -24.669),  was assigned atom type "C" (rec_index= 1, atom_type= 1).
Atom no. 1135, " O  " at (-12.454, 22.498, -24.429),  was assigned atom type "OA" (rec_index= 5, atom_type= 5).
Atom no. 1136, " CB " at (-10.894, 20.111, -24.362),  was assigned atom type "C" (rec_index= 1, atom_type= 1).
Atom no. 1137, " CG1" at (-10.222, 18.990, -23.580),  was assigned atom type "C" (rec_index= 1, atom_type= 1).
Atom no. 1138, " CG2" at (-10.624, 19.997, -25.869),  was assigned atom type "C" (rec_index= 1, atom_type= 1).
Atom no. 1139, " H  " at (-12.732, 18.336, -25.295),  was assigned atom type "HD" (rec_index= 2, atom_type= 2).
Atom no. 1140, " N  " at (-14.055, 21.294, -25.444),  was assigned atom type "N" (rec_index= 3, atom_type= 3).
Atom no. 1141, " CA " at (-14.688, 22.488, -26.006),  was assigned atom type "C" (rec_index= 1, atom_type= 1).
Atom no. 1142, " C  " at (-15.845, 22.960, -25.128),  was assigned atom type "C" (rec_index= 1, atom_type= 1).
Atom no. 1143, " O  " at (-16.404, 24.038, -25.372),  was assigned atom type "OA" (rec_index= 5, atom_type= 5).
Atom no. 1144, " CB " at (-15.202, 22.269, -27.461),  was assigned atom type "C" (rec_index= 1, atom_type= 1).
Atom no. 1145, " OG1" at (-16.391, 21.468, -27.462),  was assigned atom type "OA" (rec_index= 5, atom_type= 5).
Atom no. 1146, " CG2" at (-14.134, 21.621, -28.321),  was assigned atom type "C" (rec_index= 1, atom_type= 1).
Atom no. 1147, " HG1" at (-16.601, 21.241, -26.484),  was assigned atom type "HD" (rec_index= 2, atom_type= 2).
Atom no. 1148, " H  " at (-14.385, 20.337, -25.605),  was assigned atom type "HD" (rec_index= 2, atom_type= 2).
Atom no. 1149, " N  " at (-16.187, 22.168, -24.107),  was assigned atom type "N" (rec_index= 3, atom_type= 3).
Atom no. 1150, " CA " at (-17.213, 22.556, -23.134),  was assigned atom type "C" (rec_index= 1, atom_type= 1).
Atom no. 1151, " C  " at (-16.802, 23.802, -22.353),  was assigned atom type "C" (rec_index= 1, atom_type= 1).
Atom no. 1152, " O  " at (-15.642, 23.956, -21.989),  was assigned atom type "OA" (rec_index= 5, atom_type= 5).
Atom no. 1153, " CB " at (-17.491, 21.434, -22.137),  was assigned atom type "C" (rec_index= 1, atom_type= 1).
Atom no. 1154, " CG " at (-18.023, 20.155, -22.735),  was assigned atom type "C" (rec_index= 1, atom_type= 1).
Atom no. 1155, " CD " at (-18.375, 19.168, -21.633),  was assigned atom type "C" (rec_index= 1, atom_type= 1).
Atom no. 1156, " NE " at (-18.957, 17.944, -22.182),  was assigned atom type "N" (rec_index= 3, atom_type= 3).
Atom no. 1157, " CZ " at (-20.255, 17.768, -22.412),  was assigned atom type "C" (rec_index= 1, atom_type= 1).
Atom no. 1158, " NH1" at (-21.119, 18.740, -22.140),  was assigned atom type "N" (rec_index= 3, atom_type= 3).
Atom no. 1159, " NH2" at (-20.689, 16.619, -22.915),  was assigned atom type "N" (rec_index= 3, atom_type= 3).
Atom no. 1160, " HE " at (-18.333, 17.184, -22.400),  was assigned atom type "HD" (rec_index= 2, atom_type= 2).
Atom no. 1161, "2HH2" at (-21.662, 16.474, -23.072),  was assigned atom type "HD" (rec_index= 2, atom_type= 2).
Atom no. 1162, "1HH2" at (-20.034, 15.892, -23.139),  was assigned atom type "HD" (rec_index= 2, atom_type= 2).
Atom no. 1163, " H  " at (-15.671, 21.269, -24.064),  was assigned atom type "HD" (rec_index= 2, atom_type= 2).
Atom no. 1164, "2HH1" at (-22.103, 18.586, -22.302),  was assigned atom type "HD" (rec_index= 2, atom_type= 2).
Atom no. 1165, "1HH1" at (-20.802, 19.612, -21.782),  was assigned atom type "HD" (rec_index= 2, atom_type= 2).
Atom no. 1166, " N  " at (-17.763, 24.696, -22.097),  was assigned atom type "N" (rec_index= 3, atom_type= 3).
Atom no. 1167, " CA " at (-17.470, 25.901, -21.314),  was assigned atom type "C" (rec_index= 1, atom_type= 1).
Atom no. 1168, " C  " at (-17.732, 25.717, -19.816),  was assigned atom type "C" (rec_index= 1, atom_type= 1).
Atom no. 1169, " O  " at (-18.436, 24.790, -19.414),  was assigned atom type "OA" (rec_index= 5, atom_type= 5).
Atom no. 1170, " CB " at (-18.436, 26.928, -21.901),  was assigned atom type "C" (rec_index= 1, atom_type= 1).
Atom no. 1171, " CG " at (-19.631, 26.107, -22.285),  was assigned atom type "C" (rec_index= 1, atom_type= 1).
Atom no. 1172, " CD " at (-19.111, 24.737, -22.691),  was assigned atom type "C" (rec_index= 1, atom_type= 1).
Atom no. 1173, " N  " at (-17.169, 26.609, -19.006),  was assigned atom type "N" (rec_index= 3, atom_type= 3).
Atom no. 1174, " CA " at (-17.625, 26.782, -17.635),  was assigned atom type "C" (rec_index= 1, atom_type= 1).
Atom no. 1175, " C  " at (-19.075, 27.246, -17.639),  was assigned atom type "C" (rec_index= 1, atom_type= 1).
Atom no. 1176, " O  " at (-19.608, 27.669, -18.674),  was assigned atom type "OA" (rec_index= 5, atom_type= 5).
Atom no. 1177, " CB " at (-16.753, 27.791, -16.898),  was assigned atom type "C" (rec_index= 1, atom_type= 1).
Atom no. 1178, " CG " at (-15.443, 27.209, -16.422),  was assigned atom type "C" (rec_index= 1, atom_type= 1).
Atom no. 1179, " CD " at (-14.540, 28.292, -15.825),  was assigned atom type "C" (rec_index= 1, atom_type= 1).
Atom no. 1180, " NE " at (-13.333, 27.711, -15.234),  was assigned atom type "N" (rec_index= 3, atom_type= 3).
Atom no. 1181, " CZ " at (-12.133, 28.277, -15.278),  was assigned atom type "C" (rec_index= 1, atom_type= 1).
Atom no. 1182, " NH1" at (-11.972, 29.454, -15.875),  was assigned atom type "N" (rec_index= 3, atom_type= 3).
Atom no. 1183, " NH2" at (-11.099, 27.674, -14.720),  was assigned atom type "N" (rec_index= 3, atom_type= 3).
Atom no. 1184, " HE " at (-13.421, 26.825, -14.765),  was assigned atom type "HD" (rec_index= 2, atom_type= 2).
Atom no. 1185, "2HH2" at (-10.188, 28.084, -14.764),  was assigned atom type "HD" (rec_index= 2, atom_type= 2).
Atom no. 1186, "1HH2" at (-11.223, 26.797, -14.245),  was assigned atom type "HD" (rec_index= 2, atom_type= 2).
Atom no. 1187, " H  " at (-16.396, 27.156, -19.429),  was assigned atom type "HD" (rec_index= 2, atom_type= 2).
Atom no. 1188, "2HH1" at (-11.051, 29.865, -15.918),  was assigned atom type "HD" (rec_index= 2, atom_type= 2).
Atom no. 1189, "1HH1" at (-12.749, 29.928, -16.275),  was assigned atom type "HD" (rec_index= 2, atom_type= 2).
Atom no. 1190, " N  " at (-19.717, 27.176, -16.482),  was assigned atom type "N" (rec_index= 3, atom_type= 3).
Atom no. 1191, " CA " at (-21.087, 27.662, -16.364),  was assigned atom type "C" (rec_index= 1, atom_type= 1).
Atom no. 1192, " C  " at (-21.140, 29.168, -16.645),  was assigned atom type "C" (rec_index= 1, atom_type= 1).
Atom no. 1193, " O  " at (-22.179, 29.696, -17.024),  was assigned atom type "OA" (rec_index= 5, atom_type= 5).
Atom no. 1194, " CB " at (-21.644, 27.359, -14.995),  was assigned atom type "C" (rec_index= 1, atom_type= 1).
Atom no. 1195, " H  " at (-19.184, 26.764, -15.702),  was assigned atom type "HD" (rec_index= 2, atom_type= 2).
Atom no. 1196, " N  " at (-20.017, 29.849, -16.462),  was assigned atom type "N" (rec_index= 3, atom_type= 3).
Atom no. 1197, " CA " at (-19.940, 31.275, -16.788),  was assigned atom type "C" (rec_index= 1, atom_type= 1).
Atom no. 1198, " C  " at (-19.872, 31.512, -18.302),  was assigned atom type "C" (rec_index= 1, atom_type= 1).
Atom no. 1199, " O  " at (-19.942, 32.659, -18.762),  was assigned atom type "OA" (rec_index= 5, atom_type= 5).
Atom no. 1200, " CB " at (-18.713, 31.945, -16.139),  was assigned atom type "C" (rec_index= 1, atom_type= 1).
Atom no. 1201, " OG1" at (-17.522, 31.315, -16.617),  was assigned atom type "OA" (rec_index= 5, atom_type= 5).
Atom no. 1202, " CG2" at (-18.762, 31.847, -14.613),  was assigned atom type "C" (rec_index= 1, atom_type= 1).
Atom no. 1203, " HG1" at (-17.786, 30.581, -17.267),  was assigned atom type "HD" (rec_index= 2, atom_type= 2).
Atom no. 1204, " H  " at (-19.225, 29.306, -16.082),  was assigned atom type "HD" (rec_index= 2, atom_type= 2).
Atom no. 1205, " N  " at (-19.707, 30.438, -19.075),  was assigned atom type "N" (rec_index= 3, atom_type= 3).
Atom no. 1206, " CA " at (-19.653, 30.565, -20.519),  was assigned atom type "C" (rec_index= 1, atom_type= 1).
Atom no. 1207, " C  " at (-18.260, 30.723, -21.101),  was assigned atom type "C" (rec_index= 1, atom_type= 1).
Atom no. 1208, " O  " at (-18.086, 30.656, -22.312),  was assigned atom type "OA" (rec_index= 5, atom_type= 5).
Atom no. 1209, " H  " at (-19.625, 29.543, -18.567),  was assigned atom type "HD" (rec_index= 2, atom_type= 2).
Atom no. 1210, " N  " at (-17.265, 30.940, -20.248),  was assigned atom type "N" (rec_index= 3, atom_type= 3).
Atom no. 1211, " CA " at (-15.876, 30.989, -20.696),  was assigned atom type "C" (rec_index= 1, atom_type= 1).
Atom no. 1212, " C  " at (-15.452, 29.593, -21.120),  was assigned atom type "C" (rec_index= 1, atom_type= 1).
Atom no. 1213, " O  " at (-15.823, 28.611, -20.482),  was assigned atom type "OA" (rec_index= 5, atom_type= 5).
Atom no. 1214, " CB " at (-14.937, 31.505, -19.586),  was assigned atom type "C" (rec_index= 1, atom_type= 1).
Atom no. 1215, " OG1" at (-15.337, 32.825, -19.220),  was assigned atom type "OA" (rec_index= 5, atom_type= 5).
Atom no. 1216, " CG2" at (-13.478, 31.530, -20.047),  was assigned atom type "C" (rec_index= 1, atom_type= 1).
Atom no. 1217, " HG1" at (-16.137, 33.094, -19.781),  was assigned atom type "HD" (rec_index= 2, atom_type= 2).
Atom no. 1218, " H  " at (-17.553, 31.068, -19.261),  was assigned atom type "HD" (rec_index= 2, atom_type= 2).
Atom no. 1219, " N  " at (-14.691, 29.511, -22.202),  was assigned atom type "N" (rec_index= 3, atom_type= 3).
Atom no. 1220, " CA " at (-14.193, 28.240, -22.709),  was assigned atom type "C" (rec_index= 1, atom_type= 1).
Atom no. 1221, " C  " at (-12.676, 28.287, -22.757),  was assigned atom type "C" (rec_index= 1, atom_type= 1).
Atom no. 1222, " O  " at (-12.086, 29.360, -22.629),  was assigned atom type "OA" (rec_index= 5, atom_type= 5).
Atom no. 1223, " CB " at (-14.766, 27.945, -24.097),  was assigned atom type "C" (rec_index= 1, atom_type= 1).
Atom no. 1224, " OG " at (-14.196, 28.808, -25.071),  was assigned atom type "OA" (rec_index= 5, atom_type= 5).
Atom no. 1225, " H  " at (-14.481, 30.428, -22.655),  was assigned atom type "HD" (rec_index= 2, atom_type= 2).
Atom no. 1226, " HG " at (-13.542, 29.423, -24.646),  was assigned atom type "HD" (rec_index= 2, atom_type= 2).
Atom no. 1227, " N  " at (-12.042, 27.131, -22.927),  was assigned atom type "N" (rec_index= 3, atom_type= 3).
Atom no. 1228, " CA " at (-10.595, 27.095, -23.027),  was assigned atom type "C" (rec_index= 1, atom_type= 1).
Atom no. 1229, " C  " at (-10.136, 27.876, -24.255),  was assigned atom type "C" (rec_index= 1, atom_type= 1).
Atom no. 1230, " O  " at (-9.009, 28.369, -24.287),  was assigned atom type "OA" (rec_index= 5, atom_type= 5).
Atom no. 1231, " CB " at (-10.078, 25.648, -23.088),  was assigned atom type "C" (rec_index= 1, atom_type= 1).
Atom no. 1232, " H  " at (-12.648, 26.299, -22.979),  was assigned atom type "HD" (rec_index= 2, atom_type= 2).
Atom no. 1233, " N  " at (-11.001, 27.984, -25.264),  was assigned atom type "N" (rec_index= 3, atom_type= 3).
Atom no. 1234, " CA " at (-10.662, 28.779, -26.446),  was assigned atom type "C" (rec_index= 1, atom_type= 1).
Atom no. 1235, " C  " at (-10.578, 30.263, -26.092),  was assigned atom type "C" (rec_index= 1, atom_type= 1).
Atom no. 1236, " O  " at (-9.603, 30.922, -26.465),  was assigned atom type "OA" (rec_index= 5, atom_type= 5).
Atom no. 1237, " CB " at (-11.669, 28.565, -27.586),  was assigned atom type "C" (rec_index= 1, atom_type= 1).
Atom no. 1238, " CG " at (-11.259, 29.253, -28.904),  was assigned atom type "C" (rec_index= 1, atom_type= 1).
Atom no. 1239, " CD1" at (-9.876, 28.803, -29.371),  was assigned atom type "C" (rec_index= 1, atom_type= 1).
Atom no. 1240, " CD2" at (-12.288, 29.025, -30.002),  was assigned atom type "C" (rec_index= 1, atom_type= 1).
Atom no. 1241, " H  " at (-11.889, 27.481, -25.143),  was assigned atom type "HD" (rec_index= 2, atom_type= 2).
Atom no. 1242, " N  " at (-11.595, 30.785, -25.395),  was assigned atom type "N" (rec_index= 3, atom_type= 3).
Atom no. 1243, " CA " at (-11.533, 32.149, -24.846),  was assigned atom type "C" (rec_index= 1, atom_type= 1).
Atom no. 1244, " C  " at (-10.180, 32.392, -24.187),  was assigned atom type "C" (rec_index= 1, atom_type= 1).
Atom no. 1245, " O  " at (-9.473, 33.358, -24.492),  was assigned atom type "OA" (rec_index= 5, atom_type= 5).
Atom no. 1246, " CB " at (-12.612, 32.402, -23.791),  was assigned atom type "C" (rec_index= 1, atom_type= 1).
Atom no. 1247, " CG " at (-14.002, 32.564, -24.327),  was assigned atom type "A" (rec_index= 0, atom_type= 0).
Atom no. 1248, " ND1" at (-14.877, 31.508, -24.464),  was assigned atom type "N" (rec_index= 3, atom_type= 3).
Atom no. 1249, " CD2" at (-14.691, 33.672, -24.695),  was assigned atom type "A" (rec_index= 0, atom_type= 0).
Atom no. 1250, " CE1" at (-16.037, 31.952, -24.917),  was assigned atom type "A" (rec_index= 0, atom_type= 0).
Atom no. 1251, " NE2" at (-15.949, 33.261, -25.067),  was assigned atom type "NA" (rec_index= 4, atom_type= 4).
Atom no. 1252, " HD1" at (-14.665, 30.553, -24.252),  was assigned atom type "HD" (rec_index= 2, atom_type= 2).
Atom no. 1253, " H  " at (-12.410, 30.160, -25.278),  was assigned atom type "HD" (rec_index= 2, atom_type= 2).
Atom no. 1254, " N  " at (-9.833, 31.490, -23.273),  was assigned atom type "N" (rec_index= 3, atom_type= 3).
Atom no. 1255, " CA " at (-8.647, 31.641, -22.441),  was assigned atom type "C" (rec_index= 1, atom_type= 1).
Atom no. 1256, " C  " at (-7.385, 31.532, -23.272),  was assigned atom type "C" (rec_index= 1, atom_type= 1).
Atom no. 1257, " O  " at (-6.418, 32.250, -23.030),  was assigned atom type "OA" (rec_index= 5, atom_type= 5).
Atom no. 1258, " CB " at (-8.635, 30.588, -21.305),  was assigned atom type "C" (rec_index= 1, atom_type= 1).
Atom no. 1259, " OG1" at (-9.705, 30.868, -20.398),  was assigned atom type "OA" (rec_index= 5, atom_type= 5).
Atom no. 1260, " CG2" at (-7.318, 30.603, -20.538),  was assigned atom type "C" (rec_index= 1, atom_type= 1).
Atom no. 1261, " HG1" at (-10.203, 31.688, -20.728),  was assigned atom type "HD" (rec_index= 2, atom_type= 2).
Atom no. 1262, " H  " at (-10.479, 30.673, -23.205),  was assigned atom type "HD" (rec_index= 2, atom_type= 2).
Atom no. 1263, " N  " at (-7.409, 30.636, -24.259),  was assigned atom type "N" (rec_index= 3, atom_type= 3).
Atom no. 1264, " CA " at (-6.278, 30.438, -25.169),  was assigned atom type "C" (rec_index= 1, atom_type= 1).
Atom no. 1265, " C  " at (-5.977, 31.703, -25.976),  was assigned atom type "C" (rec_index= 1, atom_type= 1).
Atom no. 1266, " O  " at (-4.817, 32.039, -26.235),  was assigned atom type "OA" (rec_index= 5, atom_type= 5).
Atom no. 1267, " CB " at (-6.556, 29.264, -26.104),  was assigned atom type "C" (rec_index= 1, atom_type= 1).
Atom no. 1268, " H  " at (-8.295, 30.092, -24.327),  was assigned atom type "HD" (rec_index= 2, atom_type= 2).
Atom no. 1269, " N  " at (-7.032, 32.399, -26.376),  was assigned atom type "N" (rec_index= 3, atom_type= 3).
Atom no. 1270, " CA " at (-6.876, 33.660, -27.084),  was assigned atom type "C" (rec_index= 1, atom_type= 1).
Atom no. 1271, " C  " at (-6.234, 34.716, -26.182),  was assigned atom type "C" (rec_index= 1, atom_type= 1).
Atom no. 1272, " O  " at (-5.297, 35.398, -26.589),  was assigned atom type "OA" (rec_index= 5, atom_type= 5).
Atom no. 1273, " CB " at (-8.228, 34.171, -27.610),  was assigned atom type "C" (rec_index= 1, atom_type= 1).
Atom no. 1274, " CG1" at (-8.076, 35.539, -28.231),  was assigned atom type "C" (rec_index= 1, atom_type= 1).
Atom no. 1275, " CG2" at (-8.798, 33.192, -28.622),  was assigned atom type "C" (rec_index= 1, atom_type= 1).
Atom no. 1276, " H  " at (-7.950, 31.978, -26.146),  was assigned atom type "HD" (rec_index= 2, atom_type= 2).
Atom no. 1277, " N  " at (-6.731, 34.840, -24.952),  was assigned atom type "N" (rec_index= 3, atom_type= 3).
Atom no. 1278, " CA " at (-6.198, 35.832, -24.016),  was assigned atom type "C" (rec_index= 1, atom_type= 1).
Atom no. 1279, " C  " at (-4.725, 35.561, -23.740),  was assigned atom type "C" (rec_index= 1, atom_type= 1).
Atom no. 1280, " O  " at (-3.890, 36.455, -23.838),  was assigned atom type "OA" (rec_index= 5, atom_type= 5).
Atom no. 1281, " CB " at (-6.995, 35.842, -22.706),  was assigned atom type "C" (rec_index= 1, atom_type= 1).
Atom no. 1282, " SG " at (-8.661, 36.539, -22.854),  was assigned atom type "SA" (rec_index= 6, atom_type= 6).
Atom no. 1283, " H  " at (-7.504, 34.193, -24.723),  was assigned atom type "HD" (rec_index= 2, atom_type= 2).
Atom no. 1284, " HG " at (-8.819, 36.823, -23.799),  was assigned atom type "HD" (rec_index= 2, atom_type= 2).
Atom no. 1285, " N  " at (-4.406, 34.311, -23.430),  was assigned atom type "N" (rec_index= 3, atom_type= 3).
Atom no. 1286, " CA " at (-3.023, 33.917, -23.203),  was assigned atom type "C" (rec_index= 1, atom_type= 1).
Atom no. 1287, " C  " at (-2.186, 33.970, -24.485),  was assigned atom type "C" (rec_index= 1, atom_type= 1).
Atom no. 1288, " O  " at (-0.984, 33.725, -24.447),  was assigned atom type "OA" (rec_index= 5, atom_type= 5).
Atom no. 1289, " CB " at (-2.966, 32.511, -22.609),  was assigned atom type "C" (rec_index= 1, atom_type= 1).
Atom no. 1290, " CG " at (-3.685, 32.357, -21.276),  was assigned atom type "C" (rec_index= 1, atom_type= 1).
Atom no. 1291, " CD " at (-3.200, 33.342, -20.231),  was assigned atom type "C" (rec_index= 1, atom_type= 1).
Atom no. 1292, " OE1" at (-1.970, 33.504, -20.088),  was assigned atom type "OA" (rec_index= 5, atom_type= 5).
Atom no. 1293, " OE2" at (-4.051, 33.945, -19.544),  was assigned atom type "OA" (rec_index= 5, atom_type= 5).
Atom no. 1294, " H  " at (-5.208, 33.657, -23.365),  was assigned atom type "HD" (rec_index= 2, atom_type= 2).
Atom no. 1295, " N  " at (-2.835, 34.283, -25.607),  was assigned atom type "N" (rec_index= 3, atom_type= 3).
Atom no. 1296, " CA " at (-2.194, 34.332, -26.922),  was assigned atom type "C" (rec_index= 1, atom_type= 1).
Atom no. 1297, " C  " at (-1.342, 33.088, -27.180),  was assigned atom type "C" (rec_index= 1, atom_type= 1).
Atom no. 1298, " O  " at (-0.214, 33.174, -27.663),  was assigned atom type "OA" (rec_index= 5, atom_type= 5).
Atom no. 1299, " CB " at (-1.355, 35.606, -27.058),  was assigned atom type "C" (rec_index= 1, atom_type= 1).
Atom no. 1300, " CG " at (-2.208, 36.881, -27.105),  was assigned atom type "C" (rec_index= 1, atom_type= 1).
Atom no. 1301, " CD " at (-1.390, 38.158, -27.259),  was assigned atom type "C" (rec_index= 1, atom_type= 1).
Atom no. 1302, " OE1" at (-0.176, 38.067, -27.537),  was assigned atom type "OA" (rec_index= 5, atom_type= 5).
Atom no. 1303, " OE2" at (-1.968, 39.257, -27.102),  was assigned atom type "OA" (rec_index= 5, atom_type= 5).
Atom no. 1304, " H  " at (-3.853, 34.493, -25.466),  was assigned atom type "HD" (rec_index= 2, atom_type= 2).
Atom no. 1305, " N  " at (-1.897, 31.930, -26.837),  was assigned atom type "N" (rec_index= 3, atom_type= 3).
Atom no. 1306, " CA " at (-1.215, 30.661, -27.018),  was assigned atom type "C" (rec_index= 1, atom_type= 1).
Atom no. 1307, " C  " at (-1.568, 30.085, -28.381),  was assigned atom type "C" (rec_index= 1, atom_type= 1).
Atom no. 1308, " O  " at (-2.574, 29.391, -28.536),  was assigned atom type "OA" (rec_index= 5, atom_type= 5).
Atom no. 1309, " CB " at (-1.586, 29.688, -25.894),  was assigned atom type "C" (rec_index= 1, atom_type= 1).
Atom no. 1310, " CG " at (-0.711, 28.445, -25.874),  was assigned atom type "C" (rec_index= 1, atom_type= 1).
Atom no. 1311, " OD1" at (-0.105, 28.070, -26.882),  was assigned atom type "OA" (rec_index= 5, atom_type= 5).
Atom no. 1312, " ND2" at (-0.649, 27.791, -24.718),  was assigned atom type "N" (rec_index= 3, atom_type= 3).
Atom no. 1313, "2HD2" at (-0.086, 26.968, -24.639),  was assigned atom type "HD" (rec_index= 2, atom_type= 2).
Atom no. 1314, "1HD2" at (-1.166, 28.121, -23.928),  was assigned atom type "HD" (rec_index= 2, atom_type= 2).
Atom no. 1315, " H  " at (-2.855, 32.014, -26.431),  was assigned atom type "HD" (rec_index= 2, atom_type= 2).
Atom no. 1316, " N  " at (-0.718, 30.382, -29.359),  was assigned atom type "N" (rec_index= 3, atom_type= 3).
Atom no. 1317, " CA " at (-0.961, 30.027, -30.751),  was assigned atom type "C" (rec_index= 1, atom_type= 1).
Atom no. 1318, " C  " at (-1.238, 28.535, -30.942),  was assigned atom type "C" (rec_index= 1, atom_type= 1).
Atom no. 1319, " O  " at (-2.277, 28.171, -31.490),  was assigned atom type "OA" (rec_index= 5, atom_type= 5).
Atom no. 1320, " CB " at (0.230, 30.462, -31.638),  was assigned atom type "C" (rec_index= 1, atom_type= 1).
Atom no. 1321, " CG1" at (0.182, 31.968, -31.895),  was assigned atom type "C" (rec_index= 1, atom_type= 1).
Atom no. 1322, " CG2" at (0.227, 29.742, -32.960),  was assigned atom type "C" (rec_index= 1, atom_type= 1).
Atom no. 1323, " CD1" at (0.938, 32.773, -30.873),  was assigned atom type "C" (rec_index= 1, atom_type= 1).
Atom no. 1324, " H  " at (0.139, 30.892, -29.043),  was assigned atom type "HD" (rec_index= 2, atom_type= 2).
Atom no. 1325, " N  " at (-0.336, 27.672, -30.478),  was assigned atom type "N" (rec_index= 3, atom_type= 3).
Atom no. 1326, " CA " at (-0.513, 26.230, -30.674),  was assigned atom type "C" (rec_index= 1, atom_type= 1).
Atom no. 1327, " C  " at (-1.777, 25.705, -29.997),  was assigned atom type "C" (rec_index= 1, atom_type= 1).
Atom no. 1328, " O  " at (-2.485, 24.864, -30.558),  was assigned atom type "OA" (rec_index= 5, atom_type= 5).
Atom no. 1329, " CB " at (0.707, 25.450, -30.168),  was assigned atom type "C" (rec_index= 1, atom_type= 1).
Atom no. 1330, " CG " at (0.715, 23.973, -30.606),  was assigned atom type "C" (rec_index= 1, atom_type= 1).
Atom no. 1331, " CD " at (1.955, 23.203, -30.149),  was assigned atom type "C" (rec_index= 1, atom_type= 1).
Atom no. 1332, " OE1" at (2.970, 23.848, -29.807),  was assigned atom type "OA" (rec_index= 5, atom_type= 5).
Atom no. 1333, " OE2" at (1.909, 21.949, -30.123),  was assigned atom type "OA" (rec_index= 5, atom_type= 5).
Atom no. 1334, " H  " at (0.467, 28.090, -29.988),  was assigned atom type "HD" (rec_index= 2, atom_type= 2).
Atom no. 1335, " N  " at (-2.074, 26.211, -28.804),  was assigned atom type "N" (rec_index= 3, atom_type= 3).
Atom no. 1336, " CA " at (-3.257, 25.762, -28.070),  was assigned atom type "C" (rec_index= 1, atom_type= 1).
Atom no. 1337, " C  " at (-4.538, 26.159, -28.801),  was assigned atom type "C" (rec_index= 1, atom_type= 1).
Atom no. 1338, " O  " at (-5.528, 25.420, -28.795),  was assigned atom type "OA" (rec_index= 5, atom_type= 5).
Atom no. 1339, " CB " at (-3.269, 26.326, -26.648),  was assigned atom type "C" (rec_index= 1, atom_type= 1).
Atom no. 1340, " CG " at (-4.432, 25.809, -25.808),  was assigned atom type "C" (rec_index= 1, atom_type= 1).
Atom no. 1341, " SD " at (-4.395, 26.357, -24.096),  was assigned atom type "SA" (rec_index= 6, atom_type= 6).
Atom no. 1342, " CE " at (-3.047, 25.362, -23.449),  was assigned atom type "C" (rec_index= 1, atom_type= 1).
Atom no. 1343, " H  " at (-1.418, 26.926, -28.452),  was assigned atom type "HD" (rec_index= 2, atom_type= 2).
Atom no. 1344, " N  " at (-4.509, 27.321, -29.449),  was assigned atom type "N" (rec_index= 3, atom_type= 3).
Atom no. 1345, " CA " at (-5.634, 27.761, -30.264),  was assigned atom type "C" (rec_index= 1, atom_type= 1).
Atom no. 1346, " C  " at (-5.885, 26.800, -31.441),  was assigned atom type "C" (rec_index= 1, atom_type= 1).
Atom no. 1347, " O  " at (-7.033, 26.483, -31.735),  was assigned atom type "OA" (rec_index= 5, atom_type= 5).
Atom no. 1348, " CB " at (-5.417, 29.193, -30.791),  was assigned atom type "C" (rec_index= 1, atom_type= 1).
Atom no. 1349, " CG1" at (-6.510, 29.569, -31.775),  was assigned atom type "C" (rec_index= 1, atom_type= 1).
Atom no. 1350, " CG2" at (-5.376, 30.184, -29.637),  was assigned atom type "C" (rec_index= 1, atom_type= 1).
Atom no. 1351, " H  " at (-3.639, 27.869, -29.325),  was assigned atom type "HD" (rec_index= 2, atom_type= 2).
Atom no. 1352, " N  " at (-4.818, 26.341, -32.101),  was assigned atom type "N" (rec_index= 3, atom_type= 3).
Atom no. 1353, " CA " at (-4.928, 25.348, -33.182),  was assigned atom type "C" (rec_index= 1, atom_type= 1).
Atom no. 1354, " C  " at (-5.677, 24.128, -32.748),  was assigned atom type "C" (rec_index= 1, atom_type= 1).
Atom no. 1355, " O  " at (-6.713, 23.764, -33.318),  was assigned atom type "OA" (rec_index= 5, atom_type= 5).
Atom no. 1356, " CB " at (-3.563, 24.858, -33.654),  was assigned atom type "C" (rec_index= 1, atom_type= 1).
Atom no. 1357, " CG " at (-2.526, 25.893, -33.742),  was assigned atom type "C" (rec_index= 1, atom_type= 1).
Atom no. 1358, " CD " at (-2.752, 26.714, -34.959),  was assigned atom type "C" (rec_index= 1, atom_type= 1).
Atom no. 1359, " CE " at (-2.119, 28.032, -34.721),  was assigned atom type "C" (rec_index= 1, atom_type= 1).
Atom no. 1360, " NZ " at (-2.847, 28.717, -33.603),  was assigned atom type "N" (rec_index= 3, atom_type= 3).
Atom no. 1361, " HZ1" at (-2.969, 29.680, -33.835),  was assigned atom type "HD" (rec_index= 2, atom_type= 2).
Atom no. 1362, " HZ3" at (-3.737, 28.283, -33.479),  was assigned atom type "HD" (rec_index= 2, atom_type= 2).
Atom no. 1363, " HZ2" at (-2.310, 28.635, -32.766),  was assigned atom type "HD" (rec_index= 2, atom_type= 2).
Atom no. 1364, " H  " at (-3.910, 26.741, -31.789),  was assigned atom type "HD" (rec_index= 2, atom_type= 2).
Atom no. 1365, " N  " at (-5.092, 23.479, -31.746),  was assigned atom type "N" (rec_index= 3, atom_type= 3).
Atom no. 1366, " CA " at (-5.614, 22.239, -31.223),  was assigned atom type "C" (rec_index= 1, atom_type= 1).
Atom no. 1367, " C  " at (-7.088, 22.401, -30.890),  was assigned atom type "C" (rec_index= 1, atom_type= 1).
Atom no. 1368, " O  " at (-7.919, 21.598, -31.323),  was assigned atom type "OA" (rec_index= 5, atom_type= 5).
Atom no. 1369, " CB " at (-4.823, 21.798, -29.989),  was assigned atom type "C" (rec_index= 1, atom_type= 1).
Atom no. 1370, " CG " at (-5.374, 20.544, -29.380),  was assigned atom type "A" (rec_index= 0, atom_type= 0).
Atom no. 1371, " CD1" at (-5.184, 19.321, -29.999),  was assigned atom type "A" (rec_index= 0, atom_type= 0).
Atom no. 1372, " CD2" at (-6.110, 20.581, -28.200),  was assigned atom type "A" (rec_index= 0, atom_type= 0).
Atom no. 1373, " CE1" at (-5.695, 18.166, -29.464),  was assigned atom type "A" (rec_index= 0, atom_type= 0).
Atom no. 1374, " CE2" at (-6.624, 19.425, -27.658),  was assigned atom type "A" (rec_index= 0, atom_type= 0).
Atom no. 1375, " CZ " at (-6.410, 18.220, -28.299),  was assigned atom type "A" (rec_index= 0, atom_type= 0).
Atom no. 1376, " OH " at (-6.912, 17.055, -27.778),  was assigned atom type "OA" (rec_index= 5, atom_type= 5).
Atom no. 1377, " HH " at (-7.432, 17.282, -26.924),  was assigned atom type "HD" (rec_index= 2, atom_type= 2).
Atom no. 1378, " H  " at (-4.232, 23.945, -31.378),  was assigned atom type "HD" (rec_index= 2, atom_type= 2).
Atom no. 1379, " N  " at (-7.414, 23.462, -30.158),  was assigned atom type "N" (rec_index= 3, atom_type= 3).
Atom no. 1380, " CA " at (-8.794, 23.677, -29.736),  was assigned atom type "C" (rec_index= 1, atom_type= 1).
Atom no. 1381, " C  " at (-9.710, 23.833, -30.945),  was assigned atom type "C" (rec_index= 1, atom_type= 1).
Atom no. 1382, " O  " at (-10.778, 23.221, -31.004),  was assigned atom type "OA" (rec_index= 5, atom_type= 5).
Atom no. 1383, " CB " at (-8.902, 24.896, -28.810),  was assigned atom type "C" (rec_index= 1, atom_type= 1).
Atom no. 1384, " CG " at (-8.448, 24.643, -27.366),  was assigned atom type "C" (rec_index= 1, atom_type= 1).
Atom no. 1385, " CD1" at (-8.497, 25.924, -26.573),  was assigned atom type "C" (rec_index= 1, atom_type= 1).
Atom no. 1386, " CD2" at (-9.272, 23.539, -26.665),  was assigned atom type "C" (rec_index= 1, atom_type= 1).
Atom no. 1387, " H  " at (-6.635, 24.095, -29.924),  was assigned atom type "HD" (rec_index= 2, atom_type= 2).
Atom no. 1388, " N  " at (-9.276, 24.638, -31.912),  was assigned atom type "N" (rec_index= 3, atom_type= 3).
Atom no. 1389, " CA " at (-9.992, 24.757, -33.182),  was assigned atom type "C" (rec_index= 1, atom_type= 1).
Atom no. 1390, " C  " at (-10.124, 23.392, -33.866),  was assigned atom type "C" (rec_index= 1, atom_type= 1).
Atom no. 1391, " O  " at (-11.223, 22.983, -34.257),  was assigned atom type "OA" (rec_index= 5, atom_type= 5).
Atom no. 1392, " CB " at (-9.283, 25.758, -34.096),  was assigned atom type "C" (rec_index= 1, atom_type= 1).
Atom no. 1393, " CG " at (-9.504, 27.209, -33.657),  was assigned atom type "C" (rec_index= 1, atom_type= 1).
Atom no. 1394, " CD1" at (-8.805, 28.189, -34.576),  was assigned atom type "C" (rec_index= 1, atom_type= 1).
Atom no. 1395, " CD2" at (-10.994, 27.495, -33.601),  was assigned atom type "C" (rec_index= 1, atom_type= 1).
Atom no. 1396, " H  " at (-8.409, 25.160, -31.693),  was assigned atom type "HD" (rec_index= 2, atom_type= 2).
Atom no. 1397, " N  " at (-9.007, 22.678, -33.977),  was assigned atom type "N" (rec_index= 3, atom_type= 3).
Atom no. 1398, " CA " at (-9.021, 21.339, -34.564),  was assigned atom type "C" (rec_index= 1, atom_type= 1).
Atom no. 1399, " C  " at (-9.970, 20.406, -33.808),  was assigned atom type "C" (rec_index= 1, atom_type= 1).
Atom no. 1400, " O  " at (-10.504, 19.464, -34.385),  was assigned atom type "OA" (rec_index= 5, atom_type= 5).
Atom no. 1401, " CB " at (-7.602, 20.754, -34.603),  was assigned atom type "C" (rec_index= 1, atom_type= 1).
Atom no. 1402, " CG " at (-6.824, 21.125, -35.874),  was assigned atom type "C" (rec_index= 1, atom_type= 1).
Atom no. 1403, " CD " at (-5.310, 21.100, -35.695),  was assigned atom type "C" (rec_index= 1, atom_type= 1).
Atom no. 1404, " OE1" at (-4.808, 20.246, -34.930),  was assigned atom type "OA" (rec_index= 5, atom_type= 5).
Atom no. 1405, " OE2" at (-4.620, 21.932, -36.330),  was assigned atom type "OA" (rec_index= 5, atom_type= 5).
Atom no. 1406, " H  " at (-8.153, 23.139, -33.622),  was assigned atom type "HD" (rec_index= 2, atom_type= 2).
Atom no. 1407, " N  " at (-10.202, 20.687, -32.526),  was assigned atom type "N" (rec_index= 3, atom_type= 3).
Atom no. 1408, " CA " at (-11.091, 19.865, -31.708),  was assigned atom type "C" (rec_index= 1, atom_type= 1).
Atom no. 1409, " C  " at (-12.547, 20.310, -31.830),  was assigned atom type "C" (rec_index= 1, atom_type= 1).
Atom no. 1410, " O  " at (-13.436, 19.729, -31.203),  was assigned atom type "OA" (rec_index= 5, atom_type= 5).
Atom no. 1411, " CB " at (-10.657, 19.896, -30.238),  was assigned atom type "C" (rec_index= 1, atom_type= 1).
Atom no. 1412, " CG " at (-9.336, 19.189, -29.957),  was assigned atom type "C" (rec_index= 1, atom_type= 1).
Atom no. 1413, " CD " at (-9.404, 17.692, -30.213),  was assigned atom type "C" (rec_index= 1, atom_type= 1).
Atom no. 1414, " OE1" at (-10.256, 16.991, -29.664),  was assigned atom type "OA" (rec_index= 5, atom_type= 5).
Atom no. 1415, " NE2" at (-8.505, 17.197, -31.054),  was assigned atom type "N" (rec_index= 3, atom_type= 3).
Atom no. 1416, " H  " at (-9.705, 21.525, -32.167),  was assigned atom type "HD" (rec_index= 2, atom_type= 2).
Atom no. 1417, "2HE2" at (-7.840, 17.837, -31.486),  was assigned atom type "HD" (rec_index= 2, atom_type= 2).
Atom no. 1418, "1HE2" at (-8.479, 16.199, -31.265),  was assigned atom type "HD" (rec_index= 2, atom_type= 2).
Atom no. 1419, " N  " at (-12.788, 21.342, -32.638),  was assigned atom type "N" (rec_index= 3, atom_type= 3).
Atom no. 1420, " CA " at (-14.137, 21.829, -32.869),  was assigned atom type "C" (rec_index= 1, atom_type= 1).
Atom no. 1421, " C  " at (-14.597, 22.895, -31.881),  was assigned atom type "C" (rec_index= 1, atom_type= 1).
Atom no. 1422, " O  " at (-15.794, 23.032, -31.626),  was assigned atom type "OA" (rec_index= 5, atom_type= 5).
Atom no. 1423, " H  " at (-11.942, 21.756, -33.077),  was assigned atom type "HD" (rec_index= 2, atom_type= 2).
Atom no. 1424, " N  " at (-13.651, 23.647, -31.322),  was assigned atom type "N" (rec_index= 3, atom_type= 3).
Atom no. 1425, " CA " at (-13.985, 24.704, -30.366),  was assigned atom type "C" (rec_index= 1, atom_type= 1).
Atom no. 1426, " C  " at (-14.800, 25.821, -31.023),  was assigned atom type "C" (rec_index= 1, atom_type= 1).
Atom no. 1427, " O  " at (-14.385, 26.389, -32.034),  was assigned atom type "OA" (rec_index= 5, atom_type= 5).
Atom no. 1428, " CB " at (-12.719, 25.274, -29.740),  was assigned atom type "C" (rec_index= 1, atom_type= 1).
Atom no. 1429, " H  " at (-12.684, 23.425, -31.615),  was assigned atom type "HD" (rec_index= 2, atom_type= 2).
Atom no. 1430, " N  " at (-15.951, 26.117, -30.425),  was assigned atom type "N" (rec_index= 3, atom_type= 3).
Atom no. 1431, " CA " at (-16.881, 27.174, -30.851),  was assigned atom type "C" (rec_index= 1, atom_type= 1).
Atom no. 1432, " C  " at (-16.274, 28.586, -30.832),  was assigned atom type "C" (rec_index= 1, atom_type= 1).
Atom no. 1433, " O  " at (-16.005, 29.134, -29.763),  was assigned atom type "OA" (rec_index= 5, atom_type= 5).
Atom no. 1434, " CB " at (-18.122, 27.136, -29.941),  was assigned atom type "C" (rec_index= 1, atom_type= 1).
Atom no. 1435, " CG " at (-19.286, 27.959, -30.474),  was assigned atom type "C" (rec_index= 1, atom_type= 1).
Atom no. 1436, " OD1" at (-19.063, 28.852, -31.327),  was assigned atom type "OA" (rec_index= 5, atom_type= 5).
Atom no. 1437, " OD2" at (-20.435, 27.712, -30.024),  was assigned atom type "OA" (rec_index= 5, atom_type= 5).
Atom no. 1438, " H  " at (-16.155, 25.506, -29.582),  was assigned atom type "HD" (rec_index= 2, atom_type= 2).
Atom no. 1439, " N  " at (-16.093, 29.189, -32.005),  was assigned atom type "N" (rec_index= 3, atom_type= 3).
Atom no. 1440, " CA " at (-15.487, 30.522, -32.089),  was assigned atom type "C" (rec_index= 1, atom_type= 1).
Atom no. 1441, " C  " at (-16.476, 31.655, -31.840),  was assigned atom type "C" (rec_index= 1, atom_type= 1).
Atom no. 1442, " O  " at (-16.077, 32.808, -31.708),  was assigned atom type "OA" (rec_index= 5, atom_type= 5).
Atom no. 1443, " CB " at (-14.830, 30.771, -33.463),  was assigned atom type "C" (rec_index= 1, atom_type= 1).
Atom no. 1444, " CG1" at (-13.551, 29.958, -33.605),  was assigned atom type "C" (rec_index= 1, atom_type= 1).
Atom no. 1445, " CG2" at (-15.814, 30.454, -34.585),  was assigned atom type "C" (rec_index= 1, atom_type= 1).
Atom no. 1446, " H  " at (-16.408, 28.652, -32.830),  was assigned atom type "HD" (rec_index= 2, atom_type= 2).
Atom no. 1447, " N  " at (-17.762, 31.327, -31.799),  was assigned atom type "N" (rec_index= 3, atom_type= 3).
Atom no. 1448, " CA " at (-18.806, 32.321, -31.593),  was assigned atom type "C" (rec_index= 1, atom_type= 1).
Atom no. 1449, " C  " at (-19.514, 32.103, -30.256),  was assigned atom type "C" (rec_index= 1, atom_type= 1).
Atom no. 1450, " O  " at (-20.612, 32.607, -30.036),  was assigned atom type "OA" (rec_index= 5, atom_type= 5).
Atom no. 1451, " CB " at (-19.827, 32.283, -32.740),  was assigned atom type "C" (rec_index= 1, atom_type= 1).
Atom no. 1452, " CG " at (-19.191, 32.529, -34.109),  was assigned atom type "C" (rec_index= 1, atom_type= 1).
Atom no. 1453, " OD1" at (-19.449, 31.793, -35.066),  was assigned atom type "OA" (rec_index= 5, atom_type= 5).
Atom no. 1454, " ND2" at (-18.355, 33.561, -34.204),  was assigned atom type "N" (rec_index= 3, atom_type= 3).
Atom no. 1455, "2HD2" at (-17.917, 33.771, -35.070),  was assigned atom type "HD" (rec_index= 2, atom_type= 2).
Atom no. 1456, "1HD2" at (-18.169, 34.125, -33.397),  was assigned atom type "HD" (rec_index= 2, atom_type= 2).
Atom no. 1457, " H  " at (-17.956, 30.312, -31.925),  was assigned atom type "HD" (rec_index= 2, atom_type= 2).
Atom no. 1458, " N  " at (-18.887, 31.330, -29.374),  was assigned atom type "N" (rec_index= 3, atom_type= 3).
Atom no. 1459, " CA " at (-19.418, 31.099, -28.035),  was assigned atom type "C" (rec_index= 1, atom_type= 1).
Atom no. 1460, " C  " at (-19.251, 32.355, -27.185),  was assigned atom type "C" (rec_index= 1, atom_type= 1).
Atom no. 1461, " O  " at (-18.140, 32.842, -26.993),  was assigned atom type "OA" (rec_index= 5, atom_type= 5).
Atom no. 1462, " CB " at (-18.717, 29.906, -27.372),  was assigned atom type "C" (rec_index= 1, atom_type= 1).
Atom no. 1463, " CG " at (-19.023, 29.711, -25.883),  was assigned atom type "C" (rec_index= 1, atom_type= 1).
Atom no. 1464, " CD " at (-20.508, 29.517, -25.606),  was assigned atom type "C" (rec_index= 1, atom_type= 1).
Atom no. 1465, " CE " at (-20.761, 29.342, -24.113),  was assigned atom type "C" (rec_index= 1, atom_type= 1).
Atom no. 1466, " NZ " at (-22.123, 28.804, -23.806),  was assigned atom type "N" (rec_index= 3, atom_type= 3).
Atom no. 1467, " HZ1" at (-22.304, 28.016, -24.392),  was assigned atom type "HD" (rec_index= 2, atom_type= 2).
Atom no. 1468, " HZ3" at (-22.157, 28.527, -22.848),  was assigned atom type "HD" (rec_index= 2, atom_type= 2).
Atom no. 1469, " HZ2" at (-22.802, 29.515, -23.977),  was assigned atom type "HD" (rec_index= 2, atom_type= 2).
Atom no. 1470, " H  " at (-17.999, 30.911, -29.717),  was assigned atom type "HD" (rec_index= 2, atom_type= 2).
Atom no. 1471, " N  " at (-20.366, 32.884, -26.700),  was assigned atom type "N" (rec_index= 3, atom_type= 3).
Atom no. 1472, " CA " at (-20.352, 34.075, -25.858),  was assigned atom type "C" (rec_index= 1, atom_type= 1).
Atom no. 1473, " C  " at (-20.199, 33.689, -24.401),  was assigned atom type "C" (rec_index= 1, atom_type= 1).
Atom no. 1474, " O  " at (-20.954, 32.856, -23.911),  was assigned atom type "OA" (rec_index= 5, atom_type= 5).
Atom no. 1475, " CB " at (-21.644, 34.879, -26.029),  was assigned atom type "C" (rec_index= 1, atom_type= 1).
Atom no. 1476, " CG " at (-21.686, 35.803, -27.224),  was assigned atom type "C" (rec_index= 1, atom_type= 1).
Atom no. 1477, " CD " at (-22.984, 36.587, -27.295),  was assigned atom type "C" (rec_index= 1, atom_type= 1).
Atom no. 1478, " OE1" at (-23.019, 37.702, -27.808),  was assigned atom type "OA" (rec_index= 5, atom_type= 5).
Atom no. 1479, " NE2" at (-24.057, 36.006, -26.775),  was assigned atom type "N" (rec_index= 3, atom_type= 3).
Atom no. 1480, " H  " at (-21.239, 32.384, -26.967),  was assigned atom type "HD" (rec_index= 2, atom_type= 2).
Atom no. 1481, "2HE2" at (-23.956, 35.073, -26.376),  was assigned atom type "HD" (rec_index= 2, atom_type= 2).
Atom no. 1482, "1HE2" at (-24.961, 36.478, -26.774),  was assigned atom type "HD" (rec_index= 2, atom_type= 2).
Atom no. 1483, " N  " at (-19.248, 34.295, -23.695),  was assigned atom type "N" (rec_index= 3, atom_type= 3).
Atom no. 1484, " CA " at (-19.218, 34.120, -22.246),  was assigned atom type "C" (rec_index= 1, atom_type= 1).
Atom no. 1485, " C  " at (-20.394, 34.885, -21.629),  was assigned atom type "C" (rec_index= 1, atom_type= 1).
Atom no. 1486, " O  " at (-21.300, 35.334, -22.341),  was assigned atom type "OA" (rec_index= 5, atom_type= 5).
Atom no. 1487, " CB " at (-17.876, 34.568, -21.643),  was assigned atom type "C" (rec_index= 1, atom_type= 1).
Atom no. 1488, " CG " at (-17.469, 35.984, -22.048),  was assigned atom type "C" (rec_index= 1, atom_type= 1).
Atom no. 1489, " OD1" at (-18.347, 36.848, -22.209),  was assigned atom type "OA" (rec_index= 5, atom_type= 5).
Atom no. 1490, " OD2" at (-16.252, 36.234, -22.167),  was assigned atom type "OA" (rec_index= 5, atom_type= 5).
Atom no. 1491, " H  " at (-18.583, 34.858, -24.226),  was assigned atom type "HD" (rec_index= 2, atom_type= 2).
Atom no. 1492, " N  " at (-20.398, 35.034, -20.309),  was assigned atom type "N" (rec_index= 3, atom_type= 3).
Atom no. 1493, " CA " at (-21.500, 35.742, -19.664),  was assigned atom type "C" (rec_index= 1, atom_type= 1).
Atom no. 1494, " C  " at (-21.364, 37.258, -19.851),  was assigned atom type "C" (rec_index= 1, atom_type= 1).
Atom no. 1495, " O  " at (-22.264, 38.010, -19.500),  was assigned atom type "OA" (rec_index= 5, atom_type= 5).
Atom no. 1496, " CB " at (-21.575, 35.396, -18.179),  was assigned atom type "C" (rec_index= 1, atom_type= 1).
Atom no. 1497, " CG " at (-20.349, 35.794, -17.393),  was assigned atom type "C" (rec_index= 1, atom_type= 1).
Atom no. 1498, " SD " at (-20.560, 35.543, -15.614),  was assigned atom type "SA" (rec_index= 6, atom_type= 6).
Atom no. 1499, " CE " at (-21.868, 36.703, -15.210),  was assigned atom type "C" (rec_index= 1, atom_type= 1).
Atom no. 1500, " H  " at (-19.600, 34.629, -19.810),  was assigned atom type "HD" (rec_index= 2, atom_type= 2).
Atom no. 1501, " N  " at (-20.240, 37.697, -20.406),  was assigned atom type "N" (rec_index= 3, atom_type= 3).
Atom no. 1502, " CA " at (-20.016, 39.119, -20.653),  was assigned atom type "C" (rec_index= 1, atom_type= 1).
Atom no. 1503, " C  " at (-20.082, 39.446, -22.137),  was assigned atom type "C" (rec_index= 1, atom_type= 1).
Atom no. 1504, " O  " at (-19.608, 40.502, -22.572),  was assigned atom type "OA" (rec_index= 5, atom_type= 5).
Atom no. 1505, " CB " at (-18.680, 39.546, -20.070),  was assigned atom type "C" (rec_index= 1, atom_type= 1).
Atom no. 1506, " CG " at (-18.582, 39.314, -18.597),  was assigned atom type "A" (rec_index= 0, atom_type= 0).
Atom no. 1507, " ND1" at (-19.278, 40.073, -17.680),  was assigned atom type "N" (rec_index= 3, atom_type= 3).
Atom no. 1508, " CD2" at (-17.890, 38.397, -17.881),  was assigned atom type "A" (rec_index= 0, atom_type= 0).
Atom no. 1509, " CE1" at (-19.009, 39.641, -16.461),  was assigned atom type "A" (rec_index= 0, atom_type= 0).
Atom no. 1510, " NE2" at (-18.171, 38.624, -16.554),  was assigned atom type "NA" (rec_index= 4, atom_type= 4).
Atom no. 1511, " HD1" at (-19.890, 40.830, -17.906),  was assigned atom type "HD" (rec_index= 2, atom_type= 2).
Atom no. 1512, " H  " at (-19.551, 36.960, -20.643),  was assigned atom type "HD" (rec_index= 2, atom_type= 2).
Atom no. 1513, " N  " at (-20.667, 38.525, -22.904),  was assigned atom type "N" (rec_index= 3, atom_type= 3).
Atom no. 1514, " CA " at (-20.967, 38.738, -24.311),  was assigned atom type "C" (rec_index= 1, atom_type= 1).
Atom no. 1515, " C  " at (-19.825, 38.550, -25.290),  was assigned atom type "C" (rec_index= 1, atom_type= 1).
Atom no. 1516, " O  " at (-20.023, 38.683, -26.493),  was assigned atom type "OA" (rec_index= 5, atom_type= 5).
Atom no. 1517, " H  " at (-20.891, 37.633, -22.401),  was assigned atom type "HD" (rec_index= 2, atom_type= 2).
Atom no. 1518, " N  " at (-18.634, 38.242, -24.787),  was assigned atom type "N" (rec_index= 3, atom_type= 3).
Atom no. 1519, " CA " at (-17.464, 38.079, -25.648),  was assigned atom type "C" (rec_index= 1, atom_type= 1).
Atom no. 1520, " C  " at (-17.324, 36.660, -26.233),  was assigned atom type "C" (rec_index= 1, atom_type= 1).
Atom no. 1521, " O  " at (-17.471, 35.653, -25.522),  was assigned atom type "OA" (rec_index= 5, atom_type= 5).
Atom no. 1522, " CB " at (-16.187, 38.444, -24.878),  was assigned atom type "C" (rec_index= 1, atom_type= 1).
Atom no. 1523, " CG " at (-16.063, 39.911, -24.531),  was assigned atom type "A" (rec_index= 0, atom_type= 0).
Atom no. 1524, " CD1" at (-16.015, 40.457, -23.279),  was assigned atom type "A" (rec_index= 0, atom_type= 0).
Atom no. 1525, " CD2" at (-15.973, 41.011, -25.450),  was assigned atom type "A" (rec_index= 0, atom_type= 0).
Atom no. 1526, " NE1" at (-15.899, 41.824, -23.362),  was assigned atom type "N" (rec_index= 3, atom_type= 3).
Atom no. 1527, " CE2" at (-15.871, 42.191, -24.681),  was assigned atom type "A" (rec_index= 0, atom_type= 0).
Atom no. 1528, " CE3" at (-15.971, 41.112, -26.847),  was assigned atom type "A" (rec_index= 0, atom_type= 0).
Atom no. 1529, " CZ2" at (-15.772, 43.456, -25.263),  was assigned atom type "A" (rec_index= 0, atom_type= 0).
Atom no. 1530, " CZ3" at (-15.870, 42.374, -27.423),  was assigned atom type "A" (rec_index= 0, atom_type= 0).
Atom no. 1531, " CH2" at (-15.785, 43.527, -26.628),  was assigned atom type "A" (rec_index= 0, atom_type= 0).
Atom no. 1532, " HE1" at (-15.844, 42.451, -22.585),  was assigned atom type "HD" (rec_index= 2, atom_type= 2).
Atom no. 1533, " H  " at (-18.607, 38.130, -23.758),  was assigned atom type "HD" (rec_index= 2, atom_type= 2).
Atom no. 1534, " N  " at (-17.046, 36.591, -27.534),  was assigned atom type "N" (rec_index= 3, atom_type= 3).
Atom no. 1535, " CA " at (-16.691, 35.328, -28.182),  was assigned atom type "C" (rec_index= 1, atom_type= 1).
Atom no. 1536, " C  " at (-15.173, 35.242, -28.285),  was assigned atom type "C" (rec_index= 1, atom_type= 1).
Atom no. 1537, " O  " at (-14.491, 36.257, -28.154),  was assigned atom type "OA" (rec_index= 5, atom_type= 5).
Atom no. 1538, " CB " at (-17.317, 35.190, -29.601),  was assigned atom type "C" (rec_index= 1, atom_type= 1).
Atom no. 1539, " OG1" at (-16.694, 36.118, -30.494),  was assigned atom type "OA" (rec_index= 5, atom_type= 5).
Atom no. 1540, " CG2" at (-18.816, 35.433, -29.567),  was assigned atom type "C" (rec_index= 1, atom_type= 1).
Atom no. 1541, " HG1" at (-15.992, 36.639, -29.969),  was assigned atom type "HD" (rec_index= 2, atom_type= 2).
Atom no. 1542, " H  " at (-17.102, 37.496, -28.040),  was assigned atom type "HD" (rec_index= 2, atom_type= 2).
Atom no. 1543, " N  " at (-14.632, 34.029, -28.508),  was assigned atom type "N" (rec_index= 3, atom_type= 3).
Atom no. 1544, " CA " at (-13.180, 33.928, -28.677),  was assigned atom type "C" (rec_index= 1, atom_type= 1).
Atom no. 1545, " C  " at (-12.678, 34.783, -29.837),  was assigned atom type "C" (rec_index= 1, atom_type= 1).
Atom no. 1546, " O  " at (-11.622, 35.408, -29.731),  was assigned atom type "OA" (rec_index= 5, atom_type= 5).
Atom no. 1547, " CB " at (-12.963, 32.436, -28.954),  was assigned atom type "C" (rec_index= 1, atom_type= 1).
Atom no. 1548, " CG " at (-14.110, 31.760, -28.278),  was assigned atom type "C" (rec_index= 1, atom_type= 1).
Atom no. 1549, " CD " at (-15.274, 32.703, -28.428),  was assigned atom type "C" (rec_index= 1, atom_type= 1).
Atom no. 1550, " N  " at (-13.445, 34.821, -30.923),  was assigned atom type "N" (rec_index= 3, atom_type= 3).
Atom no. 1551, " CA " at (-13.087, 35.644, -32.073),  was assigned atom type "C" (rec_index= 1, atom_type= 1).
Atom no. 1552, " C  " at (-13.047, 37.131, -31.686),  was assigned atom type "C" (rec_index= 1, atom_type= 1).
Atom no. 1553, " O  " at (-12.073, 37.821, -31.987),  was assigned atom type "OA" (rec_index= 5, atom_type= 5).
Atom no. 1554, " CB " at (-14.063, 35.403, -33.228),  was assigned atom type "C" (rec_index= 1, atom_type= 1).
Atom no. 1555, " CG " at (-14.096, 36.521, -34.255),  was assigned atom type "C" (rec_index= 1, atom_type= 1).
Atom no. 1556, " CD " at (-15.208, 36.317, -35.277),  was assigned atom type "C" (rec_index= 1, atom_type= 1).
Atom no. 1557, " NE " at (-16.366, 37.156, -34.960),  was assigned atom type "N" (rec_index= 3, atom_type= 3).
Atom no. 1558, " CZ " at (-16.403, 38.484, -35.071),  was assigned atom type "C" (rec_index= 1, atom_type= 1).
Atom no. 1559, " NH1" at (-15.349, 39.155, -35.526),  was assigned atom type "N" (rec_index= 3, atom_type= 3).
Atom no. 1560, " NH2" at (-17.508, 39.144, -34.740),  was assigned atom type "N" (rec_index= 3, atom_type= 3).
Atom no. 1561, " HE " at (-17.203, 36.692, -34.631),  was assigned atom type "HD" (rec_index= 2, atom_type= 2).
Atom no. 1562, "2HH2" at (-17.536, 40.138, -34.803),  was assigned atom type "HD" (rec_index= 2, atom_type= 2).
Atom no. 1563, "1HH2" at (-18.316, 38.640, -34.427),  was assigned atom type "HD" (rec_index= 2, atom_type= 2).
Atom no. 1564, " H  " at (-14.295, 34.231, -30.881),  was assigned atom type "HD" (rec_index= 2, atom_type= 2).
Atom no. 1565, "2HH1" at (-15.389, 40.157, -35.585),  was assigned atom type "HD" (rec_index= 2, atom_type= 2).
Atom no. 1566, "1HH1" at (-14.527, 38.669, -35.807),  was assigned atom type "HD" (rec_index= 2, atom_type= 2).
Atom no. 1567, " N  " at (-14.084, 37.609, -30.996),  was assigned atom type "N" (rec_index= 3, atom_type= 3).
Atom no. 1568, " CA " at (-14.119, 38.993, -30.498),  was assigned atom type "C" (rec_index= 1, atom_type= 1).
Atom no. 1569, " C  " at (-12.844, 39.369, -29.759),  was assigned atom type "C" (rec_index= 1, atom_type= 1).
Atom no. 1570, " O  " at (-12.311, 40.465, -29.928),  was assigned atom type "OA" (rec_index= 5, atom_type= 5).
Atom no. 1571, " CB " at (-15.302, 39.218, -29.550),  was assigned atom type "C" (rec_index= 1, atom_type= 1).
Atom no. 1572, " CG " at (-16.638, 39.238, -30.255),  was assigned atom type "C" (rec_index= 1, atom_type= 1).
Atom no. 1573, " OD1" at (-16.672, 39.512, -31.471),  was assigned atom type "OA" (rec_index= 5, atom_type= 5).
Atom no. 1574, " OD2" at (-17.665, 38.996, -29.577),  was assigned atom type "OA" (rec_index= 5, atom_type= 5).
Atom no. 1575, " H  " at (-14.855, 36.931, -30.842),  was assigned atom type "HD" (rec_index= 2, atom_type= 2).
Atom no. 1576, " N  " at (-12.373, 38.451, -28.924),  was assigned atom type "N" (rec_index= 3, atom_type= 3).
Atom no. 1577, " CA " at (-11.203, 38.694, -28.096),  was assigned atom type "C" (rec_index= 1, atom_type= 1).
Atom no. 1578, " C  " at (-9.925, 38.796, -28.933),  was assigned atom type "C" (rec_index= 1, atom_type= 1).
Atom no. 1579, " O  " at (-9.032, 39.593, -28.629),  was assigned atom type "OA" (rec_index= 5, atom_type= 5).
Atom no. 1580, " CB " at (-11.068, 37.588, -27.045),  was assigned atom type "C" (rec_index= 1, atom_type= 1).
Atom no. 1581, " CG " at (-12.232, 37.443, -26.058),  was assigned atom type "C" (rec_index= 1, atom_type= 1).
Atom no. 1582, " CD1" at (-11.984, 36.301, -25.076),  was assigned atom type "C" (rec_index= 1, atom_type= 1).
Atom no. 1583, " CD2" at (-12.476, 38.738, -25.317),  was assigned atom type "C" (rec_index= 1, atom_type= 1).
Atom no. 1584, " H  " at (-12.907, 37.557, -28.915),  was assigned atom type "HD" (rec_index= 2, atom_type= 2).
Atom no. 1585, " N  " at (-9.851, 37.999, -29.994),  was assigned atom type "N" (rec_index= 3, atom_type= 3).
Atom no. 1586, " CA " at (-8.669, 37.960, -30.854),  was assigned atom type "C" (rec_index= 1, atom_type= 1).
Atom no. 1587, " C  " at (-8.368, 39.319, -31.494),  was assigned atom type "C" (rec_index= 1, atom_type= 1).
Atom no. 1588, " O  " at (-7.207, 39.720, -31.613),  was assigned atom type "OA" (rec_index= 5, atom_type= 5).
Atom no. 1589, " CB " at (-8.848, 36.900, -31.930),  was assigned atom type "C" (rec_index= 1, atom_type= 1).
Atom no. 1590, " H  " at (-10.695, 37.413, -30.158),  was assigned atom type "HD" (rec_index= 2, atom_type= 2).
Atom no. 1591, " N  " at (-9.423, 40.021, -31.894),  was assigned atom type "N" (rec_index= 3, atom_type= 3).
Atom no. 1592, " CA " at (-9.291, 41.317, -32.554),  was assigned atom type "C" (rec_index= 1, atom_type= 1).
Atom no. 1593, " C  " at (-8.755, 42.377, -31.611),  was assigned atom type "C" (rec_index= 1, atom_type= 1).
Atom no. 1594, " O  " at (-8.018, 43.272, -32.022),  was assigned atom type "OA" (rec_index= 5, atom_type= 5).
Atom no. 1595, " CB " at (-10.637, 41.758, -33.122),  was assigned atom type "C" (rec_index= 1, atom_type= 1).
Atom no. 1596, " CG " at (-11.207, 40.782, -34.136),  was assigned atom type "C" (rec_index= 1, atom_type= 1).
Atom no. 1597, " CD " at (-12.680, 41.001, -34.381),  was assigned atom type "C" (rec_index= 1, atom_type= 1).
Atom no. 1598, " OE1" at (-13.247, 41.927, -33.762),  was assigned atom type "OA" (rec_index= 5, atom_type= 5).
Atom no. 1599, " OE2" at (-13.269, 40.248, -35.185),  was assigned atom type "OA" (rec_index= 5, atom_type= 5).
Atom no. 1600, " H  " at (-10.343, 39.572, -31.698),  was assigned atom type "HD" (rec_index= 2, atom_type= 2).
Atom no. 1601, " N  " at (-9.118, 42.262, -30.342),  was assigned atom type "N" (rec_index= 3, atom_type= 3).
Atom no. 1602, " CA " at (-8.762, 43.264, -29.348),  was assigned atom type "C" (rec_index= 1, atom_type= 1).
Atom no. 1603, " C  " at (-7.323, 43.180, -28.879),  was assigned atom type "C" (rec_index= 1, atom_type= 1).
Atom no. 1604, " O  " at (-6.816, 44.092, -28.226),  was assigned atom type "OA" (rec_index= 5, atom_type= 5).
Atom no. 1605, " CB " at (-9.666, 43.128, -28.144),  was assigned atom type "C" (rec_index= 1, atom_type= 1).
Atom no. 1606, " CG " at (-11.114, 43.221, -28.465),  was assigned atom type "C" (rec_index= 1, atom_type= 1).
Atom no. 1607, " CD " at (-11.801, 44.124, -27.491),  was assigned atom type "C" (rec_index= 1, atom_type= 1).
Atom no. 1608, " OE1" at (-11.288, 45.194, -27.146),  was assigned atom type "OA" (rec_index= 5, atom_type= 5).
Atom no. 1609, " NE2" at (-12.930, 43.673, -26.977),  was assigned atom type "N" (rec_index= 3, atom_type= 3).
Atom no. 1610, " H  " at (-9.670, 41.408, -30.121),  was assigned atom type "HD" (rec_index= 2, atom_type= 2).
Atom no. 1611, "2HE2" at (-13.279, 42.763, -27.270),  was assigned atom type "HD" (rec_index= 2, atom_type= 2).
Atom no. 1612, "1HE2" at (-13.453, 44.228, -26.291),  was assigned atom type "HD" (rec_index= 2, atom_type= 2).
Atom no. 1613, " N  " at (-6.676, 42.067, -29.186),  was assigned atom type "N" (rec_index= 3, atom_type= 3).
Atom no. 1614, " CA " at (-5.314, 41.842, -28.741),  was assigned atom type "C" (rec_index= 1, atom_type= 1).
Atom no. 1615, " C  " at (-4.383, 41.959, -29.938),  was assigned atom type "C" (rec_index= 1, atom_type= 1).
Atom no. 1616, " O  " at (-3.161, 41.827, -29.814),  was assigned atom type "OA" (rec_index= 5, atom_type= 5).
Atom no. 1617, " CB " at (-5.212, 40.480, -28.057),  was assigned atom type "C" (rec_index= 1, atom_type= 1).
Atom no. 1618, " CG " at (-6.338, 40.289, -27.044),  was assigned atom type "C" (rec_index= 1, atom_type= 1).
Atom no. 1619, " CD " at (-6.198, 39.035, -26.215),  was assigned atom type "C" (rec_index= 1, atom_type= 1).
Atom no. 1620, " OE1" at (-5.172, 38.353, -26.265),  was assigned atom type "OA" (rec_index= 5, atom_type= 5).
Atom no. 1621, " NE2" at (-7.237, 38.720, -25.442),  was assigned atom type "N" (rec_index= 3, atom_type= 3).
Atom no. 1622, " H  " at (-7.215, 41.389, -29.757),  was assigned atom type "HD" (rec_index= 2, atom_type= 2).
Atom no. 1623, "2HE2" at (-8.045, 39.338, -25.443),  was assigned atom type "HD" (rec_index= 2, atom_type= 2).
Atom no. 1624, "1HE2" at (-7.220, 37.880, -24.865),  was assigned atom type "HD" (rec_index= 2, atom_type= 2).
Atom no. 1625, " N  " at (-4.988, 42.218, -31.098),  was assigned atom type "N" (rec_index= 3, atom_type= 3).
Atom no. 1626, " CA " at (-4.266, 42.485, -32.330),  was assigned atom type "C" (rec_index= 1, atom_type= 1).
Atom no. 1627, " C  " at (-3.283, 41.405, -32.730),  was assigned atom type "C" (rec_index= 1, atom_type= 1).
Atom no. 1628, " O  " at (-2.341, 41.659, -33.483),  was assigned atom type "OA" (rec_index= 5, atom_type= 5).
Atom no. 1629, " H  " at (-6.036, 42.211, -31.040),  was assigned atom type "HD" (rec_index= 2, atom_type= 2).
Atom no. 1630, " N  " at (-3.492, 40.195, -32.225),  was assigned atom type "N" (rec_index= 3, atom_type= 3).
Atom no. 1631, " CA " at (-2.581, 39.110, -32.531),  was assigned atom type "C" (rec_index= 1, atom_type= 1).
Atom no. 1632, " C  " at (-2.920, 38.543, -33.897),  was assigned atom type "C" (rec_index= 1, atom_type= 1).
Atom no. 1633, " O  " at (-3.670, 37.570, -34.006),  was assigned atom type "OA" (rec_index= 5, atom_type= 5).
Atom no. 1634, " CB " at (-2.638, 38.024, -31.464),  was assigned atom type "C" (rec_index= 1, atom_type= 1).
Atom no. 1635, " CG " at (-1.440, 37.128, -31.464),  was assigned atom type "A" (rec_index= 0, atom_type= 0).
Atom no. 1636, " ND1" at (-0.692, 36.889, -30.332),  was assigned atom type "N" (rec_index= 3, atom_type= 3).
Atom no. 1637, " CD2" at (-0.858, 36.418, -32.458),  was assigned atom type "A" (rec_index= 0, atom_type= 0).
Atom no. 1638, " CE1" at (0.300, 36.068, -30.628),  was assigned atom type "A" (rec_index= 0, atom_type= 0).
Atom no. 1639, " NE2" at (0.222, 35.767, -31.912),  was assigned atom type "NA" (rec_index= 4, atom_type= 4).
Atom no. 1640, " HD1" at (-0.874, 37.277, -29.428),  was assigned atom type "HD" (rec_index= 2, atom_type= 2).
Atom no. 1641, " H  " at (-4.323, 40.104, -31.624),  was assigned atom type "HD" (rec_index= 2, atom_type= 2).
Atom no. 1642, " N  " at (-2.354, 39.170, -34.928),  was assigned atom type "N" (rec_index= 3, atom_type= 3).
Atom no. 1643, " CA " at (-2.639, 38.843, -36.322),  was assigned atom type "C" (rec_index= 1, atom_type= 1).
Atom no. 1644, " C  " at (-2.538, 37.353, -36.614),  was assigned atom type "C" (rec_index= 1, atom_type= 1).
Atom no. 1645, " O  " at (-3.389, 36.803, -37.312),  was assigned atom type "OA" (rec_index= 5, atom_type= 5).
Atom no. 1646, " CB " at (-1.696, 39.619, -37.248),  was assigned atom type "C" (rec_index= 1, atom_type= 1).
Atom no. 1647, " CG " at (-2.198, 41.012, -37.604),  was assigned atom type "C" (rec_index= 1, atom_type= 1).
Atom no. 1648, " CD " at (-3.575, 40.987, -38.259),  was assigned atom type "C" (rec_index= 1, atom_type= 1).
Atom no. 1649, " OE1" at (-3.832, 40.083, -39.088),  was assigned atom type "OA" (rec_index= 5, atom_type= 5).
Atom no. 1650, " OE2" at (-4.404, 41.869, -37.937),  was assigned atom type "OA" (rec_index= 5, atom_type= 5).
Atom no. 1651, " H  " at (-1.680, 39.925, -34.649),  was assigned atom type "HD" (rec_index= 2, atom_type= 2).
Atom no. 1652, " N  " at (-1.507, 36.708, -36.073),  was assigned atom type "N" (rec_index= 3, atom_type= 3).
Atom no. 1653, " CA " at (-1.340, 35.265, -36.227),  was assigned atom type "C" (rec_index= 1, atom_type= 1).
Atom no. 1654, " C  " at (-2.604, 34.520, -35.807),  was assigned atom type "C" (rec_index= 1, atom_type= 1).
Atom no. 1655, " O  " at (-3.108, 33.680, -36.546),  was assigned atom type "OA" (rec_index= 5, atom_type= 5).
Atom no. 1656, " CB " at (-0.139, 34.765, -35.418),  was assigned atom type "C" (rec_index= 1, atom_type= 1).
Atom no. 1657, " CG " at (1.171, 34.887, -36.179),  was assigned atom type "C" (rec_index= 1, atom_type= 1).
Atom no. 1658, " OD1" at (1.172, 34.653, -37.405),  was assigned atom type "OA" (rec_index= 5, atom_type= 5).
Atom no. 1659, " OD2" at (2.201, 35.214, -35.551),  was assigned atom type "OA" (rec_index= 5, atom_type= 5).
Atom no. 1660, " H  " at (-0.846, 37.307, -35.543),  was assigned atom type "HD" (rec_index= 2, atom_type= 2).
Atom no. 1661, " N  " at (-3.127, 34.869, -34.636),  was assigned atom type "N" (rec_index= 3, atom_type= 3).
Atom no. 1662, " CA " at (-4.319, 34.230, -34.099),  was assigned atom type "C" (rec_index= 1, atom_type= 1).
Atom no. 1663, " C  " at (-5.596, 34.620, -34.852),  was assigned atom type "C" (rec_index= 1, atom_type= 1).
Atom no. 1664, " O  " at (-6.426, 33.758, -35.138),  was assigned atom type "OA" (rec_index= 5, atom_type= 5).
Atom no. 1665, " CB " at (-4.476, 34.539, -32.577),  was assigned atom type "C" (rec_index= 1, atom_type= 1).
Atom no. 1666, " CG1" at (-3.302, 33.947, -31.796),  was assigned atom type "C" (rec_index= 1, atom_type= 1).
Atom no. 1667, " CG2" at (-5.799, 34.022, -32.027),  was assigned atom type "C" (rec_index= 1, atom_type= 1).
Atom no. 1668, " CD1" at (-3.488, 33.971, -30.295),  was assigned atom type "C" (rec_index= 1, atom_type= 1).
Atom no. 1669, " H  " at (-2.614, 35.631, -34.143),  was assigned atom type "HD" (rec_index= 2, atom_type= 2).
Atom no. 1670, " N  " at (-5.756, 35.901, -35.188),  was assigned atom type "N" (rec_index= 3, atom_type= 3).
Atom no. 1671, " CA " at (-6.920, 36.332, -35.975),  was assigned atom type "C" (rec_index= 1, atom_type= 1).
Atom no. 1672, " C  " at (-6.919, 35.704, -37.369),  was assigned atom type "C" (rec_index= 1, atom_type= 1).
Atom no. 1673, " O  " at (-7.977, 35.391, -37.924),  was assigned atom type "OA" (rec_index= 5, atom_type= 5).
Atom no. 1674, " CB " at (-6.984, 37.861, -36.102),  was assigned atom type "C" (rec_index= 1, atom_type= 1).
Atom no. 1675, " CG " at (-6.433, 38.647, -34.916),  was assigned atom type "C" (rec_index= 1, atom_type= 1).
Atom no. 1676, " CD " at (-6.053, 40.079, -35.307),  was assigned atom type "C" (rec_index= 1, atom_type= 1).
Atom no. 1677, " CE " at (-7.121, 40.705, -36.201),  was assigned atom type "C" (rec_index= 1, atom_type= 1).
Atom no. 1678, " NZ " at (-7.002, 42.189, -36.313),  was assigned atom type "N" (rec_index= 3, atom_type= 3).
Atom no. 1679, " HZ1" at (-6.924, 42.441, -37.276),  was assigned atom type "HD" (rec_index= 2, atom_type= 2).
Atom no. 1680, " HZ3" at (-7.814, 42.615, -35.918),  was assigned atom type "HD" (rec_index= 2, atom_type= 2).
Atom no. 1681, " HZ2" at (-6.189, 42.492, -35.819),  was assigned atom type "HD" (rec_index= 2, atom_type= 2).
Atom no. 1682, " H  " at (-5.019, 36.540, -34.860),  was assigned atom type "HD" (rec_index= 2, atom_type= 2).
Atom no. 1683, " N  " at (-5.727, 35.523, -37.929),  was assigned atom type "N" (rec_index= 3, atom_type= 3).
Atom no. 1684, " CA " at (-5.579, 34.883, -39.232),  was assigned atom type "C" (rec_index= 1, atom_type= 1).
Atom no. 1685, " C  " at (-6.108, 33.451, -39.205),  was assigned atom type "C" (rec_index= 1, atom_type= 1).
Atom no. 1686, " O  " at (-6.626, 32.947, -40.204),  was assigned atom type "OA" (rec_index= 5, atom_type= 5).
Atom no. 1687, " CB " at (-4.116, 34.901, -39.670),  was assigned atom type "C" (rec_index= 1, atom_type= 1).
Atom no. 1688, " H  " at (-4.924, 35.871, -37.368),  was assigned atom type "HD" (rec_index= 2, atom_type= 2).
Atom no. 1689, " N  " at (-5.966, 32.801, -38.055),  was assigned atom type "N" (rec_index= 3, atom_type= 3).
Atom no. 1690, " CA " at (-6.434, 31.430, -37.890),  was assigned atom type "C" (rec_index= 1, atom_type= 1).
Atom no. 1691, " C  " at (-7.937, 31.339, -37.724),  was assigned atom type "C" (rec_index= 1, atom_type= 1).
Atom no. 1692, " O  " at (-8.534, 30.289, -37.975),  was assigned atom type "OA" (rec_index= 5, atom_type= 5).
Atom no. 1693, " CB " at (-5.762, 30.790, -36.691),  was assigned atom type "C" (rec_index= 1, atom_type= 1).
Atom no. 1694, " CG " at (-4.293, 30.521, -36.955),  was assigned atom type "C" (rec_index= 1, atom_type= 1).
Atom no. 1695, " CD1" at (-3.529, 30.874, -35.713),  was assigned atom type "C" (rec_index= 1, atom_type= 1).
Atom no. 1696, " CD2" at (-4.091, 29.068, -37.368),  was assigned atom type "C" (rec_index= 1, atom_type= 1).
Atom no. 1697, " H  " at (-5.503, 33.343, -37.301),  was assigned atom type "HD" (rec_index= 2, atom_type= 2).
Atom no. 1698, " N  " at (-8.544, 32.435, -37.284),  was assigned atom type "N" (rec_index= 3, atom_type= 3).
Atom no. 1699, " CA " at (-9.982, 32.454, -37.081),  was assigned atom type "C" (rec_index= 1, atom_type= 1).
Atom no. 1700, " C  " at (-10.705, 32.534, -38.417),  was assigned atom type "C" (rec_index= 1, atom_type= 1).
Atom no. 1701, " O  " at (-11.834, 32.059, -38.549),  was assigned atom type "OA" (rec_index= 5, atom_type= 5).
Atom no. 1702, " CB " at (-10.384, 33.613, -36.160),  was assigned atom type "C" (rec_index= 1, atom_type= 1).
Atom no. 1703, " CG " at (-10.327, 33.259, -34.692),  was assigned atom type "A" (rec_index= 0, atom_type= 0).
Atom no. 1704, " CD1" at (-9.122, 33.242, -34.016),  was assigned atom type "A" (rec_index= 0, atom_type= 0).
Atom no. 1705, " CD2" at (-11.476, 32.913, -33.998),  was assigned atom type "A" (rec_index= 0, atom_type= 0).
Atom no. 1706, " CE1" at (-9.061, 32.906, -32.676),  was assigned atom type "A" (rec_index= 0, atom_type= 0).
Atom no. 1707, " CE2" at (-11.420, 32.572, -32.653),  was assigned atom type "A" (rec_index= 0, atom_type= 0).
Atom no. 1708, " CZ " at (-10.208, 32.570, -31.994),  was assigned atom type "A" (rec_index= 0, atom_type= 0).
Atom no. 1709, " H  " at (-7.924, 33.241, -37.106),  was assigned atom type "HD" (rec_index= 2, atom_type= 2).
Atom no. 1710, " N  " at (-10.042, 33.107, -39.417),  was assigned atom type "N" (rec_index= 3, atom_type= 3).
Atom no. 1711, " CA " at (-10.652, 33.262, -40.734),  was assigned atom type "C" (rec_index= 1, atom_type= 1).
Atom no. 1712, " C  " at (-10.910, 31.913, -41.416),  was assigned atom type "C" (rec_index= 1, atom_type= 1).
Atom no. 1713, " O  " at (-12.010, 31.667, -41.918),  was assigned atom type "OA" (rec_index= 5, atom_type= 5).
Atom no. 1714, " CB " at (-9.779, 34.152, -41.619),  was assigned atom type "C" (rec_index= 1, atom_type= 1).
Atom no. 1715, " CG " at (-9.826, 35.625, -41.226),  was assigned atom type "C" (rec_index= 1, atom_type= 1).
Atom no. 1716, " CD " at (-8.845, 36.463, -42.045),  was assigned atom type "C" (rec_index= 1, atom_type= 1).
Atom no. 1717, " NE " at (-7.744, 36.982, -41.239),  was assigned atom type "N" (rec_index= 3, atom_type= 3).
Atom no. 1718, " CZ " at (-7.654, 38.243, -40.824),  was assigned atom type "C" (rec_index= 1, atom_type= 1).
Atom no. 1719, " NH1" at (-8.613, 39.111, -41.126),  was assigned atom type "N" (rec_index= 3, atom_type= 3).
Atom no. 1720, " NH2" at (-6.614, 38.635, -40.095),  was assigned atom type "N" (rec_index= 3, atom_type= 3).
Atom no. 1721, " HE " at (-7.008, 36.348, -40.981),  was assigned atom type "HD" (rec_index= 2, atom_type= 2).
Atom no. 1722, "2HH2" at (-6.534, 39.580, -39.799),  was assigned atom type "HD" (rec_index= 2, atom_type= 2).
Atom no. 1723, "1HH2" at (-5.905, 37.970, -39.841),  was assigned atom type "HD" (rec_index= 2, atom_type= 2).
Atom no. 1724, " H  " at (-9.085, 33.423, -39.186),  was assigned atom type "HD" (rec_index= 2, atom_type= 2).
Atom no. 1725, "2HH1" at (-8.524, 40.070, -40.821),  was assigned atom type "HD" (rec_index= 2, atom_type= 2).
Atom no. 1726, "1HH1" at (-9.411, 38.824, -41.644),  was assigned atom type "HD" (rec_index= 2, atom_type= 2).
Atom no. 1727, " N  " at (-9.909, 31.039, -41.427),  was assigned atom type "N" (rec_index= 3, atom_type= 3).
Atom no. 1728, " CA " at (-10.077, 29.709, -42.009),  was assigned atom type "C" (rec_index= 1, atom_type= 1).
Atom no. 1729, " C  " at (-11.021, 28.853, -41.167),  was assigned atom type "C" (rec_index= 1, atom_type= 1).
Atom no. 1730, " O  " at (-12.245, 29.007, -41.233),  was assigned atom type "OA" (rec_index= 5, atom_type= 5).
Atom no. 1731, " CB " at (-8.731, 29.005, -42.151),  was assigned atom type "C" (rec_index= 1, atom_type= 1).
Atom no. 1732, " CG " at (-7.675, 29.518, -41.194),  was assigned atom type "C" (rec_index= 1, atom_type= 1).
Atom no. 1733, " CD " at (-6.277, 29.049, -41.547),  was assigned atom type "C" (rec_index= 1, atom_type= 1).
Atom no. 1734, " OE1" at (-6.134, 27.915, -42.059),  was assigned atom type "OA" (rec_index= 5, atom_type= 5).
Atom no. 1735, " OE2" at (-5.320, 29.820, -41.312),  was assigned atom type "OA" (rec_index= 5, atom_type= 5).
Atom no. 1736, " OXT" at (-10.768, 27.957, -40.361),  was assigned atom type "OA" (rec_index= 5, atom_type= 5).
Atom no. 1737, " H  " at (-9.028, 31.372, -41.001),  was assigned atom type "HD" (rec_index= 2, atom_type= 2).

Maximum partial atomic charge found = +0.665 e
Minimum partial atomic charge found = -0.648 e

Atom	Atom	Number of this Type
Type	 ID 	 in Receptor
____	____	___________________
 0	 A		    76
 1	 C		   811
 2	 HD		   310
 3	 N		   245
 4	 NA		    10
 5	 OA		   277
 6	 SA		     8

Total number of atoms :		1737 atoms 
Total charge :			-12.95 e


Receptor coordinates fit within the following volume:

                   _______(7.1, 45.2, 18.2)
                  /|     /|
                 / |    / |
                /______/  |
                |  |___|__| Midpoint = (-8.9, 19.7, -12.0)
                |  /   |  /
                | /    | /
                |/_____|/
(-25.0, -5.8, -42.2)      

Maximum coordinates :		(7.118, 45.194, 18.228)
Minimum coordinates :		(-24.961, -5.777, -42.151)


GPF> gridcenter -8.7705 19.9485 -12.336   # xyz-coordinates or auto

Grid maps will be centered on user-defined coordinates:

		(-8.771, 19.948, -12.336)

Grid maps will cover the following volume:

                   _______(11.2, 49.9, 21.7)
                  /|     /|
                 / |    / |
                /______/  |
                |  |___|__| Midpoint = (-8.8, 19.9, -12.3)
                |  /   |  /
                | /    | /
                |/_____|/
(-28.8, -10.1, -46.3)      

Grid map x-dimension :		40.0 Angstroms
Grid map y-dimension :		60.0 Angstroms
Grid map z-dimension :		68.0 Angstroms

Maximum coordinates :		(11.230, 49.948, 21.664)
Minimum coordinates :		(-28.770, -10.052, -46.336)

GPF> smooth 0.5                           # store minimum energy w/in rad(A)

Potentials will be smoothed by: 0.500 Angstrom

GPF> map 5aar_h.A.map                     # atom-specific affinity map

Output Grid Map 1:   5aar_h.A.map

GPF> map 5aar_h.HD.map                    # atom-specific affinity map

Output Grid Map 2:   5aar_h.HD.map

GPF> map 5aar_h.OA.map                    # atom-specific affinity map

Output Grid Map 3:   5aar_h.OA.map

GPF> elecmap 5aar_h.e.map                 # electrostatic potential map

Output Electrostatic Potential Energy Grid Map: 5aar_h.e.map

GPF> dsolvmap 5aar_h.d.map              # desolvation potential map

Output Desolvation Free Energy Grid Map: 5aar_h.d.map

GPF> dielectric -0.1465                   # <0, AD4 distance-dep.diel;>0, constant

Using *distance-dependent* dielectric function of Mehler and Solmajer, Prot.Eng.4, 903-910.

  d   Dielectric
 ___  __________
 0.0     1.00
 0.1     1.63
 0.2     1.91
 0.3     2.21
 0.4     2.51
 0.5     2.82
 0.6     3.13
 0.7     3.45
 0.8     3.78
 0.9     4.12
 1.0     4.47
 1.1     4.82
 1.2     5.18
 1.3     5.55
 1.4     5.93
 1.5     6.31
 1.6     6.70
 1.7     7.10
 1.8     7.51
 1.9     7.93
 2.0     8.36
 2.1     8.79
 2.2     9.23
 2.3     9.68
 2.4    10.14
 2.5    10.61
 2.6    11.08
 2.7    11.57
 2.8    12.06
 2.9    12.56
 3.0    13.07
 3.1    13.58
 3.2    14.11
 3.3    14.64
 3.4    15.18
 3.5    15.73
 3.6    16.28
 3.7    16.85
 3.8    17.42
 3.9    18.00
 4.0    18.58
 4.1    19.17
 4.2    19.77
 4.3    20.38
 4.4    20.99
 4.5    21.61
 4.6    22.23
 4.7    22.86
 4.8    23.50
 4.9    24.14
 5.0    24.78


>>> Closing the grid parameter file (GPF)... <<<

________________________________________________________________________________


No Floating Grid was requested.


Calculating Pairwise Interaction Energies
=========================================


              418256.0           204.2 
    E    =  -----------  -  -----------
     A, A         12               6
                r               r 

Calculating energies for A-A interactions.

              418256.0           204.2 
    E    =  -----------  -  -----------
     A, C         12               6
                r               r 

Calculating energies for A-C interactions.

                4837.8            13.3 
    E    =  -----------  -  -----------
     A, HD         12               6
                r               r 

Calculating energies for A-HD interactions.

              199118.6           143.2 
    E    =  -----------  -  -----------
     A, N         12               6
                r               r 

Calculating energies for A-N interactions.

              199118.6           143.2 
    E    =  -----------  -  -----------
     A, NA         12               6
                r               r 

Calculating energies for A-NA interactions.

              136402.3           125.3 
    E    =  -----------  -  -----------
     A, OA         12               6
                r               r 

Calculating energies for A-OA interactions.

              482960.4           235.8 
    E    =  -----------  -  -----------
     A, SA         12               6
                r               r 

Calculating energies for A-SA interactions.


Finding the lowest pairwise interaction energy within 0.5 Angstrom ("smoothing").

  r     A        C        HD        N        NA        OA        SA    
 ___ ________ ________ ________ ________ ________ ________ ________
 0.0   1e+005   1e+005   1e+005   1e+005   1e+005   1e+005   1e+005
 0.1   1e+005   1e+005   1e+005   1e+005   1e+005   1e+005   1e+005
 0.2   1e+005   1e+005   1e+005   1e+005   1e+005   1e+005   1e+005
 0.3   1e+005   1e+005   1e+005   1e+005   1e+005   1e+005   1e+005
 0.4   1e+005   1e+005   1e+005   1e+005   1e+005   1e+005   1e+005
 0.5   1e+005   1e+005   1e+005   1e+005   1e+005   1e+005   1e+005
 0.6   1e+005   1e+005 33975.82   1e+005   1e+005   1e+005   1e+005
 0.7   1e+005   1e+005  8934.84   1e+005   1e+005   1e+005   1e+005
 0.8   1e+005   1e+005  2683.96   1e+005   1e+005 75860.38   1e+005
 0.9 78086.74 78086.74   898.48 37154.78 37154.78 25440.38 90166.80
 1.0 28688.80 28688.80   328.97 13645.79 13645.79  9340.64 33126.97
 1.1 11380.24 11380.24   129.83  5410.18  5410.18  3701.64 13140.77
 1.2  4820.04  4820.04    54.58  2289.72  2289.72  1565.60  5565.70
 1.3  2160.29  2160.29    24.20  1025.13  1025.13   700.28  2494.48
 1.4  1017.03  1017.03    11.22   481.90   481.90   328.77  1174.37
 1.5   499.86   499.86     5.40   236.37   236.37   160.97   577.19
 1.6   255.15   255.15     2.68   120.32   120.32    81.75   294.62
 1.7   134.65   134.65     1.36    63.27    63.27    42.84   155.48
 1.8    73.18    73.18     0.70    34.22    34.22    23.07    84.50
 1.9    40.81    40.81     0.36    18.96    18.96    12.71    47.12
 2.0    23.27    23.27     0.19    10.72    10.72     7.14    26.87
 2.1    13.53    13.53     0.09     6.17     6.17     4.06    15.63
 2.2     8.00     8.00     0.04     3.59     3.59     2.34     9.24
 2.3     4.79     4.79     0.02     2.11     2.11     1.35     5.53
 2.4     2.90     2.90     0.00     1.25     1.25     0.78     3.35
 2.5     1.76     1.76    -0.00     0.73     0.73     0.44     2.04
 2.6     1.08     1.08    -0.01     0.43     0.43     0.24     1.24
 2.7     0.65     0.65    -0.01     0.24     0.24     0.12     0.75
 2.8     0.39     0.39    -0.01     0.13     0.13     0.05     0.45
 2.9     0.23     0.23    -0.01     0.06     0.06     0.01     0.26
 3.0     0.13     0.13    -0.01     0.02     0.02    -0.01     0.15
 3.1     0.06     0.06    -0.01    -0.00    -0.00    -0.02     0.07
 3.2     0.03     0.03    -0.01    -0.01    -0.01    -0.03     0.03
 3.3     0.00     0.00    -0.01    -0.02    -0.02    -0.03     0.00
 3.4    -0.01    -0.01    -0.01    -0.02    -0.02    -0.03    -0.01
 3.5    -0.02    -0.02    -0.01    -0.03    -0.03    -0.03    -0.02
 3.6    -0.02    -0.02    -0.01    -0.03    -0.03    -0.03    -0.03
 3.7    -0.02    -0.02    -0.01    -0.03    -0.03    -0.03    -0.03
 3.8    -0.02    -0.02    -0.01    -0.03    -0.03    -0.03    -0.03
 3.9    -0.02    -0.02    -0.00    -0.03    -0.03    -0.03    -0.03
 4.0    -0.02    -0.02    -0.00    -0.03    -0.03    -0.03    -0.03
 4.1    -0.02    -0.02    -0.00    -0.03    -0.03    -0.03    -0.03
 4.2    -0.02    -0.02    -0.00    -0.02    -0.02    -0.02    -0.03
 4.3    -0.02    -0.02    -0.00    -0.02    -0.02    -0.02    -0.03
 4.4    -0.02    -0.02    -0.00    -0.02    -0.02    -0.02    -0.03
 4.5    -0.02    -0.02    -0.00    -0.02    -0.02    -0.02    -0.03
 4.6    -0.02    -0.02    -0.00    -0.02    -0.02    -0.02    -0.02
 4.7    -0.02    -0.02    -0.00    -0.02    -0.02    -0.01    -0.02
 4.8    -0.02    -0.02    -0.00    -0.01    -0.01    -0.01    -0.02
 4.9    -0.02    -0.02    -0.00    -0.01    -0.01    -0.01    -0.02
 5.0    -0.01    -0.01    -0.00    -0.01    -0.01    -0.01    -0.02


EnergyTable:
Finding the lowest pairwise interaction energy within 0.5 Angstrom ("smoothing").

  r     A        C        HD        N        NA        OA        SA    
 ___ ________ ________ ________ ________ ________ ________ ________
 0.0   1e+005   1e+005   1e+005   1e+005   1e+005   1e+005   1e+005
 0.1   1e+005   1e+005   1e+005   1e+005   1e+005   1e+005   1e+005
 0.2   1e+005   1e+005   1e+005   1e+005   1e+005   1e+005   1e+005
 0.3   1e+005   1e+005   1e+005   1e+005   1e+005   1e+005   1e+005
 0.4   1e+005   1e+005   1e+005   1e+005   1e+005   1e+005   1e+005
 0.5   1e+005   1e+005   1e+005   1e+005   1e+005   1e+005   1e+005
 0.6   1e+005   1e+005 33975.82   1e+005   1e+005   1e+005   1e+005
 0.7   1e+005   1e+005  8934.84   1e+005   1e+005   1e+005   1e+005
 0.8   1e+005   1e+005  2683.96   1e+005   1e+005 75860.38   1e+005
 0.9 78086.74 78086.74   898.48 37154.78 37154.78 25440.38 90166.80
 1.0 28688.80 28688.80   328.97 13645.79 13645.79  9340.64 33126.97
 1.1 11380.24 11380.24   129.83  5410.18  5410.18  3701.64 13140.77
 1.2  4820.04  4820.04    54.58  2289.72  2289.72  1565.60  5565.70
 1.3  2160.29  2160.29    24.20  1025.13  1025.13   700.28  2494.48
 1.4  1017.03  1017.03    11.22   481.90   481.90   328.77  1174.37
 1.5   499.86   499.86     5.40   236.37   236.37   160.97   577.19
 1.6   255.15   255.15     2.68   120.32   120.32    81.75   294.62
 1.7   134.65   134.65     1.36    63.27    63.27    42.84   155.48
 1.8    73.18    73.18     0.70    34.22    34.22    23.07    84.50
 1.9    40.81    40.81     0.36    18.96    18.96    12.71    47.12
 2.0    23.27    23.27     0.19    10.72    10.72     7.14    26.87
 2.1    13.53    13.53     0.09     6.17     6.17     4.06    15.63
 2.2     8.00     8.00     0.04     3.59     3.59     2.34     9.24
 2.3     4.79     4.79     0.02     2.11     2.11     1.35     5.53
 2.4     2.90     2.90     0.00     1.25     1.25     0.78     3.35
 2.5     1.76     1.76    -0.00     0.73     0.73     0.44     2.04
 2.6     1.08     1.08    -0.01     0.43     0.43     0.24     1.24
 2.7     0.65     0.65    -0.01     0.24     0.24     0.12     0.75
 2.8     0.39     0.39    -0.01     0.13     0.13     0.05     0.45
 2.9     0.23     0.23    -0.01     0.06     0.06     0.01     0.26
 3.0     0.13     0.13    -0.01     0.02     0.02    -0.01     0.15
 3.1     0.06     0.06    -0.01    -0.00    -0.00    -0.02     0.07
 3.2     0.03     0.03    -0.01    -0.01    -0.01    -0.03     0.03
 3.3     0.00     0.00    -0.01    -0.02    -0.02    -0.03     0.00
 3.4    -0.01    -0.01    -0.01    -0.02    -0.02    -0.03    -0.01
 3.5    -0.02    -0.02    -0.01    -0.03    -0.03    -0.03    -0.02
 3.6    -0.02    -0.02    -0.01    -0.03    -0.03    -0.03    -0.03
 3.7    -0.02    -0.02    -0.01    -0.03    -0.03    -0.03    -0.03
 3.8    -0.02    -0.02    -0.01    -0.03    -0.03    -0.03    -0.03
 3.9    -0.02    -0.02    -0.00    -0.03    -0.03    -0.03    -0.03
 4.0    -0.02    -0.02    -0.00    -0.03    -0.03    -0.03    -0.03
 4.1    -0.02    -0.02    -0.00    -0.03    -0.03    -0.03    -0.03
 4.2    -0.02    -0.02    -0.00    -0.02    -0.02    -0.02    -0.03
 4.3    -0.02    -0.02    -0.00    -0.02    -0.02    -0.02    -0.03
 4.4    -0.02    -0.02    -0.00    -0.02    -0.02    -0.02    -0.03
 4.5    -0.02    -0.02    -0.00    -0.02    -0.02    -0.02    -0.03
 4.6    -0.02    -0.02    -0.00    -0.02    -0.02    -0.02    -0.02
 4.7    -0.02    -0.02    -0.00    -0.02    -0.02    -0.01    -0.02
 4.8    -0.02    -0.02    -0.00    -0.01    -0.01    -0.01    -0.02
 4.9    -0.02    -0.02    -0.00    -0.01    -0.01    -0.01    -0.02
 5.0    -0.01    -0.01    -0.00    -0.01    -0.01    -0.01    -0.02


                4837.8            13.3 
    E    =  -----------  -  -----------
     HD, A         12               6
                r               r 

Calculating energies for HD-A interactions.

                4837.8            13.3 
    E    =  -----------  -  -----------
     HD, C         12               6
                r               r 

Calculating energies for HD-C interactions.

                  13.6             0.4 
    E    =  -----------  -  -----------
     HD, HD         12               6
                r               r 

Calculating energies for HD-HD interactions.

                1758.7             8.1 
    E    =  -----------  -  -----------
     HD, N         12               6
                r               r 

Calculating energies for HD-N interactions.

                6689.7          2223.7 
    E    =  -----------  -  -----------
     HD, NA         12              10
                r               r 

Calculating energies for HD-NA interactions.

                6689.7          2223.7 
    E    =  -----------  -  -----------
     HD, OA         12              10
                r               r 

Calculating energies for HD-OA interactions.

               36031.0          6918.0 
    E    =  -----------  -  -----------
     HD, SA         12              10
                r               r 

Calculating energies for HD-SA interactions.


Finding the lowest pairwise interaction energy within 0.5 Angstrom ("smoothing").

  r     A        C        HD        N        NA        OA        SA    
 ___ ________ ________ ________ ________ ________ ________ ________
 0.0   1e+005   1e+005   1e+005   1e+005   1e+005   1e+005   1e+005
 0.1   1e+005   1e+005   1e+005   1e+005   1e+005   1e+005   1e+005
 0.2   1e+005   1e+005   1e+005   1e+005   1e+005   1e+005   1e+005
 0.3   1e+005   1e+005 17753.86   1e+005   1e+005   1e+005   1e+005
 0.4   1e+005   1e+005  2388.01   1e+005   1e+005   1e+005   1e+005
 0.5   1e+005   1e+005   427.43 55476.06   1e+005   1e+005   1e+005
 0.6 33975.82 33975.82    94.59 12342.78 35735.60 35735.60   1e+005
 0.7  8934.84  8934.84    24.62  3243.67  8666.11  8666.11 55125.38
 0.8  2683.96  2683.96     7.26   973.26  2359.92  2359.92 15816.39
 0.9   898.48   898.48     2.36   325.20   700.69   700.69  5024.44
 1.0   328.97   328.97     0.82   118.73   220.94   220.94  1733.22
 1.1   129.83   129.83     0.30    46.65    71.96    71.96   639.20
 1.2    54.58    54.58     0.11    19.49    23.32    23.32   248.74
 1.3    24.20    24.20     0.04     8.56     7.01     7.01   100.94
 1.4    11.22    11.22     0.01     3.92     1.56     1.56    42.23
 1.5     5.40     5.40     0.00     1.85    -0.15    -0.15    17.99
 1.6     2.68     2.68    -0.00     0.89    -0.57    -0.57     7.69
 1.7     1.36     1.36    -0.00     0.43    -0.60    -0.60     3.22
 1.8     0.70     0.70    -0.00     0.21    -0.60    -0.60     1.26
 1.9     0.36     0.36    -0.00     0.10    -0.60    -0.60     0.42
 2.0     0.19     0.19    -0.00     0.04    -0.60    -0.60     0.06
 2.1     0.09     0.09    -0.00     0.01    -0.60    -0.60    -0.08
 2.2     0.04     0.04    -0.00    -0.00    -0.58    -0.58    -0.12
 2.3     0.02     0.02    -0.00    -0.01    -0.48    -0.48    -0.12
 2.4     0.00     0.00    -0.00    -0.01    -0.37    -0.37    -0.12
 2.5    -0.00    -0.00    -0.00    -0.01    -0.27    -0.27    -0.12
 2.6    -0.01    -0.01    -0.00    -0.01    -0.20    -0.20    -0.12
 2.7    -0.01    -0.01    -0.00    -0.01    -0.14    -0.14    -0.12
 2.8    -0.01    -0.01    -0.00    -0.01    -0.10    -0.10    -0.12
 2.9    -0.01    -0.01    -0.00    -0.01    -0.07    -0.07    -0.10
 3.0    -0.01    -0.01    -0.00    -0.01    -0.05    -0.05    -0.09
 3.1    -0.01    -0.01    -0.00    -0.01    -0.04    -0.04    -0.07
 3.2    -0.01    -0.01    -0.00    -0.01    -0.03    -0.03    -0.06
 3.3    -0.01    -0.01    -0.00    -0.01    -0.02    -0.02    -0.04
 3.4    -0.01    -0.01    -0.00    -0.01    -0.02    -0.02    -0.03
 3.5    -0.01    -0.01    -0.00    -0.01    -0.01    -0.01    -0.03
 3.6    -0.01    -0.01    -0.00    -0.00    -0.01    -0.01    -0.02
 3.7    -0.01    -0.01    -0.00    -0.00    -0.01    -0.01    -0.02
 3.8    -0.01    -0.01    -0.00    -0.00    -0.01    -0.01    -0.01
 3.9    -0.00    -0.00    -0.00    -0.00    -0.00    -0.00    -0.01
 4.0    -0.00    -0.00    -0.00    -0.00    -0.00    -0.00    -0.01
 4.1    -0.00    -0.00    -0.00    -0.00    -0.00    -0.00    -0.01
 4.2    -0.00    -0.00    -0.00    -0.00    -0.00    -0.00    -0.00
 4.3    -0.00    -0.00    -0.00    -0.00    -0.00    -0.00    -0.00
 4.4    -0.00    -0.00    -0.00    -0.00    -0.00    -0.00    -0.00
 4.5    -0.00    -0.00    -0.00    -0.00    -0.00    -0.00    -0.00
 4.6    -0.00    -0.00    -0.00    -0.00    -0.00    -0.00    -0.00
 4.7    -0.00    -0.00    -0.00    -0.00    -0.00    -0.00    -0.00
 4.8    -0.00    -0.00    -0.00    -0.00    -0.00    -0.00    -0.00
 4.9    -0.00    -0.00    -0.00    -0.00    -0.00    -0.00    -0.00
 5.0    -0.00    -0.00    -0.00    -0.00    -0.00    -0.00    -0.00


EnergyTable:
Finding the lowest pairwise interaction energy within 0.5 Angstrom ("smoothing").

  r     A        C        HD        N        NA        OA        SA    
 ___ ________ ________ ________ ________ ________ ________ ________
 0.0   1e+005   1e+005   1e+005   1e+005   1e+005   1e+005   1e+005
 0.1   1e+005   1e+005   1e+005   1e+005   1e+005   1e+005   1e+005
 0.2   1e+005   1e+005   1e+005   1e+005   1e+005   1e+005   1e+005
 0.3   1e+005   1e+005 17753.86   1e+005   1e+005   1e+005   1e+005
 0.4   1e+005   1e+005  2388.01   1e+005   1e+005   1e+005   1e+005
 0.5   1e+005   1e+005   427.43 55476.06   1e+005   1e+005   1e+005
 0.6 33975.82 33975.82    94.59 12342.78 35735.60 35735.60   1e+005
 0.7  8934.84  8934.84    24.62  3243.67  8666.11  8666.11 55125.38
 0.8  2683.96  2683.96     7.26   973.26  2359.92  2359.92 15816.39
 0.9   898.48   898.48     2.36   325.20   700.69   700.69  5024.44
 1.0   328.97   328.97     0.82   118.73   220.94   220.94  1733.22
 1.1   129.83   129.83     0.30    46.65    71.96    71.96   639.20
 1.2    54.58    54.58     0.11    19.49    23.32    23.32   248.74
 1.3    24.20    24.20     0.04     8.56     7.01     7.01   100.94
 1.4    11.22    11.22     0.01     3.92     1.56     1.56    42.23
 1.5     5.40     5.40     0.00     1.85    -0.15    -0.15    17.99
 1.6     2.68     2.68    -0.00     0.89    -0.57    -0.57     7.69
 1.7     1.36     1.36    -0.00     0.43    -0.60    -0.60     3.22
 1.8     0.70     0.70    -0.00     0.21    -0.60    -0.60     1.26
 1.9     0.36     0.36    -0.00     0.10    -0.60    -0.60     0.42
 2.0     0.19     0.19    -0.00     0.04    -0.60    -0.60     0.06
 2.1     0.09     0.09    -0.00     0.01    -0.60    -0.60    -0.08
 2.2     0.04     0.04    -0.00    -0.00    -0.58    -0.58    -0.12
 2.3     0.02     0.02    -0.00    -0.01    -0.48    -0.48    -0.12
 2.4     0.00     0.00    -0.00    -0.01    -0.37    -0.37    -0.12
 2.5    -0.00    -0.00    -0.00    -0.01    -0.27    -0.27    -0.12
 2.6    -0.01    -0.01    -0.00    -0.01    -0.20    -0.20    -0.12
 2.7    -0.01    -0.01    -0.00    -0.01    -0.14    -0.14    -0.12
 2.8    -0.01    -0.01    -0.00    -0.01    -0.10    -0.10    -0.12
 2.9    -0.01    -0.01    -0.00    -0.01    -0.07    -0.07    -0.10
 3.0    -0.01    -0.01    -0.00    -0.01    -0.05    -0.05    -0.09
 3.1    -0.01    -0.01    -0.00    -0.01    -0.04    -0.04    -0.07
 3.2    -0.01    -0.01    -0.00    -0.01    -0.03    -0.03    -0.06
 3.3    -0.01    -0.01    -0.00    -0.01    -0.02    -0.02    -0.04
 3.4    -0.01    -0.01    -0.00    -0.01    -0.02    -0.02    -0.03
 3.5    -0.01    -0.01    -0.00    -0.01    -0.01    -0.01    -0.03
 3.6    -0.01    -0.01    -0.00    -0.00    -0.01    -0.01    -0.02
 3.7    -0.01    -0.01    -0.00    -0.00    -0.01    -0.01    -0.02
 3.8    -0.01    -0.01    -0.00    -0.00    -0.01    -0.01    -0.01
 3.9    -0.00    -0.00    -0.00    -0.00    -0.00    -0.00    -0.01
 4.0    -0.00    -0.00    -0.00    -0.00    -0.00    -0.00    -0.01
 4.1    -0.00    -0.00    -0.00    -0.00    -0.00    -0.00    -0.01
 4.2    -0.00    -0.00    -0.00    -0.00    -0.00    -0.00    -0.00
 4.3    -0.00    -0.00    -0.00    -0.00    -0.00    -0.00    -0.00
 4.4    -0.00    -0.00    -0.00    -0.00    -0.00    -0.00    -0.00
 4.5    -0.00    -0.00    -0.00    -0.00    -0.00    -0.00    -0.00
 4.6    -0.00    -0.00    -0.00    -0.00    -0.00    -0.00    -0.00
 4.7    -0.00    -0.00    -0.00    -0.00    -0.00    -0.00    -0.00
 4.8    -0.00    -0.00    -0.00    -0.00    -0.00    -0.00    -0.00
 4.9    -0.00    -0.00    -0.00    -0.00    -0.00    -0.00    -0.00
 5.0    -0.00    -0.00    -0.00    -0.00    -0.00    -0.00    -0.00


              136402.3           125.3 
    E    =  -----------  -  -----------
     OA, A         12               6
                r               r 

Calculating energies for OA-A interactions.

              136402.3           125.3 
    E    =  -----------  -  -----------
     OA, C         12               6
                r               r 

Calculating energies for OA-C interactions.

                6689.7          2223.7 
    E    =  -----------  -  -----------
     OA, HD         12              10
                r               r 

Calculating energies for OA-HD interactions.

               59394.2            84.0 
    E    =  -----------  -  -----------
     OA, N         12               6
                r               r 

Calculating energies for OA-N interactions.

               59394.2            84.0 
    E    =  -----------  -  -----------
     OA, NA         12               6
                r               r 

Calculating energies for OA-NA interactions.

               38323.1            71.4 
    E    =  -----------  -  -----------
     OA, OA         12               6
                r               r 

Calculating energies for OA-OA interactions.

              157503.8           144.7 
    E    =  -----------  -  -----------
     OA, SA         12               6
                r               r 

Calculating energies for OA-SA interactions.


Finding the lowest pairwise interaction energy within 0.5 Angstrom ("smoothing").

  r     A        C        HD        N        NA        OA        SA    
 ___ ________ ________ ________ ________ ________ ________ ________
 0.0   1e+005   1e+005   1e+005   1e+005   1e+005   1e+005   1e+005
 0.1   1e+005   1e+005   1e+005   1e+005   1e+005   1e+005   1e+005
 0.2   1e+005   1e+005   1e+005   1e+005   1e+005   1e+005   1e+005
 0.3   1e+005   1e+005   1e+005   1e+005   1e+005   1e+005   1e+005
 0.4   1e+005   1e+005   1e+005   1e+005   1e+005   1e+005   1e+005
 0.5   1e+005   1e+005   1e+005   1e+005   1e+005   1e+005   1e+005
 0.6   1e+005   1e+005 35735.60   1e+005   1e+005   1e+005   1e+005
 0.7   1e+005   1e+005  8666.11   1e+005   1e+005 70824.32   1e+005
 0.8 75860.38 75860.38  2359.92 33010.17 33010.17 21286.48 87596.02
 0.9 25440.38 25440.38   700.69 11064.86 11064.86  7132.00 29376.02
 1.0  9340.64  9340.64   220.94  4059.50  4059.50  2614.83 10785.64
 1.1  3701.64  3701.64    71.96  1606.95  1606.95  1034.02  4274.29
 1.2  1565.60  1565.60    23.32   678.54   678.54   435.97  1807.80
 1.3   700.28   700.28     7.01   302.80   302.80   194.14   808.61
 1.4   328.77   328.77     1.56   141.70   141.70    90.58   379.63
 1.5   160.97   160.97    -0.15    69.07    69.07    43.97   185.87
 1.6    81.75    81.75    -0.57    34.86    34.86    22.06    94.39
 1.7    42.84    42.84    -0.60    18.12    18.12    11.38    49.47
 1.8    23.07    23.07    -0.60     9.65     9.65     6.00    26.64
 1.9    12.71    12.71    -0.60     5.24     5.24     3.21    14.68
 2.0     7.14     7.14    -0.60     2.88     2.88     1.73     8.24
 2.1     4.06     4.06    -0.60     1.59     1.59     0.93     4.69
 2.2     2.34     2.34    -0.58     0.88     0.88     0.49     2.70
 2.3     1.35     1.35    -0.48     0.48     0.48     0.25     1.56
 2.4     0.78     0.78    -0.37     0.25     0.25     0.11     0.90
 2.5     0.44     0.44    -0.27     0.12     0.12     0.04     0.51
 2.6     0.24     0.24    -0.20     0.05     0.05     0.00     0.28
 2.7     0.12     0.12    -0.14     0.01     0.01    -0.02     0.14
 2.8     0.05     0.05    -0.10    -0.01    -0.01    -0.03     0.06
 2.9     0.01     0.01    -0.07    -0.02    -0.02    -0.03     0.02
 3.0    -0.01    -0.01    -0.05    -0.03    -0.03    -0.03    -0.01
 3.1    -0.02    -0.02    -0.04    -0.03    -0.03    -0.03    -0.02
 3.2    -0.03    -0.03    -0.03    -0.03    -0.03    -0.03    -0.03
 3.3    -0.03    -0.03    -0.02    -0.03    -0.03    -0.03    -0.03
 3.4    -0.03    -0.03    -0.02    -0.03    -0.03    -0.03    -0.03
 3.5    -0.03    -0.03    -0.01    -0.03    -0.03    -0.03    -0.03
 3.6    -0.03    -0.03    -0.01    -0.03    -0.03    -0.03    -0.03
 3.7    -0.03    -0.03    -0.01    -0.03    -0.03    -0.03    -0.03
 3.8    -0.03    -0.03    -0.01    -0.03    -0.03    -0.03    -0.03
 3.9    -0.03    -0.03    -0.00    -0.02    -0.02    -0.02    -0.03
 4.0    -0.03    -0.03    -0.00    -0.02    -0.02    -0.02    -0.03
 4.1    -0.03    -0.03    -0.00    -0.02    -0.02    -0.02    -0.03
 4.2    -0.02    -0.02    -0.00    -0.02    -0.02    -0.02    -0.03
 4.3    -0.02    -0.02    -0.00    -0.02    -0.02    -0.01    -0.02
 4.4    -0.02    -0.02    -0.00    -0.01    -0.01    -0.01    -0.02
 4.5    -0.02    -0.02    -0.00    -0.01    -0.01    -0.01    -0.02
 4.6    -0.02    -0.02    -0.00    -0.01    -0.01    -0.01    -0.02
 4.7    -0.01    -0.01    -0.00    -0.01    -0.01    -0.01    -0.02
 4.8    -0.01    -0.01    -0.00    -0.01    -0.01    -0.01    -0.01
 4.9    -0.01    -0.01    -0.00    -0.01    -0.01    -0.01    -0.01
 5.0    -0.01    -0.01    -0.00    -0.01    -0.01    -0.01    -0.01


EnergyTable:
Finding the lowest pairwise interaction energy within 0.5 Angstrom ("smoothing").

  r     A        C        HD        N        NA        OA        SA    
 ___ ________ ________ ________ ________ ________ ________ ________
 0.0   1e+005   1e+005   1e+005   1e+005   1e+005   1e+005   1e+005
 0.1   1e+005   1e+005   1e+005   1e+005   1e+005   1e+005   1e+005
 0.2   1e+005   1e+005   1e+005   1e+005   1e+005   1e+005   1e+005
 0.3   1e+005   1e+005   1e+005   1e+005   1e+005   1e+005   1e+005
 0.4   1e+005   1e+005   1e+005   1e+005   1e+005   1e+005   1e+005
 0.5   1e+005   1e+005   1e+005   1e+005   1e+005   1e+005   1e+005
 0.6   1e+005   1e+005 35735.60   1e+005   1e+005   1e+005   1e+005
 0.7   1e+005   1e+005  8666.11   1e+005   1e+005 70824.32   1e+005
 0.8 75860.38 75860.38  2359.92 33010.17 33010.17 21286.48 87596.02
 0.9 25440.38 25440.38   700.69 11064.86 11064.86  7132.00 29376.02
 1.0  9340.64  9340.64   220.94  4059.50  4059.50  2614.83 10785.64
 1.1  3701.64  3701.64    71.96  1606.95  1606.95  1034.02  4274.29
 1.2  1565.60  1565.60    23.32   678.54   678.54   435.97  1807.80
 1.3   700.28   700.28     7.01   302.80   302.80   194.14   808.61
 1.4   328.77   328.77     1.56   141.70   141.70    90.58   379.63
 1.5   160.97   160.97    -0.15    69.07    69.07    43.97   185.87
 1.6    81.75    81.75    -0.57    34.86    34.86    22.06    94.39
 1.7    42.84    42.84    -0.60    18.12    18.12    11.38    49.47
 1.8    23.07    23.07    -0.60     9.65     9.65     6.00    26.64
 1.9    12.71    12.71    -0.60     5.24     5.24     3.21    14.68
 2.0     7.14     7.14    -0.60     2.88     2.88     1.73     8.24
 2.1     4.06     4.06    -0.60     1.59     1.59     0.93     4.69
 2.2     2.34     2.34    -0.58     0.88     0.88     0.49     2.70
 2.3     1.35     1.35    -0.48     0.48     0.48     0.25     1.56
 2.4     0.78     0.78    -0.37     0.25     0.25     0.11     0.90
 2.5     0.44     0.44    -0.27     0.12     0.12     0.04     0.51
 2.6     0.24     0.24    -0.20     0.05     0.05     0.00     0.28
 2.7     0.12     0.12    -0.14     0.01     0.01    -0.02     0.14
 2.8     0.05     0.05    -0.10    -0.01    -0.01    -0.03     0.06
 2.9     0.01     0.01    -0.07    -0.02    -0.02    -0.03     0.02
 3.0    -0.01    -0.01    -0.05    -0.03    -0.03    -0.03    -0.01
 3.1    -0.02    -0.02    -0.04    -0.03    -0.03    -0.03    -0.02
 3.2    -0.03    -0.03    -0.03    -0.03    -0.03    -0.03    -0.03
 3.3    -0.03    -0.03    -0.02    -0.03    -0.03    -0.03    -0.03
 3.4    -0.03    -0.03    -0.02    -0.03    -0.03    -0.03    -0.03
 3.5    -0.03    -0.03    -0.01    -0.03    -0.03    -0.03    -0.03
 3.6    -0.03    -0.03    -0.01    -0.03    -0.03    -0.03    -0.03
 3.7    -0.03    -0.03    -0.01    -0.03    -0.03    -0.03    -0.03
 3.8    -0.03    -0.03    -0.01    -0.03    -0.03    -0.03    -0.03
 3.9    -0.03    -0.03    -0.00    -0.02    -0.02    -0.02    -0.03
 4.0    -0.03    -0.03    -0.00    -0.02    -0.02    -0.02    -0.03
 4.1    -0.03    -0.03    -0.00    -0.02    -0.02    -0.02    -0.03
 4.2    -0.02    -0.02    -0.00    -0.02    -0.02    -0.02    -0.03
 4.3    -0.02    -0.02    -0.00    -0.02    -0.02    -0.01    -0.02
 4.4    -0.02    -0.02    -0.00    -0.01    -0.01    -0.01    -0.02
 4.5    -0.02    -0.02    -0.00    -0.01    -0.01    -0.01    -0.02
 4.6    -0.02    -0.02    -0.00    -0.01    -0.01    -0.01    -0.02
 4.7    -0.01    -0.01    -0.00    -0.01    -0.01    -0.01    -0.02
 4.8    -0.01    -0.01    -0.00    -0.01    -0.01    -0.01    -0.01
 4.9    -0.01    -0.01    -0.00    -0.01    -0.01    -0.01    -0.01
 5.0    -0.01    -0.01    -0.00    -0.01    -0.01    -0.01    -0.01

Beginning grid calculations.

Calculating 5 grids over 172569 elements, around 1737 receptor atoms.

                    Percent   Estimated Time  Time/this plane
XY-plane  Z-coord   Done      Remaining       Real, User, System
            /Ang              /sec            /sec
________  ________  ________  ______________  __________________________

    -34    -80.336     1.4%            3.40s  Real= 0.05,  CPU= 0.05,  System= 0.00

AMDOCK: Traceback (most recent call last): 
AMDOCK: File "D:\AMPK\AMDock-win-master\AMDock-win-master\lib\site-packages\AMDock\input_tab.py", line 2049, in readStdOutput 
AMDOCK: 
AMDOCK: print(self.output) 
AMDOCK: UnicodeEncodeError
AMDOCK: : 
AMDOCK: 'ascii' codec can't encode characters in position 2678-2681: ordinal not in range(128)
AMDOCK:     -33    -79.336     2.9%            3.42s  Real= 0.05,  CPU= 0.03,  System= 0.00
    -32    -78.336     4.3%            3.30s  Real= 0.05,  CPU= 0.00,  System= 0.00
    -31    -77.336     5.8%            3.38s  Real= 0.05,  CPU= 0.00,  System= 0.00
    -30    -76.336     7.2%            3.33s  Real= 0.05,  CPU= 0.03,  System= 0.00
    -29    -75.336     8.7%            3.53s  Real= 0.06,  CPU= 0.02,  System= 0.00
    -28    -74.336    10.1%            3.29s  Real= 0.05,  CPU= 0.01,  System= 0.00
    -27    -73.336    11.6%            3.36s  Real= 0.06,  CPU= 0.02,  System= 0.00
    -26    -72.336    13.0%            3.18s  Real= 0.05,  CPU= 0.05,  System= 0.00
    -25    -71.336    14.5%            3.30s  Real= 0.06,  CPU= 0.01,  System= 0.00
    -24    -70.336    15.9%            3.13s  Real= 0.05,  CPU= 0.06,  System= 0.00
    -23    -69.336    17.4%            3.19s  Real= 0.06,  CPU= 0.01,  System= 0.00
    -22    -68.336    18.8%            3.14s  Real= 0.06,  CPU= 0.00,  System= 0.00
    -21    -67.336    20.3%            3.13s  Real= 0.06,  CPU= 0.00,  System= 0.00
    -20    -66.336    21.7%            3.24s  Real= 0.06,  CPU= 0.02,  System= 0.00
    -19    -65.336    23.2%            3.07s  Real= 0.06,  CPU= 0.00,  System= 0.00
    -18    -64.336    24.6%            3.12s  Real= 0.06,  CPU= 0.00,  System= 0.00
    -17    -63.336    26.1%            2.96s  Real= 0.06,  CPU= 0.00,  System= 0.00
    -16    -62.336    27.5%            2.95s  Real= 0.06,  CPU= 0.03,  System= 0.00
    -15    -61.336    29.0%            2.84s  Real= 0.06,  CPU= 0.02,  System= 0.00
    -14    -60.336    30.4%            2.93s  Real= 0.06,  CPU= 0.03,  System= 0.00
    -13    -59.336    31.9%            2.68s  Real= 0.06,  CPU= 0.02,  System= 0.00
    -12    -58.336    33.3%            2.81s  Real= 0.06,  CPU= 0.01,  System= 0.00
    -11    -57.336    34.8%            2.74s  Real= 0.06,  CPU= 0.02,  System= 0.00
    -10    -56.336    36.2%            2.68s  Real= 0.06,  CPU= 0.02,  System= 0.00
     -9    -55.336    37.7%            2.49s  Real= 0.06,  CPU= 0.03,  System= 0.00
     -8    -54.336    39.1%            2.60s  Real= 0.06,  CPU= 0.03,  System= 0.00
     -7    -53.336    40.6%            2.42s  Real= 0.06,  CPU= 0.03,  System= 0.00
     -6    -52.336    42.0%            2.40s  Real= 0.06,  CPU= 0.03,  System= 0.00
     -5    -51.336    43.5%            2.34s  Real= 0.06,  CPU= 0.05,  System= 0.00
     -4    -50.336    44.9%            2.32s  Real= 0.06,  CPU= 0.06,  System= 0.00
     -3    -49.336    46.4%            2.37s  Real= 0.06,  CPU= 0.03,  System= 0.00
     -2    -48.336    47.8%            2.12s  Real= 0.06,  CPU= 0.03,  System= 0.00
     -1    -47.336    49.3%            2.07s  Real= 0.06,  CPU= 0.06,  System= 0.00
      0    -46.336    50.7%            2.01s  Real= 0.06,  CPU= 0.02,  System= 0.00
      1    -45.336    52.2%            1.95s  Real= 0.06,  CPU= 0.01,  System= 0.00
      2    -44.336    53.6%            1.92s  Real= 0.06,  CPU= 0.02,  System= 0.00
      3    -43.336    55.1%            1.80s  Real= 0.06,  CPU= 0.02,  System= 0.00
      4    -42.336    56.5%            1.68s  Real= 0.06,  CPU= 0.01,  System= 0.00
      5    -41.336    58.0%            1.71s  Real= 0.06,  CPU= 0.00,  System= 0.00
      6    -40.336    59.4%            1.60s  Real= 0.06,  CPU= 0.05,  System= 0.00
      7    -39.336    60.9%            1.59s  Real= 0.06,  CPU= 0.00,  System= 0.00
      8    -38.336    62.3%            1.46s  Real= 0.06,  CPU= 0.03,  System= 0.00
      9    -37.336    63.8%            1.45s  Real= 0.06,  CPU= 0.03,  System= 0.00
     10    -36.336    65.2%            1.34s  Real= 0.06,  CPU= 0.01,  System= 0.00
     11    -35.336    66.7%            1.31s  Real= 0.06,  CPU= 0.05,  System= 0.00
     12    -34.336    68.1%            1.25s  Real= 0.06,  CPU= 0.02,  System= 0.00
     13    -33.336    69.6%            1.18s  Real= 0.06,  CPU= 0.05,  System= 0.00
     14    -32.336    71.0%            1.12s  Real= 0.06,  CPU= 0.05,  System= 0.00
     15    -31.336    72.5%            1.10s  Real= 0.06,  CPU= 0.03,  System= 0.00
     16    -30.336    73.9%            0.99s  Real= 0.06,  CPU= 0.05,  System= 0.00
     17    -29.336    75.4%            0.97s  Real= 0.06,  CPU= 0.03,  System= 0.00
     18    -28.336    76.8%            0.90s  Real= 0.06,  CPU= 0.01,  System= 0.00
     19    -27.336    78.3%            0.84s  Real= 0.06,  CPU= 0.02,  System= 0.00
     20    -26.336    79.7%            0.76s  Real= 0.05,  CPU= 0.08,  System= 0.00
     21    -25.336    81.2%            0.70s  Real= 0.05,  CPU= 0.02,  System= 0.00
     22    -24.336    82.6%            0.65s  Real= 0.05,  CPU= 0.00,  System= 0.00
     23    -23.336    84.1%            0.59s  Real= 0.05,  CPU= 0.01,  System= 0.00
     24    -22.336    85.5%            0.53s  Real= 0.05,  CPU= 0.00,  System= 0.00
     25    -21.336    87.0%            0.48s  Real= 0.05,  CPU= 0.03,  System= 0.00
     26    -20.336    88.4%            0.41s  Real= 0.05,  CPU= 0.05,  System= 0.00
     27    -19.336    89.9%            0.36s  Real= 0.05,  CPU= 0.01,  System= 0.00
     28    -18.336    91.3%            0.30s  Real= 0.05,  CPU= 0.05,  System= 0.00
     29    -17.336    92.8%            0.27s  Real= 0.05,  CPU= 0.05,  System= 0.00
     30    -16.336    94.2%            0.21s  Real= 0.05,  CPU= 0.02,  System= 0.00
     31    -15.336    95.7%            0.14s  Real= 0.05,  CPU= 0.05,  System= 0.00
     32    -14.336    97.1%            0.10s  Real= 0.05,  CPU= 0.06,  System= 0.00
     33    -13.336    98.6%            0.05s  Real= 0.05,  CPU= 0.05,  System= 0.00
     34    -12.336   100.0%            0.00s  Real= 0.05,  CPU= 0.01,  System= 0.00

Grid	Atom	Minimum   	Maximum
Map 	Type	Energy    	Energy 
		(kcal/mol)	(kcal/mol)
____	____	_____________	_____________
 1	 A	   -0.83	2.01e+005
 2	 HD	   -0.71	1.09e+005
 3	 OA	   -1.54	2.00e+005
 4	 e	  -43.89	2.40e+001	Electrostatic Potential
 5	 d	    0.00	1.56e+000	Desolvation Potential


 * Note:  Every pairwise-atomic interaction was clamped at 100000.00


D:\AMPK\AMDock-win-master\AMDock-win-master\lib\site-packages\AMDock\programs\autogrid4.exe: Successful Completion.
Real= 3.90s,  CPU= 1.80s,  System= 0.00s

AMDOCK: Running AutoGrid4 for Target Protein... Done.
AMDOCK: Running AutoLigand for Target...


AMDOCK: Searching Ligand Binding Site in Target Protein... Done.
AMDOCK: Binding site determination mode for Target: Automatic Mode
AMDOCK: Target Box at FILL: 01 Center: -9.91 14.39 8.12 Size: 18 18 18
AMDOCK: Target Box at FILL: 02 Center: -20.40 25.32 -17.93 Size: 18 18 18
AMDOCK: Target Box at FILL: 03 Center: 3.67 7.58 -9.59 Size: 18 18 18
AMDOCK: Target Box at FILL: 04 Center: -18.26 24.96 -24.93 Size: 18 18 18
AMDOCK: Target Box at FILL: 05 Center: 0.42 18.77 -24.18 Size: 18 18 18
AMDOCK: Target Box at FILL: 06 Center: -1.48 16.01 -21.34 Size: 18 18 18
AMDOCK: Target Box at FILL: 07 Center: -10.98 8.38 -22.03 Size: 18 18 18
AMDOCK: Target Box at FILL: 08 Center: -5.53 40.84 -27.53 Size: 18 18 18
AMDOCK: Target Box at FILL: 09 Center: -9.66 -0.41 8.94 Size: 18 18 18
AMDOCK: Binding Site Definition...Done. 
AMDOCK: Running AutoDock Vina for Target...

#################################################################
# If you used AutoDock Vina in your work, please cite:          #
#                                                               #
# O. Trott, A. J. Olson,                                        #
# AutoDock Vina: improving the speed and accuracy of docking    #
# with a new scoring function, efficient optimization and       #
# multithreading, Journal of Computational Chemistry 31 (2010)  #
# 455-461                                                       #
#                                                               #
# DOI 10.1002/jcc.21334                                         #
#                                                               #
# Please see http://vina.scripps.edu for more information.      #
#################################################################

Reading input ... done.
Setting up the scoring function ... done.
Analyzing the binding site ... done.
Using random seed: -1317387160
Performing search ... 
0%   10   20   30   40   50   60   70   80   90   100%
|----|----|----|----|----|----|----|----|----|----|
***************************************************
done.
Refining results ... done.

mode |   affinity | dist from best mode
     | (kcal/mol) | rmsd l.b.| rmsd u.b.
-----+------------+----------+----------
   1         -6.4      0.000      0.000
Writing output ... done.

AMDOCK: Running AutoDock Vina for Target...

#################################################################
# If you used AutoDock Vina in your work, please cite:          #
#                                                               #
# O. Trott, A. J. Olson,                                        #
# AutoDock Vina: improving the speed and accuracy of docking    #
# with a new scoring function, efficient optimization and       #
# multithreading, Journal of Computational Chemistry 31 (2010)  #
# 455-461                                                       #
#                                                               #
# DOI 10.1002/jcc.21334                                         #
#                                                               #
# Please see http://vina.scripps.edu for more information.      #
#################################################################

Reading input ... done.
Setting up the scoring function ... done.
Analyzing the binding site ... done.
Using random seed: 667548416
Performing search ... 
0%   10   20   30   40   50   60   70   80   90   100%
|----|----|----|----|----|----|----|----|----|----|
***************************************************
done.
Refining results ... done.

mode |   affinity | dist from best mode
     | (kcal/mol) | rmsd l.b.| rmsd u.b.
-----+------------+----------+----------
   1         -5.4      0.000      0.000
Writing output ... done.

AMDOCK: Running AutoDock Vina for Target...

#################################################################
# If you used AutoDock Vina in your work, please cite:          #
#                                                               #
# O. Trott, A. J. Olson,                                        #
# AutoDock Vina: improving the speed and accuracy of docking    #
# with a new scoring function, efficient optimization and       #
# multithreading, Journal of Computational Chemistry 31 (2010)  #
# 455-461                                                       #
#                                                               #
# DOI 10.1002/jcc.21334                                         #
#                                                               #
# Please see http://vina.scripps.edu for more information.      #
#################################################################

Reading input ... done.
Setting up the scoring function ... done.
Analyzing the binding site ... done.
Using random seed: 312913440
Performing search ... 
0%   10   20   30   40   50   60   70   80   90   100%
|----|----|----|----|----|----|----|----|----|----|
***************************************************
done.
Refining results ... done.

mode |   affinity | dist from best mode
     | (kcal/mol) | rmsd l.b.| rmsd u.b.
-----+------------+----------+----------
   1         -5.5      0.000      0.000
Writing output ... done.

AMDOCK: Running AutoDock Vina for Target...

#################################################################
# If you used AutoDock Vina in your work, please cite:          #
#                                                               #
# O. Trott, A. J. Olson,                                        #
# AutoDock Vina: improving the speed and accuracy of docking    #
# with a new scoring function, efficient optimization and       #
# multithreading, Journal of Computational Chemistry 31 (2010)  #
# 455-461                                                       #
#                                                               #
# DOI 10.1002/jcc.21334                                         #
#                                                               #
# Please see http://vina.scripps.edu for more information.      #
#################################################################

Reading input ... done.
Setting up the scoring function ... done.
Analyzing the binding site ... done.
Using random seed: -1292877672
Performing search ... 
0%   10   20   30   40   50   60   70   80   90   100%
|----|----|----|----|----|----|----|----|----|----|
***************************************************
done.
Refining results ... done.

mode |   affinity | dist from best mode
     | (kcal/mol) | rmsd l.b.| rmsd u.b.
-----+------------+----------+----------
   1         -5.3      0.000      0.000
Writing output ... done.

AMDOCK: Running AutoDock Vina for Target...

#################################################################
# If you used AutoDock Vina in your work, please cite:          #
#                                                               #
# O. Trott, A. J. Olson,                                        #
# AutoDock Vina: improving the speed and accuracy of docking    #
# with a new scoring function, efficient optimization and       #
# multithreading, Journal of Computational Chemistry 31 (2010)  #
# 455-461                                                       #
#                                                               #
# DOI 10.1002/jcc.21334                                         #
#                                                               #
# Please see http://vina.scripps.edu for more information.      #
#################################################################

Reading input ... done.
Setting up the scoring function ... done.
Analyzing the binding site ... done.
Using random seed: -2067101376
Performing search ... 
0%   10   20   30   40   50   60   70   80   90   100%
|----|----|----|----|----|----|----|----|----|----|
***************************************************
done.
Refining results ... done.

mode |   affinity | dist from best mode
     | (kcal/mol) | rmsd l.b.| rmsd u.b.
-----+------------+----------+----------
   1         -5.3      0.000      0.000
Writing output ... done.

AMDOCK: Running AutoDock Vina for Target...

#################################################################
# If you used AutoDock Vina in your work, please cite:          #
#                                                               #
# O. Trott, A. J. Olson,                                        #
# AutoDock Vina: improving the speed and accuracy of docking    #
# with a new scoring function, efficient optimization and       #
# multithreading, Journal of Computational Chemistry 31 (2010)  #
# 455-461                                                       #
#                                                               #
# DOI 10.1002/jcc.21334                                         #
#                                                               #
# Please see http://vina.scripps.edu for more information.      #
#################################################################

Reading input ... done.
Setting up the scoring function ... done.
Analyzing the binding site ... done.
Using random seed: -1996588128
Performing search ... 
0%   10   20   30   40   50   60   70   80   90   100%
|----|----|----|----|----|----|----|----|----|----|
***************************************************
done.
Refining results ... done.

mode |   affinity | dist from best mode
     | (kcal/mol) | rmsd l.b.| rmsd u.b.
-----+------------+----------+----------
   1         -5.4      0.000      0.000
Writing output ... done.

AMDOCK: Running AutoDock Vina for Target...

#################################################################
# If you used AutoDock Vina in your work, please cite:          #
#                                                               #
# O. Trott, A. J. Olson,                                        #
# AutoDock Vina: improving the speed and accuracy of docking    #
# with a new scoring function, efficient optimization and       #
# multithreading, Journal of Computational Chemistry 31 (2010)  #
# 455-461                                                       #
#                                                               #
# DOI 10.1002/jcc.21334                                         #
#                                                               #
# Please see http://vina.scripps.edu for more information.      #
#################################################################

Reading input ... done.
Setting up the scoring function ... done.
Analyzing the binding site ... done.
Using random seed: 155527168
Performing search ... 
0%   10   20   30   40   50   60   70   80   90   100%
|----|----|----|----|----|----|----|----|----|----|
***************************************************
done.
Refining results ... done.

mode |   affinity | dist from best mode
     | (kcal/mol) | rmsd l.b.| rmsd u.b.
-----+------------+----------+----------
   1         -5.2      0.000      0.000
Writing output ... done.

AMDOCK: Running AutoDock Vina for Target...

#################################################################
# If you used AutoDock Vina in your work, please cite:          #
#                                                               #
# O. Trott, A. J. Olson,                                        #
# AutoDock Vina: improving the speed and accuracy of docking    #
# with a new scoring function, efficient optimization and       #
# multithreading, Journal of Computational Chemistry 31 (2010)  #
# 455-461                                                       #
#                                                               #
# DOI 10.1002/jcc.21334                                         #
#                                                               #
# Please see http://vina.scripps.edu for more information.      #
#################################################################

Reading input ... done.
Setting up the scoring function ... done.
Analyzing the binding site ... done.
Using random seed: -923183284
Performing search ... 
0%   10   20   30   40   50   60   70   80   90   100%
|----|----|----|----|----|----|----|----|----|----|
***************************************************
done.
Refining results ... done.

mode |   affinity | dist from best mode
     | (kcal/mol) | rmsd l.b.| rmsd u.b.
-----+------------+----------+----------
   1         -5.6      0.000      0.000
Writing output ... done.

AMDOCK: Running AutoDock Vina for Target...

#################################################################
# If you used AutoDock Vina in your work, please cite:          #
#                                                               #
# O. Trott, A. J. Olson,                                        #
# AutoDock Vina: improving the speed and accuracy of docking    #
# with a new scoring function, efficient optimization and       #
# multithreading, Journal of Computational Chemistry 31 (2010)  #
# 455-461                                                       #
#                                                               #
# DOI 10.1002/jcc.21334                                         #
#                                                               #
# Please see http://vina.scripps.edu for more information.      #
#################################################################

Reading input ... done.
Setting up the scoring function ... done.
Analyzing the binding site ... done.
Using random seed: -834878112
Performing search ... 
0%   10   20   30   40   50   60   70   80   90   100%
|----|----|----|----|----|----|----|----|----|----|
***************************************************
done.
Refining results ... done.

mode |   affinity | dist from best mode
     | (kcal/mol) | rmsd l.b.| rmsd u.b.
-----+------------+----------+----------
   1         -5.1      0.000      0.000
Writing output ... done.

AMDOCK: Molecular Docking...Done. 
