# Supplementary material for: Ferroptosis regulation by traditional chinese medicine for ischemic stroke intervention based on network pharmacology and data mining
Source: PLoS One. 2025 Apr 16;20(4):e0321751. doi: 10.1371/journal.pone.0321751 (PMC12002469; doi:10.1371/journal.pone.0321751)
Supplement: S7 File — (ZIP) [file pone.0321751.s007.zip › 分子对接1/AKT1/AKT1_0006/input/5aar_h_126Results.txt]

Output # 1	Total Volume = 415.00	Total Energy per Vol	EPV = -0.12558057
Output # 2	Total Volume = 479.00	Total Energy per Vol	EPV = -0.11603140
Output # 3	Total Volume = 458.00	Total Energy per Vol	EPV = -0.11006011
Output # 4	Total Volume = 484.00	Total Energy per Vol	EPV = -0.10586160
Output # 5	Total Volume = 458.00	Total Energy per Vol	EPV = -0.10538818
Output # 6	Total Volume = 439.00	Total Energy per Vol	EPV = -0.10135324
Output # 7	Total Volume = 428.00	Total Energy per Vol	EPV = -0.09682750
Output # 8	Total Volume = 461.00	Total Energy per Vol	EPV = -0.09622581
Output # 9	Total Volume = 485.00	Total Energy per Vol	EPV = -0.09615575
