# Supplementary material for: Ferroptosis regulation by traditional chinese medicine for ischemic stroke intervention based on network pharmacology and data mining
Source: PLoS One. 2025 Apr 16;20(4):e0321751. doi: 10.1371/journal.pone.0321751 (PMC12002469; doi:10.1371/journal.pone.0321751)
Supplement: S7 File — (ZIP) [file pone.0321751.s007.zip › 分子对接1/AKT1/AKT1_0006/input/FILL_5aar_h_126out01.pdb]

ATOM      1  O   FIL     1      -4.771  17.948   7.664  1.0   0.871     0.001 O
ATOM      2  O   FIL     1     -14.771   8.948   9.664  1.0   0.771     0.001 O
ATOM      3  O   FIL     1      -4.771  17.948   8.664  1.0   0.757     0.001 O
ATOM      4  O   FIL     1     -15.771   7.948   9.664  1.0   0.739     0.001 O
ATOM      5  O   FIL     1       0.229  18.948  11.664  1.0   0.710     0.001 O
ATOM      6  O   FIL     1      -3.771  19.948   8.664  1.0   0.684     0.001 O
ATOM      7  O   FIL     1     -15.771   8.948   8.664  1.0   0.680     0.001 O
ATOM      8  O   FIL     1     -13.771  14.948  10.664  1.0   0.670     0.001 O
ATOM      9  O   FIL     1     -11.771  12.948   6.664  1.0   0.667     0.001 O
ATOM     10  O   FIL     1     -11.771  10.948   7.664  1.0   0.655     0.001 O
ATOM     11  O   FIL     1     -10.771  17.948   8.664  1.0   0.649     0.001 O
ATOM     12  O   FIL     1     -14.771   8.948   8.664  1.0   0.644     0.001 O
ATOM     13  O   FIL     1     -15.771   8.948   9.664  1.0   0.642     0.001 O
ATOM     14  O   FIL     1       1.229  16.948  11.664  1.0   0.640     0.001 O
ATOM     15  O   FIL     1      -9.771  17.948   8.664  1.0   0.637     0.001 O
ATOM     16  O   FIL     1     -11.771   9.948   8.664  1.0   0.630     0.001 O
ATOM     17  O   FIL     1       1.229  17.948  11.664  1.0   0.606     0.001 O
ATOM     18  O   FIL     1      -9.771  16.948   7.664  1.0   0.598     0.001 O
ATOM     19  O   FIL     1       0.229  19.948  11.664  1.0   0.579     0.001 O
ATOM     20  O   FIL     1      -3.771  18.948   7.664  1.0   0.575     0.001 O
ATOM     21  O   FIL     1       2.229  16.948  10.664  1.0   0.567     0.001 O
ATOM     22  O   FIL     1     -13.771  14.948   9.664  1.0   0.558     0.001 O
ATOM     23  O   FIL     1     -11.771  10.948   6.664  1.0   0.557     0.001 O
ATOM     24  O   FIL     1     -13.771  13.948   9.664  1.0   0.555     0.001 O
ATOM     25  H   FIL     1     -17.771  13.948   6.664  1.0   0.554     0.001 H
ATOM     26  O   FIL     1       1.229  17.948  10.664  1.0   0.549     0.001 O
ATOM     27  O   FIL     1     -11.771  11.948   5.664  1.0   0.537     0.001 O
ATOM     28  O   FIL     1     -11.771   9.948   7.664  1.0   0.536     0.001 O
ATOM     29  O   FIL     1     -13.771  13.948  10.664  1.0   0.532     0.001 O
ATOM     30  O   FIL     1     -12.771  10.948   7.664  1.0   0.527     0.001 O
ATOM     31  O   FIL     1     -12.771   9.948   7.664  1.0   0.520     0.001 O
ATOM     32  O   FIL     1     -11.771  11.948   6.664  1.0   0.513     0.001 O
ATOM     33  O   FIL     1     -10.771  17.948   7.664  1.0   0.496     0.001 O
ATOM     34  O   FIL     1      -8.771  16.948   8.664  1.0   0.492     0.001 O
ATOM     35  O   FIL     1       0.229  17.948  11.664  1.0   0.492     0.001 O
ATOM     36  O   FIL     1     -13.771   8.948   8.664  1.0   0.490     0.001 O
ATOM     37  H   FIL     1      -7.771  16.948  10.664  1.0   0.485     0.001 H
ATOM     38  H   FIL     1     -13.771   9.948   4.664  1.0   0.485     0.001 H
ATOM     39  O   FIL     1     -12.771  10.948   8.664  1.0   0.484     0.001 O
ATOM     40  H   FIL     1      -8.771  15.948   7.664  1.0   0.479     0.001 H
ATOM     41  O   FIL     1       2.229  17.948  10.664  1.0   0.475     0.001 O
ATOM     42  O   FIL     1     -12.771   9.948   8.664  1.0   0.473     0.001 O
ATOM     43  O   FIL     1       1.229  18.948  10.664  1.0   0.469     0.001 O
ATOM     44  H   FIL     1     -13.771  10.948   4.664  1.0   0.467     0.001 H
ATOM     45  O   FIL     1       0.229  19.948  10.664  1.0   0.466     0.001 O
ATOM     46  H   FIL     1      -7.771  15.948   8.664  1.0   0.464     0.001 H
ATOM     47  O   FIL     1      -4.771  18.948   7.664  1.0   0.460     0.001 O
ATOM     48  H   FIL     1      -8.771  15.948   8.664  1.0   0.454     0.001 H
ATOM     49  H   FIL     1     -14.771   9.948   6.664  1.0   0.451     0.001 H
ATOM     50  H   FIL     1     -12.771  12.948   3.664  1.0   0.441     0.001 H
ATOM     51  O   FIL     1     -16.771   7.948   9.664  1.0   0.436     0.001 O
ATOM     52  H   FIL     1      -6.771  16.948  11.664  1.0   0.430     0.001 H
ATOM     53  H   FIL     1      -6.771  15.948  10.664  1.0   0.430     0.001 H
ATOM     54  O   FIL     1     -12.771   9.948   4.664  1.0   0.421     0.001 O
ATOM     55  O   FIL     1     -11.771  12.948   5.664  1.0   0.414     0.001 O
ATOM     56  O   FIL     1      -4.771  18.948   8.664  1.0   0.413     0.001 O
ATOM     57  O   FIL     1     -12.771  10.948   5.664  1.0   0.412     0.001 O
ATOM     58  O   FIL     1      -4.771  16.948   7.664  1.0   0.407     0.001 O
ATOM     59  O   FIL     1     -12.771   9.948   6.664  1.0   0.406     0.001 O
ATOM     60  O   FIL     1     -10.771  16.948   7.664  1.0   0.405     0.001 O
ATOM     61  O   FIL     1     -11.771  11.948   7.664  1.0   0.404     0.001 O
ATOM     62  O   FIL     1     -12.771  10.948   6.664  1.0   0.404     0.001 O
ATOM     63  O   FIL     1      -7.771  16.948   9.664  1.0   0.394     0.001 O
ATOM     64  O   FIL     1     -11.771  17.948   8.664  1.0   0.393     0.001 O
ATOM     65  H   FIL     1     -12.771  11.948   4.664  1.0   0.384     0.001 H
ATOM     66  O   FIL     1     -14.771   7.948  10.664  1.0   0.379     0.001 O
ATOM     67  H   FIL     1     -13.771   9.948   5.664  1.0   0.378     0.001 H
ATOM     68  O   FIL     1      -3.771  18.948   8.664  1.0   0.376     0.001 O
ATOM     69  O   FIL     1      -8.771  16.948   9.664  1.0   0.371     0.001 O
ATOM     70  O   FIL     1      -6.771  16.948  10.664  1.0   0.370     0.001 O
ATOM     71  O   FIL     1     -15.771   7.948  10.664  1.0   0.369     0.001 O
ATOM     72  O   FIL     1      -6.771  16.948   9.664  1.0   0.362     0.001 O
ATOM     73  O   FIL     1      -8.771  16.948   7.664  1.0   0.362     0.001 O
ATOM     74  O   FIL     1      -5.771  17.948   8.664  1.0   0.361     0.001 O
ATOM     75  O   FIL     1     -15.771   6.948  10.664  1.0   0.359     0.001 O
ATOM     76  O   FIL     1     -13.771   9.948   7.664  1.0   0.355     0.001 O
ATOM     77  H   FIL     1     -12.771  12.948   4.664  1.0   0.347     0.001 H
ATOM     78  H   FIL     1     -14.771   8.948   7.664  1.0   0.346     0.001 H
ATOM     79  O   FIL     1     -12.771   8.948   7.664  1.0   0.346     0.001 O
ATOM     80  O   FIL     1     -12.771   9.948   5.664  1.0   0.343     0.001 O
ATOM     81  O   FIL     1     -16.771   6.948   9.664  1.0   0.343     0.001 O
ATOM     82  O   FIL     1      -9.771  17.948   7.664  1.0   0.342     0.001 O
ATOM     83  O   FIL     1     -11.771  13.948   6.664  1.0   0.337     0.001 O
ATOM     84  O   FIL     1      -5.771  17.948   7.664  1.0   0.337     0.001 O
ATOM     85  O   FIL     1     -11.771  10.948   5.664  1.0   0.335     0.001 O
ATOM     86  O   FIL     1      -2.771  19.948   7.664  1.0   0.333     0.001 O
ATOM     87  O   FIL     1      -7.771  16.948   8.664  1.0   0.329     0.001 O
ATOM     88  O   FIL     1     -12.771  11.948   5.664  1.0   0.326     0.001 O
ATOM     89  H   FIL     1     -13.771  13.948   4.664  1.0   0.325     0.001 H
ATOM     90  H   FIL     1      -9.771  15.948   7.664  1.0   0.323     0.001 H
ATOM     91  O   FIL     1     -12.771  11.948   7.664  1.0   0.322     0.001 O
ATOM     92  O   FIL     1     -10.771  16.948   6.664  1.0   0.319     0.001 O
ATOM     93  O   FIL     1     -12.771  11.948   6.664  1.0   0.318     0.001 O
ATOM     94  O   FIL     1     -13.771   9.948   8.664  1.0   0.315     0.001 O
ATOM     95  O   FIL     1     -14.771   9.948   8.664  1.0   0.312     0.001 O
ATOM     96  O   FIL     1      -3.771  19.948   7.664  1.0   0.312     0.001 O
ATOM     97  H   FIL     1     -13.771   9.948   6.664  1.0   0.310     0.001 H
ATOM     98  O   FIL     1      -2.771  20.948   9.664  1.0   0.310     0.001 O
ATOM     99  O   FIL     1      -6.771  16.948   8.664  1.0   0.308     0.001 O
ATOM    100  O   FIL     1      -6.771  17.948   9.664  1.0   0.296     0.001 O
ATOM    101  O   FIL     1     -13.771  13.948   8.664  1.0   0.292     0.001 O
ATOM    102  O   FIL     1     -12.771  12.948   5.664  1.0   0.283     0.001 O
ATOM    103  O   FIL     1      -2.771  20.948   8.664  1.0   0.283     0.001 O
ATOM    104  O   FIL     1     -12.771  14.948   5.664  1.0   0.280     0.001 O
ATOM    105  O   FIL     1     -12.771  13.948   5.664  1.0   0.280     0.001 O
ATOM    106  O   FIL     1     -13.771  10.948   6.664  1.0   0.279     0.001 O
ATOM    107  O   FIL     1     -13.771  10.948   7.664  1.0   0.248     0.001 O
ATOM    108  O   FIL     1     -12.771  15.948   5.664  1.0   0.245     0.001 O
ATOM    109  O   FIL     1     -13.771  13.948   5.664  1.0   0.244     0.001 O
ATOM    110  O   FIL     1     -14.771  13.948   6.664  1.0   0.239     0.001 O
ATOM    111  O   FIL     1      -5.771  17.948   9.664  1.0   0.235     0.001 O
ATOM    112  O   FIL     1     -15.771  13.948   6.664  1.0   0.230     0.001 O
ATOM    113  O   FIL     1     -13.771  13.948   6.664  1.0   0.228     0.001 O
ATOM    114  O   FIL     1     -11.771  16.948   6.664  1.0   0.224     0.001 O
ATOM    115  O   FIL     1     -13.771  11.948   6.664  1.0   0.219     0.001 O
ATOM    116  O   FIL     1     -13.771  12.948   6.664  1.0   0.211     0.001 O
ATOM    117  O   FIL     1      -3.771  20.948   8.664  1.0   0.209     0.001 O
ATOM    118  O   FIL     1     -12.771  15.948   6.664  1.0   0.202     0.001 O
ATOM    119  O   FIL     1     -11.771  15.948   6.664  1.0   0.200     0.001 O
ATOM    120  O   FIL     1     -16.771  13.948   6.664  1.0   0.182     0.001 O
ATOM    121  O   FIL     1      -0.771  20.948  10.664  1.0   0.180     0.001 O
ATOM    122  O   FIL     1     -13.771  12.948   7.664  1.0   0.166     0.001 O
ATOM    123  O   FIL     1     -13.771  12.948   8.664  1.0   0.142     0.001 O
ATOM    124  O   FIL     1       0.229  20.948  10.664  1.0   0.133     0.001 O
ATOM    125  O   FIL     1      -1.771  20.948   9.664  1.0   0.118     0.001 O
ATOM    126  O   FIL     1      -1.771  20.948  10.664  1.0   0.103     0.001 O
