# Supplementary material for: Ferroptosis regulation by traditional chinese medicine for ischemic stroke intervention based on network pharmacology and data mining
Source: PLoS One. 2025 Apr 16;20(4):e0321751. doi: 10.1371/journal.pone.0321751 (PMC12002469; doi:10.1371/journal.pone.0321751)
Supplement: S7 File — (ZIP) [file pone.0321751.s007.zip › 分子对接1/AKT1/AKT1_0006/input/FILL_5aar_h_126out02.pdb]

ATOM      1  O   FIL     1     -16.771  15.948 -21.336  1.0   1.207     0.001 O
ATOM      2  O   FIL     1     -16.771  15.948 -22.336  1.0   0.907     0.001 O
ATOM      3  O   FIL     1     -17.771  25.948 -14.336  1.0   0.854     0.001 O
ATOM      4  O   FIL     1     -17.771  19.948 -18.336  1.0   0.848     0.001 O
ATOM      5  O   FIL     1     -22.771  30.948 -27.336  1.0   0.831     0.001 O
ATOM      6  O   FIL     1     -19.771  19.948  -8.336  1.0   0.823     0.001 O
ATOM      7  O   FIL     1     -22.771  31.948 -27.336  1.0   0.816     0.001 O
ATOM      8  O   FIL     1     -19.771  17.948 -15.336  1.0   0.748     0.001 O
ATOM      9  O   FIL     1     -22.771  31.948 -28.336  1.0   0.732     0.001 O
ATOM     10  O   FIL     1     -18.771  25.948 -14.336  1.0   0.724     0.001 O
ATOM     11  O   FIL     1     -20.771  19.948  -8.336  1.0   0.720     0.001 O
ATOM     12  O   FIL     1     -21.771  27.948 -21.336  1.0   0.720     0.001 O
ATOM     13  O   FIL     1     -23.771  32.948 -26.336  1.0   0.718     0.001 O
ATOM     14  O   FIL     1     -19.771  19.948 -15.336  1.0   0.711     0.001 O
ATOM     15  O   FIL     1     -23.771  30.948 -24.336  1.0   0.694     0.001 O
ATOM     16  O   FIL     1     -19.771  18.948 -15.336  1.0   0.690     0.001 O
ATOM     17  O   FIL     1     -19.771  16.948 -15.336  1.0   0.681     0.001 O
ATOM     18  O   FIL     1     -18.771  17.948 -17.336  1.0   0.655     0.001 O
ATOM     19  O   FIL     1     -22.771  27.948 -21.336  1.0   0.644     0.001 O
ATOM     20  O   FIL     1     -17.771  26.948 -14.336  1.0   0.640     0.001 O
ATOM     21  O   FIL     1     -17.771  28.948 -14.336  1.0   0.623     0.001 O
ATOM     22  O   FIL     1     -23.771  30.948 -25.336  1.0   0.605     0.001 O
ATOM     23  O   FIL     1     -20.771  20.948 -10.336  1.0   0.599     0.001 O
ATOM     24  O   FIL     1     -22.771  30.948 -26.336  1.0   0.598     0.001 O
ATOM     25  O   FIL     1     -22.771  31.948 -26.336  1.0   0.595     0.001 O
ATOM     26  O   FIL     1     -23.771  32.948 -25.336  1.0   0.593     0.001 O
ATOM     27  O   FIL     1     -19.771  21.948 -10.336  1.0   0.566     0.001 O
ATOM     28  O   FIL     1     -18.771  18.948 -17.336  1.0   0.541     0.001 O
ATOM     29  O   FIL     1     -20.771  19.948  -9.336  1.0   0.533     0.001 O
ATOM     30  H   FIL     1     -22.771  31.948 -24.336  1.0   0.529     0.001 H
ATOM     31  O   FIL     1     -23.771  30.948 -23.336  1.0   0.524     0.001 O
ATOM     32  O   FIL     1     -21.771  27.948 -20.336  1.0   0.519     0.001 O
ATOM     33  O   FIL     1     -22.771  32.948 -28.336  1.0   0.519     0.001 O
ATOM     34  H   FIL     1     -21.771  31.948 -28.336  1.0   0.510     0.001 H
ATOM     35  H   FIL     1     -21.771  32.948 -28.336  1.0   0.507     0.001 H
ATOM     36  H   FIL     1     -14.771  23.948 -10.336  1.0   0.505     0.001 H
ATOM     37  O   FIL     1     -22.771  26.948 -21.336  1.0   0.497     0.001 O
ATOM     38  H   FIL     1     -21.771  31.948 -22.336  1.0   0.496     0.001 H
ATOM     39  O   FIL     1     -19.771  21.948 -11.336  1.0   0.487     0.001 O
ATOM     40  H   FIL     1     -17.771  23.948 -12.336  1.0   0.487     0.001 H
ATOM     41  H   FIL     1     -17.771  24.948 -14.336  1.0   0.484     0.001 H
ATOM     42  O   FIL     1     -19.771  20.948  -9.336  1.0   0.482     0.001 O
ATOM     43  O   FIL     1     -20.771  21.948 -11.336  1.0   0.481     0.001 O
ATOM     44  H   FIL     1     -17.771  22.948 -12.336  1.0   0.474     0.001 H
ATOM     45  O   FIL     1     -17.771  17.948 -18.336  1.0   0.473     0.001 O
ATOM     46  O   FIL     1     -22.771  30.948 -28.336  1.0   0.473     0.001 O
ATOM     47  O   FIL     1     -18.771  19.948 -18.336  1.0   0.472     0.001 O
ATOM     48  H   FIL     1     -21.771  31.948 -25.336  1.0   0.471     0.001 H
ATOM     49  H   FIL     1     -20.771  27.948 -20.336  1.0   0.470     0.001 H
ATOM     50  O   FIL     1     -24.771  32.948 -26.336  1.0   0.467     0.001 O
ATOM     51  O   FIL     1     -24.771  29.948 -24.336  1.0   0.465     0.001 O
ATOM     52  H   FIL     1     -22.771  30.948 -18.336  1.0   0.464     0.001 H
ATOM     53  H   FIL     1     -22.771  31.948 -23.336  1.0   0.463     0.001 H
ATOM     54  H   FIL     1     -17.771  23.948 -16.336  1.0   0.463     0.001 H
ATOM     55  O   FIL     1     -18.771  24.948 -15.336  1.0   0.462     0.001 O
ATOM     56  H   FIL     1     -19.771  23.948 -18.336  1.0   0.462     0.001 H
ATOM     57  O   FIL     1     -23.771  32.948 -27.336  1.0   0.459     0.001 O
ATOM     58  H   FIL     1     -17.771  24.948 -13.336  1.0   0.449     0.001 H
ATOM     59  O   FIL     1     -18.771  28.948 -14.336  1.0   0.444     0.001 O
ATOM     60  H   FIL     1     -21.771  27.948 -19.336  1.0   0.440     0.001 H
ATOM     61  O   FIL     1     -22.771  28.948 -21.336  1.0   0.435     0.001 O
ATOM     62  O   FIL     1     -20.771  21.948 -10.336  1.0   0.433     0.001 O
ATOM     63  H   FIL     1     -18.771  23.948 -15.336  1.0   0.424     0.001 H
ATOM     64  O   FIL     1     -18.771  18.948 -16.336  1.0   0.422     0.001 O
ATOM     65  H   FIL     1     -18.771  22.948 -12.336  1.0   0.421     0.001 H
ATOM     66  H   FIL     1     -18.771  23.948 -17.336  1.0   0.421     0.001 H
ATOM     67  O   FIL     1     -20.771  18.948  -8.336  1.0   0.413     0.001 O
ATOM     68  H   FIL     1     -15.771  23.948 -11.336  1.0   0.409     0.001 H
ATOM     69  O   FIL     1     -17.771  24.948 -15.336  1.0   0.403     0.001 O
ATOM     70  O   FIL     1     -18.771  26.948 -13.336  1.0   0.402     0.001 O
ATOM     71  H   FIL     1     -18.771  24.948 -14.336  1.0   0.394     0.001 H
ATOM     72  H   FIL     1     -16.771  23.948 -12.336  1.0   0.394     0.001 H
ATOM     73  H   FIL     1     -22.771  32.948 -29.336  1.0   0.392     0.001 H
ATOM     74  O   FIL     1     -21.771  20.948 -10.336  1.0   0.387     0.001 O
ATOM     75  O   FIL     1     -21.771  28.948 -21.336  1.0   0.382     0.001 O
ATOM     76  O   FIL     1     -17.771  15.948 -21.336  1.0   0.381     0.001 O
ATOM     77  H   FIL     1     -19.771  24.948 -18.336  1.0   0.379     0.001 H
ATOM     78  O   FIL     1     -22.771  27.948 -20.336  1.0   0.378     0.001 O
ATOM     79  O   FIL     1     -22.771  28.948 -20.336  1.0   0.374     0.001 O
ATOM     80  H   FIL     1     -22.771  31.948 -17.336  1.0   0.374     0.001 H
ATOM     81  H   FIL     1     -15.771  23.948 -10.336  1.0   0.371     0.001 H
ATOM     82  O   FIL     1     -18.771  19.948  -8.336  1.0   0.367     0.001 O
ATOM     83  H   FIL     1     -17.771  23.948 -15.336  1.0   0.364     0.001 H
ATOM     84  O   FIL     1     -23.771  31.948 -27.336  1.0   0.364     0.001 O
ATOM     85  O   FIL     1     -18.771  25.948 -13.336  1.0   0.363     0.001 O
ATOM     86  O   FIL     1     -18.771  21.948 -11.336  1.0   0.361     0.001 O
ATOM     87  O   FIL     1     -24.771  29.948 -23.336  1.0   0.354     0.001 O
ATOM     88  O   FIL     1     -24.771  30.948 -24.336  1.0   0.354     0.001 O
ATOM     89  O   FIL     1     -20.771  20.948 -14.336  1.0   0.354     0.001 O
ATOM     90  O   FIL     1     -17.771  27.948 -14.336  1.0   0.350     0.001 O
ATOM     91  O   FIL     1     -20.771  20.948  -9.336  1.0   0.347     0.001 O
ATOM     92  H   FIL     1     -16.771  24.948 -14.336  1.0   0.345     0.001 H
ATOM     93  H   FIL     1     -18.771  22.948 -16.336  1.0   0.344     0.001 H
ATOM     94  O   FIL     1     -18.771  17.948 -18.336  1.0   0.343     0.001 O
ATOM     95  O   FIL     1     -22.771  31.948 -25.336  1.0   0.337     0.001 O
ATOM     96  O   FIL     1     -23.771  31.948 -24.336  1.0   0.336     0.001 O
ATOM     97  O   FIL     1     -18.771  18.948 -18.336  1.0   0.328     0.001 O
ATOM     98  O   FIL     1     -20.771  18.948 -15.336  1.0   0.312     0.001 O
ATOM     99  O   FIL     1     -20.771  19.948 -14.336  1.0   0.301     0.001 O
ATOM    100  O   FIL     1     -17.771  15.948 -20.336  1.0   0.295     0.001 O
ATOM    101  H   FIL     1     -16.771  24.948 -13.336  1.0   0.291     0.001 H
ATOM    102  O   FIL     1     -22.771  31.948 -20.336  1.0   0.275     0.001 O
ATOM    103  O   FIL     1     -22.771  31.948 -19.336  1.0   0.274     0.001 O
ATOM    104  O   FIL     1     -22.771  31.948 -21.336  1.0   0.273     0.001 O
ATOM    105  O   FIL     1     -21.771  25.948 -19.336  1.0   0.268     0.001 O
ATOM    106  O   FIL     1     -18.771  23.948 -16.336  1.0   0.256     0.001 O
ATOM    107  H   FIL     1     -21.771  26.948 -19.336  1.0   0.252     0.001 H
ATOM    108  O   FIL     1     -22.771  29.948 -20.336  1.0   0.249     0.001 O
ATOM    109  O   FIL     1     -19.771  23.948 -17.336  1.0   0.238     0.001 O
ATOM    110  O   FIL     1     -22.771  31.948 -18.336  1.0   0.230     0.001 O
ATOM    111  O   FIL     1     -22.771  31.948 -22.336  1.0   0.229     0.001 O
ATOM    112  O   FIL     1     -22.771  30.948 -20.336  1.0   0.227     0.001 O
ATOM    113  O   FIL     1     -20.771  21.948 -12.336  1.0   0.213     0.001 O
ATOM    114  O   FIL     1     -21.771  24.948 -19.336  1.0   0.212     0.001 O
ATOM    115  O   FIL     1     -19.771  18.948 -16.336  1.0   0.210     0.001 O
ATOM    116  O   FIL     1     -21.771  24.948 -18.336  1.0   0.203     0.001 O
ATOM    117  O   FIL     1     -16.771  24.948 -12.336  1.0   0.191     0.001 O
ATOM    118  O   FIL     1     -20.771  24.948 -18.336  1.0   0.191     0.001 O
ATOM    119  O   FIL     1     -18.771  22.948 -11.336  1.0   0.185     0.001 O
ATOM    120  O   FIL     1     -17.771  15.948 -19.336  1.0   0.148     0.001 O
ATOM    121  O   FIL     1     -16.771  23.948 -11.336  1.0   0.137     0.001 O
ATOM    122  O   FIL     1     -20.771  21.948 -14.336  1.0   0.116     0.001 O
ATOM    123  O   FIL     1     -20.771  21.948 -13.336  1.0   0.107     0.001 O
ATOM    124  O   FIL     1     -20.771  18.948 -14.336  1.0   0.088     0.001 O
ATOM    125  O   FIL     1     -17.771  16.948 -19.336  1.0   0.054     0.001 O
ATOM    126  O   FIL     1     -17.771  16.948 -18.336  1.0   0.038     0.001 O
