# Supplementary material for: Ferroptosis regulation by traditional chinese medicine for ischemic stroke intervention based on network pharmacology and data mining
Source: PLoS One. 2025 Apr 16;20(4):e0321751. doi: 10.1371/journal.pone.0321751 (PMC12002469; doi:10.1371/journal.pone.0321751)
Supplement: S7 File — (ZIP) [file pone.0321751.s007.zip › 分子对接1/AKT1/AKT1_0006/input/FILL_5aar_h_126out03.pdb]

ATOM      1  O   FIL     1       3.229   8.948 -11.336  1.0   0.935     0.001 O
ATOM      2  O   FIL     1       3.229   6.948  -4.336  1.0   0.785     0.001 O
ATOM      3  O   FIL     1       4.229  10.948 -10.336  1.0   0.755     0.001 O
ATOM      4  O   FIL     1       4.229  10.948  -9.336  1.0   0.724     0.001 O
ATOM      5  O   FIL     1       3.229   4.948 -14.336  1.0   0.716     0.001 O
ATOM      6  O   FIL     1       3.229   5.948 -15.336  1.0   0.705     0.001 O
ATOM      7  O   FIL     1       3.229   6.948  -5.336  1.0   0.698     0.001 O
ATOM      8  O   FIL     1       4.229   9.948 -13.336  1.0   0.685     0.001 O
ATOM      9  O   FIL     1       2.229   0.948 -15.336  1.0   0.658     0.001 O
ATOM     10  O   FIL     1       5.229   3.948  -7.336  1.0   0.654     0.001 O
ATOM     11  O   FIL     1       1.229   7.948  -9.336  1.0   0.652     0.001 O
ATOM     12  O   FIL     1       2.229   8.948 -10.336  1.0   0.636     0.001 O
ATOM     13  O   FIL     1       3.229   6.948  -3.336  1.0   0.625     0.001 O
ATOM     14  O   FIL     1       5.229   2.948  -7.336  1.0   0.624     0.001 O
ATOM     15  O   FIL     1       8.229   6.948  -9.336  1.0   0.619     0.001 O
ATOM     16  O   FIL     1       3.229   3.948 -19.336  1.0   0.618     0.001 O
ATOM     17  O   FIL     1       4.229   9.948 -12.336  1.0   0.613     0.001 O
ATOM     18  O   FIL     1       4.229  11.948 -10.336  1.0   0.590     0.001 O
ATOM     19  O   FIL     1       3.229   5.948 -14.336  1.0   0.579     0.001 O
ATOM     20  O   FIL     1       3.229   9.948  -9.336  1.0   0.572     0.001 O
ATOM     21  O   FIL     1       2.229   0.948 -16.336  1.0   0.561     0.001 O
ATOM     22  O   FIL     1       4.229   4.948 -15.336  1.0   0.552     0.001 O
ATOM     23  O   FIL     1       3.229   2.948 -19.336  1.0   0.546     0.001 O
ATOM     24  H   FIL     1       2.229   5.948  -1.336  1.0   0.536     0.001 H
ATOM     25  O   FIL     1       3.229   5.948  -4.336  1.0   0.536     0.001 O
ATOM     26  H   FIL     1       4.229  10.948  -2.336  1.0   0.532     0.001 H
ATOM     27  O   FIL     1       1.229   8.948  -9.336  1.0   0.526     0.001 O
ATOM     28  O   FIL     1       1.229   0.948 -15.336  1.0   0.522     0.001 O
ATOM     29  O   FIL     1       4.229   3.948  -7.336  1.0   0.522     0.001 O
ATOM     30  H   FIL     1       4.229  11.948 -14.336  1.0   0.519     0.001 H
ATOM     31  O   FIL     1       4.229   4.948 -14.336  1.0   0.508     0.001 O
ATOM     32  O   FIL     1       4.229   5.948 -15.336  1.0   0.499     0.001 O
ATOM     33  H   FIL     1       4.229  10.948 -13.336  1.0   0.497     0.001 H
ATOM     34  H   FIL     1       3.229  13.948 -11.336  1.0   0.490     0.001 H
ATOM     35  O   FIL     1       3.229   7.948  -3.336  1.0   0.485     0.001 O
ATOM     36  O   FIL     1       3.229   5.948  -3.336  1.0   0.484     0.001 O
ATOM     37  H   FIL     1       3.229   7.948  -5.336  1.0   0.481     0.001 H
ATOM     38  O   FIL     1       2.229   5.948  -2.336  1.0   0.479     0.001 O
ATOM     39  H   FIL     1       3.229   7.948  -6.336  1.0   0.467     0.001 H
ATOM     40  H   FIL     1       2.229   8.948  -7.336  1.0   0.465     0.001 H
ATOM     41  H   FIL     1       3.229   7.948  -4.336  1.0   0.461     0.001 H
ATOM     42  O   FIL     1       8.229   6.948  -8.336  1.0   0.459     0.001 O
ATOM     43  H   FIL     1       2.229   9.948  -7.336  1.0   0.452     0.001 H
ATOM     44  O   FIL     1       4.229   2.948  -8.336  1.0   0.452     0.001 O
ATOM     45  O   FIL     1       3.229   8.948 -10.336  1.0   0.450     0.001 O
ATOM     46  O   FIL     1       3.229   7.948 -10.336  1.0   0.448     0.001 O
ATOM     47  O   FIL     1       8.229   5.948  -8.336  1.0   0.445     0.001 O
ATOM     48  H   FIL     1       4.229  14.948 -11.336  1.0   0.443     0.001 H
ATOM     49  O   FIL     1       2.229   7.948 -10.336  1.0   0.440     0.001 O
ATOM     50  O   FIL     1       4.229  10.948  -8.336  1.0   0.440     0.001 O
ATOM     51  H   FIL     1       4.229  10.948 -12.336  1.0   0.439     0.001 H
ATOM     52  O   FIL     1       2.229   7.948  -9.336  1.0   0.424     0.001 O
ATOM     53  O   FIL     1       5.229   4.948  -7.336  1.0   0.422     0.001 O
ATOM     54  H   FIL     1       3.229  13.948 -10.336  1.0   0.419     0.001 H
ATOM     55  O   FIL     1       3.229   7.948 -11.336  1.0   0.411     0.001 O
ATOM     56  O   FIL     1       2.229   8.948  -9.336  1.0   0.410     0.001 O
ATOM     57  O   FIL     1       3.229   9.948 -10.336  1.0   0.409     0.001 O
ATOM     58  H   FIL     1       3.229   9.948  -6.336  1.0   0.408     0.001 H
ATOM     59  H   FIL     1       3.229   4.948  -2.336  1.0   0.404     0.001 H
ATOM     60  H   FIL     1       3.229  10.948  -2.336  1.0   0.403     0.001 H
ATOM     61  O   FIL     1       2.229   1.948 -14.336  1.0   0.402     0.001 O
ATOM     62  O   FIL     1       3.229   9.948  -8.336  1.0   0.402     0.001 O
ATOM     63  O   FIL     1       3.229   5.948  -5.336  1.0   0.392     0.001 O
ATOM     64  H   FIL     1       2.229   6.948  -5.336  1.0   0.391     0.001 H
ATOM     65  H   FIL     1       2.229   7.948  -6.336  1.0   0.382     0.001 H
ATOM     66  O   FIL     1       4.229   3.948 -18.336  1.0   0.377     0.001 O
ATOM     67  O   FIL     1       4.229   3.948 -19.336  1.0   0.376     0.001 O
ATOM     68  O   FIL     1       4.229   3.948 -14.336  1.0   0.375     0.001 O
ATOM     69  O   FIL     1       3.229   4.948  -3.336  1.0   0.373     0.001 O
ATOM     70  O   FIL     1       4.229   9.948  -9.336  1.0   0.365     0.001 O
ATOM     71  O   FIL     1       6.229   2.948  -7.336  1.0   0.363     0.001 O
ATOM     72  O   FIL     1       4.229   4.948  -7.336  1.0   0.348     0.001 O
ATOM     73  H   FIL     1       3.229  10.948 -11.336  1.0   0.343     0.001 H
ATOM     74  O   FIL     1       4.229  12.948 -10.336  1.0   0.340     0.001 O
ATOM     75  O   FIL     1       4.229   8.948 -12.336  1.0   0.339     0.001 O
ATOM     76  O   FIL     1       4.229   8.948 -13.336  1.0   0.339     0.001 O
ATOM     77  O   FIL     1       1.229   6.948  -8.336  1.0   0.338     0.001 O
ATOM     78  H   FIL     1       3.229   5.948  -2.336  1.0   0.327     0.001 H
ATOM     79  O   FIL     1       4.229   5.948 -16.336  1.0   0.326     0.001 O
ATOM     80  O   FIL     1       2.229   7.948  -8.336  1.0   0.324     0.001 O
ATOM     81  O   FIL     1       1.229   8.948  -8.336  1.0   0.323     0.001 O
ATOM     82  O   FIL     1       2.229   8.948  -8.336  1.0   0.322     0.001 O
ATOM     83  H   FIL     1       1.229   8.948  -7.336  1.0   0.322     0.001 H
ATOM     84  O   FIL     1       4.229   7.948 -12.336  1.0   0.322     0.001 O
ATOM     85  H   FIL     1       3.229  10.948 -14.336  1.0   0.322     0.001 H
ATOM     86  H   FIL     1       3.229   3.948  -3.336  1.0   0.321     0.001 H
ATOM     87  O   FIL     1       5.229  11.948  -9.336  1.0   0.319     0.001 O
ATOM     88  O   FIL     1       2.229   6.948  -8.336  1.0   0.318     0.001 O
ATOM     89  H   FIL     1       2.229   4.948  -2.336  1.0   0.318     0.001 H
ATOM     90  O   FIL     1       2.229   6.948  -7.336  1.0   0.315     0.001 O
ATOM     91  H   FIL     1       4.229  14.948 -10.336  1.0   0.314     0.001 H
ATOM     92  O   FIL     1       4.229  10.948 -14.336  1.0   0.313     0.001 O
ATOM     93  O   FIL     1       4.229   4.948 -18.336  1.0   0.305     0.001 O
ATOM     94  O   FIL     1       4.229   5.948 -14.336  1.0   0.299     0.001 O
ATOM     95  O   FIL     1       3.229   6.948  -2.336  1.0   0.299     0.001 O
ATOM     96  O   FIL     1       4.229  10.948 -11.336  1.0   0.295     0.001 O
ATOM     97  O   FIL     1       4.229   8.948 -11.336  1.0   0.292     0.001 O
ATOM     98  O   FIL     1       3.229  10.948  -3.336  1.0   0.289     0.001 O
ATOM     99  O   FIL     1       1.229   6.948  -7.336  1.0   0.286     0.001 O
ATOM    100  O   FIL     1       3.229   6.948  -6.336  1.0   0.272     0.001 O
ATOM    101  O   FIL     1       4.229   7.948 -13.336  1.0   0.269     0.001 O
ATOM    102  O   FIL     1       4.229  13.948 -10.336  1.0   0.251     0.001 O
ATOM    103  O   FIL     1       4.229   2.948  -7.336  1.0   0.249     0.001 O
ATOM    104  O   FIL     1       3.229   5.948  -7.336  1.0   0.235     0.001 O
ATOM    105  O   FIL     1       5.229  10.948  -9.336  1.0   0.229     0.001 O
ATOM    106  O   FIL     1       4.229  10.948  -7.336  1.0   0.217     0.001 O
ATOM    107  O   FIL     1       4.229  13.948 -11.336  1.0   0.213     0.001 O
ATOM    108  O   FIL     1       3.229   1.948 -14.336  1.0   0.212     0.001 O
ATOM    109  O   FIL     1       4.229  10.948  -3.336  1.0   0.212     0.001 O
ATOM    110  O   FIL     1       3.229   6.948  -7.336  1.0   0.209     0.001 O
ATOM    111  O   FIL     1       4.229   6.948 -14.336  1.0   0.207     0.001 O
ATOM    112  O   FIL     1       3.229   9.948  -7.336  1.0   0.206     0.001 O
ATOM    113  O   FIL     1       4.229  10.948  -4.336  1.0   0.199     0.001 O
ATOM    114  O   FIL     1       7.229   5.948  -7.336  1.0   0.191     0.001 O
ATOM    115  O   FIL     1       3.229   4.948  -7.336  1.0   0.191     0.001 O
ATOM    116  O   FIL     1       2.229   0.948 -14.336  1.0   0.182     0.001 O
ATOM    117  O   FIL     1       4.229  10.948  -5.336  1.0   0.178     0.001 O
ATOM    118  O   FIL     1       4.229  10.948  -6.336  1.0   0.177     0.001 O
ATOM    119  O   FIL     1       8.229   5.948  -7.336  1.0   0.168     0.001 O
ATOM    120  O   FIL     1       3.229   2.948 -14.336  1.0   0.159     0.001 O
ATOM    121  O   FIL     1       5.229   5.948  -7.336  1.0   0.153     0.001 O
ATOM    122  O   FIL     1       4.229   2.948 -14.336  1.0   0.134     0.001 O
ATOM    123  O   FIL     1       4.229   5.948 -17.336  1.0   0.098     0.001 O
ATOM    124  O   FIL     1       6.229   5.948  -7.336  1.0   0.095     0.001 O
ATOM    125  O   FIL     1       4.229   5.948 -18.336  1.0   0.070     0.001 O
ATOM    126  O   FIL     1       4.229   6.948 -13.336  1.0   0.026     0.001 O
