# Supplementary material for: Ferroptosis regulation by traditional chinese medicine for ischemic stroke intervention based on network pharmacology and data mining
Source: PLoS One. 2025 Apr 16;20(4):e0321751. doi: 10.1371/journal.pone.0321751 (PMC12002469; doi:10.1371/journal.pone.0321751)
Supplement: S7 File — (ZIP) [file pone.0321751.s007.zip › 分子对接1/AKT1/AKT1_0006/input/FILL_5aar_h_126out04.pdb]

ATOM      1  O   FIL     1     -16.771  15.948 -21.336  1.0   1.207     0.001 O
ATOM      2  O   FIL     1     -13.771  24.948 -23.336  1.0   1.012     0.001 O
ATOM      3  O   FIL     1     -16.771  15.948 -22.336  1.0   0.907     0.001 O
ATOM      4  O   FIL     1     -17.771  19.948 -18.336  1.0   0.848     0.001 O
ATOM      5  O   FIL     1     -22.771  30.948 -27.336  1.0   0.831     0.001 O
ATOM      6  O   FIL     1     -13.771  24.948 -24.336  1.0   0.831     0.001 O
ATOM      7  O   FIL     1     -22.771  31.948 -27.336  1.0   0.816     0.001 O
ATOM      8  O   FIL     1     -12.771  25.948 -25.336  1.0   0.810     0.001 O
ATOM      9  O   FIL     1     -22.771  31.948 -28.336  1.0   0.732     0.001 O
ATOM     10  O   FIL     1     -21.771  27.948 -21.336  1.0   0.720     0.001 O
ATOM     11  O   FIL     1     -12.771  25.948 -26.336  1.0   0.709     0.001 O
ATOM     12  O   FIL     1     -23.771  30.948 -24.336  1.0   0.694     0.001 O
ATOM     13  O   FIL     1     -12.771  24.948 -21.336  1.0   0.680     0.001 O
ATOM     14  O   FIL     1     -22.771  27.948 -21.336  1.0   0.644     0.001 O
ATOM     15  O   FIL     1     -23.771  30.948 -25.336  1.0   0.605     0.001 O
ATOM     16  O   FIL     1     -22.771  30.948 -26.336  1.0   0.598     0.001 O
ATOM     17  O   FIL     1     -20.771  20.948 -20.336  1.0   0.590     0.001 O
ATOM     18  O   FIL     1     -12.771  24.948 -24.336  1.0   0.576     0.001 O
ATOM     19  O   FIL     1     -20.771  21.948 -21.336  1.0   0.559     0.001 O
ATOM     20  O   FIL     1     -15.771  25.948 -27.336  1.0   0.546     0.001 O
ATOM     21  O   FIL     1     -12.771  24.948 -25.336  1.0   0.542     0.001 O
ATOM     22  H   FIL     1     -16.771  23.948 -30.336  1.0   0.537     0.001 H
ATOM     23  O   FIL     1     -22.771  26.948 -26.336  1.0   0.530     0.001 O
ATOM     24  O   FIL     1     -23.771  30.948 -23.336  1.0   0.524     0.001 O
ATOM     25  O   FIL     1     -22.771  25.948 -25.336  1.0   0.520     0.001 O
ATOM     26  O   FIL     1     -13.771  25.948 -26.336  1.0   0.517     0.001 O
ATOM     27  O   FIL     1     -17.771  24.948 -28.336  1.0   0.511     0.001 O
ATOM     28  O   FIL     1     -18.771  20.948 -18.336  1.0   0.508     0.001 O
ATOM     29  O   FIL     1     -16.771  25.948 -27.336  1.0   0.507     0.001 O
ATOM     30  O   FIL     1     -12.771  24.948 -26.336  1.0   0.502     0.001 O
ATOM     31  H   FIL     1     -20.771  26.948 -28.336  1.0   0.496     0.001 H
ATOM     32  H   FIL     1     -17.771  23.948 -31.336  1.0   0.491     0.001 H
ATOM     33  O   FIL     1     -17.771  23.948 -29.336  1.0   0.489     0.001 O
ATOM     34  O   FIL     1     -21.771  25.948 -25.336  1.0   0.487     0.001 O
ATOM     35  H   FIL     1     -17.771  22.948 -28.336  1.0   0.484     0.001 H
ATOM     36  O   FIL     1     -16.771  23.948 -29.336  1.0   0.484     0.001 O
ATOM     37  O   FIL     1     -22.771  25.948 -24.336  1.0   0.478     0.001 O
ATOM     38  O   FIL     1     -17.771  17.948 -18.336  1.0   0.473     0.001 O
ATOM     39  O   FIL     1     -18.771  19.948 -18.336  1.0   0.472     0.001 O
ATOM     40  O   FIL     1     -21.771  26.948 -26.336  1.0   0.458     0.001 O
ATOM     41  O   FIL     1     -23.771  26.948 -25.336  1.0   0.453     0.001 O
ATOM     42  H   FIL     1     -16.771  25.948 -26.336  1.0   0.440     0.001 H
ATOM     43  H   FIL     1     -12.771  24.948 -20.336  1.0   0.439     0.001 H
ATOM     44  H   FIL     1     -12.771  23.948 -25.336  1.0   0.436     0.001 H
ATOM     45  O   FIL     1     -17.771  23.948 -28.336  1.0   0.436     0.001 O
ATOM     46  O   FIL     1     -11.771  24.948 -25.336  1.0   0.436     0.001 O
ATOM     47  O   FIL     1     -22.771  28.948 -21.336  1.0   0.435     0.001 O
ATOM     48  O   FIL     1     -11.771  24.948 -26.336  1.0   0.435     0.001 O
ATOM     49  O   FIL     1     -20.771  21.948 -22.336  1.0   0.433     0.001 O
ATOM     50  H   FIL     1     -21.771  26.948 -28.336  1.0   0.429     0.001 H
ATOM     51  O   FIL     1     -14.771  25.948 -27.336  1.0   0.425     0.001 O
ATOM     52  H   FIL     1     -18.771  19.948 -26.336  1.0   0.423     0.001 H
ATOM     53  H   FIL     1     -16.771  24.948 -27.336  1.0   0.421     0.001 H
ATOM     54  H   FIL     1     -15.771  27.948 -28.336  1.0   0.420     0.001 H
ATOM     55  O   FIL     1     -14.771  26.948 -27.336  1.0   0.412     0.001 O
ATOM     56  H   FIL     1     -15.771  28.948 -26.336  1.0   0.408     0.001 H
ATOM     57  O   FIL     1     -21.771  25.948 -24.336  1.0   0.406     0.001 O
ATOM     58  H   FIL     1     -16.771  27.948 -28.336  1.0   0.400     0.001 H
ATOM     59  O   FIL     1     -15.771  26.948 -27.336  1.0   0.400     0.001 O
ATOM     60  H   FIL     1     -15.771  24.948 -27.336  1.0   0.399     0.001 H
ATOM     61  O   FIL     1     -13.771  25.948 -25.336  1.0   0.399     0.001 O
ATOM     62  H   FIL     1     -19.771  26.948 -28.336  1.0   0.390     0.001 H
ATOM     63  H   FIL     1     -13.771  24.948 -21.336  1.0   0.388     0.001 H
ATOM     64  H   FIL     1     -13.771  23.948 -22.336  1.0   0.387     0.001 H
ATOM     65  H   FIL     1     -15.771  29.948 -28.336  1.0   0.386     0.001 H
ATOM     66  O   FIL     1     -15.771  27.948 -27.336  1.0   0.383     0.001 O
ATOM     67  O   FIL     1     -17.771  15.948 -21.336  1.0   0.381     0.001 O
ATOM     68  H   FIL     1     -15.771  25.948 -26.336  1.0   0.367     0.001 H
ATOM     69  O   FIL     1     -19.771  20.948 -20.336  1.0   0.366     0.001 O
ATOM     70  H   FIL     1     -11.771  23.948 -25.336  1.0   0.366     0.001 H
ATOM     71  O   FIL     1     -14.771  27.948 -27.336  1.0   0.351     0.001 O
ATOM     72  H   FIL     1     -13.771  23.948 -24.336  1.0   0.350     0.001 H
ATOM     73  H   FIL     1     -17.771  24.948 -26.336  1.0   0.349     0.001 H
ATOM     74  H   FIL     1     -14.771  24.948 -26.336  1.0   0.346     0.001 H
ATOM     75  O   FIL     1     -18.771  21.948 -19.336  1.0   0.343     0.001 O
ATOM     76  O   FIL     1     -18.771  17.948 -18.336  1.0   0.343     0.001 O
ATOM     77  O   FIL     1     -17.771  26.948 -25.336  1.0   0.337     0.001 O
ATOM     78  O   FIL     1     -15.771  28.948 -27.336  1.0   0.336     0.001 O
ATOM     79  O   FIL     1     -16.771  26.948 -27.336  1.0   0.335     0.001 O
ATOM     80  O   FIL     1     -14.771  25.948 -26.336  1.0   0.331     0.001 O
ATOM     81  O   FIL     1     -18.771  18.948 -18.336  1.0   0.328     0.001 O
ATOM     82  O   FIL     1     -18.771  20.948 -19.336  1.0   0.325     0.001 O
ATOM     83  H   FIL     1     -13.771  24.948 -22.336  1.0   0.320     0.001 H
ATOM     84  H   FIL     1     -13.771  26.948 -26.336  1.0   0.320     0.001 H
ATOM     85  H   FIL     1     -17.771  21.948 -29.336  1.0   0.313     0.001 H
ATOM     86  O   FIL     1     -16.771  26.948 -26.336  1.0   0.313     0.001 O
ATOM     87  O   FIL     1     -19.771  21.948 -20.336  1.0   0.306     0.001 O
ATOM     88  O   FIL     1     -18.771  20.948 -25.336  1.0   0.304     0.001 O
ATOM     89  O   FIL     1     -22.771  29.948 -21.336  1.0   0.300     0.001 O
ATOM     90  O   FIL     1     -20.771  21.948 -20.336  1.0   0.295     0.001 O
ATOM     91  O   FIL     1     -17.771  15.948 -20.336  1.0   0.295     0.001 O
ATOM     92  O   FIL     1     -17.771  26.948 -26.336  1.0   0.288     0.001 O
ATOM     93  O   FIL     1     -17.771  24.948 -27.336  1.0   0.286     0.001 O
ATOM     94  H   FIL     1     -14.771  27.948 -28.336  1.0   0.271     0.001 H
ATOM     95  O   FIL     1     -18.771  25.948 -26.336  1.0   0.265     0.001 O
ATOM     96  O   FIL     1     -18.771  21.948 -26.336  1.0   0.263     0.001 O
ATOM     97  O   FIL     1     -17.771  22.948 -29.336  1.0   0.254     0.001 O
ATOM     98  O   FIL     1     -19.771  20.948 -25.336  1.0   0.246     0.001 O
ATOM     99  O   FIL     1     -23.771  30.948 -22.336  1.0   0.236     0.001 O
ATOM    100  O   FIL     1     -20.771  25.948 -25.336  1.0   0.234     0.001 O
ATOM    101  O   FIL     1     -18.771  22.948 -26.336  1.0   0.233     0.001 O
ATOM    102  O   FIL     1     -19.771  21.948 -25.336  1.0   0.232     0.001 O
ATOM    103  O   FIL     1     -20.771  21.948 -23.336  1.0   0.231     0.001 O
ATOM    104  O   FIL     1     -19.771  21.948 -19.336  1.0   0.226     0.001 O
ATOM    105  O   FIL     1     -18.771  20.948 -26.336  1.0   0.225     0.001 O
ATOM    106  O   FIL     1     -19.771  25.948 -26.336  1.0   0.220     0.001 O
ATOM    107  O   FIL     1     -23.771  30.948 -26.336  1.0   0.219     0.001 O
ATOM    108  O   FIL     1     -22.771  30.948 -21.336  1.0   0.218     0.001 O
ATOM    109  O   FIL     1     -18.771  24.948 -26.336  1.0   0.216     0.001 O
ATOM    110  O   FIL     1     -17.771  23.948 -30.336  1.0   0.213     0.001 O
ATOM    111  O   FIL     1     -15.771  29.948 -27.336  1.0   0.208     0.001 O
ATOM    112  O   FIL     1     -19.771  25.948 -25.336  1.0   0.207     0.001 O
ATOM    113  O   FIL     1     -22.771  30.948 -22.336  1.0   0.201     0.001 O
ATOM    114  O   FIL     1     -19.771  26.948 -27.336  1.0   0.197     0.001 O
ATOM    115  O   FIL     1     -19.771  21.948 -24.336  1.0   0.193     0.001 O
ATOM    116  O   FIL     1     -23.771  27.948 -26.336  1.0   0.191     0.001 O
ATOM    117  O   FIL     1     -19.771  25.948 -27.336  1.0   0.187     0.001 O
ATOM    118  O   FIL     1     -18.771  23.948 -26.336  1.0   0.185     0.001 O
ATOM    119  O   FIL     1     -21.771  26.948 -27.336  1.0   0.175     0.001 O
ATOM    120  O   FIL     1     -23.771  26.948 -26.336  1.0   0.171     0.001 O
ATOM    121  O   FIL     1     -20.771  21.948 -24.336  1.0   0.170     0.001 O
ATOM    122  O   FIL     1     -23.771  29.948 -26.336  1.0   0.168     0.001 O
ATOM    123  O   FIL     1     -17.771  15.948 -19.336  1.0   0.148     0.001 O
ATOM    124  O   FIL     1     -23.771  28.948 -26.336  1.0   0.103     0.001 O
ATOM    125  O   FIL     1     -17.771  16.948 -19.336  1.0   0.054     0.001 O
ATOM    126  O   FIL     1     -17.771  16.948 -18.336  1.0   0.038     0.001 O
