# Supplementary material for: Ferroptosis regulation by traditional chinese medicine for ischemic stroke intervention based on network pharmacology and data mining
Source: PLoS One. 2025 Apr 16;20(4):e0321751. doi: 10.1371/journal.pone.0321751 (PMC12002469; doi:10.1371/journal.pone.0321751)
Supplement: S7 File — (ZIP) [file pone.0321751.s007.zip › 分子对接1/AKT1/AKT1_0006/input/FILL_5aar_h_126out05.pdb]

ATOM      1  O   FIL     1       2.229  28.948 -29.336  1.0   0.889     0.001 O
ATOM      2  O   FIL     1       0.229  24.948 -24.336  1.0   0.814     0.001 O
ATOM      3  O   FIL     1       2.229  20.948 -22.336  1.0   0.738     0.001 O
ATOM      4  O   FIL     1       1.229  17.948 -26.336  1.0   0.720     0.001 O
ATOM      5  O   FIL     1       2.229  27.948 -29.336  1.0   0.712     0.001 O
ATOM      6  O   FIL     1       2.229  22.948 -22.336  1.0   0.709     0.001 O
ATOM      7  O   FIL     1       1.229  25.948 -24.336  1.0   0.709     0.001 O
ATOM      8  O   FIL     1       0.229  24.948 -25.336  1.0   0.697     0.001 O
ATOM      9  O   FIL     1       5.229  15.948 -23.336  1.0   0.653     0.001 O
ATOM     10  O   FIL     1       2.229  22.948 -23.336  1.0   0.641     0.001 O
ATOM     11  O   FIL     1       3.229  11.948 -25.336  1.0   0.627     0.001 O
ATOM     12  O   FIL     1       1.229  24.948 -24.336  1.0   0.626     0.001 O
ATOM     13  O   FIL     1       1.229  18.948 -16.336  1.0   0.597     0.001 O
ATOM     14  O   FIL     1       2.229  17.948 -27.336  1.0   0.597     0.001 O
ATOM     15  O   FIL     1       1.229  25.948 -25.336  1.0   0.595     0.001 O
ATOM     16  O   FIL     1       2.229  20.948 -21.336  1.0   0.576     0.001 O
ATOM     17  O   FIL     1       2.229  28.948 -30.336  1.0   0.564     0.001 O
ATOM     18  O   FIL     1       2.229  18.948 -17.336  1.0   0.561     0.001 O
ATOM     19  O   FIL     1       1.229  16.948 -26.336  1.0   0.548     0.001 O
ATOM     20  O   FIL     1       1.229  18.948 -26.336  1.0   0.530     0.001 O
ATOM     21  H   FIL     1       2.229  23.948 -22.336  1.0   0.529     0.001 H
ATOM     22  O   FIL     1       0.229  17.948 -17.336  1.0   0.521     0.001 O
ATOM     23  O   FIL     1       2.229  27.948 -28.336  1.0   0.520     0.001 O
ATOM     24  H   FIL     1       1.229  26.948 -27.336  1.0   0.518     0.001 H
ATOM     25  H   FIL     1       1.229  23.948 -22.336  1.0   0.515     0.001 H
ATOM     26  O   FIL     1       1.229  17.948 -17.336  1.0   0.504     0.001 O
ATOM     27  O   FIL     1       2.229  18.948 -16.336  1.0   0.504     0.001 O
ATOM     28  H   FIL     1      -1.771  14.948 -23.336  1.0   0.503     0.001 H
ATOM     29  O   FIL     1       2.229  23.948 -23.336  1.0   0.503     0.001 O
ATOM     30  H   FIL     1      -5.771  15.948 -27.336  1.0   0.502     0.001 H
ATOM     31  O   FIL     1       2.229  28.948 -28.336  1.0   0.489     0.001 O
ATOM     32  O   FIL     1       1.229  24.948 -25.336  1.0   0.486     0.001 O
ATOM     33  O   FIL     1       2.229  20.948 -23.336  1.0   0.481     0.001 O
ATOM     34  H   FIL     1       2.229  23.948 -21.336  1.0   0.474     0.001 H
ATOM     35  O   FIL     1       2.229  12.948 -25.336  1.0   0.471     0.001 O
ATOM     36  O   FIL     1       2.229  16.948 -27.336  1.0   0.470     0.001 O
ATOM     37  O   FIL     1       1.229  16.948 -27.336  1.0   0.467     0.001 O
ATOM     38  O   FIL     1       2.229  21.948 -22.336  1.0   0.461     0.001 O
ATOM     39  H   FIL     1       1.229  26.948 -26.336  1.0   0.461     0.001 H
ATOM     40  O   FIL     1       2.229  11.948 -24.336  1.0   0.460     0.001 O
ATOM     41  O   FIL     1       3.229  12.948 -25.336  1.0   0.457     0.001 O
ATOM     42  H   FIL     1      -5.771  13.948 -26.336  1.0   0.452     0.001 H
ATOM     43  H   FIL     1       0.229  25.948 -27.336  1.0   0.447     0.001 H
ATOM     44  O   FIL     1       5.229  15.948 -24.336  1.0   0.443     0.001 O
ATOM     45  O   FIL     1       0.229  24.948 -26.336  1.0   0.425     0.001 O
ATOM     46  H   FIL     1      -5.771  14.948 -26.336  1.0   0.423     0.001 H
ATOM     47  H   FIL     1       0.229  25.948 -26.336  1.0   0.421     0.001 H
ATOM     48  O   FIL     1       2.229  22.948 -21.336  1.0   0.420     0.001 O
ATOM     49  H   FIL     1       1.229  25.948 -23.336  1.0   0.410     0.001 H
ATOM     50  H   FIL     1       1.229  19.948 -21.336  1.0   0.406     0.001 H
ATOM     51  O   FIL     1       2.229  18.948 -27.336  1.0   0.402     0.001 O
ATOM     52  O   FIL     1       5.229  14.948 -24.336  1.0   0.402     0.001 O
ATOM     53  H   FIL     1      -1.771  14.948 -22.336  1.0   0.381     0.001 H
ATOM     54  O   FIL     1       0.229  17.948 -18.336  1.0   0.378     0.001 O
ATOM     55  H   FIL     1      -6.771  14.948 -27.336  1.0   0.377     0.001 H
ATOM     56  O   FIL     1       1.229  17.948 -16.336  1.0   0.375     0.001 O
ATOM     57  H   FIL     1       1.229  20.948 -21.336  1.0   0.370     0.001 H
ATOM     58  H   FIL     1      -0.771  14.948 -18.336  1.0   0.369     0.001 H
ATOM     59  O   FIL     1       2.229  21.948 -23.336  1.0   0.362     0.001 O
ATOM     60  O   FIL     1       1.229  23.948 -23.336  1.0   0.361     0.001 O
ATOM     61  O   FIL     1       2.229  11.948 -25.336  1.0   0.360     0.001 O
ATOM     62  O   FIL     1      -0.771  15.948 -19.336  1.0   0.359     0.001 O
ATOM     63  H   FIL     1       1.229  24.948 -23.336  1.0   0.352     0.001 H
ATOM     64  O   FIL     1       1.229  25.948 -26.336  1.0   0.350     0.001 O
ATOM     65  O   FIL     1      -0.771  24.948 -25.336  1.0   0.349     0.001 O
ATOM     66  O   FIL     1      -5.771  13.948 -27.336  1.0   0.343     0.001 O
ATOM     67  O   FIL     1       2.229  21.948 -21.336  1.0   0.336     0.001 O
ATOM     68  O   FIL     1      -0.771  16.948 -18.336  1.0   0.329     0.001 O
ATOM     69  O   FIL     1      -1.771  13.948 -23.336  1.0   0.328     0.001 O
ATOM     70  O   FIL     1       1.229  24.948 -26.336  1.0   0.324     0.001 O
ATOM     71  O   FIL     1      -0.771  24.948 -26.336  1.0   0.324     0.001 O
ATOM     72  O   FIL     1       2.229  16.948 -28.336  1.0   0.320     0.001 O
ATOM     73  H   FIL     1      -1.771  15.948 -18.336  1.0   0.311     0.001 H
ATOM     74  O   FIL     1       1.229  23.948 -24.336  1.0   0.308     0.001 O
ATOM     75  O   FIL     1       1.229  18.948 -25.336  1.0   0.307     0.001 O
ATOM     76  O   FIL     1      -0.771  17.948 -17.336  1.0   0.305     0.001 O
ATOM     77  O   FIL     1      -0.771  14.948 -24.336  1.0   0.304     0.001 O
ATOM     78  O   FIL     1       2.229  25.948 -24.336  1.0   0.302     0.001 O
ATOM     79  O   FIL     1      -0.771  15.948 -18.336  1.0   0.296     0.001 O
ATOM     80  H   FIL     1      -5.771  12.948 -26.336  1.0   0.294     0.001 H
ATOM     81  O   FIL     1       1.229  24.948 -27.336  1.0   0.293     0.001 O
ATOM     82  O   FIL     1      -5.771  12.948 -27.336  1.0   0.290     0.001 O
ATOM     83  O   FIL     1       2.229  17.948 -26.336  1.0   0.289     0.001 O
ATOM     84  O   FIL     1      -2.771  12.948 -24.336  1.0   0.288     0.001 O
ATOM     85  O   FIL     1      -1.771  13.948 -22.336  1.0   0.287     0.001 O
ATOM     86  O   FIL     1       1.229  19.948 -26.336  1.0   0.286     0.001 O
ATOM     87  O   FIL     1       1.229  17.948 -25.336  1.0   0.284     0.001 O
ATOM     88  O   FIL     1       0.229  18.948 -26.336  1.0   0.283     0.001 O
ATOM     89  O   FIL     1      -1.771  13.948 -24.336  1.0   0.282     0.001 O
ATOM     90  H   FIL     1      -0.771  14.948 -19.336  1.0   0.277     0.001 H
ATOM     91  O   FIL     1      -4.771  12.948 -26.336  1.0   0.276     0.001 O
ATOM     92  O   FIL     1       1.229  15.948 -27.336  1.0   0.275     0.001 O
ATOM     93  H   FIL     1       2.229  24.948 -23.336  1.0   0.274     0.001 H
ATOM     94  O   FIL     1      -0.771  13.948 -21.336  1.0   0.274     0.001 O
ATOM     95  O   FIL     1       0.229  16.948 -18.336  1.0   0.271     0.001 O
ATOM     96  H   FIL     1      -4.771  13.948 -26.336  1.0   0.270     0.001 H
ATOM     97  O   FIL     1      -3.771  12.948 -25.336  1.0   0.269     0.001 O
ATOM     98  O   FIL     1       1.229  19.948 -25.336  1.0   0.267     0.001 O
ATOM     99  O   FIL     1       0.229  15.948 -25.336  1.0   0.264     0.001 O
ATOM    100  O   FIL     1      -2.771  12.948 -23.336  1.0   0.259     0.001 O
ATOM    101  O   FIL     1       1.229  16.948 -25.336  1.0   0.251     0.001 O
ATOM    102  O   FIL     1      -5.771  14.948 -27.336  1.0   0.251     0.001 O
ATOM    103  O   FIL     1      -0.771  14.948 -20.336  1.0   0.250     0.001 O
ATOM    104  O   FIL     1      -1.771  12.948 -23.336  1.0   0.250     0.001 O
ATOM    105  O   FIL     1       0.229  16.948 -25.336  1.0   0.249     0.001 O
ATOM    106  O   FIL     1      -3.771  12.948 -26.336  1.0   0.243     0.001 O
ATOM    107  O   FIL     1      -0.771  13.948 -22.336  1.0   0.243     0.001 O
ATOM    108  O   FIL     1      -5.771  11.948 -27.336  1.0   0.242     0.001 O
ATOM    109  O   FIL     1       2.229  26.948 -28.336  1.0   0.242     0.001 O
ATOM    110  O   FIL     1      -2.771  12.948 -25.336  1.0   0.237     0.001 O
ATOM    111  O   FIL     1       2.229  20.948 -24.336  1.0   0.236     0.001 O
ATOM    112  O   FIL     1      -0.771  13.948 -20.336  1.0   0.226     0.001 O
ATOM    113  O   FIL     1      -0.771  14.948 -25.336  1.0   0.222     0.001 O
ATOM    114  O   FIL     1      -0.771  13.948 -24.336  1.0   0.218     0.001 O
ATOM    115  O   FIL     1       2.229  19.948 -24.336  1.0   0.208     0.001 O
ATOM    116  O   FIL     1       0.229  14.948 -25.336  1.0   0.208     0.001 O
ATOM    117  O   FIL     1       2.229  19.948 -25.336  1.0   0.199     0.001 O
ATOM    118  O   FIL     1       2.229  26.948 -27.336  1.0   0.177     0.001 O
ATOM    119  O   FIL     1       1.229  11.948 -24.336  1.0   0.176     0.001 O
ATOM    120  O   FIL     1       3.229  13.948 -25.336  1.0   0.168     0.001 O
ATOM    121  O   FIL     1       4.229  14.948 -25.336  1.0   0.129     0.001 O
ATOM    122  O   FIL     1      -0.771  12.948 -24.336  1.0   0.125     0.001 O
ATOM    123  O   FIL     1       5.229  14.948 -25.336  1.0   0.116     0.001 O
ATOM    124  O   FIL     1       0.229  12.948 -24.336  1.0   0.109     0.001 O
ATOM    125  O   FIL     1       1.229  12.948 -24.336  1.0   0.107     0.001 O
ATOM    126  O   FIL     1       4.229  13.948 -25.336  1.0   0.105     0.001 O
