# Supplementary material for: Ferroptosis regulation by traditional chinese medicine for ischemic stroke intervention based on network pharmacology and data mining
Source: PLoS One. 2025 Apr 16;20(4):e0321751. doi: 10.1371/journal.pone.0321751 (PMC12002469; doi:10.1371/journal.pone.0321751)
Supplement: S7 File — (ZIP) [file pone.0321751.s007.zip › 分子对接1/AKT1/AKT1_0006/input/FILL_5aar_h_126out06.pdb]

ATOM      1  O   FIL     1       2.229  20.948 -22.336  1.0   0.738     0.001 O
ATOM      2  O   FIL     1       1.229  17.948 -26.336  1.0   0.720     0.001 O
ATOM      3  O   FIL     1       2.229  22.948 -22.336  1.0   0.709     0.001 O
ATOM      4  O   FIL     1       2.229  22.948 -23.336  1.0   0.641     0.001 O
ATOM      5  O   FIL     1       1.229  24.948 -24.336  1.0   0.626     0.001 O
ATOM      6  O   FIL     1       1.229  18.948 -16.336  1.0   0.597     0.001 O
ATOM      7  O   FIL     1       2.229  20.948 -21.336  1.0   0.576     0.001 O
ATOM      8  O   FIL     1       2.229  18.948 -17.336  1.0   0.561     0.001 O
ATOM      9  O   FIL     1       1.229  16.948 -26.336  1.0   0.548     0.001 O
ATOM     10  H   FIL     1       1.229  18.948 -19.336  1.0   0.530     0.001 H
ATOM     11  O   FIL     1       1.229  18.948 -26.336  1.0   0.530     0.001 O
ATOM     12  O   FIL     1       0.229  17.948 -17.336  1.0   0.521     0.001 O
ATOM     13  H   FIL     1      -9.771   9.948 -25.336  1.0   0.514     0.001 H
ATOM     14  O   FIL     1       1.229  17.948 -17.336  1.0   0.504     0.001 O
ATOM     15  O   FIL     1       2.229  18.948 -16.336  1.0   0.504     0.001 O
ATOM     16  H   FIL     1      -1.771  14.948 -23.336  1.0   0.503     0.001 H
ATOM     17  O   FIL     1       2.229  23.948 -23.336  1.0   0.503     0.001 O
ATOM     18  H   FIL     1      -5.771  15.948 -27.336  1.0   0.502     0.001 H
ATOM     19  H   FIL     1       0.229  18.948 -19.336  1.0   0.498     0.001 H
ATOM     20  O   FIL     1       2.229  20.948 -23.336  1.0   0.481     0.001 O
ATOM     21  H   FIL     1      -0.771  16.948 -15.336  1.0   0.478     0.001 H
ATOM     22  H   FIL     1      -5.771  15.948 -28.336  1.0   0.466     0.001 H
ATOM     23  H   FIL     1      -0.771  14.948 -15.336  1.0   0.465     0.001 H
ATOM     24  O   FIL     1       2.229  21.948 -22.336  1.0   0.461     0.001 O
ATOM     25  H   FIL     1      -1.771  11.948 -16.336  1.0   0.455     0.001 H
ATOM     26  H   FIL     1       0.229  13.948 -15.336  1.0   0.455     0.001 H
ATOM     27  H   FIL     1      -5.771  13.948 -26.336  1.0   0.452     0.001 H
ATOM     28  O   FIL     1       0.229  17.948 -16.336  1.0   0.445     0.001 O
ATOM     29  H   FIL     1      -1.771  14.948 -19.336  1.0   0.443     0.001 H
ATOM     30  H   FIL     1      -0.771  12.948 -15.336  1.0   0.441     0.001 H
ATOM     31  H   FIL     1      -6.771  14.948 -28.336  1.0   0.438     0.001 H
ATOM     32  H   FIL     1      -0.771  13.948 -17.336  1.0   0.436     0.001 H
ATOM     33  H   FIL     1     -10.771   9.948 -25.336  1.0   0.435     0.001 H
ATOM     34  H   FIL     1       0.229  13.948 -16.336  1.0   0.430     0.001 H
ATOM     35  H   FIL     1      -0.771  12.948 -16.336  1.0   0.428     0.001 H
ATOM     36  H   FIL     1      -1.771  13.948 -16.336  1.0   0.428     0.001 H
ATOM     37  H   FIL     1      -5.771  14.948 -26.336  1.0   0.423     0.001 H
ATOM     38  H   FIL     1      -0.771  15.948 -16.336  1.0   0.420     0.001 H
ATOM     39  H   FIL     1       0.229  18.948 -18.336  1.0   0.417     0.001 H
ATOM     40  H   FIL     1     -10.771  10.948 -26.336  1.0   0.404     0.001 H
ATOM     41  H   FIL     1      -1.771  13.948 -15.336  1.0   0.397     0.001 H
ATOM     42  O   FIL     1       0.229  18.948 -15.336  1.0   0.386     0.001 O
ATOM     43  H   FIL     1      -1.771  14.948 -22.336  1.0   0.381     0.001 H
ATOM     44  O   FIL     1       1.229  18.948 -15.336  1.0   0.379     0.001 O
ATOM     45  O   FIL     1       0.229  17.948 -18.336  1.0   0.378     0.001 O
ATOM     46  H   FIL     1      -6.771  14.948 -27.336  1.0   0.377     0.001 H
ATOM     47  O   FIL     1       1.229  17.948 -16.336  1.0   0.375     0.001 O
ATOM     48  H   FIL     1      -0.771  14.948 -18.336  1.0   0.369     0.001 H
ATOM     49  O   FIL     1      -1.771  12.948 -15.336  1.0   0.368     0.001 O
ATOM     50  O   FIL     1       1.229  23.948 -23.336  1.0   0.361     0.001 O
ATOM     51  O   FIL     1      -0.771  15.948 -19.336  1.0   0.359     0.001 O
ATOM     52  O   FIL     1      -0.771  17.948 -16.336  1.0   0.354     0.001 O
ATOM     53  H   FIL     1       1.229  24.948 -23.336  1.0   0.352     0.001 H
ATOM     54  H   FIL     1      -9.771  10.948 -26.336  1.0   0.349     0.001 H
ATOM     55  H   FIL     1       0.229  15.948 -15.336  1.0   0.345     0.001 H
ATOM     56  O   FIL     1      -5.771  13.948 -27.336  1.0   0.343     0.001 O
ATOM     57  O   FIL     1       2.229  21.948 -21.336  1.0   0.336     0.001 O
ATOM     58  H   FIL     1       0.229  18.948 -14.336  1.0   0.330     0.001 H
ATOM     59  O   FIL     1      -0.771  16.948 -18.336  1.0   0.329     0.001 O
ATOM     60  O   FIL     1      -1.771  13.948 -23.336  1.0   0.328     0.001 O
ATOM     61  O   FIL     1      -0.771  13.948 -16.336  1.0   0.326     0.001 O
ATOM     62  O   FIL     1       2.229  18.948 -18.336  1.0   0.325     0.001 O
ATOM     63  O   FIL     1       0.229  17.948 -15.336  1.0   0.323     0.001 O
ATOM     64  H   FIL     1      -0.771  14.948 -16.336  1.0   0.322     0.001 H
ATOM     65  O   FIL     1       1.229  17.948 -18.336  1.0   0.315     0.001 O
ATOM     66  O   FIL     1      -0.771  18.948 -15.336  1.0   0.313     0.001 O
ATOM     67  H   FIL     1      -1.771  15.948 -18.336  1.0   0.311     0.001 H
ATOM     68  H   FIL     1      -0.771  12.948 -13.336  1.0   0.308     0.001 H
ATOM     69  O   FIL     1       1.229  18.948 -25.336  1.0   0.307     0.001 O
ATOM     70  O   FIL     1      -0.771  17.948 -17.336  1.0   0.305     0.001 O
ATOM     71  O   FIL     1      -0.771  14.948 -24.336  1.0   0.304     0.001 O
ATOM     72  H   FIL     1      -8.771  10.948 -26.336  1.0   0.297     0.001 H
ATOM     73  O   FIL     1      -0.771  15.948 -18.336  1.0   0.296     0.001 O
ATOM     74  H   FIL     1      -5.771  12.948 -26.336  1.0   0.294     0.001 H
ATOM     75  O   FIL     1      -5.771  12.948 -27.336  1.0   0.290     0.001 O
ATOM     76  H   FIL     1      -1.771  12.948 -16.336  1.0   0.288     0.001 H
ATOM     77  O   FIL     1      -2.771  12.948 -24.336  1.0   0.288     0.001 O
ATOM     78  O   FIL     1      -1.771  13.948 -22.336  1.0   0.287     0.001 O
ATOM     79  O   FIL     1       1.229  17.948 -25.336  1.0   0.284     0.001 O
ATOM     80  O   FIL     1      -1.771  13.948 -24.336  1.0   0.282     0.001 O
ATOM     81  O   FIL     1       0.229  17.948 -19.336  1.0   0.282     0.001 O
ATOM     82  H   FIL     1      -0.771  14.948 -19.336  1.0   0.277     0.001 H
ATOM     83  O   FIL     1      -4.771  12.948 -26.336  1.0   0.276     0.001 O
ATOM     84  O   FIL     1      -0.771  13.948 -21.336  1.0   0.274     0.001 O
ATOM     85  H   FIL     1      -0.771  14.948 -17.336  1.0   0.272     0.001 H
ATOM     86  O   FIL     1       0.229  16.948 -18.336  1.0   0.271     0.001 O
ATOM     87  H   FIL     1      -4.771  13.948 -26.336  1.0   0.270     0.001 H
ATOM     88  H   FIL     1       0.229  16.948 -14.336  1.0   0.270     0.001 H
ATOM     89  O   FIL     1      -3.771  12.948 -25.336  1.0   0.269     0.001 O
ATOM     90  O   FIL     1       1.229  19.948 -25.336  1.0   0.267     0.001 O
ATOM     91  O   FIL     1      -0.771  16.948 -17.336  1.0   0.267     0.001 O
ATOM     92  O   FIL     1      -4.771  13.948 -27.336  1.0   0.267     0.001 O
ATOM     93  O   FIL     1       2.229  19.948 -16.336  1.0   0.266     0.001 O
ATOM     94  O   FIL     1      -4.771  14.948 -28.336  1.0   0.266     0.001 O
ATOM     95  O   FIL     1       0.229  15.948 -25.336  1.0   0.264     0.001 O
ATOM     96  O   FIL     1      -0.771  15.948 -17.336  1.0   0.263     0.001 O
ATOM     97  O   FIL     1      -6.771  11.948 -27.336  1.0   0.261     0.001 O
ATOM     98  H   FIL     1      -0.771  18.948 -14.336  1.0   0.260     0.001 H
ATOM     99  O   FIL     1      -2.771  12.948 -23.336  1.0   0.259     0.001 O
ATOM    100  O   FIL     1      -0.771  13.948 -23.336  1.0   0.257     0.001 O
ATOM    101  O   FIL     1       0.229  14.948 -16.336  1.0   0.257     0.001 O
ATOM    102  H   FIL     1      -0.771  16.948 -16.336  1.0   0.256     0.001 H
ATOM    103  O   FIL     1       1.229  16.948 -25.336  1.0   0.251     0.001 O
ATOM    104  O   FIL     1      -5.771  14.948 -27.336  1.0   0.251     0.001 O
ATOM    105  O   FIL     1      -0.771  14.948 -20.336  1.0   0.250     0.001 O
ATOM    106  O   FIL     1      -1.771  12.948 -23.336  1.0   0.250     0.001 O
ATOM    107  O   FIL     1       0.229  16.948 -25.336  1.0   0.249     0.001 O
ATOM    108  O   FIL     1      -3.771  12.948 -26.336  1.0   0.243     0.001 O
ATOM    109  O   FIL     1      -0.771  13.948 -22.336  1.0   0.243     0.001 O
ATOM    110  O   FIL     1      -5.771  11.948 -27.336  1.0   0.242     0.001 O
ATOM    111  O   FIL     1      -8.771  10.948 -27.336  1.0   0.240     0.001 O
ATOM    112  O   FIL     1      -2.771  12.948 -25.336  1.0   0.237     0.001 O
ATOM    113  O   FIL     1      -0.771  13.948 -20.336  1.0   0.226     0.001 O
ATOM    114  O   FIL     1     -10.771   9.948 -26.336  1.0   0.226     0.001 O
ATOM    115  O   FIL     1      -0.771  12.948 -14.336  1.0   0.221     0.001 O
ATOM    116  O   FIL     1       0.229  16.948 -15.336  1.0   0.221     0.001 O
ATOM    117  O   FIL     1      -0.771  13.948 -24.336  1.0   0.218     0.001 O
ATOM    118  O   FIL     1      -5.771  14.948 -28.336  1.0   0.216     0.001 O
ATOM    119  O   FIL     1      -7.771  10.948 -27.336  1.0   0.212     0.001 O
ATOM    120  O   FIL     1       2.229  19.948 -24.336  1.0   0.208     0.001 O
ATOM    121  O   FIL     1       0.229  14.948 -25.336  1.0   0.208     0.001 O
ATOM    122  O   FIL     1      -6.771  10.948 -27.336  1.0   0.201     0.001 O
ATOM    123  O   FIL     1       2.229  19.948 -25.336  1.0   0.199     0.001 O
ATOM    124  O   FIL     1      -0.771  13.948 -25.336  1.0   0.153     0.001 O
ATOM    125  O   FIL     1       2.229  19.948 -23.336  1.0   0.142     0.001 O
ATOM    126  O   FIL     1       0.229  13.948 -25.336  1.0   0.132     0.001 O
