# Supplementary material for: Ferroptosis regulation by traditional chinese medicine for ischemic stroke intervention based on network pharmacology and data mining
Source: PLoS One. 2025 Apr 16;20(4):e0321751. doi: 10.1371/journal.pone.0321751 (PMC12002469; doi:10.1371/journal.pone.0321751)
Supplement: S7 File — (ZIP) [file pone.0321751.s007.zip › 分子对接1/AKT1/AKT1_0006/input/FILL_5aar_h_126out07.pdb]

ATOM      1  O   FIL     1     -11.771   8.948 -18.336  1.0   0.934     0.001 O
ATOM      2  O   FIL     1      -8.771   6.948 -21.336  1.0   0.799     0.001 O
ATOM      3  O   FIL     1     -14.771   9.948 -19.336  1.0   0.756     0.001 O
ATOM      4  O   FIL     1     -12.771   8.948 -18.336  1.0   0.654     0.001 O
ATOM      5  O   FIL     1      -9.771   6.948 -20.336  1.0   0.620     0.001 O
ATOM      6  O   FIL     1      -6.771  17.948 -33.336  1.0   0.609     0.001 O
ATOM      7  O   FIL     1      -8.771   5.948 -20.336  1.0   0.608     0.001 O
ATOM      8  O   FIL     1      -8.771  13.948 -31.336  1.0   0.586     0.001 O
ATOM      9  O   FIL     1     -13.771   9.948 -19.336  1.0   0.570     0.001 O
ATOM     10  O   FIL     1      -7.771   5.948 -20.336  1.0   0.548     0.001 O
ATOM     11  H   FIL     1     -11.771   0.948 -15.336  1.0   0.535     0.001 H
ATOM     12  O   FIL     1      -7.771   6.948 -22.336  1.0   0.524     0.001 O
ATOM     13  H   FIL     1      -9.771   9.948 -25.336  1.0   0.514     0.001 H
ATOM     14  O   FIL     1      -7.771   5.948 -21.336  1.0   0.510     0.001 O
ATOM     15  O   FIL     1      -9.771   6.948 -21.336  1.0   0.508     0.001 O
ATOM     16  H   FIL     1     -13.771   9.948 -21.336  1.0   0.506     0.001 H
ATOM     17  H   FIL     1      -9.771  14.948 -30.336  1.0   0.501     0.001 H
ATOM     18  H   FIL     1     -13.771   9.948 -20.336  1.0   0.500     0.001 H
ATOM     19  H   FIL     1     -11.771   8.948 -19.336  1.0   0.493     0.001 H
ATOM     20  H   FIL     1     -12.771   8.948 -19.336  1.0   0.485     0.001 H
ATOM     21  O   FIL     1      -5.771  17.948 -32.336  1.0   0.477     0.001 O
ATOM     22  H   FIL     1     -11.771   2.948 -16.336  1.0   0.469     0.001 H
ATOM     23  O   FIL     1      -8.771   6.948 -22.336  1.0   0.468     0.001 O
ATOM     24  O   FIL     1      -8.771  14.948 -32.336  1.0   0.459     0.001 O
ATOM     25  H   FIL     1      -9.771   7.948 -25.336  1.0   0.457     0.001 H
ATOM     26  O   FIL     1      -7.771  13.948 -31.336  1.0   0.449     0.001 O
ATOM     27  H   FIL     1     -12.771   9.948 -19.336  1.0   0.445     0.001 H
ATOM     28  O   FIL     1     -11.771   7.948 -18.336  1.0   0.443     0.001 O
ATOM     29  H   FIL     1     -13.771  10.948 -20.336  1.0   0.442     0.001 H
ATOM     30  O   FIL     1      -7.771  14.948 -32.336  1.0   0.442     0.001 O
ATOM     31  H   FIL     1     -13.771   8.948 -20.336  1.0   0.438     0.001 H
ATOM     32  H   FIL     1     -10.771   9.948 -25.336  1.0   0.435     0.001 H
ATOM     33  H   FIL     1      -9.771   7.948 -22.336  1.0   0.433     0.001 H
ATOM     34  O   FIL     1     -14.771  10.948 -20.336  1.0   0.432     0.001 O
ATOM     35  O   FIL     1      -8.771   5.948 -21.336  1.0   0.430     0.001 O
ATOM     36  H   FIL     1     -11.771   6.948 -17.336  1.0   0.427     0.001 H
ATOM     37  O   FIL     1     -13.771   8.948 -19.336  1.0   0.424     0.001 O
ATOM     38  H   FIL     1     -13.771   8.948 -21.336  1.0   0.416     0.001 H
ATOM     39  H   FIL     1     -11.771   4.948 -16.336  1.0   0.416     0.001 H
ATOM     40  O   FIL     1     -10.771   8.948 -18.336  1.0   0.414     0.001 O
ATOM     41  H   FIL     1     -11.771   1.948 -16.336  1.0   0.410     0.001 H
ATOM     42  H   FIL     1     -10.771  10.948 -26.336  1.0   0.404     0.001 H
ATOM     43  H   FIL     1     -10.771   3.948 -16.336  1.0   0.400     0.001 H
ATOM     44  H   FIL     1      -8.771   7.948 -22.336  1.0   0.400     0.001 H
ATOM     45  O   FIL     1     -14.771   9.948 -20.336  1.0   0.388     0.001 O
ATOM     46  H   FIL     1     -16.771   8.948 -21.336  1.0   0.372     0.001 H
ATOM     47  H   FIL     1     -12.771   6.948 -17.336  1.0   0.370     0.001 H
ATOM     48  H   FIL     1      -8.771   6.948 -23.336  1.0   0.368     0.001 H
ATOM     49  O   FIL     1     -12.771   7.948 -18.336  1.0   0.363     0.001 O
ATOM     50  H   FIL     1     -15.771  10.948 -22.336  1.0   0.362     0.001 H
ATOM     51  H   FIL     1     -11.771   7.948 -16.336  1.0   0.352     0.001 H
ATOM     52  H   FIL     1      -9.771  10.948 -26.336  1.0   0.349     0.001 H
ATOM     53  O   FIL     1      -8.771  13.948 -30.336  1.0   0.345     0.001 O
ATOM     54  H   FIL     1     -11.771   7.948 -20.336  1.0   0.335     0.001 H
ATOM     55  O   FIL     1     -14.771   8.948 -19.336  1.0   0.324     0.001 O
ATOM     56  O   FIL     1     -14.771  10.948 -19.336  1.0   0.320     0.001 O
ATOM     57  O   FIL     1      -6.771   6.948 -22.336  1.0   0.318     0.001 O
ATOM     58  H   FIL     1     -10.771   8.948 -24.336  1.0   0.312     0.001 H
ATOM     59  H   FIL     1     -11.771   5.948 -17.336  1.0   0.309     0.001 H
ATOM     60  O   FIL     1     -12.771   3.948 -16.336  1.0   0.306     0.001 O
ATOM     61  H   FIL     1      -9.771   8.948 -25.336  1.0   0.305     0.001 H
ATOM     62  O   FIL     1      -5.771  17.948 -33.336  1.0   0.299     0.001 O
ATOM     63  H   FIL     1     -10.771   7.948 -23.336  1.0   0.290     0.001 H
ATOM     64  H   FIL     1     -10.771   7.948 -24.336  1.0   0.288     0.001 H
ATOM     65  O   FIL     1     -12.771   7.948 -19.336  1.0   0.273     0.001 O
ATOM     66  O   FIL     1     -11.771   7.948 -19.336  1.0   0.268     0.001 O
ATOM     67  O   FIL     1     -14.771   8.948 -20.336  1.0   0.263     0.001 O
ATOM     68  O   FIL     1      -9.771   6.948 -22.336  1.0   0.263     0.001 O
ATOM     69  H   FIL     1     -10.771   8.948 -19.336  1.0   0.261     0.001 H
ATOM     70  H   FIL     1     -11.771   3.948 -16.336  1.0   0.260     0.001 H
ATOM     71  O   FIL     1     -11.771   4.948 -17.336  1.0   0.259     0.001 O
ATOM     72  O   FIL     1     -14.771   9.948 -21.336  1.0   0.257     0.001 O
ATOM     73  H   FIL     1     -12.771   2.948 -15.336  1.0   0.253     0.001 H
ATOM     74  O   FIL     1     -10.771   7.948 -19.336  1.0   0.252     0.001 O
ATOM     75  O   FIL     1      -6.771   5.948 -20.336  1.0   0.250     0.001 O
ATOM     76  H   FIL     1     -12.771   4.948 -16.336  1.0   0.250     0.001 H
ATOM     77  H   FIL     1     -12.771   7.948 -20.336  1.0   0.247     0.001 H
ATOM     78  H   FIL     1     -12.771   5.948 -17.336  1.0   0.245     0.001 H
ATOM     79  O   FIL     1     -11.771   6.948 -18.336  1.0   0.245     0.001 O
ATOM     80  O   FIL     1      -5.771  16.948 -32.336  1.0   0.241     0.001 O
ATOM     81  O   FIL     1     -13.771   3.948 -16.336  1.0   0.240     0.001 O
ATOM     82  O   FIL     1      -6.771   5.948 -21.336  1.0   0.234     0.001 O
ATOM     83  H   FIL     1     -12.771  -0.052 -13.336  1.0   0.233     0.001 H
ATOM     84  O   FIL     1     -14.771  11.948 -20.336  1.0   0.229     0.001 O
ATOM     85  H   FIL     1      -9.771   6.948 -23.336  1.0   0.227     0.001 H
ATOM     86  O   FIL     1      -8.771   9.948 -27.336  1.0   0.226     0.001 O
ATOM     87  O   FIL     1      -9.771   5.948 -20.336  1.0   0.226     0.001 O
ATOM     88  O   FIL     1     -10.771   9.948 -26.336  1.0   0.226     0.001 O
ATOM     89  O   FIL     1      -6.771  14.948 -32.336  1.0   0.226     0.001 O
ATOM     90  H   FIL     1      -7.771   6.948 -24.336  1.0   0.224     0.001 H
ATOM     91  O   FIL     1     -12.771   0.948 -15.336  1.0   0.224     0.001 O
ATOM     92  O   FIL     1      -7.771  13.948 -32.336  1.0   0.223     0.001 O
ATOM     93  O   FIL     1     -10.771   6.948 -19.336  1.0   0.223     0.001 O
ATOM     94  O   FIL     1     -12.771   2.948 -16.336  1.0   0.222     0.001 O
ATOM     95  O   FIL     1     -11.771   3.948 -17.336  1.0   0.221     0.001 O
ATOM     96  O   FIL     1     -12.771  -0.052 -14.336  1.0   0.219     0.001 O
ATOM     97  O   FIL     1     -11.771   7.948 -17.336  1.0   0.219     0.001 O
ATOM     98  O   FIL     1      -9.771   6.948 -19.336  1.0   0.218     0.001 O
ATOM     99  O   FIL     1     -10.771   6.948 -20.336  1.0   0.217     0.001 O
ATOM    100  O   FIL     1     -10.771   3.948 -17.336  1.0   0.216     0.001 O
ATOM    101  O   FIL     1     -13.771   7.948 -19.336  1.0   0.216     0.001 O
ATOM    102  O   FIL     1     -11.771  -0.052 -15.336  1.0   0.214     0.001 O
ATOM    103  O   FIL     1     -12.771   4.948 -17.336  1.0   0.212     0.001 O
ATOM    104  O   FIL     1     -14.771   8.948 -21.336  1.0   0.206     0.001 O
ATOM    105  O   FIL     1      -5.771   6.948 -22.336  1.0   0.205     0.001 O
ATOM    106  O   FIL     1      -7.771   5.948 -22.336  1.0   0.204     0.001 O
ATOM    107  O   FIL     1     -10.771   6.948 -21.336  1.0   0.203     0.001 O
ATOM    108  O   FIL     1      -9.771   9.948 -26.336  1.0   0.196     0.001 O
ATOM    109  H   FIL     1     -12.771   1.948 -15.336  1.0   0.194     0.001 H
ATOM    110  O   FIL     1      -9.771   9.948 -27.336  1.0   0.193     0.001 O
ATOM    111  O   FIL     1      -9.771  10.948 -27.336  1.0   0.187     0.001 O
ATOM    112  O   FIL     1      -9.771  13.948 -30.336  1.0   0.185     0.001 O
ATOM    113  O   FIL     1     -12.771  -0.052 -15.336  1.0   0.183     0.001 O
ATOM    114  O   FIL     1     -10.771   6.948 -23.336  1.0   0.167     0.001 O
ATOM    115  O   FIL     1     -15.771   9.948 -22.336  1.0   0.165     0.001 O
ATOM    116  H   FIL     1     -15.771   9.948 -21.336  1.0   0.164     0.001 H
ATOM    117  O   FIL     1     -10.771   7.948 -25.336  1.0   0.160     0.001 O
ATOM    118  O   FIL     1      -7.771   6.948 -23.336  1.0   0.157     0.001 O
ATOM    119  O   FIL     1     -15.771   8.948 -21.336  1.0   0.151     0.001 O
ATOM    120  O   FIL     1      -9.771  10.948 -28.336  1.0   0.120     0.001 O
ATOM    121  O   FIL     1      -5.771  15.948 -32.336  1.0   0.106     0.001 O
ATOM    122  O   FIL     1      -9.771  12.948 -30.336  1.0   0.071     0.001 O
ATOM    123  O   FIL     1      -9.771  11.948 -29.336  1.0   0.062     0.001 O
ATOM    124  O   FIL     1      -9.771  10.948 -29.336  1.0   0.043     0.001 O
ATOM    125  O   FIL     1      -9.771  11.948 -30.336  1.0   0.033     0.001 O
ATOM    126  O   FIL     1      -6.771  15.948 -32.336  1.0   0.001     0.001 O
